# Supplementary material for: Transcriptional, chromatin, and metabolic landscapes of LDHA inhibitor–resistant pancreatic ductal adenocarcinoma
Source: Front Oncol. 2022 Aug 2;12:926437. doi: 10.3389/fonc.2022.926437 (PMC9378957; doi:10.3389/fonc.2022.926437)
Supplement: Supplementary file 1 [file DataSheet_1.zip]

Archive with 35 entries (32 files):
- Ziped tables/
- Ziped tables/Tables S1-S4.xlsx
- __MACOSX/
- __MACOSX/Ziped tables/
- __MACOSX/Ziped tables/._Tables S1-S4.xlsx
- Ziped tables/Table S9-merged_meta_genes.xls
- __MACOSX/Ziped tables/._Table S9-merged_meta_genes.xls
- Ziped tables/Table S19_Group 2 vs Group 4_Reactome analysis.docx
- __MACOSX/Ziped tables/._Table S19_Group 2 vs Group 4_Reactome analysis.docx
- Ziped tables/Tables S14-S15.xlsx
- __MACOSX/Ziped tables/._Tables S14-S15.xlsx
- Ziped tables/Table S17_Group 3 vs Group 4_Reactome analysis.docx
- __MACOSX/Ziped tables/._Table S17_Group 3 vs Group 4_Reactome analysis.docx
- Ziped tables/Tables S5-S7.xlsx
- __MACOSX/Ziped tables/._Tables S5-S7.xlsx
- Ziped tables/Tables S22_S25.xlsx
- __MACOSX/Ziped tables/._Tables S22_S25.xlsx
- Ziped tables/Table S11_Group 3 vs Group 1_Reactome analysis.docx
- __MACOSX/Ziped tables/._Table S11_Group 3 vs Group 1_Reactome analysis.docx
- Ziped tables/Table S16-Group4vsGroup3_atfc1.5p0.05_129_genes_meta_gene.xlsx
- __MACOSX/Ziped tables/._Table S16-Group4vsGroup3_atfc1.5p0.05_129_genes_meta_gene.xlsx
- Ziped tables/Table S10-Group3vsGroup1_atfc1.5p0.05_2605_genes_meta_gene.xlsx
- __MACOSX/Ziped tables/._Table S10-Group3vsGroup1_atfc1.5p0.05_2605_genes_meta_gene.xlsx
- Ziped tables/Table S12-Group2vsGroup1_atfc1.5p0.05_1025_genes_meta_gene.xlsx
- __MACOSX/Ziped tables/._Table S12-Group2vsGroup1_atfc1.5p0.05_1025_genes_meta_gene.xlsx
- Ziped tables/Table S13_Group 2 vs Group 1_Reactome analysis.docx
- __MACOSX/Ziped tables/._Table S13_Group 2 vs Group 1_Reactome analysis.docx
- Ziped tables/Supplementary_Material.FINAL.docx
- __MACOSX/Ziped tables/._Supplementary_Material.FINAL.docx
- Ziped tables/Table S18-Group4vsGroup2_atfc1.5p0.05_4040_genes_meta_gene.xlsx
- __MACOSX/Ziped tables/._Table S18-Group4vsGroup2_atfc1.5p0.05_4040_genes_meta_gene.xlsx
- Ziped tables/Tables S20-S21.xlsx
- __MACOSX/Ziped tables/._Tables S20-S21.xlsx
- Ziped tables/Table S8-ALAUR-HMT-004_MetabolomeAnalysisData.xlsx
- __MACOSX/Ziped tables/._Table S8-ALAUR-HMT-004_MetabolomeAnalysisData.xlsx
