# Supplementary material for: Transcriptional, chromatin, and metabolic landscapes of LDHA inhibitor–resistant pancreatic ductal adenocarcinoma
Source: Front Oncol. 2022 Aug 2;12:926437. doi: 10.3389/fonc.2022.926437 (PMC9378957; doi:10.3389/fonc.2022.926437)
Supplement: Supplementary file 1 [file DataSheet_1.zip › Ziped tables/Tables S1-S4.xlsx]

## Sheet: Table S1-Group2vsGroup1_atfc1.5
Gene_symbol	NAME	Foldchange	baseMean	log2FoldChange	lfcSE	stat	pvalue	padj	X1R	X2R	X3R	X4R	X5R	X6R
AATK	apoptosis-associated tyrosine kinase	1.63339	1708.37	0.707872	0.0463705	15.2656	1.29679e-52	9.54485e-51	24.3358	23.5432	22.8406	38.2595	37.4895	38.7545
ABCA5	ATP-binding cassette; sub-family A (ABC1); member 5	1.61395	721.379	0.690597	0.0750739	9.1989	3.61645e-20	4.62235e-19	8.50331	9.15854	9.72661	13.3147	14.749	15.4729
ABCA8	ATP-binding cassette; sub-family A (ABC1); member 8	1.67649	1397.2	0.745442	0.0523988	14.2263	6.29242e-46	3.34386e-44	13.2758	13.6308	14.356	21.9522	22.9872	23.2816
ABCB6	ATP-binding cassette; sub-family B (MDR/TAP); member 6 (Langereis blood group)	1.66621	1718	0.736568	0.0504825	14.5906	3.22567e-48	1.92145e-46	23.7676	22.7181	23.0503	38.5104	35.7431	40.3451
ABCD3	ATP-binding cassette; sub-family D (ALD); member 3	-1.52137	1454.79	-0.605374	0.0513442	-11.7905	4.36954e-32	1.24081e-30	23.7771	23.7266	24.4375	15.6264	16.3055	14.9234
ABHD11-AS1	ABHD11 antisense RNA 1 (tail to tail)	1.61935	145.249	0.695418	0.134303	5.17796	2.24322e-07	8.59888e-07	2.12109	2.16993	2.08082	3.56611	3.34083	3.32594
ABLIM2	actin binding LIM protein family; member 2	-1.5036	187.921	-0.588425	0.135762	-4.33423	1.46268e-05	4.41077e-05	3.12482	3.07662	2.9196	2.07874	2.14497	1.82204
ACKR3	atypical chemokine receptor 3	1.52632	128.704	0.610054	0.15798	3.86159	0.00011265	0.000296548	1.56241	1.40587	1.22591	2.27586	2.12598	2.01003
ACKR4	atypical chemokine receptor 4	1.60479	42.4755	0.682381	0.287036	2.37734	0.0174382	0.0304639	0.615496	0.72331	0.580693	0.716806	1.29078	1.05563
ADAMTS10	ADAM metallopeptidase with thrombospondin type 1 motif; 10	1.6085	327.507	0.685716	0.118966	5.76396	8.21642e-09	3.75411e-08	3.7782	3.4128	3.40351	4.85636	5.67562	6.33375
ADAMTS13	ADAM metallopeptidase with thrombospondin type 1 motif; 13	1.78409	435.113	0.835185	0.0955248	8.74312	2.26762e-18	2.53858e-17	4.43157	4.6353	4.41972	7.54438	7.21316	8.9945
ADNP	activity-dependent neuroprotector homeobox	-1.54546	4536.4	-0.628035	0.0385169	-16.3054	9.03061e-60	8.89654e-58	55.6597	56.9378	60.9244	37.7219	37.2996	35.978
AHCTF1	AT hook containing transcription factor 1	-1.53781	7754.31	-0.620881	0.0367158	-16.9105	3.76755e-64	4.34693e-62	117.503	121.598	129.72	76.6445	80.199	80.242
AHSA2	AHA1; activator of heat shock 90kDa protein ATPase homolog 2 (yeast)	2.07259	729.216	1.05143	0.426143	2.46733	0.0136126	0.0243862	4.99972	6.47923	5.58111	7.2935	8.02939	19.6809
AIFM3	apoptosis-inducing factor; mitochondrion-associated; 3	1.52377	75.7242	0.607642	0.21932	2.77057	0.00559578	0.0108469	0.785941	0.713123	0.564563	0.949768	1.02503	1.17131
AJUBA	ajuba LIM protein	-1.65073	1062.02	-0.723105	0.0673356	-10.7388	6.68901e-27	1.36847e-25	13.9954	13.4984	12.6301	7.6519	8.29514	8.18471
ALDH8A1	aldehyde dehydrogenase 8 family; member A1	1.62371	114.581	0.699295	0.18379	3.80487	0.00014188	0.000367522	0.776471	0.947435	0.88717	1.23649	1.3667	1.56175
ALDOA	aldolase A; fructose-bisphosphate	1.6593	142401	0.730576	0.0270337	27.0246	7.5883e-161	7.47564e-158	2233.54	2150.71	2136.66	3698.84	3566.93	3443.8
ALDOC	aldolase C; fructose-bisphosphate	2.1358	5115.2	1.09478	0.0331661	33.009	6.04134e-239	2.57905e-235	81.3591	77.6998	79.055	173.073	165.428	165.053
ALKBH8	alkB homolog 8; tRNA methyltransferase	-1.67452	437.5	-0.74375	0.0941498	-7.89964	2.79701e-15	2.43682e-14	6.56213	7.05992	7.08123	4.24707	3.85335	4.10682
ALOX12-AS1	ALOX12 antisense RNA 1	1.59374	141.107	0.672418	0.155388	4.32734	1.50923e-05	4.53832e-05	1.96959	1.93562	1.75821	2.65218	2.82832	3.45609
ALS2CL	ALS2 C-terminal like	1.72382	147.596	0.78561	0.352609	2.22799	0.0258809	0.043504	0.814348	1.01875	0.709736	1.09313	0.835208	2.40046
AMD1	adenosylmethionine decarboxylase 1	-1.61616	4473.48	-0.692566	0.0415093	-16.6846	1.69603e-62	1.79512e-60	83.1866	88.0911	92.6851	53.7246	55.5603	52.2751
AMER1	APC membrane recruitment protein 1	-1.8824	502.839	-0.912576	0.0958134	-9.52451	1.65822e-21	2.33802e-20	5.98451	6.37736	6.14567	2.86722	3.43574	3.41271
ANG	angiogenin; ribonuclease; RNase A family; 5	1.79517	751.378	0.84412	0.0664126	12.7102	5.18741e-37	1.97724e-35	12.8307	12.6427	11.4687	21.6296	23.0631	21.2282
ANGPTL4	angiopoietin-like 4	1.61623	9551.58	0.69263	0.0298497	23.2039	4.15687e-119	2.04758e-116	189.838	177.221	181.773	299.356	288.621	290.21
ANK3	ankyrin 3; node of Ranvier (ankyrin G)	1.65051	141.82	0.72291	0.152203	4.74964	2.03783e-06	6.89341e-06	1.46772	1.43643	1.75821	2.70594	2.33479	2.50169
ANKRD36	ankyrin repeat domain 36	1.56126	323.891	0.642713	0.107638	5.97105	2.35731e-09	1.14011e-08	3.67404	3.54524	3.8229	5.3402	5.58071	6.07346
ANKRD37	ankyrin repeat domain 37	1.61943	1472.65	0.695483	0.0481281	14.4507	2.48229e-47	1.42559e-45	27.2333	28.0767	26.357	44.7108	42.1211	44.2061
ANKRD46	ankyrin repeat domain 46	-1.53609	239.511	-0.619267	0.123086	-5.0312	4.87428e-07	1.78868e-06	3.44678	3.8203	4.12938	2.61634	2.35377	2.34262
ANKRD49	ankyrin repeat domain 49	-1.65289	198.273	-0.724988	0.141689	-5.11676	3.10834e-07	1.17222e-06	2.32941	2.51631	2.3873	1.37985	1.42365	1.51836
ANKZF1	ankyrin repeat and zinc finger domain containing 1	1.54119	4134	0.624042	0.0434093	14.3758	7.34629e-47	4.16301e-45	61.4549	60.2793	57.8919	88.9556	87.1464	97.9562
ANO7	anoctamin 7	1.64941	51.2712	0.721953	0.235311	3.06808	0.00215437	0.00453352	0.890101	0.662186	0.725867	1.09313	1.29078	1.34484
ANXA9	annexin A9	1.63192	288.543	0.706569	0.107865	6.55046	5.73595e-11	3.26345e-10	2.92597	2.99512	2.93573	4.28292	5.22005	4.81539
APBB3	amyloid beta (A4) precursor protein-binding; family B; member 3	1.88783	255.109	0.916728	0.310882	2.94879	0.00319017	0.00649754	1.85596	2.12918	1.70982	3.20771	2.16395	5.26366
APC	adenomatous polyposis coli	-2.56103	949.572	-1.35672	0.0798568	-16.9895	9.82987e-65	1.16566e-62	9.06199	9.50491	10.1783	3.54819	3.54963	3.91883
APLN	apelin	2.30086	254.035	1.20217	0.112754	10.6619	1.53459e-26	3.09992e-25	3.70244	3.56561	3.64546	8.56583	8.92154	7.4183
AQP3	aquaporin 3 (Gill blood group)	1.93002	76.3054	0.948612	0.219449	4.3227	1.54129e-05	4.62713e-05	0.719656	0.651998	0.483911	1.25441	1.25281	1.11347
AQP7P1	aquaporin 7 pseudogene 1	2.47881	48.1595	1.30965	0.249129	5.2569	1.46502e-07	5.75537e-07	0.596557	0.560311	0.387129	1.46945	1.10096	1.28699
AREL1	apoptosis resistant E3 ubiquitin protein ligase 1	-1.57652	1989.28	-0.656747	0.046119	-14.2403	5.15352e-46	2.77316e-44	30.4718	31.245	32.6479	20.0526	19.6274	19.4785
ARFGEF3	ARFGEF family member 3	1.991	1279.36	0.993494	0.0637131	15.5932	8.09199e-55	6.47713e-53	8.68322	8.73066	9.14592	16.4507	17.2546	18.4373
ARHGAP26	Rho GTPase activating protein 26	-1.65736	194.769	-0.728886	0.138984	-5.24438	1.56809e-07	6.13769e-07	3.91076	3.09699	3.37125	2.27586	2.01209	1.93772
ARHGAP33	Rho GTPase activating protein 33	1.53212	1010.53	0.615531	0.0809652	7.60242	2.90653e-14	2.29494e-13	17.3191	16.0351	15.8562	23.6188	23.158	27.8367
ARHGAP4	Rho GTPase activating protein 4	1.80209	148.942	0.849672	0.152725	5.56342	2.64531e-08	1.1492e-07	1.73286	1.60962	1.53239	2.97474	2.39173	3.32594
ARHGEF37	Rho guanine nucleotide exchange factor (GEF) 37	1.66027	451.011	0.731417	0.0920794	7.94332	1.96838e-15	1.73258e-14	4.72511	5.03261	4.90363	8.33287	7.11825	8.57515
ARID1A	AT rich interactive domain 1A (SWI-like)	-1.70247	2471.29	-0.767631	0.0562783	-13.6399	2.31886e-42	1.06443e-40	28.9946	30.0734	29.4218	15.4651	17.3685	18.5096
ARL17A	ADP-ribosylation factor-like 17A	1.647	611.654	0.719836	0.109359	6.5823	4.63224e-11	2.6449e-10	6.98824	7.52854	7.04897	10.4474	10.8387	13.8099
ARMC7	armadillo repeat containing 7	-1.74232	352.393	-0.801006	0.111062	-7.21227	5.50275e-13	3.84892e-12	3.98652	4.00368	4.03259	2.43714	2.01209	2.35708
ARPC4-TTLL3	ARPC4-TTLL3 readthrough	1.86023	150.816	0.895484	0.173618	5.15779	2.49884e-07	9.53312e-07	1.34462	1.66056	1.6453	2.07874	3.18898	3.23918
ARRDC3	arrestin domain containing 3	-1.6456	2549.36	-0.718614	0.0504071	-14.2562	4.10176e-46	2.2259e-44	30.6801	32.5184	33.9544	19.2104	19.8552	19.276
ASIC4	acid sensing (proton gated) ion channel family member 4	1.87989	43.0319	0.910646	0.339464	2.6826	0.00730528	0.0138811	0.236729	0.264874	0.241956	0.448004	0.360658	0.563964
ASMTL-AS1	ASMTL antisense RNA 1	2.09578	91.4852	1.06749	0.505809	2.11046	0.0348187	0.056849	0.435582	0.641811	0.580693	0.573445	0.778262	2.06787
ASPHD2	aspartate beta-hydroxylase domain containing 2	-1.6835	97.6411	-0.75146	0.211658	-3.55035	0.000384726	0.000930711	1.00373	1.29381	1.08073	0.734726	0.56946	0.679649
ASTE1	asteroid homolog 1 (Drosophila)	-1.64251	159.443	-0.715906	0.154003	-4.64866	3.34103e-06	1.10223e-05	2.25366	2.44499	2.51634	1.52321	1.4806	1.34484
ATF7IP2	activating transcription factor 7 interacting protein 2	-1.9139	84.2754	-0.936517	0.227533	-4.11596	3.85579e-05	0.000108961	1.04161	1.15118	1.30656	0.645125	0.455568	0.679649
ATG16L2	autophagy related 16-like 2	1.63731	285.994	0.711323	0.250619	2.83826	0.00453598	0.00895243	2.31995	2.26162	2.24212	2.92098	2.6385	5.46611
ATG9B	autophagy related 9B	2.12204	47.8246	1.08545	0.352408	3.08011	0.00206926	0.00436374	0.416643	0.376936	0.548433	0.627205	0.645388	1.48944
ATHL1	ATH1; acid trehalase-like 1 (yeast)	1.67532	1604.92	0.744432	0.225888	3.29559	0.000982155	0.00219942	16.107	16.626	15.0012	21.4683	21.3168	36.3829
ATP1B2	ATPase; Na+/K+ transporting; beta 2 polypeptide	1.63497	108.402	0.709261	0.165836	4.27687	1.89537e-05	5.61248e-05	1.41091	1.40587	1.20978	2.45506	2.03107	2.08233
ATP6V0A2	ATPase; H+ transporting; lysosomal V0 subunit a2	-1.86052	487.456	-0.895705	0.0842024	-10.6375	1.99354e-26	4.00176e-25	8.92942	9.32154	9.69435	5.161	4.82143	4.85877
ATP6V0E2-AS1	ATP6V0E2 antisense RNA 1	-1.92054	106.807	-0.94151	0.216779	-4.34318	1.40437e-05	4.24692e-05	0.956386	1.03912	0.983953	0.501764	0.512514	0.520582
ATP6V1G2	ATPase; H+ transporting; lysosomal 13kDa; V1 subunit G2	1.81379	45.7888	0.859011	0.255108	3.36724	0.000759236	0.0017379	0.662841	0.651998	0.596824	1.09313	1.29078	1.07009
ATP6V1G2-DDX39B	ATP6V1G2-DDX39B readthrough (NMD candidate)	3.60511	119.532	1.85004	0.824063	2.24503	0.0247663	0.0418169	0.217791	1.16137	1.38721	2.54466	0.911136	6.39159
ATXN7L3B	NA	-1.70684	1824.41	-0.77133	0.0491109	-15.7059	1.37813e-55	1.13869e-53	26.5137	26.3244	26.6474	15.9848	14.7111	15.3716
AZU1	azurocidin 1	2.08111	144.169	1.05735	0.201939	5.236	1.64095e-07	6.39942e-07	1.6287	1.467	1.29043	2.5805	2.41071	4.04897
B3GNT4	UDP-GlcNAc:betaGal beta-1;3-N-acetylglucosaminyltransferase 4	1.5382	292.992	0.621246	0.103451	6.00522	1.91068e-09	9.36117e-09	4.83874	4.1463	4.53263	6.95302	6.52981	7.0857
B4GALT6	UDP-Gal:betaGlcNAc beta 1;4- galactosyltransferase; polypeptide 6	-1.51718	230.13	-0.601397	0.186798	-3.2195	0.00128413	0.00281704	0.965855	1.01875	0.983953	0.716806	0.493532	0.70857
BBS12	Bardet-Biedl syndrome 12	-1.64198	200.336	-0.715435	0.14374	-4.9773	6.44765e-07	2.32148e-06	2.28207	2.33293	2.24212	1.21857	1.53754	1.38822
BCAM	basal cell adhesion molecule (Lutheran blood group)	1.53351	3619.48	0.616835	0.0400684	15.3946	1.77977e-53	1.36488e-51	48.7188	46.842	44.2617	69.9603	69.1325	73.4455
BCDIN3D	BCDIN3 domain containing	-2.54789	102.498	-1.3493	0.250228	-5.3923	6.95627e-08	2.8545e-07	0.842756	0.88631	0.790388	0.340483	0.398622	0.260291
BCYRN1	brain cytoplasmic RNA 1	-1.50996	1287.2	-0.59451	0.0704576	-8.43785	3.2323e-17	3.28801e-16	30.5191	27.8627	25.1634	18.9595	17.881	18.0613
BEND3	BEN domain containing 3	-2.16602	243.748	-1.11505	0.131372	-8.48773	2.10704e-17	2.17971e-16	3.6835	3.39243	4.17777	1.82785	1.70838	1.59067
BLOC1S3	biogenesis of lysosomal organelles complex-1; subunit 3	-1.55128	521.109	-0.633459	0.0835057	-7.58581	3.30405e-14	2.5992e-13	8.34233	8.97516	8.48458	5.21476	5.63766	5.61072
BLOC1S4	biogenesis of lysosomal organelles complex-1; subunit 4; cappuccino	-1.80337	594.363	-0.850696	0.086665	-9.81591	9.61644e-23	1.49645e-21	9.58279	9.63735	8.62975	5.41188	5.42885	4.56956
BMP3	bone morphogenetic protein 3	-1.54496	60.8228	-0.627569	0.208396	-3.01142	0.00260025	0.00538866	1.66657	1.48737	1.48399	0.985608	1.04401	0.954401
BMP6	bone morphogenetic protein 6	-1.69467	336.836	-0.761005	0.0947748	-8.02961	9.77795e-16	8.78781e-15	8.95783	8.90385	8.98462	5.57317	5.42885	4.72862
BNIP3L	BCL2/adenovirus E1B 19kDa interacting protein 3-like	1.62554	16769.9	0.700916	0.0347111	20.1929	1.13121e-90	3.08243e-88	235.1	246.608	253.828	397.29	402.456	383.206
BST2	bone marrow stromal cell antigen 2	1.54176	819.191	0.624579	0.0679624	9.19007	3.92594e-20	5.00792e-19	13.8723	13.4475	12.2591	19.4792	20.083	20.9968
BTC	betacellulin	1.51615	176.381	0.600415	0.139547	4.30261	1.68798e-05	5.03563e-05	1.73286	1.57906	1.96791	2.4013	2.58155	2.84874
C10orf2	chromosome 10 open reading frame 2	-2.04472	1345.69	-1.0319	0.0577924	-17.8553	2.62861e-71	4.15612e-69	22.1863	21.7401	21.1147	11.2539	9.77573	10.4839
C12orf60	chromosome 12 open reading frame 60	-1.58873	96.2406	-0.667871	0.214637	-3.11163	0.00186059	0.00396415	1.07948	1.12062	1.41947	0.806407	0.702334	0.723031
C12orf65	chromosome 12 open reading frame 65	-1.80747	1412.77	-0.853972	0.0533247	-16.0146	1.0113e-57	8.99421e-56	21.9495	21.5669	21.4695	11.6302	11.4461	12.4506
C12orf66	chromosome 12 open reading frame 66	-1.88975	306.302	-0.918197	0.117154	-7.83751	4.59565e-15	3.90813e-14	4.31794	4.88999	4.53263	2.38338	2.60053	2.2414
C14orf169	chromosome 14 open reading frame 169	-1.56971	702.709	-0.650497	0.0760966	-8.5483	1.2491e-17	1.3134e-16	13.3326	12.8566	12.243	7.68774	7.99142	8.56069
C17orf51	chromosome 17 open reading frame 51	-2.08035	381.598	-1.05683	0.102253	-10.3354	4.87548e-25	8.85678e-24	6.51478	6.0208	5.7908	2.79554	3.03712	2.92104
C17orf96	chromosome 17 open reading frame 96	-1.65519	2386.21	-0.726994	0.0491178	-14.801	1.44239e-49	9.05527e-48	40.8784	39.4357	36.745	24.5506	22.0381	23.5274
C19orf81	chromosome 19 open reading frame 81	1.87035	56.7447	0.903311	0.227317	3.9738	7.07343e-05	0.000191845	0.748064	0.977997	0.758128	1.32609	1.74634	1.54729
C1RL-AS1	C1RL antisense RNA 1	1.52575	225.14	0.609522	0.199301	3.0583	0.00222596	0.00467265	1.07002	1.27343	1.50012	1.64865	1.53754	2.51615
C1S	complement component 1; s subcomponent	1.60217	723.195	0.680028	0.0671705	10.1239	4.32733e-24	7.27298e-23	9.40288	8.99554	8.46845	14.4974	14.4263	13.8822
C1orf106	chromosome 1 open reading frame 106	1.56927	49.1291	0.650091	0.329196	1.97479	0.0482925	0.0762428	0.321952	0.254687	0.145173	0.465924	0.47455	0.24583
C1orf145	chromosome 1 open reading frame 145	1.77581	42.8273	0.828476	0.290744	2.8495	0.00437879	0.00866756	0.321952	0.305624	0.387129	0.609285	0.607424	0.549503
C1orf226	chromosome 1 open reading frame 226	-2.30107	922.685	-1.20231	0.0696128	-17.2713	7.73169e-67	1.04231e-64	15.662	16.3101	15.4368	6.34373	6.87149	7.15801
C1orf74	chromosome 1 open reading frame 74	-2.37412	247.35	-1.24739	0.16345	-7.63168	2.31714e-14	1.84435e-13	2.18738	2.08843	2.09695	0.931848	0.740298	0.968861
C3	complement component 3	1.52294	2069.62	0.606859	0.0503482	12.0532	1.86471e-33	5.75454e-32	16.429	16.249	15.7594	24.7477	23.9743	24.4095
C4orf3	chromosome 4 open reading frame 3	1.76465	7568.38	0.819381	0.0346908	23.6196	2.42528e-123	1.41184e-120	106.235	107.59	109.267	191.19	190.959	182.088
C4orf47	chromosome 4 open reading frame 47	3.53448	67.5999	1.8215	0.229174	7.94809	1.89407e-15	1.67292e-14	0.68178	0.529748	0.677476	1.84578	2.37275	2.35708
C6orf120	chromosome 6 open reading frame 120	-1.89785	2666.8	-0.924365	0.0409019	-22.5995	4.37813e-113	1.86902e-110	42.9995	43.5514	44.4392	23.1707	22.0381	23.0068
C7	complement component 7	4.0392	52.3987	2.01407	0.720516	2.79532	0.00518488	0.0101054	0.0189383	0.0203749	0.0322607	0.0179201	0.18982	0.0723031
C7orf25	chromosome 7 open reading frame 25	-1.91144	738.131	-0.934657	0.0797767	-11.7159	1.05636e-31	2.94106e-30	8.60747	8.50654	9.06527	4.33668	4.80245	4.41049
C7orf49	chromosome 7 open reading frame 49	-1.65224	1096.23	-0.724426	0.0657832	-11.0123	3.33323e-28	7.3097e-27	12.8686	12.7853	12.4204	7.34726	7.78262	7.70751
CA11	carbonic anhydrase XI	1.77038	3358.92	0.82406	0.0442337	18.6297	1.84611e-77	3.5823e-75	34.6003	35.2894	32.5511	62.0575	56.6043	61.1106
CA14	carbonic anhydrase XIV	1.56804	114.754	0.648966	0.147985	4.38534	1.15804e-05	3.5413e-05	2.47145	2.50612	2.35503	3.65571	3.92927	3.8176
CABLES1	Cdk5 and Abl enzyme substrate 1	-1.88715	186.62	-0.91621	0.174592	-5.24773	1.53988e-07	6.03097e-07	1.51507	1.42625	1.59691	0.734726	0.930118	0.723031
CACNA1A	calcium channel; voltage-dependent; P/Q type; alpha 1A subunit	1.82396	529.86	0.867077	0.102804	8.43427	3.33263e-17	3.38201e-16	6.36328	6.30604	5.74241	9.7844	10.554	12.9133
CACNB4	calcium channel; voltage-dependent; beta 4 subunit	1.87942	156.986	0.910291	0.134289	6.7786	1.21348e-11	7.42524e-11	1.95065	2.21068	2.03243	3.61987	4.08113	3.83206
CACTIN-AS1	CACTIN antisense RNA 1	1.71896	74.4487	0.781535	0.213446	3.66151	0.000250735	0.000624862	0.804879	0.855748	0.822649	1.37985	1.1579	1.66297
CALCOCO1	calcium binding and coiled-coil domain 1	1.53467	2004.49	0.617925	0.0594376	10.3962	2.58052e-25	4.78273e-24	23.5687	23.7062	23.5826	34.4784	32.9717	40.0125
CAPN12	calpain 12	2.07951	244.246	1.05624	0.251449	4.20063	2.66179e-05	7.71431e-05	1.98852	2.22087	1.90338	3.0285	3.35981	6.17468
CAPS2	calcyphosine 2	1.59291	152.481	0.671664	0.14038	4.78461	1.71322e-06	5.84523e-06	1.80861	2.31256	2.03243	3.11811	3.24592	3.32594
CARHSP1	calcium regulated heat stable protein 1; 24kDa	1.56661	3785.3	0.647648	0.0395191	16.3882	2.32225e-60	2.32352e-58	58.6615	57.6407	59.634	92.8801	93.2016	86.7492
CBLL1	Cbl proto-oncogene-like 1; E3 ubiquitin protein ligase	-1.63245	1539.98	-0.707043	0.0499342	-14.1595	1.63162e-45	8.45999e-44	23.1995	24.1851	23.9859	14.4974	14.5023	14.2726
CBLN3	cerebellin 3 precursor	1.71559	219.104	0.778707	0.122388	6.36262	1.98338e-10	1.07587e-09	2.49039	2.31256	2.12921	4.17539	3.60658	4.04897
CBWD6	COBW domain containing 6	1.57239	63.2099	0.652961	0.240134	2.71915	0.00654502	0.0125426	0.520804	0.682561	0.564563	0.842247	0.892154	1.01224
CBX4	chromobox homolog 4	1.51733	4232.7	0.601535	0.0455584	13.2036	8.36524e-40	3.53576e-38	58.349	58.3131	55.6175	85.6225	83.8245	89.3955
CCDC114	coiled-coil domain containing 114	1.58834	193.446	0.667524	0.141453	4.71906	2.36937e-06	7.94359e-06	2.25366	1.86431	2.04856	2.92098	2.98017	3.75976
CCDC121	coiled-coil domain containing 121	-2.60414	145.092	-1.38081	0.202337	-6.8243	8.83571e-12	5.49315e-11	1.24993	1.41606	1.38721	0.501764	0.512514	0.520582
CCDC144A	coiled-coil domain containing 144A	1.65611	184.384	0.727799	0.348142	2.09053	0.0365706	0.0593913	1.24046	1.69112	1.61304	1.79201	1.76533	3.86098
CCDC144B	coiled-coil domain containing 144B (pseudogene)	1.61258	508.1	0.68937	0.249438	2.76369	0.00571516	0.0110598	4.69671	5.66423	5.12946	6.34373	7.06131	11.2937
CCDC146	coiled-coil domain containing 146	1.52983	52.0522	0.613368	0.280416	2.18735	0.028717	0.0478692	0.634434	0.417686	0.41939	0.931848	0.66437	0.665188
CCDC151	coiled-coil domain containing 151	1.61574	147.576	0.692196	0.144261	4.79822	1.60079e-06	5.48749e-06	2.34835	1.83374	2.00017	3.31523	3.32185	3.28256
CCDC183	coiled-coil domain containing 183	1.57743	61.6317	0.65758	0.252194	2.60744	0.00912233	0.0170132	0.56815	0.621436	0.516172	1.00353	0.66437	0.997783
CCDC183-AS1	CCDC183 antisense RNA 1	1.83387	47.1676	0.874894	0.27867	3.13953	0.00169219	0.00363256	0.369297	0.366749	0.483911	0.591365	0.740298	0.838716
CCDC71	coiled-coil domain containing 71	-2.14509	665.996	-1.10104	0.0937257	-11.7475	7.27575e-32	2.03008e-30	6.42009	6.03098	6.79089	3.08227	2.80934	2.94997
CCDC71L	coiled-coil domain containing 71-like	-1.99799	3383.46	-0.99855	0.0432149	-23.1066	3.97163e-118	1.88388e-115	56.1048	56.7442	54.4561	28.3676	27.3341	27.2727
CCDC78	coiled-coil domain containing 78	1.95231	106.277	0.965185	0.388246	2.48602	0.0129182	0.023256	0.700718	0.84556	0.580693	0.931848	0.9491	2.22694
CCDC80	coiled-coil domain containing 80	1.6023	432.099	0.680146	0.0931882	7.29863	2.90711e-13	2.09518e-12	4.72511	4.38061	4.27455	7.2039	6.98538	7.10016
CCDC88B	coiled-coil domain containing 88B	1.83373	935.935	0.874777	0.201677	4.33752	1.44097e-05	4.34837e-05	9.65855	9.97353	8.67814	14.1211	14.1606	23.1081
CCNF	cyclin F	-1.61355	1446.92	-0.690238	0.0578535	-11.9308	8.18103e-33	2.42534e-31	19.6864	18.5819	18.8564	12.1319	10.7818	12.0891
CD14	CD14 molecule	1.84141	200.818	0.880814	0.131203	6.71335	1.90211e-11	1.13939e-10	2.36729	2.7608	2.5486	4.6234	4.97328	4.41049
CD74	CD74 molecule; major histocompatibility complex; class II invariant chain	1.67063	573.237	0.740395	0.106994	6.91994	4.51826e-12	2.9078e-11	2.08322	1.77262	2.00017	3.31523	3.11305	3.23918
CD79A	CD79a molecule; immunoglobulin-associated alpha	1.89361	54.3652	0.921139	0.252498	3.6481	0.000264185	0.000655447	0.530273	0.468624	0.483911	0.896007	0.740298	1.12793
CDC25A	cell division cycle 25A	-1.96873	389.581	-0.977264	0.0923521	-10.5819	3.61415e-26	7.154e-25	7.59427	7.9666	7.98453	4.10371	3.70149	4.00559
CDC42BPG	CDC42 binding protein kinase gamma (DMPK-like)	1.88185	151.464	0.912149	0.144985	6.29133	3.14762e-10	1.67476e-09	2.14003	1.94581	1.8066	3.33315	3.3788	4.28034
CDC42EP2	CDC42 effector protein (Rho GTPase binding) 2	-1.81958	224.419	-0.863609	0.139696	-6.18206	6.327e-10	3.24249e-09	2.73659	2.46537	2.3389	1.45153	1.38569	1.30146
CDC42EP5	CDC42 effector protein (Rho GTPase binding) 5	1.54905	247.836	0.631384	0.119137	5.29965	1.16027e-07	4.61047e-07	2.6419	2.8423	2.80668	4.49796	3.98622	4.20804
CDK3	cyclin-dependent kinase 3	1.61673	78.398	0.693075	0.20912	3.31424	0.000918937	0.00207161	1.2594	1.12062	0.790388	1.88162	1.67042	1.60513
CDKL1	cyclin-dependent kinase-like 1 (CDC2-related kinase)	-1.65799	143.725	-0.729438	0.1576	-4.6284	3.685e-06	1.20762e-05	2.52827	2.11899	2.25825	1.50529	1.21485	1.40268
CDX2	caudal type homeobox 2	-1.74609	149.705	-0.804125	0.177433	-4.532	5.84265e-06	1.87677e-05	1.77073	2.01712	1.6453	1.07521	1.04401	0.983322
CEBPA-AS1	CEBPA antisense RNA 1 (head to head)	-2.07347	259.86	-1.05205	0.142848	-7.3648	1.77406e-13	1.30652e-12	3.10589	3.0868	2.75829	1.50529	1.06299	1.67743
CEMP1	cementum protein 1	1.55557	517.027	0.637446	0.103632	6.15106	7.69652e-10	3.92237e-09	5.77619	6.27548	6.09728	8.01031	8.50394	11.3082
CENPBD1	CENPB DNA-binding domains containing 1	-2.43457	675.605	-1.28367	0.090961	-14.1123	3.19201e-45	1.61582e-43	6.82727	6.62186	7.24254	2.61634	2.80934	2.93551
CEP83-AS1	CEP83 antisense RNA 1 (head to head)	-1.60708	128.733	-0.684438	0.191807	-3.56836	0.000359224	0.000873638	1.57188	1.65037	1.17752	1.11105	0.816226	0.824255
CFAP43	cilia and flagella associated protein 43	1.60145	132.085	0.67938	0.160104	4.24337	2.20191e-05	6.46638e-05	1.47719	1.39568	1.41947	2.43714	2.16395	2.21247
CFAP44	cilia and flagella associated protein 44	2.18507	66.4382	1.12768	0.266182	4.23649	2.2704e-05	6.65379e-05	0.274606	0.407499	0.338738	0.752646	0.645388	0.795334
CFAP53	cilia and flagella associated protein 53	1.65025	120.528	0.72268	0.163227	4.42745	9.53539e-06	2.95833e-05	1.15524	1.23268	1.22591	1.89954	2.12598	1.87988
CFAP57	cilia and flagella associated protein 57	-1.89027	43.3134	-0.918594	0.303822	-3.02346	0.002499	0.00519508	0.975324	1.25306	1.0646	0.770566	0.531496	0.433819
CFAP70	cilia and flagella associated protein 70	1.83806	54.1647	0.878184	0.261156	3.36267	0.000771915	0.00176282	0.56815	0.488999	0.41939	0.824327	0.66437	1.20023
CFB	complement factor B	2.04421	843.756	1.03154	0.0714987	14.4274	3.47966e-47	1.98947e-45	5.85194	5.2058	5.64563	11.1284	11.4461	11.2214
CHAC1	ChaC glutathione-specific gamma-glutamylcyclotransferase 1	-2.26375	457.984	-1.17871	0.132825	-8.87417	7.04561e-19	8.2538e-18	2.63243	2.42462	2.64538	1.05729	1.17688	1.12793
CHI3L2	chitinase 3-like 2	1.88058	1414.84	0.911179	0.0613783	14.8453	7.46363e-50	4.70871e-48	14.7246	13.4169	14.1947	27.8479	26.7456	24.3228
CHST2	carbohydrate (N-acetylglucosamine-6-O) sulfotransferase 2	-3.19945	261.095	-1.67783	0.169416	-9.90357	4.01675e-23	6.44643e-22	2.47145	2.55706	2.29051	1.00353	0.721316	0.578425
CITED4	Cbp/p300-interacting transactivator; with Glu/Asp-rich carboxy-terminal domain; 4	-1.84162	1618.29	-0.880976	0.0669242	-13.1638	1.41792e-39	5.93442e-38	23.0006	25.4279	22.8083	13.2967	12.4902	12.5518
CLDN23	claudin 23	-1.58371	121.909	-0.663306	0.186405	-3.55841	0.000373107	0.000904483	1.45825	1.48737	1.72595	1.16481	0.75928	0.968861
CLIC3	chloride intracellular channel 3	2.47503	256.391	1.30745	0.113206	11.5493	7.44135e-31	1.95691e-29	2.58508	2.68949	2.85508	6.45125	6.35897	6.99894
CLN8	ceroid-lipofuscinosis; neuronal 8	1.51726	120.255	0.601473	0.155703	3.86294	0.000112029	0.000295216	2.07375	1.97637	1.75821	2.72386	2.8473	3.18134
CNGA4	cyclic nucleotide gated channel alpha 4	1.60234	70.4221	0.68018	0.207935	3.27111	0.00107125	0.00238599	0.984793	0.906685	0.983953	1.43361	1.46161	1.64851
CNIH2	cornichon family AMPA receptor auxiliary protein 2	1.63572	159.101	0.709925	0.166154	4.27268	1.93138e-05	5.70724e-05	2.63243	3.0868	1.69369	4.15747	4.13808	3.86098
CNTNAP1	contactin associated protein 1	1.78859	2554.24	0.838822	0.0566961	14.7951	1.57648e-49	9.80094e-48	31.3713	31.245	32.1478	53.3662	53.4154	60.7635
COA7	cytochrome c oxidase assembly factor 7 (putative)	-2.06687	909.977	-1.04744	0.0684513	-15.302	7.4095e-53	5.48517e-51	15.5768	14.7311	14.7109	7.66982	7.28909	6.69527
COG2	component of oligomeric golgi complex 2	-1.82051	714.357	-0.864343	0.0803865	-10.7523	5.77759e-27	1.19344e-25	9.06199	9.93278	9.14592	4.51588	5.44783	5.33597
COL11A2	collagen; type XI; alpha 2	1.79513	133.988	0.844088	0.243116	3.47196	0.000516667	0.00121994	0.956386	0.988185	0.919431	1.07521	1.30976	2.66075
COL1A1	collagen; type I; alpha 1	1.68397	93.0575	0.751869	0.197206	3.81261	0.000137507	0.000357067	1.10789	1.00856	0.903301	1.43361	1.63245	1.9811
COL27A1	collagen; type XXVII; alpha 1	1.77589	1840.62	0.82854	0.129852	6.38065	1.76342e-10	9.59394e-10	21.1068	22.9626	21.3405	33.2419	34.3954	47.3007
COL5A1	collagen; type V; alpha 1	1.85851	718.503	0.894146	0.0740733	12.0711	1.50127e-33	4.70093e-32	9.0904	8.77141	9.38788	16.2357	15.5842	18.1336
COL5A3	collagen; type V; alpha 3	1.7955	70.7436	0.844388	0.204255	4.13398	3.56528e-05	0.000101153	0.984793	0.784435	0.88717	1.68449	1.67042	1.38822
COL7A1	collagen; type VII; alpha 1	1.55527	326.793	0.637166	0.249598	2.55277	0.0106871	0.019651	2.32941	2.61818	2.88734	3.33315	3.01814	5.6541
COL9A2	collagen; type IX; alpha 2	2.17644	52.447	1.12197	0.320375	3.50204	0.000461711	0.00109923	0.198852	0.264874	0.209695	0.358403	0.360658	0.70857
CORO6	coronin 6	1.59375	155.769	0.672421	0.203962	3.29679	0.000977953	0.00219116	1.6571	2.03749	1.56465	2.63426	1.74634	3.88991
CRIP2	cysteine-rich protein 2	1.91864	2436.2	0.940086	0.0496734	18.9253	7.05379e-80	1.43394e-77	29.5343	27.608	27.3087	52.7569	51.5551	56.1795
CRLF1	cytokine receptor-like factor 1	1.61415	2542.99	0.690778	0.0451329	15.3054	7.03459e-53	5.23791e-51	32.9053	30.7152	30.0993	50.3019	50.2074	49.5276
CROCCP3	ciliary rootlet coiled-coil; rootletin pseudogene 3	1.76312	165.241	0.818131	0.348867	2.34511	0.0190215	0.0329512	1.41091	1.60962	1.00008	1.57697	1.74634	3.70192
CRYBB2P1	crystallin; beta B2 pseudogene 1	1.62405	219.17	0.699595	0.126805	5.51708	3.44674e-08	1.47338e-07	2.45251	2.62837	2.48408	4.17539	3.53065	4.42495
CSAD	cysteine sulfinic acid decarboxylase	1.71611	217.645	0.779144	0.168528	4.62324	3.77793e-06	1.23586e-05	2.23472	2.47556	2.46795	3.51235	3.2649	5.33597
CSPG5	chondroitin sulfate proteoglycan 5 (neuroglycan C)	1.63334	783.486	0.707825	0.0616228	11.4864	1.5438e-30	3.99422e-29	11.0221	11.3488	11.0977	17.3288	18.1278	18.6253
CSRP2	cysteine and glycine-rich protein 2	1.60504	682.584	0.682609	0.0705507	9.67545	3.83406e-22	5.71627e-21	10.5676	10.2588	10.8235	17.9022	15.6981	16.6152
CSTF2T	cleavage stimulation factor; 3' pre-RNA; subunit 2; 64kDa; tau variant	-1.6736	1127.91	-0.742955	0.0664681	-11.1776	5.24753e-29	1.21969e-27	16.1544	15.6887	15.9852	9.08551	10.3262	8.95112
CTGF	connective tissue growth factor	-2.71024	220.526	-1.43842	0.261103	-5.50901	3.60858e-08	1.53896e-07	0.738595	0.835373	0.612954	0.250882	0.28473	0.274752
CTPS1	CTP synthase 1	-1.60015	2014.63	-0.67821	0.0448545	-15.1202	1.19146e-51	8.20377e-50	37.1191	38.04	37.2934	23.2424	24.1261	22.3127
CWC22	CWC22 spliceosome-associated protein	-1.56166	1473.87	-0.643082	0.057928	-11.1014	1.23501e-28	2.80439e-27	22.887	24.9084	26.5506	15.9669	15.7171	15.3283
CXCR4	chemokine (C-X-C motif) receptor 4	1.76473	540.427	0.819451	0.0738549	11.0954	1.32058e-28	2.9934e-27	9.43129	8.73066	8.58136	15.1246	15.6412	16.0368
CYP2R1	cytochrome P450; family 2; subfamily R; polypeptide 1	-1.51101	253.897	-0.595513	0.12602	-4.72556	2.29484e-06	7.70985e-06	2.93544	2.87287	3.33899	1.98914	2.06904	1.9088
DAPK1	death-associated protein kinase 1	-1.53048	385.089	-0.613988	0.125096	-4.90813	9.19485e-07	3.24851e-06	2.56614	2.49593	2.5486	1.79201	1.38569	1.72081
DDR1	discoidin domain receptor tyrosine kinase 1	1.56267	7485.81	0.644011	0.0320608	20.0872	9.55392e-90	2.44714e-87	95.9037	93.8062	92.3464	146.103	145.953	144.49
DDTL	D-dopachrome tautomerase-like	1.62073	294.83	0.696645	0.11533	6.04046	1.53679e-09	7.61382e-09	3.63616	3.78974	3.48416	5.85989	5.277	6.36267
DDX12P	DEAD/H (Asp-Glu-Ala-Asp/His) box polypeptide 12; pseudogene	1.70716	321.234	0.771602	0.319612	2.41418	0.0157707	0.027874	3.27633	3.77955	2.88734	4.10371	3.94826	8.74867
DDX20	DEAD (Asp-Glu-Ala-Asp) box polypeptide 20	-1.72255	1068.32	-0.784549	0.0595421	-13.1764	1.20019e-39	5.05621e-38	18.9383	19.509	20.2759	11.5047	10.8197	11.3371
DDX28	DEAD (Asp-Glu-Ala-Asp) box polypeptide 28	-2.20279	771.658	-1.13933	0.0805397	-14.1463	1.96985e-45	1.01317e-43	8.29499	8.4556	8.58136	3.83491	4.04317	3.54285
DDX31	DEAD (Asp-Glu-Ala-Asp) box polypeptide 31	-1.50853	1166.68	-0.593148	0.0618756	-9.58614	9.14446e-22	1.3144e-20	16.4574	16.2592	16.082	10.7342	10.0605	11.1781
DDX41	DEAD (Asp-Glu-Ala-Asp) box polypeptide 41	1.67048	10522.3	0.740259	0.029408	25.172	8.11209e-140	5.77175e-137	162.936	152.445	151.771	260.165	255.27	257.457
DENND6B	DENN/MADD domain containing 6B	1.52414	142.653	0.607998	0.166251	3.6571	0.000255084	0.000634712	1.42037	1.18175	1.4356	1.80993	1.80329	2.41492
DHFRL1	dihydrofolate reductase-like 1	-2.20554	348.875	-1.14113	0.131931	-8.64947	5.17375e-18	5.64878e-17	3.03013	3.42299	3.20994	1.59489	1.4806	1.28699
DHRS13	dehydrogenase/reductase (SDR family) member 13	1.5962	1268.81	0.674641	0.0523802	12.8797	5.85782e-38	2.32985e-36	16.4574	15.8415	16.1304	25.2674	26.366	24.959
DISP1	dispatched homolog 1 (Drosophila)	-1.85466	93.5207	-0.891158	0.209317	-4.25745	2.06773e-05	6.08907e-05	1.09842	1.33456	1.53239	0.824327	0.588442	0.679649
DLX6	distal-less homeobox 6	-2.15951	117.721	-1.11071	0.207426	-5.3547	8.56962e-08	3.47094e-07	1.17418	1.42625	1.20978	0.573445	0.740298	0.46274
DMKN	dermokine	1.64905	46.812	0.721637	0.253889	2.84233	0.00447848	0.00884849	0.587088	0.682561	0.612954	1.11105	1.06299	0.911019
DNAH3	dynein; axonemal; heavy chain 3	1.6924	172.195	0.759068	0.137983	5.50117	3.77289e-08	1.60743e-07	2.31995	2.34312	2.7099	4.56964	3.7964	3.91883
DNHD1	dynein heavy chain domain 1	1.62131	232.486	0.69716	0.173713	4.01328	5.98807e-05	0.000164428	2.26313	2.39406	2.50021	2.90306	3.16999	5.32151
DNMBP	dynamin binding protein	-1.56186	4126.63	-0.643263	0.0370056	-17.3829	1.11234e-67	1.5318e-65	76.0279	77.1905	78.4743	48.6532	48.1573	49.8747
DOCK9-AS2	DOCK9 antisense RNA 2 (head to head)	-1.93449	58.9147	-0.951952	0.300859	-3.16411	0.00155559	0.00336016	0.606026	0.550123	0.580693	0.376323	0.360658	0.173527
DOK1	docking protein 1; 62kDa (downstream of tyrosine kinase 1)	-1.67778	275.653	-0.746555	0.124169	-6.01241	1.8279e-09	8.97276e-09	3.38996	3.59618	3.48416	2.24002	2.03107	1.92326
DOK3	docking protein 3	2.0548	113.789	1.039	0.160956	6.45518	1.08091e-10	6.00052e-10	1.29728	1.37531	1.33882	2.97474	2.50562	2.67521
DOLK	dolichol kinase	-2.14925	685.352	-1.10383	0.0852207	-12.9526	2.27088e-38	9.20351e-37	9.92368	9.14835	9.80727	4.13955	4.84041	4.33819
DPH2	DPH2 homolog	-1.61205	1076.76	-0.688895	0.0585	-11.776	5.19118e-32	1.46117e-30	19.6675	18.7857	18.4209	11.2897	11.636	12.0168
DPY19L2P2	DPY19L2 pseudogene 2	1.70299	357.463	0.768069	0.0934015	8.22331	1.9797e-16	1.88646e-15	4.47891	4.58436	4.80685	7.32934	7.63077	8.31486
DPY19L3	dpy-19-like 3 (C. elegans)	-1.52449	641.56	-0.60833	0.088619	-6.86456	6.66975e-12	4.20371e-11	9.34606	9.5966	11.4042	6.09285	7.06131	6.4639
DUSP16	dual specificity phosphatase 16	-1.54341	1673.48	-0.626119	0.0500369	-12.5131	6.32705e-36	2.26976e-34	24.6861	25.5298	25.1956	15.3217	16.3055	16.6731
DUSP5P1	dual specificity phosphatase 5 pseudogene 1	1.81242	61.5656	0.857914	0.229002	3.74632	0.000179446	0.000457436	0.577619	0.519561	0.709736	0.949768	1.08197	1.15685
DUSP6	dual specificity phosphatase 6	-2.11403	716.561	-1.08	0.157128	-6.87335	6.27097e-12	3.97192e-11	1.67604	1.33456	1.85499	0.680966	0.816226	0.751952
E2F3	E2F transcription factor 3	-1.60144	1642.92	-0.679369	0.0584017	-11.6327	2.81054e-31	7.5778e-30	24.118	26.0392	26.1796	14.6408	15.3944	16.9768
E2F8	E2F transcription factor 8	-1.86425	334.526	-0.898592	0.106746	-8.41804	3.82826e-17	3.85444e-16	4.93343	5.03261	5.45207	2.81346	2.46766	2.84874
EBF3	early B-cell factor 3	-1.61787	254.502	-0.694092	0.119732	-5.79706	6.74869e-09	3.10901e-08	4.5452	4.48249	4.37133	2.5805	2.86628	2.76198
EBNA1BP2	EBNA1 binding protein 2	-1.7326	4306.06	-0.792942	0.0392722	-20.1909	1.17668e-90	3.13952e-88	94.0383	90.0674	88.7332	52.0043	53.5862	50.482
EDEM3	ER degradation enhancer; mannosidase alpha-like 3	-1.75476	2571.92	-0.811272	0.0450489	-18.0087	1.6647e-72	2.7333e-70	38.8709	41.2389	41.6486	21.7192	22.7025	24.0625
EEF2KMT	eukaryotic elongation factor 2 lysine methyltransferase	-1.57232	511.564	-0.652898	0.0912617	-7.15412	8.42088e-13	5.80755e-12	8.33286	9.07704	8.21036	5.4298	5.86544	4.91661
EFEMP2	EGF containing fibulin-like extracellular matrix protein 2	2.58172	167.098	1.36833	0.410592	3.33259	0.000860407	0.00195065	1.07002	1.12062	1.01621	1.82785	1.61347	4.74308
EFNA3	ephrin-A3	1.65973	2201.96	0.730945	0.0425858	17.1641	4.93479e-66	6.38383e-64	38.4637	37.551	36.3901	64.1004	60.6475	60.1996
EFNB3	ephrin-B3	1.54368	1406.27	0.626378	0.0522163	11.9958	3.73609e-33	1.13116e-31	17.9725	17.4613	16.2917	26.2172	25.6637	27.345
EGR2	early growth response 2	-1.54307	48.1626	-0.625801	0.314955	-1.98696	0.0469273	0.0743258	0.501866	0.366749	0.387129	0.304642	0.265748	0.24583
EGR3	early growth response 3	-1.93109	225.853	-0.949417	0.178552	-5.31731	1.05315e-07	4.20965e-07	4.00546	3.53505	4.3552	1.98914	1.44263	2.60291
EID2	EP300 interacting inhibitor of differentiation 2	-2.63526	689.859	-1.39795	0.0859389	-16.2667	1.69952e-59	1.63652e-57	9.92368	10.1569	9.46853	4.04995	3.35981	3.70192
EIF3CL	eukaryotic translation initiation factor 3; subunit C-like	-2.28462	233.558	-1.19196	0.520538	-2.28985	0.0220297	0.037628	5.96557	4.78811	3.09703	0.913927	2.60053	2.48723
ELAC1	elaC ribonuclease Z 1	-1.87624	234.029	-0.907844	0.172917	-5.25017	1.51959e-07	5.95514e-07	1.70445	1.40587	2.08082	1.16481	0.873172	0.69411
ELF1	E74-like factor 1 (ets domain transcription factor)	-1.51633	808.809	-0.600579	0.0746731	-8.04278	8.78216e-16	7.92623e-15	10.8611	12.4797	12.8882	8.15367	7.51687	7.88104
ELF3	E74-like factor 3 (ets domain transcription factor; epithelial-specific )	1.61971	1750.66	0.69574	0.0547886	12.6986	6.01753e-37	2.28007e-35	11.3251	11.084	11.5977	18.2606	17.4255	18.6831
ELL3	elongation factor RNA polymerase II-like 3	1.63664	582.754	0.710733	0.0699522	10.1603	2.98245e-24	5.08604e-23	9.34606	9.45397	9.50079	14.9096	14.6351	16.2104
EN1	engrailed homeobox 1	-1.71506	195.407	-0.77826	0.143203	-5.43466	5.49007e-08	2.28953e-07	2.45251	2.65893	2.37116	1.48737	1.49958	1.3593
EN2	engrailed homeobox 2	-1.79784	174.459	-0.846267	0.136867	-6.18313	6.28436e-10	3.22451e-09	4.20431	4.29911	4.27455	2.2221	2.73341	2.11125
ENC1	ectodermal-neural cortex 1 (with BTB domain)	-1.88805	1898.84	-0.916899	0.0439753	-20.8503	1.51484e-96	4.61919e-94	58.1028	55.9903	58.7307	31.1094	29.3841	30.0636
ENO2	enolase 2 (gamma; neuronal)	2.13084	18239.9	1.09142	0.0401389	27.1912	8.25996e-163	8.81544e-160	220.395	221.853	220.97	451.14	443.799	503.649
ENTPD7	ectonucleoside triphosphate diphosphohydrolase 7	-1.6	333.691	-0.678076	0.103858	-6.52889	6.62596e-11	3.75315e-10	5.46371	5.47067	6.29085	3.63779	3.54963	3.42717
ENTPD8	ectonucleoside triphosphate diphosphohydrolase 8	2.46658	40.7467	1.30251	0.32956	3.95227	7.74131e-05	0.00020903	0.284075	0.152812	0.225825	0.465924	0.607424	0.549503
EOGT	EGF domain-specific O-linked N-acetylglucosamine (GlcNAc) transferase	-1.53927	315.339	-0.622243	0.111201	-5.59564	2.19812e-08	9.62437e-08	3.99599	4.04443	4.06485	2.90306	2.29682	2.57399
EP300	E1A binding protein p300	-1.68907	3695.1	-0.75623	0.0534618	-14.1452	1.99882e-45	1.02396e-43	44.0884	46.5466	47.2459	25.124	26.8026	28.7043
EPC2	enhancer of polycomb homolog 2 (Drosophila)	-1.63426	554.078	-0.708641	0.0879716	-8.05533	7.92646e-16	7.19958e-15	6.60948	6.83579	7.32319	4.24707	4.44179	3.88991
ERCC4	excision repair cross-complementation group 4	-1.83606	459.477	-0.876611	0.0924841	-9.47851	2.57946e-21	3.56751e-20	6.21177	6.40792	6.12954	3.38691	3.41676	3.32594
ERCC6	excision repair cross-complementation group 6	-1.55184	2427.08	-0.633984	0.0512737	-12.3647	4.05726e-35	1.38564e-33	25.2732	26.7014	27.5829	15.9669	17.4824	17.1792
ERCC6-PGBD3	ERCC6-PGBD3 readthrough	-1.80193	1682.55	-0.849545	0.0549265	-15.4669	5.79963e-54	4.47445e-52	25.3774	24.1647	25.5344	13.3505	13.2494	14.5185
ERO1A	endoplasmic reticulum oxidoreductase alpha	1.56051	13984.2	0.642016	0.0252027	25.4741	3.81725e-143	3.25917e-140	221.342	225.011	234.939	350.339	352.837	348.385
ERV3-1	endogenous retrovirus group 3; member 1	1.81841	235.833	0.862679	0.132416	6.51492	7.27303e-11	4.09792e-10	2.37676	2.46537	2.64538	4.03203	3.94826	5.37935
ETAA1	Ewing tumor-associated antigen 1	-2.09825	650.996	-1.06919	0.0906003	-11.8011	3.85037e-32	1.09581e-30	7.19656	7.3961	6.7425	3.10019	3.20796	3.73084
EXPH5	exophilin 5	-2.23544	61.376	-1.16056	0.266496	-4.35488	1.33142e-05	4.04017e-05	1.07948	0.692748	1.0646	0.412163	0.417604	0.419358
F3	coagulation factor III (thromboplastin; tissue factor)	-2.01055	102.888	-1.00759	0.212913	-4.7324	2.21885e-06	7.4722e-06	1.24046	1.24287	1.32269	0.680966	0.512514	0.665188
FADD	Fas (TNFRSF6)-associated via death domain	-2.1545	1393.74	-1.10735	0.062137	-17.8212	4.84235e-71	7.56292e-69	21.4761	18.9894	20.0178	9.19304	9.16831	9.42832
FAM122A	family with sequence similarity 122A	-2.2501	378.847	-1.16999	0.118738	-9.85352	6.61828e-23	1.04385e-21	4.59254	5.14467	4.5165	2.25794	1.99311	2.03895
FAM160A1	family with sequence similarity 160; member A1	2.25543	240.443	1.1734	0.126321	9.28908	1.55627e-20	2.03794e-19	2.53774	2.45518	2.3389	4.9818	5.277	6.11684
FAM162A	family with sequence similarity 162; member A	1.83462	5329.9	0.875483	0.0360069	24.3143	1.38334e-130	9.32447e-128	81.3685	79.4826	81.4584	152.5	147.224	140.355
FAM193B	family with sequence similarity 193; member B	1.57541	1403.26	0.655731	0.306399	2.14012	0.0323449	0.0532718	14.0428	15.3627	13.1946	16.8629	17.0648	32.5219
FAM200A	family with sequence similarity 200; member A	-1.66577	384.335	-0.736193	0.1202	-6.12475	9.08233e-10	4.59208e-09	4.75352	3.81011	4.69394	2.95682	2.52461	2.40046
FAM208A	family with sequence similarity 208; member A	-1.55568	3755.17	-0.637541	0.0409014	-15.5873	8.88626e-55	7.06871e-53	43.7002	46.4345	47.8266	28.8156	29.8777	28.9646
FAM212B	family with sequence similarity 212; member B	-1.64419	123.402	-0.717377	0.231337	-3.10101	0.00192863	0.00409618	0.890101	0.672373	0.87104	0.448004	0.37964	0.607346
FAM219A	family with sequence similarity 219; member A	1.61289	2031.97	0.689644	0.0412943	16.7007	1.29552e-62	1.38264e-60	30.699	30.4402	29.3734	49.0295	47.5879	48.096
FAM222B	family with sequence similarity 222; member B	-1.57195	1530.4	-0.652551	0.0536894	-12.1542	5.44979e-34	1.7319e-32	25.7088	25.815	25.6796	14.8737	16.5143	17.1503
FAM229A	family with sequence similarity 229; member A	1.70223	69.7405	0.767424	0.21691	3.53798	0.000403196	0.000971906	0.984793	0.977997	0.935562	1.41569	1.42365	2.02449
FAM78A	family with sequence similarity 78; member A	-1.9464	389.327	-0.960809	0.112626	-8.53095	1.45151e-17	1.51627e-16	4.06227	3.76936	4.24229	2.29378	1.8982	1.93772
FAM84B	family with sequence similarity 84; member B	-1.50718	95.7331	-0.591852	0.236151	-2.50624	0.0122023	0.0220977	0.757533	0.825185	0.806519	0.555525	0.455568	0.549503
FAM86C1	family with sequence similarity 86; member C1	-1.77125	466.759	-0.824768	0.0949799	-8.6836	3.83423e-18	4.22227e-17	6.35381	6.86636	6.46828	3.79907	3.39778	3.78868
FAM86C2P	family with sequence similarity 86; member C2; pseudogene	-1.60732	470.862	-0.684655	0.0947855	-7.22321	5.07744e-13	3.57183e-12	6.95037	6.85617	6.11341	3.70947	4.5367	4.09235
FAM86EP	family with sequence similarity 86; member E; pseudogene	-1.55869	134.468	-0.640337	0.175409	-3.65053	0.000261698	0.000649781	1.42984	1.70131	1.4356	0.967688	1.02503	0.92548
FAM86FP	family with sequence similarity 86; member F; pseudogene	1.80337	93.3201	0.850693	0.198616	4.2831	1.84307e-05	5.46521e-05	0.871163	0.72331	0.903301	1.43361	1.25281	1.72081
FAM86HP	family with sequence similarity 86; member H; pseudogene	-1.78606	78.0167	-0.836777	0.248048	-3.37344	0.000742346	0.00170167	0.729126	0.702935	0.693606	0.430084	0.341676	0.404897
FAM86JP	family with sequence similarity 86; member J; pseudogene	-1.62726	533.545	-0.702442	0.0910396	-7.71579	1.20234e-14	9.83925e-14	6.66629	6.32642	6.40376	4.33668	3.81538	3.68746
FAM89A	family with sequence similarity 89; member A	-1.60522	295.682	-0.682771	0.10872	-6.28008	3.38409e-10	1.79239e-09	4.44104	4.42136	4.37133	2.63426	2.88526	2.66075
FAM89B	family with sequence similarity 89; member B	1.56449	6283.18	0.64569	0.052009	12.415	2.16773e-35	7.54405e-34	91.4437	90.7704	84.4264	148.271	134.184	130.767
FANCF	Fanconi anemia; complementation group F	-1.75159	598.438	-0.808667	0.0838002	-9.64995	4.91816e-22	7.23157e-21	9.20403	8.38429	8.22649	4.67716	5.10616	4.85877
FANK1	fibronectin type III and ankyrin repeat domains 1	2.04445	75.3385	1.03171	0.21071	4.89638	9.76197e-07	3.43277e-06	0.814348	0.76406	0.774258	1.37985	1.40467	1.95218
FASTKD3	FAST kinase domains 3	-1.50728	302.366	-0.591949	0.117812	-5.02452	5.04703e-07	1.84678e-06	3.46571	4.01386	4.06485	2.43714	2.88526	2.27032
FAXDC2	fatty acid hydroxylase domain containing 2	1.53511	1629.59	0.618343	0.0522318	11.8384	2.47004e-32	7.06112e-31	22.9627	23.7266	24.5827	36.5033	37.3756	34.344
FBXL8	F-box and leucine-rich repeat protein 8	1.63368	702.942	0.70813	0.110489	6.40908	1.46402e-10	8.02641e-10	9.57332	9.1076	9.09753	13.8344	12.8129	18.2059
FBXO15	F-box protein 15	1.66966	110.884	0.739554	0.184708	4.0039	6.23077e-05	0.000170726	1.15524	1.06968	0.85491	1.9533	1.55652	1.64851
FBXO44	F-box protein 44	1.54496	3895.45	0.627567	0.086001	7.2972	2.93811e-13	2.11633e-12	56.6729	57.1925	52.1656	79.7984	76.9151	97.2187
FBXW7	F-box and WD repeat domain containing 7; E3 ubiquitin protein ligase	-1.81378	437.636	-0.858997	0.111815	-7.68228	1.56279e-14	1.26916e-13	5.48265	5.72536	5.85533	2.41922	2.96119	3.83206
FDXACB1	ferredoxin-fold anticodon binding domain containing 1	-3.57036	140.964	-1.83607	0.199546	-9.20126	3.53792e-20	4.52648e-19	2.01693	2.15974	2.19373	0.573445	0.683352	0.520582
FEM1A	fem-1 homolog a (C. elegans)	-1.9029	1577.46	-0.928201	0.0522242	-17.7734	1.13605e-70	1.75294e-68	25.2164	24.6741	24.5343	12.7054	12.68	13.3038
FER1L4	fer-1-like family member 4; pseudogene (functional)	3.62632	675.622	1.85851	0.315135	5.8975	3.69045e-09	1.74405e-08	3.03013	4.05461	3.32286	9.12135	9.37711	18.8566
FJX1	four jointed box 1	-2.39616	819.623	-1.26072	0.0743758	-16.9507	1.90134e-64	2.23398e-62	12.7266	12.9483	13.0333	5.80613	4.99227	5.19136
FLJ35934	FLJ35934	1.60098	59.8134	0.67896	0.24037	2.82465	0.00473329	0.00930314	0.880632	0.896497	0.758128	0.967688	1.23383	1.80758
FOXA1	forkhead box A1	-1.5969	137.47	-0.675275	0.168704	-4.00271	6.26206e-05	0.00017151	1.69498	2.03749	1.91951	1.41569	1.11994	0.983322
FOXC1	forkhead box C1	-1.56019	1005.83	-0.64172	0.0597102	-10.7472	6.10564e-27	1.25312e-25	18.6732	19.5294	19.4048	12.4545	12.2814	11.8288
FOXQ1	forkhead box Q1	-1.69031	361.812	-0.75729	0.0941509	-8.04336	8.74074e-16	7.89441e-15	8.90101	8.89366	8.62975	5.59109	5.04921	4.87323
FRAT1	frequently rearranged in advanced T-cell lymphomas 1	-2.36368	214.488	-1.24103	0.162141	-7.65403	1.94773e-14	1.56001e-13	2.50933	2.51631	2.09695	0.860167	0.911136	1.20023
FRMD5	FERM domain containing 5	-1.63143	51.892	-0.706139	0.269315	-2.62198	0.008742	0.0163539	0.710187	0.651998	0.741997	0.340483	0.550478	0.390437
FRS2	fibroblast growth factor receptor substrate 2	-1.90568	486.301	-0.930306	0.0984143	-9.45296	3.2939e-21	4.52144e-20	6.67576	7.1516	6.45215	3.90659	3.51167	3.18134
FSIP2	fibrous sheath interacting protein 2	1.73167	49.458	0.792164	0.297579	2.66203	0.00776717	0.0146804	0.198852	0.468624	0.370999	0.573445	0.626406	0.563964
FTSJ2	FtsJ RNA methyltransferase homolog 2 (E. coli)	-1.76307	1205.65	-0.81809	0.0635738	-12.8683	6.78395e-38	2.68154e-36	17.3475	16.3509	15.8884	9.80232	9.58591	8.60407
FUT4	fucosyltransferase 4 (alpha (1;3) fucosyltransferase; myeloid-specific)	-1.53814	184.758	-0.621183	0.138618	-4.48125	7.42082e-06	2.33912e-05	3.02066	2.64874	2.82282	1.66657	1.93616	1.86542
FZD8	frizzled class receptor 8	-1.79202	2196.37	-0.841589	0.0450502	-18.6811	7.04868e-78	1.38881e-75	37.9998	37.9076	36.0998	21.1995	19.7413	20.9679
GADD45G	growth arrest and DNA-damage-inducible; gamma	1.79186	42.0576	0.84146	0.245439	3.42839	0.000607171	0.00141614	0.880632	0.72331	0.774258	1.50529	1.44263	1.28699
GAREM	GRB2 associated; regulator of MAPK1	-1.69567	270.418	-0.761852	0.119364	-6.38259	1.74117e-10	9.47693e-10	4.10962	4.18705	4.46811	2.27586	2.6385	2.51615
GAS1	growth arrest-specific 1	-1.58087	1984.14	-0.660723	0.0589573	-11.2068	3.77587e-29	8.8567e-28	30.5949	29.8697	28.6959	20.1064	17.5584	18.2348
GATA4	GATA binding protein 4	-1.65928	981.831	-0.730558	0.0675893	-10.8088	3.12814e-27	6.53542e-26	16.0313	15.1386	15.5658	9.874	9.22525	8.83544
GBP2	guanylate binding protein 2; interferon-inducible	1.51081	2833.76	0.595326	0.0399535	14.9005	3.27288e-50	2.09579e-48	30.415	29.6455	30.7929	45.2663	46.8476	43.7723
GGT7	gamma-glutamyltransferase 7	1.53556	378.533	0.618761	0.10482	5.9031	3.56735e-09	1.69086e-08	4.45998	5.21598	4.09711	7.00678	6.49185	7.50506
GIPR	gastric inhibitory polypeptide receptor	2.75017	601.082	1.45952	0.361237	4.04034	5.33748e-05	0.00014748	3.75926	4.40099	3.93581	7.34726	6.92843	18.6542
GMEB1	glucocorticoid modulatory element binding protein 1	-1.66708	703.168	-0.737326	0.0734684	-10.036	1.05926e-23	1.74369e-22	11.8554	12.7955	12.3881	7.41894	7.34604	7.23031
GOLGA8IP	golgin A8 family; member I; pseudogene	1.61696	49.7318	0.693285	0.323079	2.14587	0.0318837	0.052634	0.738595	0.672373	0.806519	0.663045	1.55652	1.31592
GOLGA8N	golgin A8 family; member N	1.60621	686.072	0.683657	0.17134	3.99005	6.60589e-05	0.000180157	8.29499	9.39285	7.67806	11.5943	11.8448	16.89
GOLGA8R	golgin A8 family; member R	1.67483	454.807	0.744011	0.11773	6.31963	2.62187e-10	1.40672e-09	5.22698	5.82723	6.06502	8.36871	8.46597	11.395
GOLGA8T	golgin A8 family; member T	2.23974	57.5138	1.16333	0.264585	4.39682	1.0985e-05	3.37617e-05	0.577619	0.702935	0.645215	1.55905	1.27179	1.4316
GPATCH3	G patch domain containing 3	-1.56733	428.577	-0.648307	0.0921967	-7.03178	2.03921e-12	1.35951e-11	6.75151	6.27548	6.58119	4.19331	4.40382	3.83206
GPATCH4	G patch domain containing 4	-1.75862	1257.46	-0.814448	0.0632112	-12.8845	5.50011e-38	2.19439e-36	21.4666	22.5245	19.6145	12.7412	11.4272	11.742
GPATCH8	G patch domain containing 8	-1.68596	3242.26	-0.753574	0.0450705	-16.7199	9.39012e-63	1.02786e-60	43.4445	43.5005	46.2458	25.7154	25.303	26.9691
GPI	glucose-6-phosphate isomerase	1.82596	97249	0.868658	0.023914	36.3243	6.69077e-289	4.28444e-285	1417.21	1384.4	1352.82	2545.9	2496.89	2465.98
GPNMB	glycoprotein (transmembrane) nmb	2.34654	72.7529	1.23053	0.188525	6.52718	6.70179e-11	3.79116e-10	1.0132	0.92706	0.967822	2.29378	2.23988	2.22694
GPR1	G protein-coupled receptor 1	-1.7205	55.7752	-0.782828	0.235839	-3.31933	0.000902324	0.00203847	1.15524	1.3855	1.22591	0.770566	0.607424	0.780873
GPR162	G protein-coupled receptor 162	1.5521	666.733	0.634223	0.082534	7.68439	1.53727e-14	1.25082e-13	7.3386	8.36391	7.00058	10.8417	11.5031	12.5952
GPR63	G protein-coupled receptor 63	-1.57511	77.3013	-0.65545	0.270688	-2.42143	0.0154598	0.0273849	0.68178	0.672373	0.564563	0.465924	0.360658	0.390437
GRB10	growth factor receptor-bound protein 10	-1.74394	1813.7	-0.802349	0.0476144	-16.851	1.03193e-63	1.14921e-61	31.8069	31.2552	30.6961	17.6155	18.3936	17.3238
GRIK5	glutamate receptor; ionotropic; kainate 5	1.8849	113.475	0.914489	0.178165	5.13281	2.85444e-07	1.0806e-06	1.19311	1.45681	1.16139	2.2221	2.14497	2.74752
GRIN3B	glutamate receptor; ionotropic; N-methyl-D-aspartate 3B	1.72156	445.552	0.783717	0.0972526	8.05857	7.71929e-16	7.02637e-15	4.85768	4.99186	5.03268	8.09991	7.61178	9.54401
GSDMB	gasdermin B	1.96024	244.33	0.971032	0.315053	3.08212	0.00205532	0.00433793	1.77073	2.25143	2.0163	3.10019	2.86628	5.7264
GSG2	germ cell associated 2 (haspin)	-1.57733	608.231	-0.657483	0.0737613	-8.91366	4.93758e-19	5.83354e-18	11.5997	10.8089	11.7752	7.09638	7.09927	7.21585
GSN	gelsolin	1.50451	53608.4	0.589293	0.0263028	22.4042	3.58168e-111	1.4797e-108	805.078	767.656	767.193	1188.12	1153.31	1143.42
GSPT2	G1 to S phase transition 2	-1.60304	1611.76	-0.680813	0.052732	-12.9108	3.91169e-38	1.57044e-36	21.1541	20.3546	21.0985	12.5262	13.6291	12.5518
GTF2E1	general transcription factor IIE; polypeptide 1; alpha 56kDa	-1.72934	1037.14	-0.790221	0.0584189	-13.5268	1.08643e-41	4.86498e-40	17.9914	17.6447	18.0015	10.0711	10.1554	10.4406
GTF2H2C_2	GTF2H2 family member C; copy 2	-1.51456	1614.67	-0.598898	0.0579057	-10.3426	4.51893e-25	8.24415e-24	21.05	22.4736	23.2439	15.4472	13.7999	14.3016
GTF2IP4	general transcription factor IIi; pseudogene 4	-6.88782	737.588	-2.78405	1.32484	-2.10142	0.035604	0.0579833	11.666	33.9854	8.09745	0.609285	0.113892	7.0134
GYS1	glycogen synthase 1 (muscle)	1.67669	9399.11	0.74562	0.0261601	28.5022	1.09935e-178	1.56437e-175	125.324	124.664	124.752	204.72	210.074	207.177
GZF1	GDNF-inducible zinc finger protein 1	-1.51875	832.587	-0.602884	0.0697611	-8.64213	5.51749e-18	5.98618e-17	13.1621	12.4083	13.9689	8.18951	8.46597	8.9945
H19	H19; imprinted maternally expressed transcript (non-protein coding)	1.75848	2158.68	0.814332	0.0540702	15.0606	2.93928e-51	1.96059e-49	25.9171	24.0017	22.6793	41.4851	41.4377	43.7144
HAP1	huntingtin-associated protein 1	1.66418	100.836	0.734809	0.194865	3.77087	0.00016268	0.000416605	0.757533	0.865935	0.774258	1.05729	1.32874	1.54729
HARBI1	harbinger transposase derived 1	-2.79777	140.708	-1.48428	0.207683	-7.14685	8.87897e-13	6.10703e-12	1.60029	1.43643	1.85499	0.286722	0.740298	0.679649
HCG27	HLA complex group 27 (non-protein coding)	1.65567	181.542	0.727413	0.145863	4.98696	6.13354e-07	2.21586e-06	2.07375	2.54687	2.27438	3.45859	3.39778	4.39603
HCN3	hyperpolarization activated cyclic nucleotide gated potassium channel 3	1.61054	713.908	0.687549	0.0677149	10.1536	3.19417e-24	5.43264e-23	10.738	10.5542	10.8557	16.164	16.8181	18.1625
HDX	highly divergent homeobox	-1.66747	197.498	-0.737665	0.15321	-4.81473	1.47403e-06	5.06788e-06	2.10215	2.09862	2.16147	1.43361	1.17688	1.17131
HERC2P2	hect domain and RLD 2 pseudogene 2	1.50576	1040.8	0.590488	0.282147	2.09284	0.0363638	0.0590908	7.831	9.81053	8.7104	8.90631	10.554	19.7966
HERC2P7	hect domain and RLD 2 pseudogene 7	2.20757	40.219	1.14246	0.390429	2.92617	0.00343161	0.00693305	0.246198	0.244499	0.225825	0.430084	0.246766	0.867637
HES1	hes family bHLH transcription factor 1	-1.50472	1555.6	-0.589493	0.117481	-5.01775	5.22802e-07	1.91082e-06	20.0557	19.6414	18.7758	11.9527	11.9776	14.504
HES7	hes family bHLH transcription factor 7	1.50109	447.31	0.586014	0.102782	5.70153	1.18734e-08	5.35431e-08	7.25338	6.62186	6.1618	9.10343	9.37711	11.3227
HHAT	hedgehog acyltransferase	1.53152	143.666	0.614963	0.161811	3.8005	0.000144407	0.000373469	1.29728	1.17156	1.20978	1.66657	1.87922	2.02449
HIST1H2AC	histone cluster 1; H2ac	1.52783	260.875	0.611486	0.113342	5.39504	6.85087e-08	2.81486e-07	3.21005	3.66749	3.32286	5.28644	4.85939	5.27813
HIST1H2BD	histone cluster 1; H2bd	1.53216	372.746	0.615569	0.0922207	6.67495	2.47315e-11	1.45894e-10	4.75352	4.46211	4.24229	6.50501	7.06131	6.92664
HIST1H2BK	histone cluster 1; H2bk	1.60929	950.248	0.686424	0.0666338	10.3014	6.94151e-25	1.24336e-23	10.4066	10.0041	9.79114	16.0565	17.4634	14.7932
HIVEP1	human immunodeficiency virus type I enhancer binding protein 1	-1.99865	1836.78	-0.999024	0.0515753	-19.3702	1.3774e-83	3.15006e-81	28.6253	28.6064	29.6315	14.0136	14.4263	14.5185
HK2	hexokinase 2	1.68353	14725.6	0.751486	0.0232706	32.2934	8.6665e-229	2.21984e-225	238.168	238.835	236.745	390.516	394.142	404.608
HLA-DPA1	major histocompatibility complex; class II; DP alpha 1	1.50225	183.459	0.587125	0.172447	3.40467	0.000662429	0.00153357	0.994262	0.876122	0.677476	1.32609	1.11994	1.40268
HLA-DRA	major histocompatibility complex; class II; DR alpha	1.56607	133.034	0.647147	0.230627	2.80603	0.00501554	0.00980224	0.407174	0.550123	0.387129	0.716806	0.66437	0.723031
HLX	H2.0-like homeobox	-2.37717	79.6197	-1.24924	0.283791	-4.40198	1.07267e-05	3.30314e-05	0.719656	0.692748	0.919431	0.250882	0.341676	0.361515
HNRNPAB	heterogeneous nuclear ribonucleoprotein A/B	-1.52988	8933.71	-0.613418	0.0376364	-16.2985	1.01078e-59	9.88174e-58	179.204	176.59	162.336	110.997	108.368	115.974
HOXB4	homeobox B4	1.57634	166.301	0.656574	0.169379	3.87636	0.00010603	0.000280273	2.19685	2.48574	2.03243	3.24355	3.20796	4.03451
HOXC8	homeobox C8	-1.99297	222.95	-0.994917	0.128875	-7.72004	1.16294e-14	9.54115e-14	3.76873	3.5758	3.91968	1.9533	1.70838	1.9088
HPS6	Hermansky-Pudlak syndrome 6	-2.79012	894.261	-1.48033	0.0876103	-16.8967	4.75436e-64	5.43653e-62	9.08093	8.32316	8.3394	3.49443	2.71443	2.94997
HR	hair growth associated	1.94138	236.793	0.957083	0.129872	7.36942	1.71375e-13	1.26356e-12	2.72712	3.12755	2.40343	5.93157	4.82143	5.22028
HRAT92	NA	1.8908	90.2036	0.918994	0.277382	3.3131	0.00092267	0.00207893	0.757533	0.733498	0.88717	0.931848	1.1579	2.29924
HS3ST3B1	heparan sulfate (glucosamine) 3-O-sulfotransferase 3B1	-2.41385	44.8234	-1.27134	0.359204	-3.53932	0.000401158	0.000967356	0.45452	0.356561	0.41939	0.143361	0.151856	0.202449
HSF4	heat shock transcription factor 4	2.92264	527.035	1.54727	0.457009	3.38564	0.000710117	0.00163511	3.08695	3.61655	3.43577	6.34373	5.71358	17.2804
HSPA1A	heat shock 70kDa protein 1A	1.68411	19133.1	0.75199	0.0319169	23.5609	9.71529e-123	5.40972e-120	405.668	383.304	375.257	636.452	632.177	672.433
HSPA1B	heat shock 70kDa protein 1B	1.70031	5489.38	0.765802	0.0325933	23.4957	4.51795e-122	2.41089e-119	111.566	113.713	107.138	189.81	180.671	189.304
HSPBAP1	HSPB (heat shock 27kDa) associated protein 1	-1.52223	397.127	-0.606191	0.0928904	-6.52588	6.76057e-11	3.82263e-10	7.47117	7.05992	7.50062	4.60548	5.10616	4.6274
HYLS1	hydrolethalus syndrome 1	-2.60356	280.222	-1.38048	0.128754	-10.7219	8.03274e-27	1.63814e-25	4.73458	4.8798	4.54877	1.93538	1.91718	1.57621
IDUA	iduronidase; alpha-L-	1.89358	327.621	0.921119	0.223874	4.11445	3.8811e-05	0.000109604	3.03013	2.99512	3.0809	4.96388	4.27095	7.79427
IFIT2	interferon-induced protein with tetratricopeptide repeats 2	-1.52517	1703.89	-0.608968	0.0571734	-10.6512	1.72041e-26	3.46436e-25	25.4247	27.6895	28.2443	19.3358	16.6472	16.7743
IFIT5	interferon-induced protein with tetratricopeptide repeats 5	-1.53437	800.954	-0.617646	0.0787586	-7.84227	4.4246e-15	3.76767e-14	9.50704	9.97353	10.7428	7.23974	6.0173	6.18914
IKZF3	IKAROS family zinc finger 3 (Aiolos)	-1.58631	49.9748	-0.665672	0.304672	-2.18488	0.0288979	0.0481143	0.482927	0.478811	0.612954	0.268802	0.455568	0.260291
INHA	inhibin; alpha	2.15485	93.005	1.10759	0.180383	6.14019	8.24218e-10	4.18547e-09	1.15524	1.09006	1.16139	2.02498	2.35377	2.84874
INHBB	inhibin; beta B	-1.81669	88.1491	-0.861314	0.199768	-4.31157	1.62098e-05	4.84932e-05	1.58135	1.48737	1.69369	0.931848	0.968082	0.70857
INSIG2	insulin induced gene 2	1.73228	1938.98	0.792675	0.05216	15.197	3.70225e-52	2.64887e-50	27.3943	28.9732	29.4541	51.1441	50.3213	45.6377
INTS5	integrator complex subunit 5	-1.50107	1408.3	-0.585992	0.0607332	-9.64862	4.98231e-22	7.30909e-21	19.9042	18.6533	17.3724	11.9886	12.4522	12.5518
IQCC	IQ motif containing C	-1.92246	175.036	-0.942957	0.176211	-5.3513	8.7324e-08	3.52794e-07	2.41464	2.23106	2.1776	1.02145	0.968082	1.48944
IQCJ-SCHIP1	IQCJ-SCHIP1 readthrough	-1.5558	552.405	-0.637658	0.0870943	-7.32146	2.4528e-13	1.77977e-12	13.9481	13.6206	13.4043	9.30056	8.16226	8.61853
IRF2BP1	interferon regulatory factor 2 binding protein 1	-1.57145	2276.16	-0.652095	0.0459799	-14.1822	1.1813e-45	6.14998e-44	34.8749	34.3216	31.9865	21.7551	21.1839	20.9824
IRF2BPL	interferon regulatory factor 2 binding protein-like	-1.63379	8338.62	-0.708219	0.0310085	-22.8395	1.85725e-115	8.49493e-113	141.876	143.032	137.237	86.6439	83.5018	85.7081
IRS1	insulin receptor substrate 1	-1.53578	6735.27	-0.618972	0.029705	-20.8373	1.98703e-96	5.91812e-94	106.481	105.42	104.735	67.8636	67.7847	68.4566
ISG20	interferon stimulated exonuclease gene 20kDa	1.6338	1128.38	0.708232	0.0684877	10.341	4.59719e-25	8.375e-24	17.6884	15.923	15.9529	27.6149	26.9165	25.7833
ISM2	isthmin 2	1.98693	456.775	0.990543	0.0840753	11.7816	4.85546e-32	1.37271e-30	7.17763	6.77467	6.7425	13.5118	13.2874	13.94
ISPD	isoprenoid synthase domain containing	1.68748	81.8995	0.75487	0.210299	3.5895	0.000331309	0.000811341	0.767002	0.896497	0.967822	1.52321	1.51856	1.33038
ISYNA1	inositol-3-phosphate synthase 1	1.57557	10382.1	0.655877	0.0387819	16.9119	3.67555e-64	4.27934e-62	132.161	125.825	123.897	193.609	188.909	213.077
ITGA7	integrin; alpha 7	1.84882	48.3122	0.886602	0.280303	3.16301	0.00156145	0.00337112	0.397705	0.509374	0.45165	0.752646	0.797244	0.92548
IZUMO4	IZUMO family member 4	2.07516	48.5118	1.05322	0.308577	3.41315	0.000642173	0.00149045	0.463989	0.509374	0.403259	0.806407	0.607424	1.40268
JAM2	junctional adhesion molecule 2	2.18216	281.868	1.12575	0.100847	11.163	6.18919e-29	1.4282e-27	2.95438	2.96455	2.98412	6.28997	6.52981	6.40605
JDP2	Jun dimerization protein 2	-1.64391	285.82	-0.717131	0.129848	-5.52287	3.33504e-08	1.42754e-07	2.90703	2.64874	2.45182	1.55905	1.57551	1.70635
KAT6A	K(lysine) acetyltransferase 6A	-1.60918	3356.07	-0.686326	0.0409465	-16.7615	4.66437e-63	5.1497e-61	46.0107	45.5686	47.9879	28.5289	28.0934	29.0658
KATNAL2	katanin p60 subunit A-like 2	1.70793	145.589	0.772251	0.174427	4.42737	9.53901e-06	2.9587e-05	1.46772	1.49756	1.24204	2.02498	2.05006	3.03673
KAZN	kazrin; periplakin interacting protein	-1.60796	472.534	-0.685234	0.0932714	-7.34666	2.03218e-13	1.48721e-12	7.3386	7.3146	7.88775	4.15747	4.68855	4.95999
KBTBD7	kelch repeat and BTB (POZ) domain containing 7	-1.59778	338.858	-0.676071	0.106583	-6.34314	2.25135e-10	1.21607e-09	5.21751	5.29748	5.29076	3.40483	3.51167	2.92104
KCNC3	potassium channel; voltage gated Shaw related subfamily C; member 3	1.82306	807.085	0.866359	0.079045	10.9603	5.92843e-28	1.28252e-26	9.74377	9.62716	9.33949	15.6084	16.5523	19.5941
KCNJ12	potassium channel; inwardly rectifying subfamily J; member 12	-1.92972	481.586	-0.948389	0.0988301	-9.59615	8.29826e-22	1.19411e-20	7.35754	6.79504	6.87154	3.87075	3.30287	3.61515
KCNJ14	potassium channel; inwardly rectifying subfamily J; member 14	-1.50396	93.1118	-0.588765	0.231445	-2.54387	0.0109633	0.0201041	1.22152	1.35493	1.35495	0.931848	0.56946	1.05563
KCNQ1OT1	KCNQ1 opposite strand/antisense transcript 1 (non-protein coding)	2.13748	214.668	1.09591	0.33956	3.22745	0.001249	0.00274789	2.08322	2.07824	2.3389	3.38691	3.01814	7.31707
KCTD21	potassium channel tetramerization domain containing 21	-1.90061	375.546	-0.926465	0.101384	-9.13815	6.35314e-20	8.01622e-19	6.16443	5.94948	5.87146	2.95682	3.49269	2.96443
KCTD7	potassium channel tetramerization domain containing 7	1.50776	2459.14	0.592407	0.0526941	11.2424	2.52482e-29	6.0553e-28	36.0112	39.1912	38.3258	53.1332	53.9279	62.0939
KDM4D	lysine (K)-specific demethylase 4D	-2.53613	97.0417	-1.34263	0.232051	-5.7859	7.21249e-09	3.31314e-08	1.15524	0.96781	1.16139	0.376323	0.37964	0.506122
KDM8	lysine (K)-specific demethylase 8	-1.6649	47.3957	-0.735434	0.314468	-2.33866	0.0193528	0.0334799	0.530273	0.509374	0.387129	0.322563	0.246766	0.289212
KIAA0513	KIAA0513	-1.54359	518.357	-0.62629	0.0853597	-7.33707	2.18319e-13	1.59317e-12	7.81206	8.10923	7.19415	4.78468	4.84041	5.22028
KIAA0895L	KIAA0895-like	1.73838	476.826	0.797747	0.122927	6.48959	8.60677e-11	4.81761e-10	5.61521	5.76611	5.17785	8.51207	8.1243	11.8288
KIAA1551	KIAA1551	-1.57886	1249.41	-0.658882	0.0720551	-9.14414	6.01086e-20	7.59932e-19	13.6072	15.3016	15.711	8.24327	9.71879	9.89106
KIAA1715	KIAA1715	1.55574	3575.61	0.637601	0.042768	14.9084	2.90766e-50	1.87128e-48	52.0804	55.43	56.1176	79.9955	87.3931	84.3343
KIF18B	kinesin family member 18B	-1.51546	2068.21	-0.599759	0.0574429	-10.441	1.61168e-25	3.03987e-24	39.4675	39.9451	39.1162	24.6402	25.284	27.4173
KIFC2	kinesin family member C2	1.89514	1763.94	0.922302	0.231648	3.98147	6.84894e-05	0.000186309	17.499	17.1048	17.2756	26.0738	25.2271	46.0281
KLF15	Kruppel-like factor 15	-1.54261	536.542	-0.625377	0.0777434	-8.04412	8.68642e-16	7.85088e-15	9.34606	9.60678	9.71048	6.41541	5.75155	6.18914
KLF3-AS1	KLF3 antisense RNA 1	3.12668	39.1768	1.64463	0.357209	4.60411	4.14229e-06	1.3516e-05	0.624965	0.295437	0.483911	1.00353	1.08197	2.2414
KLHL18	kelch-like family member 18	-1.74215	907.881	-0.800869	0.0611334	-13.1003	3.2776e-39	1.35407e-37	16.3059	16.3611	16.1465	9.3364	9.33915	9.09573
KLHL29	kelch-like family member 29	-1.62272	233.234	-0.698417	0.124285	-5.61949	1.91518e-08	8.43458e-08	3.67404	3.59618	3.43577	2.25794	2.22089	2.08233
KLK5	kallikrein-related peptidase 5	1.81996	282.605	0.863908	0.121112	7.13312	9.81225e-13	6.72367e-12	1.9033	1.81337	1.79047	3.45859	3.20796	3.28256
KLK7	kallikrein-related peptidase 7	1.69979	526.389	0.765358	0.101413	7.54694	4.45595e-14	3.46282e-13	3.27633	3.21924	3.96807	6.55877	5.94137	5.00337
KLK8	kallikrein-related peptidase 8	1.62326	103.857	0.698891	0.165678	4.21837	2.46075e-05	7.18042e-05	1.22152	1.304	1.19365	1.91746	2.14497	1.93772
KLLN	killin; p53-regulated DNA replication inhibitor	-2.0654	37.7468	-1.04642	0.458329	-2.28313	0.0224229	0.0382078	0.170445	0.193562	0.290347	0.125441	0.075928	0.101224
KMT2E	lysine (K)-specific methyltransferase 2E	-1.70302	3974.89	-0.768099	0.0434684	-17.6703	7.10317e-70	1.02214e-67	53.4061	55.593	57.7951	30.751	31.1495	34.7199
KRT15	keratin 15; type I	1.77201	6602.32	0.825385	0.0523281	15.7733	4.75214e-56	4.00399e-54	111.102	114.089	103.912	185.742	178.45	213.164
KRT16	keratin 16; type I	2.00445	202.179	1.00321	0.150192	6.67952	2.3972e-11	1.41806e-10	2.57561	1.92543	1.51626	4.17539	3.66353	4.26588
L3MBTL1	l(3)mbt-like 1 (Drosophila)	1.57641	273.259	0.656647	0.155703	4.21729	2.47252e-05	7.21146e-05	2.94491	3.09699	2.96799	3.72739	3.91029	6.34821
LAMB2	laminin; beta 2 (laminin S)	1.82014	1591.4	0.864051	0.311035	2.77798	0.00546978	0.0106235	14.0617	15.6276	13.3882	19.2283	18.9061	39.5064
LCMT2	leucine carboxyl methyltransferase 2	-4.82009	134.088	-2.26906	0.289851	-7.82836	4.94293e-15	4.18955e-14	0.804879	0.977997	1.04847	0.232962	0.18982	0.159067
LCN2	lipocalin 2	1.73352	469.663	0.793705	0.0920781	8.6199	6.70099e-18	7.2178e-17	4.14749	3.93236	3.91968	7.59814	6.45388	6.59404
LDHA	lactate dehydrogenase A	1.54294	77357.4	0.625681	0.0315243	19.8476	1.15683e-87	2.90501e-85	1079.68	1063.86	1089.74	1704.89	1689.38	1542.96
LDHC	lactate dehydrogenase C	1.52782	70.25	0.61147	0.243568	2.51048	0.0120569	0.0218684	0.700718	0.957622	0.548433	1.25441	1.25281	0.896558
LDHD	lactate dehydrogenase D	1.58333	1423.61	0.662959	0.0634133	10.4546	1.39643e-25	2.64167e-24	20.1314	18.2458	17.1788	29.3174	27.429	30.5119
LENG8	leukocyte receptor cluster (LRC) member 8	1.62373	7811.15	0.699312	0.158523	4.41144	1.02686e-05	3.17044e-05	124.235	130.084	120.591	185.097	181.639	235.896
LGI3	leucine-rich repeat LGI family; member 3	1.88341	97.2413	0.91335	0.181245	5.03931	4.67204e-07	1.72137e-06	1.12683	1.27343	1.38721	2.63426	2.39173	2.01003
LIFR-AS1	LIFR antisense RNA 1	-1.66701	95.9568	-0.737259	0.221849	-3.32324	0.000889772	0.00201224	0.937447	0.774248	0.935562	0.483844	0.493532	0.578425
LINC00173	long intergenic non-protein coding RNA 173	3.07539	86.5506	1.62077	0.522606	3.10131	0.00192663	0.00409329	0.445051	0.580686	0.548433	0.806407	1.17688	2.7909
LINC00174	long intergenic non-protein coding RNA 174	1.6915	172.244	0.758299	0.183717	4.12753	3.66673e-05	0.00010387	0.994262	1.11043	1.41947	1.45153	1.97413	2.35708
LINC00342	long intergenic non-protein coding RNA 342	2.00564	73.3383	1.00406	0.298315	3.36578	0.000763271	0.00174557	0.378767	0.346374	0.548433	0.680966	0.550478	1.21469
LINC00473	long intergenic non-protein coding RNA 473	1.88629	34.9851	0.915552	0.41484	2.207	0.0273142	0.0457451	0.0757533	0.193562	0.129043	0.286722	0.18982	0.260291
LINC00482	long intergenic non-protein coding RNA 482	2.92475	207.413	1.54831	0.174986	8.84822	8.89272e-19	1.03441e-17	2.40517	2.55706	2.35503	6.00325	5.59969	9.54401
LINC00518	long intergenic non-protein coding RNA 518	1.54229	192.183	0.625073	0.129108	4.84149	1.28872e-06	4.46071e-06	3.17217	3.10718	3.2422	5.03556	4.84041	4.65632
LINC00526	long intergenic non-protein coding RNA 526	-2.10911	80.7299	-1.07664	0.246056	-4.37558	1.21112e-05	3.69481e-05	1.02267	0.937247	0.838779	0.394243	0.550478	0.390437
LINC00528	long intergenic non-protein coding RNA 528	1.59572	89.2136	0.674203	0.186911	3.60709	0.000309653	0.000761908	1.11736	0.957622	1.37108	1.79201	1.72736	1.85096
LINC00638	long intergenic non-protein coding RNA 638	-1.71542	47.9565	-0.778563	0.350591	-2.22072	0.0263702	0.0442683	0.312482	0.397311	0.306477	0.125441	0.246766	0.216909
LINC00641	long intergenic non-protein coding RNA 641	-1.60031	77.9826	-0.678351	0.276909	-2.44973	0.0142964	0.0254934	0.748064	0.937247	1.08073	0.680966	0.28473	0.70857
LINC00673	long intergenic non-protein coding RNA 673	-1.9356	101.575	-0.952782	0.231087	-4.12305	3.73885e-05	0.00010582	0.880632	0.916872	0.935562	0.609285	0.246766	0.520582
LINC00685	long intergenic non-protein coding RNA 685	1.66461	124.494	0.735181	0.360457	2.03958	0.0413919	0.0664293	1.18365	1.10025	1.24204	1.50529	1.72736	2.55953
LINC00909	long intergenic non-protein coding RNA 909	-2.14102	155.313	-1.0983	0.216062	-5.08326	3.71018e-07	1.38896e-06	0.90904	1.03912	0.983953	0.555525	0.417604	0.390437
LINC00965	long intergenic non-protein coding RNA 965	1.62897	44.6633	0.703963	0.28796	2.44466	0.0144989	0.0258187	0.284075	0.376936	0.354868	0.501764	0.493532	0.621807
LINC01273	long intergenic non-protein coding RNA 1273	2.00006	117.343	1.00004	0.163978	6.09864	1.06974e-09	5.36209e-09	1.82755	1.59943	1.29043	3.15395	2.92323	3.35486
LINC01481	long intergenic non-protein coding RNA 1481	1.54033	46.2041	0.623242	0.246453	2.52885	0.0114437	0.0208864	0.672311	0.611248	0.741997	1.03937	0.987064	1.04116
LINC01599	long intergenic non-protein coding RNA 1599	1.5246	226.46	0.608428	0.117967	5.1576	2.5014e-07	9.54003e-07	3.04907	2.93399	3.12929	4.40836	4.89736	4.43941
LMNTD1	lamin tail domain containing 1	1.68249	2155.07	0.750598	0.046739	16.0593	4.91703e-58	4.40366e-56	28.2655	31.6321	31.5833	50.3735	49.9037	51.7401
LMNTD2	lamin tail domain containing 2	2.11854	145.839	1.08307	0.233474	4.63895	3.50181e-06	1.1526e-05	1.35409	1.18175	1.20978	1.93538	1.78431	4.09235
LMO4	LIM domain only 4	-1.78551	638.457	-0.836333	0.109541	-7.63488	2.26036e-14	1.80252e-13	3.84448	4.21761	3.83903	2.47298	2.29682	1.89434
LNP1	leukemia NUP98 fusion partner 1	-1.97945	53.3768	-0.985103	0.287279	-3.42908	0.000605632	0.00141358	0.68178	0.713123	0.580693	0.358403	0.303712	0.332594
LOC100129534	NA	1.6392	149.142	0.71299	0.177592	4.01476	5.95062e-05	0.000163645	1.35409	1.81337	1.22591	2.02498	2.56257	2.58845
LOC100129617	NA	2.17189	110.461	1.11895	0.193594	5.77989	7.47487e-09	3.43121e-08	1.92224	1.87449	2.40343	3.60195	3.85335	5.75533
LOC100130950	NA	1.54846	47.0125	0.630837	0.279969	2.25324	0.0242443	0.0410059	0.482927	0.458436	0.467781	0.663045	0.550478	0.92548
LOC100131564	NA	2.07824	192.149	1.05536	0.38305	2.75515	0.00586653	0.0113237	1.46772	1.21231	1.35495	1.80993	1.86024	4.61294
LOC100233156	NA	-1.50524	48.0146	-0.589997	0.266868	-2.21082	0.0270483	0.0453354	0.767002	0.702935	0.758128	0.465924	0.607424	0.404897
LOC100287042	NA	-1.54643	164.862	-0.628941	0.159961	-3.93185	8.42942e-05	0.000226322	1.96012	2.05787	1.61304	1.27233	1.08197	1.27253
LOC100288152	NA	1.94585	774.579	0.960398	0.150815	6.36805	1.91451e-10	1.03983e-09	7.3386	7.38592	6.1618	12.1499	11.4841	16.6297
LOC100288798	NA	1.59256	528.826	0.671344	0.0821703	8.17015	3.07999e-16	2.89827e-15	7.67949	7.17198	6.79089	10.6625	11.2563	12.2626
LOC100289511	NA	2.48072	69.937	1.31076	0.557248	2.3522	0.0186625	0.0323863	0.549212	0.570498	0.467781	0.878087	0.835208	2.18355
LOC100294362	NA	2.11955	36.8956	1.08376	0.48228	2.24715	0.0246303	0.0415984	0.142037	0.254687	0.145173	0.286722	0.28473	0.563964
LOC100505666	NA	1.62922	108.741	0.70418	0.165188	4.26289	2.01798e-05	5.95354e-05	1.42037	1.5485	1.40334	2.56258	2.12598	2.37154
LOC100505715	NA	1.74737	223.139	0.805186	0.13549	5.94277	2.80245e-09	1.34423e-08	2.66084	2.80155	2.3389	4.13955	3.91029	5.45165
LOC100506022	NA	-2.07639	54.91	-1.05408	0.305157	-3.45422	0.000551886	0.00129688	0.643903	0.509374	0.483911	0.286722	0.170838	0.318134
LOC100506023	NA	1.60161	79.0259	0.679527	0.201367	3.37458	0.000739288	0.00169587	1.04161	0.84556	0.903301	1.45153	1.4806	1.5039
LOC100507144	NA	1.8969	83.47	0.92364	0.203092	4.54789	5.41865e-06	1.74671e-05	0.615496	0.692748	0.822649	1.32609	1.25281	1.3593
LOC100507577	NA	2.24284	54.4762	1.16533	0.281079	4.14591	3.38468e-05	9.66287e-05	0.445051	0.611248	0.387129	0.896007	1.04401	1.28699
LOC101927204	NA	1.54191	78.4952	0.624718	0.21412	2.91761	0.00352723	0.00710717	0.719656	0.692748	0.806519	1.05729	1.30976	1.01224
LOC101927770	NA	2.52707	232.73	1.33747	0.252069	5.30595	1.12089e-07	4.45955e-07	3.29527	3.06643	3.95194	8.13575	8.16226	9.44278
LOC101928034	NA	1.60697	169.437	0.68434	0.145944	4.68906	2.74457e-06	9.12979e-06	1.71392	2.15974	1.66143	2.83138	3.16999	2.8632
LOC101928103	NA	2.01129	64.5785	1.00812	0.236494	4.26278	2.01899e-05	5.95393e-05	0.501866	0.529748	0.645215	0.967688	1.32874	1.01224
LOC101928304	NA	1.53673	330.608	0.61986	0.098985	6.26216	3.79676e-10	1.99939e-09	4.52626	4.66586	4.75846	7.1143	7.27011	6.82541
LOC101928505	NA	1.80118	65.5102	0.848939	0.226727	3.74432	0.000180881	0.000461003	0.511335	0.550123	0.612954	0.931848	0.930118	1.08455
LOC101929705	NA	1.69372	55.8409	0.760194	0.223302	3.40433	0.000663268	0.00153524	0.880632	0.814998	0.822649	1.55905	1.23383	1.4316
LOC102724814	NA	2.35564	151.94	1.23612	0.37978	3.25483	0.00113462	0.00251881	1.55294	1.28362	1.2743	2.15042	2.48664	4.94553
LOC113230	NA	1.69279	516.32	0.759405	0.087968	8.63274	5.98986e-18	6.4736e-17	8.1056	9.29097	7.51675	12.9025	13.6291	15.2993
LOC143666	NA	1.75974	396.29	0.815365	0.0963001	8.46692	2.51972e-17	2.58782e-16	4.67777	4.49267	3.74225	7.86694	7.64975	7.20139
LOC154761	NA	2.24296	95.7819	1.16541	0.170191	6.84762	7.50874e-12	4.70242e-11	1.16471	1.41606	1.2743	3.11811	2.86628	2.58845
LOC155060	AI894139 pseudogene	2.22383	89.6962	1.15305	0.419346	2.74963	0.00596621	0.0115005	0.634434	0.733498	0.483911	0.788486	1.00605	2.28478
LOC388242	NA	2.15346	53.9416	1.10666	0.220926	5.00918	5.46611e-07	1.99329e-06	0.767002	0.784435	0.629085	1.52321	1.67042	1.5039
LOC389602	NA	-1.63587	123.539	-0.710061	0.206066	-3.44578	0.000569405	0.00133462	0.880632	1.141	1.22591	0.627205	0.66437	0.650728
LOC401052	uncharacterized LOC401052	1.68512	151.574	0.752851	0.152816	4.92652	8.37091e-07	2.973e-06	1.82755	1.60962	1.46786	2.97474	2.48664	2.77644
LOC401320	NA	1.90924	73.4118	0.932996	0.277901	3.35729	0.0007871	0.00179558	0.700718	0.72331	0.612954	1.18273	0.816226	1.8365
LOC441666	NA	-1.98855	128.004	-0.991714	0.19853	-4.99529	5.87485e-07	2.13021e-06	1.57188	1.49756	2.30664	0.788486	0.835208	0.997783
LOC554206	NA	-1.9521	65.4724	-0.965028	0.282521	-3.41578	0.000636007	0.00147775	0.719656	0.825185	0.88717	0.555525	0.37964	0.303673
LOC613038	NA	2.15346	53.9416	1.10666	0.220926	5.00918	5.46611e-07	1.99329e-06	0.767002	0.784435	0.629085	1.52321	1.67042	1.5039
LOC642846	NA	1.70345	160.478	0.768461	0.218271	3.52068	0.000430437	0.00103174	1.52454	1.50775	1.40334	1.73825	2.18293	3.52839
LOC646471	NA	2.30902	83.9533	1.20728	0.214802	5.62042	1.9049e-08	8.39506e-08	0.56815	0.682561	0.709736	1.34401	1.61347	1.48944
LOC653160	NA	1.56199	69.5214	0.643382	0.209834	3.06615	0.00216835	0.0045592	0.842756	0.916872	0.87104	1.36193	1.23383	1.46052
LOC654342	NA	1.51087	91.7884	0.595381	0.176395	3.37527	0.000737435	0.00169253	1.35409	1.34475	1.09687	1.97122	1.87922	1.87988
LOC728024	NA	-1.6188	64.117	-0.694928	0.276764	-2.51091	0.0120421	0.0218477	0.56815	0.682561	0.693606	0.501764	0.303712	0.375976
LOC728752	NA	-1.72925	63.7486	-0.79015	0.253591	-3.11585	0.00183416	0.00391111	0.68178	0.825185	0.935562	0.555525	0.360658	0.46274
LOC730202	NA	-1.64441	56.0903	-0.717569	0.255022	-2.81376	0.00489662	0.00959323	0.748064	0.692748	0.806519	0.465924	0.37964	0.491661
LOH12CR1	NA	-1.53123	484.071	-0.614692	0.0846841	-7.25865	3.9097e-13	2.78175e-12	9.8574	9.1891	9.29109	6.64837	5.42885	6.23253
LOX	lysyl oxidase	2.04033	90.9288	1.0288	0.180317	5.70553	1.15982e-08	5.24314e-08	1.0132	1.13081	1.25817	2.09666	2.37275	2.34262
LPAR2	lysophosphatidic acid receptor 2	1.67052	332.303	0.7403	0.218828	3.38302	0.000716941	0.00164845	3.41837	3.40262	3.64546	5.2506	4.66957	7.34599
LPIN3	lipin 3	1.74023	935.878	0.799275	0.258607	3.0907	0.00199687	0.00422779	8.18136	9.07704	9.17818	11.5227	11.56	22.4284
LRIF1	ligand dependent nuclear receptor interacting factor 1	-1.797	1042.37	-0.84559	0.0669472	-12.6307	1.42989e-36	5.33896e-35	15.2643	15.5053	16.5175	7.99239	9.05442	8.9222
LRP1	low density lipoprotein receptor-related protein 1	1.62968	5324.55	0.70459	0.0997898	7.06074	1.6562e-12	1.10936e-11	67.2879	65.4545	62.7955	94.3854	101.725	119.315
LRRC16B	leucine rich repeat containing 16B	1.62286	72.5533	0.698535	0.222651	3.13736	0.00170477	0.00365651	0.719656	0.702935	0.677476	1.11105	1.06299	1.20023
LRRC56	leucine rich repeat containing 56	1.9096	61.0179	0.933272	0.25051	3.7255	0.000194932	0.000494649	0.482927	0.448249	0.338738	0.878087	0.740298	0.824255
LTB4R2	leukotriene B4 receptor 2	1.90063	110.562	0.926474	0.405851	2.2828	0.0224423	0.0382358	0.785941	0.906685	0.693606	1.05729	1.29078	2.14017
LTBP4	latent transforming growth factor beta binding protein 4	1.77365	2147.97	0.826721	0.152364	5.42595	5.76486e-08	2.3971e-07	24.1937	24.2666	22.5987	36.4675	35.914	52.3764
LTV1	LTV1 ribosome biogenesis factor	-2.06775	1425.3	-1.04806	0.056898	-18.4201	9.07053e-76	1.63615e-73	22.9722	22.8199	23.5665	10.6804	11.56	10.9611
MAEA	macrophage erythroblast attacher	-1.66533	1519.64	-0.735811	0.0537413	-13.6917	1.13792e-42	5.2802e-41	21.1352	20.5074	21.2114	12.3649	11.6929	13.1736
MAGEF1	melanoma antigen family F1	-1.61817	2565.89	-0.694359	0.0427156	-16.2554	2.04469e-59	1.93973e-57	37.299	37.3676	36.2449	23.117	22.5506	22.2838
MAGI2	membrane associated guanylate kinase; WW and PDZ domain containing 2	-2.36957	142.966	-1.24463	0.231969	-5.36549	8.0728e-08	3.2853e-07	0.871163	1.141	0.87104	0.483844	0.265748	0.448279
MALAT1	metastasis associated lung adenocarcinoma transcript 1 (non-protein coding)	2.01859	25314	1.01335	0.42094	2.40734	0.0160691	0.0283622	183.749	198.798	200.017	289.446	280.288	594.997
MAMDC4	MAM domain containing 4	3.30202	182.76	1.72335	0.394174	4.37205	1.23085e-05	3.75233e-05	1.02267	1.19193	0.822649	2.02498	2.33479	5.5818
MAMSTR	MEF2 activating motif and SAP domain containing transcriptional regulator	1.55622	95.4353	0.638042	0.186562	3.42	0.000626203	0.00145735	1.14577	1.13081	0.822649	1.63073	1.59449	1.61959
MAP10	microtubule-associated protein 10	-2.55173	389.316	-1.35147	0.143131	-9.4422	3.65039e-21	5.00005e-20	2.50933	2.38387	2.41956	0.967688	1.00605	0.882098
MAP2K4	mitogen-activated protein kinase kinase 4	-1.51775	1234.43	-0.601931	0.0588934	-10.2207	1.60194e-24	2.79891e-23	16.9025	17.5021	17.8402	11.1463	12.2434	10.7298
MAP2K6	mitogen-activated protein kinase kinase 6	1.52463	64.997	0.608464	0.235462	2.58413	0.00976246	0.0180964	0.965855	0.702935	0.629085	1.11105	1.02503	1.3593
MAPK11	mitogen-activated protein kinase 11	1.66824	1235.63	0.738328	0.0703108	10.5009	8.55498e-26	1.63772e-24	13.0959	13.5391	12.3559	19.8734	19.9311	24.5541
MAPK8IP3	mitogen-activated protein kinase 8 interacting protein 3	1.60591	2289.78	0.683395	0.132357	5.16329	2.42642e-07	9.27065e-07	32.4982	31.0922	28.6798	45.4993	44.3609	56.8447
MARS	methionyl-tRNA synthetase	-1.56352	5891.43	-0.6448	0.0298842	-21.5766	2.9783e-103	1.05953e-100	106.225	102.975	104.864	67.4514	65.5828	65.8247
MAST4	microtubule associated serine/threonine kinase family member 4	-2.26148	135.535	-1.17727	0.268253	-4.38864	1.1406e-05	3.49634e-05	0.634434	0.611248	0.500042	0.268802	0.227784	0.274752
MAT2A	methionine adenosyltransferase II; alpha	1.69329	8545.17	0.759825	0.351135	2.16391	0.0304711	0.0504516	80.1659	89.0691	82.0552	94.5825	96.5994	230.3
MB	myoglobin	1.57422	58.342	0.654635	0.248261	2.63688	0.00836731	0.0157034	0.606026	0.427874	0.532302	0.770566	0.683352	0.968861
MBLAC2	metallo-beta-lactamase domain containing 2	-2.05534	427.502	-1.03937	0.109754	-9.47	2.79852e-21	3.85383e-20	4.63042	5.13449	5.30689	2.27586	2.37275	2.55953
MBP	myelin basic protein	-1.55527	8661.03	-0.63716	0.028156	-22.6297	2.21146e-113	9.76625e-111	114.444	116.504	119.962	75.2467	75.1308	72.8815
MCHR1	melanin-concentrating hormone receptor 1	1.97414	293.902	0.981221	0.103386	9.49083	2.29209e-21	3.19769e-20	3.76873	3.61655	3.91968	6.95302	7.57382	7.50506
MED18	mediator complex subunit 18	-2.33611	388.385	-1.22411	0.108996	-11.2308	2.87888e-29	6.85312e-28	5.41636	5.10392	5.04881	2.24002	2.06904	2.28478
MED7	mediator complex subunit 7	-1.71454	487.521	-0.777825	0.0894972	-8.69106	3.59084e-18	3.96789e-17	6.42956	6.56073	6.72637	3.88867	3.87233	3.62962
MEGF6	multiple EGF-like-domains 6	1.76912	712.413	0.823034	0.235962	3.48799	0.00048666	0.00115398	3.51306	3.83049	3.12929	4.67716	4.93532	8.71975
MEPCE	methylphosphate capping enzyme	-1.57154	3919.01	-0.652181	0.0390495	-16.7014	1.28003e-62	1.3776e-60	84.588	80.1448	77.1516	52.4164	49.0685	51.0171
MESDC1	mesoderm development candidate 1	-1.98464	944.634	-0.988875	0.0668311	-14.7966	1.54003e-49	9.62104e-48	15.3211	15.7091	14.8077	7.99239	7.61178	7.33153
METTL18	methyltransferase like 18	-1.8337	228.413	-0.874758	0.139123	-6.28767	3.22265e-10	1.71326e-09	2.44304	2.68949	2.88734	1.55905	1.29078	1.44606
MFAP3L	microfibrillar-associated protein 3-like	-2.0296	142.145	-1.0212	0.175478	-5.81951	5.90215e-09	2.7318e-08	1.76126	2.07824	1.95178	0.949768	0.75928	1.08455
MGA	MGA; MAX dimerization protein	-1.7485	1497.21	-0.806117	0.0713391	-11.2998	1.31548e-29	3.20903e-28	20.5386	21.0269	23.4052	11.6123	11.579	13.405
MIA	melanoma inhibitory activity	1.87084	275.064	0.903683	0.176166	5.12972	2.90173e-07	1.09753e-06	0.729126	0.611248	0.45165	1.29025	0.9491	1.17131
MIAT	myocardial infarction associated transcript (non-protein coding)	2.85402	346.496	1.51299	0.436912	3.46293	0.000534337	0.00125841	1.58135	1.85412	1.48399	3.13603	2.99916	7.76535
MIR210HG	MIR210 host gene	2.61791	368.705	1.38841	0.124247	11.1747	5.42594e-29	1.25888e-27	2.38623	2.43481	2.20986	5.80613	5.14412	7.25923
MIR22HG	MIR22 host gene	2.02077	271.415	1.01491	0.392375	2.58658	0.00969347	0.0179763	2.53774	2.7608	2.29051	4.5338	3.49269	7.15801
MIS12	MIS12 kinetochore complex component	-1.70731	433.575	-0.771729	0.09261	-8.3331	7.87503e-17	7.73432e-16	6.47691	6.09211	6.45215	3.51235	3.89131	3.62962
MLYCD	malonyl-CoA decarboxylase	-1.54044	501.154	-0.623344	0.0914395	-6.81701	9.29546e-12	5.76778e-11	6.99771	7.34517	6.64571	4.69508	4.85939	4.03451
MMP25	matrix metallopeptidase 25	1.76407	58.5086	0.818904	0.265365	3.08595	0.00202903	0.00429092	0.606026	0.621436	0.403259	0.860167	1.10096	0.93994
MOCOS	molybdenum cofactor sulfurase	-1.78848	59.2381	-0.838737	0.229493	-3.65475	0.000257435	0.000640189	1.33515	1.24287	1.14526	0.698886	0.75928	0.621807
MOCS3	molybdenum cofactor synthesis 3	-2.54504	376.429	-1.34769	0.129152	-10.4349	1.71848e-25	3.22706e-24	4.61148	4.11574	3.51642	1.73825	1.57551	1.5039
MPI	mannose phosphate isomerase	1.52838	3432.94	0.612007	0.0358848	17.0547	3.22293e-65	3.96886e-63	50.6506	47.8607	48.6976	75.856	74.2766	72.7658
MPV17L2	MPV17 mitochondrial membrane protein-like 2	-1.68281	392.064	-0.750874	0.0943902	-7.95499	1.79144e-15	1.58632e-14	8.67375	7.49798	8.21036	4.6234	5.18209	4.56956
MRFAP1L1	Morf4 family associated protein 1-like 1	-1.67062	1072.92	-0.74038	0.0660498	-11.2094	3.66601e-29	8.63062e-28	14.0238	14.0587	12.9849	7.54438	8.50394	8.34378
MRM1	mitochondrial rRNA methyltransferase 1	-1.62242	389.868	-0.698151	0.103544	-6.74254	1.55644e-11	9.39662e-11	4.77246	4.83905	4.58103	2.83138	2.75239	3.06565
MRPL23-AS1	MRPL23 antisense RNA 1	1.96284	37.7235	0.972942	0.363234	2.67855	0.00739414	0.0140395	0.293544	0.427874	0.306477	0.537604	0.417604	1.0267
MSH5-SAPCD1	MSH5-SAPCD1 readthrough (NMD candidate)	1.80024	171.599	0.848188	0.388241	2.1847	0.0289111	0.0481238	1.18365	1.37531	1.2743	1.07521	2.107	3.62962
MST1	macrophage stimulating 1	2.34176	113.106	1.22759	0.402745	3.04807	0.00230319	0.00482134	0.710187	0.988185	1.00008	1.36193	1.32874	3.52839
MST1P2	macrophage stimulating 1 (hepatocyte growth factor-like) pseudogene 2	3.35283	62.8531	1.74538	0.354287	4.92645	8.37364e-07	2.97314e-06	0.34089	0.387124	0.258086	0.663045	0.797244	1.82204
MST1R	macrophage stimulating 1 receptor	1.55914	52.2176	0.640751	0.240165	2.66796	0.00763135	0.0144386	0.634434	0.621436	0.661345	1.09313	0.873172	0.983322
MT1E	metallothionein 1E	2.28564	38645.8	1.1926	0.0417806	28.5443	3.30823e-179	5.29606e-176	469.32	442.299	398.694	995.446	963.394	1006.62
MT1M	metallothionein 1M	2.52301	228.092	1.33515	0.123382	10.8213	2.73003e-27	5.72234e-26	2.20632	1.99674	1.70982	5.30436	4.91634	4.72862
MT1X	metallothionein 1X	1.90558	10420.2	0.930231	0.0672968	13.8228	1.85684e-43	8.97381e-42	157.52	148.177	127.865	274.035	263.926	280.261
MTG2	mitochondrial ribosome-associated GTPase 2	-1.53353	758.828	-0.616852	0.0701198	-8.79712	1.40376e-18	1.59804e-17	11.6281	11.2266	11.5977	7.34726	7.23214	7.62075
MTMR11	myotubularin related protein 11	1.5847	1382.33	0.664207	0.130002	5.10921	3.23506e-07	1.21929e-06	14.9518	16.4426	15.84	21.2175	22.171	30.6276
MUC1	mucin 1; cell surface associated	1.86812	4493.05	0.901584	0.0380621	23.6872	4.88768e-124	2.98079e-121	66.0095	65.9537	65.4248	120.531	119.264	125.142
MXI1	MAX interactor 1; dimerization protein	1.52702	4478.49	0.610716	0.0362282	16.8575	9.24226e-64	1.0383e-61	61.0382	64.6599	62.9407	97.0734	97.2068	90.9573
MXRA8	matrix-remodelling associated 8	2.1267	717.257	1.08861	0.10789	10.09	6.11632e-24	1.01729e-22	9.71536	10.2588	8.75879	17.9022	17.8241	24.7855
MYCL	v-myc avian myelocytomatosis viral oncogene lung carcinoma derived homolog	-1.57761	244.688	-0.657743	0.113036	-5.81888	5.92429e-09	2.74007e-08	4.89556	4.5538	4.5165	2.7597	3.0561	2.96443
MYO15B	myosin XVB	2.14161	316.891	1.0987	0.408828	2.68743	0.00720036	0.0137021	2.2726	2.56724	2.50021	3.49443	3.54963	8.50284
MZF1-AS1	MZF1 antisense RNA 1	1.74079	115.393	0.799742	0.205652	3.88882	0.000100734	0.000267045	0.880632	0.784435	0.87104	1.02145	1.53754	1.77866
N4BP1	NEDD4 binding protein 1	-1.6359	2598.42	-0.710083	0.0458494	-15.4873	4.22736e-54	3.30121e-52	31.4187	33.15	33.535	20.196	20.6334	18.5964
NACAD	NAC alpha domain containing	1.67578	38.0985	0.744836	0.256028	2.90919	0.00362362	0.00728306	0.719656	0.682561	0.725867	1.36193	1.00605	1.15685
NAIF1	nuclear apoptosis inducing factor 1	-1.63124	522.16	-0.705972	0.0866315	-8.14914	3.66536e-16	3.42894e-15	7.28179	7.85454	7.77484	4.42628	4.66957	4.772
NAIP	NLR family; apoptosis inhibitory protein	1.66963	102.533	0.739528	0.208741	3.5428	0.000395905	0.000956309	0.748064	0.876122	0.806519	1.36193	1.08197	1.54729
NANP	N-acetylneuraminic acid phosphatase	-1.72539	670.544	-0.786925	0.0785075	-10.0236	1.20103e-23	1.96948e-22	10.6055	11.4915	11.7752	6.66629	6.79556	5.9867
NAPSA	napsin A aspartic peptidase	1.76978	54.6783	0.823568	0.295335	2.78859	0.00529382	0.0102974	0.634434	0.682561	0.629085	0.931848	0.911136	1.54729
NBPF20	neuroblastoma breakpoint family; member 20	-1.5058	170.653	-0.590528	0.161972	-3.64588	0.000266481	0.000660888	1.61923	1.86431	1.96791	1.18273	0.987064	1.3593
NCEH1	neutral cholesterol ester hydrolase 1	-1.65782	4588.26	-0.729286	0.0330396	-22.0731	5.73247e-108	2.22472e-105	102.911	106.235	110.316	63.957	63.3619	63.2363
NCKIPSD	NCK interacting protein with SH3 domain	1.52551	2149.2	0.609293	0.043192	14.1066	3.45763e-45	1.73654e-43	34.5151	32.6407	32.3091	51.1979	48.8027	50.3663
NCOA5	nuclear receptor coactivator 5	-2.5977	310.852	-1.37724	0.144564	-9.52681	1.62197e-21	2.29277e-20	3.30474	2.87287	3.09703	1.16481	1.06299	1.28699
NDRG1	N-myc downstream regulated 1	1.85448	16809.3	0.891017	0.022396	39.7846	0	0	227.582	221.618	221.228	415.765	407.904	407.356
NDUFAF4	NADH dehydrogenase (ubiquinone) complex I; assembly factor 4	-1.63248	716.941	-0.707069	0.0727942	-9.71326	2.64737e-22	4.02193e-21	12.8686	12.4491	13.1946	8.49415	7.68771	7.20139
NEAT1	nuclear paraspeckle assembly transcript 1 (non-protein coding)	2.63111	23032	1.39567	0.374876	3.72303	0.000196847	0.00049862	134.509	156.123	128.688	262.19	256.447	574.202
NEBL	nebulette	1.92593	497.982	0.945556	0.0815796	11.5906	4.59903e-31	1.22453e-29	5.33114	5.47067	5.67789	10.3578	11.1614	9.8766
NEURL3	neuralized E3 ubiquitin protein ligase 3	1.76705	172.412	0.82134	0.147519	5.56769	2.58132e-08	1.12331e-07	1.93171	2.32274	1.77434	2.99266	3.64454	3.94775
NHLRC1	NHL repeat containing E3 ubiquitin protein ligase 1	-2.27245	64.2169	-1.18425	0.310597	-3.81282	0.000137389	0.000356833	0.501866	0.580686	0.500042	0.358403	0.113892	0.216909
NHLRC4	NHL repeat containing 4	1.81709	97.2757	0.861633	0.190864	4.51437	6.35046e-06	2.02819e-05	0.927978	0.988185	1.04847	1.9533	1.74634	1.61959
NICN1	nicolin 1	1.51164	657.891	0.59611	0.0859886	6.93243	4.13664e-12	2.67026e-11	7.91622	8.07866	7.87162	10.8058	11.2563	13.5641
NKILA	NF-kappaB interacting long non-coding RNA	-1.57843	84.8311	-0.658492	0.272805	-2.41378	0.0157878	0.0279005	0.700718	0.651998	0.387129	0.519684	0.322694	0.289212
NKX2-1	NK2 homeobox 1	2.2497	83.4148	1.16973	0.226683	5.1602	2.46683e-07	9.41939e-07	0.473458	0.468624	0.677476	1.11105	0.987064	1.40268
NKX3-1	NK3 homeobox 1	-1.5766	369.077	-0.656817	0.12303	-5.33869	9.36203e-08	3.76806e-07	2.63243	2.54687	2.80668	1.57697	1.63245	1.7642
NKX3-2	NK3 homeobox 2	-1.98448	108.334	-0.988763	0.206553	-4.78698	1.69312e-06	5.7839e-06	1.29728	1.11043	1.24204	0.698886	0.47455	0.636267
NLRP6	NLR family; pyrin domain containing 6	1.51185	192.134	0.596317	0.120477	4.94963	7.4356e-07	2.65702e-06	2.67977	2.97474	3.00025	4.31876	4.25197	4.33819
NOL3	nucleolar protein 3 (apoptosis repressor with CARD domain)	1.63948	4848.75	0.713239	0.041905	17.0204	5.79937e-65	7.00684e-63	68.3958	64.1505	61.86	106.589	98.7254	110.407
NOL6	nucleolar protein 6 (RNA-associated)	-1.95829	1039.01	-0.969595	0.0608721	-15.9284	4.0254e-57	3.53105e-55	17.4517	17.9503	17.6305	8.74503	9.01645	9.03789
NOP2	NOP2 nucleolar protein	-1.62402	3213.42	-0.699573	0.0407449	-17.1696	4.48622e-66	5.86276e-64	62.1556	60.7377	59.021	37.5965	36.0658	37.2795
NPAT	nuclear protein; ataxia-telangiectasia locus	-1.5354	1061.99	-0.618618	0.0693583	-8.91917	4.69806e-19	5.56082e-18	14.1848	15.2099	16.8724	9.3364	10.4211	9.9489
NPHP3-ACAD11	NPHP3-ACAD11 readthrough (NMD candidate)	2.27928	415.587	1.18858	0.407388	2.91756	0.00352779	0.00710718	3.74979	4.19724	2.08082	5.4298	5.46682	11.7709
NPHS1	nephrosis 1; congenital; Finnish type (nephrin)	1.72927	111.298	0.790166	0.176805	4.46914	7.85352e-06	2.4658e-05	0.984793	1.19193	0.983953	1.75617	1.70838	1.95218
NPPC	natriuretic peptide C	1.55201	171.739	0.634134	0.124582	5.09008	3.57912e-07	1.34225e-06	3.25739	3.46374	3.2906	5.39396	5.10616	4.90215
NR2F2-AS1	NR2F2 antisense RNA 1	1.5696	68.8928	0.650394	0.200525	3.24345	0.0011809	0.00261161	0.890101	0.92706	1.03234	1.43361	1.44263	1.51836
NR4A1	nuclear receptor subfamily 4; group A; member 1	1.60807	476.869	0.685327	0.257343	2.66309	0.00774263	0.0146361	6.62841	6.93767	6.51667	10.6804	10.3832	10.9033
NRF1	nuclear respiratory factor 1	-1.56078	896.117	-0.642266	0.0611418	-10.5045	8.23418e-26	1.58104e-24	15.5389	15.6378	15.3884	9.85608	9.79471	9.89106
NRIP1	nuclear receptor interacting protein 1	-1.85804	535.386	-0.893785	0.177397	-5.03833	4.69602e-07	1.72871e-06	1.12683	1.07987	1.16139	0.591365	0.531496	0.650728
NRP1	neuropilin 1	1.50897	130.717	0.593564	0.159335	3.72527	0.000195109	0.000495001	1.35409	1.50775	1.74208	2.4909	2.107	2.21247
NRROS	negative regulator of reactive oxygen species	-1.67314	3973.75	-0.74256	0.0361558	-20.5378	9.89609e-94	2.88044e-91	78.7456	75.0409	74.3771	45.6605	44.0003	45.3919
NSUN2	NOP2/Sun RNA methyltransferase family; member 2	-1.55017	3839.57	-0.632422	0.0395821	-15.9775	1.83466e-57	1.62045e-55	42.9237	45.7214	44.665	27.2207	28.1883	29.5575
NSUN5P1	NOP2/Sun domain family; member 5 pseudogene 1	1.6036	359.795	0.681311	0.296323	2.29922	0.0214927	0.0368335	3.9013	4.84924	4.21003	5.75237	5.08718	9.71754
NSUN5P2	NOP2/Sun domain family; member 5 pseudogene 2	1.54737	261.856	0.629819	0.290061	2.17133	0.0299062	0.0496253	3.06801	3.25999	3.17768	3.47651	3.73945	7.31707
NUP35	nucleoporin 35kDa	-1.51993	473.729	-0.604004	0.0885758	-6.81906	9.1639e-12	5.6889e-11	7.73631	7.44704	8.42005	5.12516	5.08718	5.1046
NYAP1	neuronal tyrosine-phosphorylated phosphoinositide-3-kinase adaptor 1	1.74571	1097.5	0.803817	0.0574776	13.9849	1.92801e-44	9.57054e-43	18.427	18.9181	17.0337	30.7689	30.3143	33.0425
OBSCN	obscurin; cytoskeletal calmodulin and titin-interacting RhoGEF	1.81088	687.738	0.856691	0.106143	8.07106	6.9688e-16	6.36587e-15	6.71364	6.88673	5.6295	10.0174	11.0855	13.4484
OGT	O-linked N-acetylglucosamine (GlcNAc) transferase	1.60886	5751	0.686038	0.2698	2.54276	0.0109981	0.0201592	49.4859	56.4691	54.3755	66.2687	67.3292	121.802
OSBPL7	oxysterol binding protein-like 7	2.16983	273.664	1.11758	0.274776	4.06724	4.7573e-05	0.000132651	2.60402	2.51631	2.56473	4.42628	3.7964	8.25701
OSCAR	osteoclast associated; immunoglobulin-like receptor	1.7291	256.688	0.790022	0.114682	6.88881	5.62598e-12	3.58111e-11	2.94491	2.72005	2.69377	4.22915	4.78346	5.29259
OSR1	odd-skipped related transciption factor 1	-1.54677	1325.6	-0.629259	0.0566292	-11.1119	1.09792e-28	2.51091e-27	17.6221	17.227	16.6465	11.1822	11.1994	10.6864
OTUD6B-AS1	OTUD6B antisense RNA 1 (head to head)	-1.61762	346.773	-0.693871	0.108389	-6.40166	1.53699e-10	8.39413e-10	4.60201	4.57417	4.77459	3.17187	2.52461	2.81982
OXSM	3-oxoacyl-ACP synthase; mitochondrial	-1.5027	341.397	-0.587556	0.104129	-5.64256	1.67536e-08	7.4192e-08	4.81034	4.73717	5.58111	3.42275	3.24592	3.23918
P2RX6	purinergic receptor P2X; ligand gated ion channel; 6	2.20175	581.314	1.13865	0.08293	13.7302	6.69083e-43	3.13881e-41	5.77619	5.1243	5.58111	11.3972	11.636	12.8121
P2RY11	purinergic receptor P2Y; G-protein coupled; 11	1.70248	292.321	0.767635	0.261702	2.93324	0.00335439	0.00678776	4.51679	4.90017	2.43569	6.30789	6.26406	7.47614
P4HA1	prolyl 4-hydroxylase; alpha polypeptide I	1.78525	15300.9	0.836128	0.0329055	25.4099	1.95893e-142	1.568e-139	209.164	215.007	223.019	390.803	389.663	362.716
P4HA2	prolyl 4-hydroxylase; alpha polypeptide II	1.76349	7325.78	0.818432	0.0284761	28.741	1.17462e-181	2.14905e-178	115.685	110.931	113.574	201.512	195.932	196.419
P4HA2-AS1	P4HA2 antisense RNA 1	1.68947	147.076	0.756572	0.154943	4.88292	1.04528e-06	3.65867e-06	2.11162	2.10881	2.56473	3.36899	4.34688	3.57177
PABPC1L	poly(A) binding protein; cytoplasmic 1-like	1.94809	387.509	0.962057	0.406005	2.36957	0.0178088	0.0310647	2.82181	3.68786	2.72603	3.72739	3.81538	10.267
PAK1IP1	PAK1 interacting protein 1	-1.53716	1210.79	-0.620266	0.0596561	-10.3974	2.54868e-25	4.73057e-24	22.9817	22.0151	24.4859	15.698	14.4073	14.5618
PAK6	p21 protein (Cdc42/Rac)-activated kinase 6	1.76041	350.748	0.815911	0.0982228	8.30674	9.83633e-17	9.55796e-16	5.25539	4.45192	5.17785	8.87047	9.05442	8.01118
PALM3	paralemmin 3	1.64216	412.106	0.715592	0.106982	6.68889	2.24865e-11	1.33636e-10	6.17389	5.72536	4.71007	8.76295	8.5419	9.83322
PAM	peptidylglycine alpha-amidating monooxygenase	1.50349	5573.11	0.588318	0.0323122	18.2073	4.5178e-74	7.7146e-72	83.3949	84.4134	86.5072	129.581	126.572	122.192
PAQR5	progestin and adipoQ receptor family member V	1.52741	1003.06	0.611087	0.0616236	9.91644	3.53133e-23	5.69593e-22	14.0144	13.9365	14.8883	22.221	22.0191	20.4618
PAQR6	progestin and adipoQ receptor family member VI	1.96146	151.888	0.971925	0.357646	2.71756	0.00657654	0.0125979	1.11736	1.20212	0.741997	1.29025	1.49958	3.16688
PARD6G-AS1	PARD6G antisense RNA 1	1.71896	227.888	0.781535	0.11827	6.60807	3.89363e-11	2.23914e-10	4.55467	3.87124	3.77451	6.79174	7.32705	6.73865
PARS2	prolyl-tRNA synthetase 2; mitochondrial (putative)	-2.44425	364.428	-1.28939	0.114853	-11.2264	3.02411e-29	7.18548e-28	4.73458	4.65567	4.32294	1.75617	1.97413	1.85096
PCOLCE-AS1	PCOLCE antisense RNA 1	2.03212	57.8107	1.02298	0.234373	4.36476	1.2726e-05	3.87223e-05	0.700718	0.713123	0.596824	1.05729	1.44263	1.56175
PCSK4	proprotein convertase subtilisin/kexin type 4	1.75702	530.908	0.81313	0.10685	7.61	2.74087e-14	2.16815e-13	5.05653	5.83742	5.14559	8.85255	7.93448	11.0479
PDE4C	phosphodiesterase 4C; cAMP-specific	1.91583	41.3626	0.937968	0.381316	2.45982	0.0139008	0.0248434	0.198852	0.427874	0.45165	0.430084	0.47455	1.08455
PDE4D	phosphodiesterase 4D; cAMP-specific	-1.85973	74.9557	-0.895096	0.271819	-3.29298	0.000991301	0.00221873	0.662841	0.733498	0.548433	0.448004	0.265748	0.332594
PDIA2	protein disulfide isomerase family A; member 2	2.47365	124.035	1.30664	0.53771	2.43001	0.0150985	0.026797	0.700718	0.80481	0.548433	1.02145	0.683352	3.32594
PDK1	pyruvate dehydrogenase kinase; isozyme 1	1.7932	1534.75	0.842535	0.0505096	16.6807	1.81099e-62	1.90109e-60	16.6847	18.2458	18.2596	31.0556	31.9087	31.2639
PDK3	pyruvate dehydrogenase kinase; isozyme 3	1.82962	2252.74	0.871548	0.0406752	21.427	7.48607e-102	2.59119e-99	25.3016	25.9577	25.9699	47.0762	46.8855	45.8691
PDXDC2P	pyridoxal-dependent decarboxylase domain containing 2; pseudogene	1.53088	310.273	0.614362	0.266038	2.30931	0.0209266	0.0359307	2.52827	3.17849	2.66151	3.20771	3.30287	6.14576
PEG10	paternally expressed 10	1.50241	784.57	0.587279	0.100158	5.86354	4.53099e-09	2.11782e-08	2.1495	2.34312	2.32277	3.06435	3.2649	3.71638
PER1	period circadian clock 1	1.63136	14745.9	0.706079	0.0451851	15.6264	4.81449e-55	3.90248e-53	294.339	288.703	285.04	455.494	443.609	502.608
PEX12	peroxisomal biogenesis factor 12	-2.53034	246.986	-1.33933	0.144588	-9.26311	1.98567e-20	2.5923e-19	2.95438	3.02568	3.19381	0.985608	1.55652	1.07009
PFKFB4	6-phosphofructo-2-kinase/fructose-2;6-biphosphatase 4	1.90383	2462.88	0.928904	0.0420279	22.102	3.02072e-108	1.20895e-105	27.7731	25.6826	25.6957	48.9937	49.6569	50.7278
PFN1P2	profilin 1 pseudogene 2	1.63147	60.0312	0.706168	0.355859	1.98441	0.0472105	0.0747096	0.293544	0.417686	0.41939	0.376323	0.455568	0.954401
PGBD4	piggyBac transposable element derived 4	-1.98536	57.2043	-0.989397	0.332191	-2.9784	0.00289758	0.00594796	0.45452	0.438061	0.338738	0.179201	0.208802	0.23137
PGK1	phosphoglycerate kinase 1	1.86103	75338.7	0.896099	0.0276963	32.3544	1.20137e-229	3.84647e-226	1068.27	1045.58	1086.61	2018.58	1983.33	1892.65
PHEX	phosphate regulating endopeptidase homolog; X-linked	1.59059	50.2655	0.669563	0.233003	2.87363	0.00405786	0.00808479	0.804879	0.774248	0.741997	1.32609	1.23383	1.11347
PHKA2-AS1	PHKA2 antisense RNA 1	1.87827	431.495	0.909401	0.216102	4.2082	2.57416e-05	7.48389e-05	6.99771	7.32479	6.77476	11.0209	9.90861	18.2782
PHLPP2	PH domain and leucine rich repeat protein phosphatase 2	-1.55261	1020.87	-0.634697	0.0622054	-10.2032	1.91759e-24	3.32322e-23	16.2964	16.5343	17.2434	11.0209	9.94657	10.8599
PI4KAP1	phosphatidylinositol 4-kinase; catalytic; alpha pseudogene 1	1.81807	1020.16	0.862404	0.214841	4.01415	5.96616e-05	0.000164	9.27031	10.7376	10.2589	15.483	14.6161	24.3372
PIGBOS1	PIGB opposite strand 1	-1.55188	275.497	-0.63402	0.125134	-5.06675	4.04673e-07	1.50353e-06	3.36155	3.25999	3.09703	2.29378	2.08802	1.86542
PIK3R1	phosphoinositide-3-kinase; regulatory subunit 1 (alpha)	-1.76099	853.163	-0.81639	0.0937083	-8.71203	2.98483e-18	3.31081e-17	4.5452	4.77792	4.83911	2.86722	2.52461	2.55953
PIK3R3	phosphoinositide-3-kinase; regulatory subunit 3 (gamma)	-1.99281	664.202	-0.994801	0.0821374	-12.1114	9.1888e-34	2.89854e-32	8.63588	8.59823	8.45232	3.85283	4.63161	4.2948
PITRM1-AS1	PITRM1 antisense RNA 1	2.49138	38.6174	1.31694	0.47582	2.76774	0.00564464	0.0109316	0.189383	0.254687	0.177434	0.376323	0.265748	0.882098
PKDCC	protein kinase domain containing; cytoplasmic	-1.59645	412.923	-0.674865	0.0991806	-6.80441	1.01463e-11	6.25933e-11	7.08293	8.06848	7.37158	4.37252	5.03023	4.58402
PLA2G6	phospholipase A2; group VI (cytosolic; calcium-independent)	1.64025	311.676	0.713919	0.108119	6.60309	4.02667e-11	2.3115e-10	3.15323	3.19887	2.90347	5.14308	4.68855	5.23474
PLAT	plasminogen activator; tissue	1.80483	191.282	0.851865	0.127854	6.66279	2.68674e-11	1.57335e-10	2.11162	1.87449	1.79047	3.49443	3.54963	3.35486
PLB1	phospholipase B1	1.50276	47.6008	0.587617	0.269449	2.18081	0.0291976	0.0485673	0.587088	0.519561	0.41939	0.609285	0.702334	0.968861
PLEKHA2	pleckstrin homology domain containing; family A (phosphoinositide binding specific) member 2	1.67924	1763.3	0.747805	0.0456181	16.3927	2.15614e-60	2.17431e-58	21.353	21.791	22.276	35.0697	37.2237	36.3106
PLEKHF1	pleckstrin homology domain containing; family F (with FYVE domain) member 1	-1.51125	836.128	-0.595742	0.0703254	-8.47123	2.42824e-17	2.49987e-16	14.0428	13.1622	12.2268	9.10343	8.16226	8.64745
PLIN2	perilipin 2	1.51135	10876.9	0.595838	0.0305051	19.5324	5.81875e-85	1.38001e-82	184.403	184.2	190.113	286.615	281.199	267.84
PLK3	polo-like kinase 3	1.50037	2863.12	0.585315	0.0444971	13.154	1.61388e-39	6.73255e-38	56.1143	54.4928	54.682	82.4148	78.3767	84.638
PLOD1	procollagen-lysine; 2-oxoglutarate 5-dioxygenase 1	1.73263	55458.8	0.792962	0.0260714	30.415	3.47448e-203	7.41628e-200	837.964	803.954	803.405	1428	1403.68	1362.19
PLXNA3	plexin A3	1.65215	3407.16	0.724345	0.0896333	8.08121	6.41281e-16	5.88315e-15	39.0698	39.2625	40.0195	59.8712	59.2239	74.342
PLXNB3	plexin B3	1.86938	1520.98	0.902561	0.0719171	12.55	3.97393e-36	1.44997e-34	17.4801	16.3407	17.2756	28.8873	29.6309	35.8623
PNCK	pregnancy up-regulated nonubiquitous CaM kinase	1.71314	102.739	0.776644	0.180044	4.31364	1.6059e-05	4.80756e-05	0.946916	1.15118	1.16139	2.00706	1.61347	1.86542
PNPLA7	patatin-like phospholipase domain containing 7	2.17266	94.1741	1.11946	0.228179	4.90607	9.29175e-07	3.27913e-06	0.577619	0.539936	0.43552	1.05729	0.816226	1.47498
POLR3B	polymerase (RNA) III (DNA directed) polypeptide B	-1.68539	383.269	-0.753084	0.100734	-7.47594	7.66561e-14	5.84714e-13	5.88982	5.86798	5.71015	3.45859	3.28389	3.51393
PPAPDC2	phosphatidic acid phosphatase type 2 domain containing 2	-2.27987	369.616	-1.18895	0.117146	-10.1493	3.33595e-24	5.65126e-23	4.59254	4.07499	3.95194	1.8637	1.82227	1.82204
PPARGC1B	peroxisome proliferator-activated receptor gamma; coactivator 1 beta	-2.19109	314.473	-1.13165	0.123876	-9.13535	6.51968e-20	8.21826e-19	5.39742	5.74573	6.30698	2.1325	3.03712	2.68967
PPFIA4	protein tyrosine phosphatase; receptor type; f polypeptide (PTPRF); interacting protein (liprin); alpha 4	3.32378	990.861	1.73283	0.217159	7.97953	1.46887e-15	1.30457e-14	7.19656	8.42504	7.95227	21.0203	20.026	36.4841
PPM1N	protein phosphatase; Mg2+/Mn2+ dependent; 1N (putative)	1.53825	233.875	0.62129	0.119317	5.20703	1.91884e-07	7.41538e-07	3.72138	3.47393	3.19381	5.03556	4.97328	5.84209
PPP1R10	protein phosphatase 1; regulatory subunit 10	-3.71739	1079.28	-1.89429	0.100459	-18.8563	2.60793e-79	5.21871e-77	7.71737	7.16179	7.29093	1.8637	2.08802	1.96664
PPP1R3E	protein phosphatase 1; regulatory subunit 3E	2.13643	343.833	1.0952	0.110398	9.92053	3.38937e-23	5.47385e-22	3.6551	3.95274	4.38746	7.59814	7.9155	9.64523
PPP2R5B	protein phosphatase 2; regulatory subunit B'; beta	1.74675	1295.68	0.804676	0.0692605	11.6181	3.33403e-31	8.93283e-30	13.5977	15.1488	14.0979	24.0847	22.0191	27.8367
PPRC1	peroxisome proliferator-activated receptor gamma; coactivator-related 1	-1.51285	3253.53	-0.597271	0.0411849	-14.5022	1.17372e-47	6.86386e-46	59.7125	61.6546	60.9244	37.9728	39.5965	41.5598
PRELID2	PRELI domain containing 2	1.67089	607.709	0.740621	0.0768225	9.64068	5.38286e-22	7.86069e-21	8.60747	8.95479	8.12971	13.4401	14.8629	14.3016
PRH1	proline-rich protein HaeIII subfamily 1	1.64584	63.9119	0.718822	0.255762	2.81051	0.00494625	0.00967714	0.606026	0.906685	0.790388	1.36193	1.3667	1.0267
PRH1-PRR4	NA	-1.66185	68.8526	-0.732789	0.237569	-3.08454	0.0020387	0.00430709	1.32568	1.20212	1.25817	0.824327	0.645388	0.780873
PRICKLE4	prickle homolog 4	1.68852	267.861	0.755758	0.142352	5.30907	1.10188e-07	4.38798e-07	1.99799	1.85412	2.1776	2.88514	3.01814	4.06343
PRKCG	protein kinase C; gamma	1.50874	147.891	0.593347	0.209459	2.83275	0.0046149	0.00909418	1.09842	1.2225	1.01621	1.39777	1.29078	2.27032
PRKCQ-AS1	PRKCQ antisense RNA 1	-1.64419	75.5003	-0.717375	0.212432	-3.37697	0.000732895	0.00168241	1.30674	1.29381	1.113	0.734726	0.645388	0.853176
PRMT6	protein arginine methyltransferase 6	-2.36089	565.544	-1.23933	0.106635	-11.6222	3.17846e-31	8.53387e-30	5.51105	5.30767	5.35528	2.0429	2.61952	2.15463
PROCA1	protein interacting with cyclin A1	2.10975	186.36	1.07707	0.202175	5.32743	9.9614e-08	3.99548e-07	1.69498	2.09862	1.95178	3.67363	2.80934	5.45165
PRODH	proline dehydrogenase (oxidase) 1	1.70634	186.59	0.770907	0.149044	5.17235	2.31163e-07	8.84789e-07	1.18365	1.23268	1.19365	1.9533	1.86024	2.25586
PROSER1	proline and serine rich 1	-1.50908	966.171	-0.59367	0.0693164	-8.56464	1.08414e-17	1.14748e-16	14.6961	15.7193	16.3723	10.8417	10.1174	9.70307
PRR14L	proline rich 14-like	-1.80844	1209.75	-0.854744	0.0737931	-11.583	5.02652e-31	1.33281e-29	15.0086	14.6394	16.9208	8.02823	8.27615	9.03789
PRRT2	proline-rich transmembrane protein 2	2.25982	129.243	1.1762	0.209624	5.61103	2.01127e-08	8.84256e-08	1.12683	1.06968	0.967822	1.97122	2.14497	2.96443
PRSS53	protease; serine; 53	1.74566	428.957	0.803775	0.208517	3.85471	0.000115866	0.000304764	4.76299	4.7983	4.30681	6.73798	6.58676	10.6286
PRTN3	proteinase 3	1.67909	370.2	0.747678	0.0873553	8.55905	1.13802e-17	1.20154e-16	5.89929	6.33661	5.87146	10.2682	10.2503	9.64523
PSEN2	presenilin 2	-1.68805	547.261	-0.755356	0.0878109	-8.60207	7.82893e-18	8.39741e-17	10.6433	9.1891	9.43627	6.37957	5.46682	5.37935
PTBP2	polypyrimidine tract binding protein 2	-1.60252	353.37	-0.680343	0.119931	-5.67278	1.40498e-08	6.29587e-08	4.99972	5.05299	6.27471	3.36899	2.80934	3.78868
PTGDS	prostaglandin D2 synthase 21kDa (brain)	2.21582	106.84	1.14784	0.177248	6.4759	9.42504e-11	5.26184e-10	1.14577	1.25306	1.03234	2.45506	2.25886	2.83428
PTGES3L	prostaglandin E synthase 3 (cytosolic)-like	1.84201	176.323	0.88128	0.13206	6.67333	2.5006e-11	1.47378e-10	2.21578	2.26162	2.19373	4.03203	4.34688	3.8176
PTOV1-AS2	PTOV1 antisense RNA 2	1.89519	85.8097	0.922344	0.296721	3.10846	0.00188066	0.0040016	0.823817	0.876122	0.677476	1.07521	0.911136	2.4583
PTPN21	protein tyrosine phosphatase; non-receptor type 21	-1.98596	185.234	-0.989839	0.167785	-5.89945	3.64712e-09	1.72484e-08	1.7518	1.70131	2.09695	0.860167	1.00605	0.882098
PTPRCAP	protein tyrosine phosphatase; receptor type; C-associated protein	1.50993	54.3583	0.594478	0.280381	2.12025	0.033985	0.0556334	0.691249	0.499186	0.564563	0.824327	0.721316	1.07009
PTPRN2	protein tyrosine phosphatase; receptor type; N polypeptide 2	-1.58455	222.687	-0.664076	0.136262	-4.87351	1.09635e-06	3.82377e-06	2.97332	2.87287	2.7099	1.66657	1.67042	1.99557
PUS1	pseudouridylate synthase 1	-1.70833	1564	-0.772589	0.065463	-11.8019	3.81503e-32	1.08817e-30	27.9056	27.1496	23.4858	14.8916	14.73	15.9645
QPRT	quinolinate phosphoribosyltransferase	1.76162	759.31	0.816899	0.0710892	11.4912	1.46101e-30	3.80308e-29	11.4293	11.2266	9.71048	19.6763	18.9061	18.177
QRICH1	glutamine-rich 1	-1.71086	2533.44	-0.774719	0.0445374	-17.3948	9.03597e-68	1.25787e-65	36.2574	35.4931	35.6804	21.5042	20.4057	20.3027
QTRTD1	queuine tRNA-ribosyltransferase domain containing 1	-1.86468	1265.6	-0.89893	0.0593173	-15.1546	7.06443e-52	4.99857e-50	18.1997	18.6533	18.679	9.31848	10.0415	10.0791
RAB20	RAB20; member RAS oncogene family	1.7611	288.379	0.816478	0.107696	7.58134	3.42005e-14	2.68222e-13	4.1759	3.42299	3.77451	6.43333	6.52981	6.86879
RAB26	RAB26; member RAS oncogene family	3.10521	188.927	1.63469	0.145108	11.2653	1.94653e-29	4.70362e-28	1.6571	1.56887	1.72595	4.85636	4.38484	5.88547
RAD51-AS1	RAD51 antisense RNA 1 (head to head)	2.14584	74.5022	1.10154	0.256254	4.29863	1.71856e-05	5.1209e-05	0.56815	0.774248	0.548433	1.12897	1.21485	1.67743
RANBP6	RAN binding protein 6	-1.96696	1049.91	-0.975965	0.0672	-14.5233	8.62789e-48	5.06869e-46	15.5578	15.7193	16.0497	8.15367	7.08029	8.47392
RAPGEF2	Rap guanine nucleotide exchange factor (GEF) 2	-1.86643	579.779	-0.900283	0.0866251	-10.3929	2.67182e-25	4.94479e-24	7.05453	7.35535	7.71032	4.01411	3.89131	3.80314
RARRES3	retinoic acid receptor responder (tazarotene induced) 3	1.50903	204.602	0.593617	0.129301	4.59097	4.41192e-06	1.43446e-05	3.6551	3.62674	3.00025	5.57317	5.22005	4.68524
RASSF7	Ras association (RalGDS/AF-6) domain family (N-terminal) member 7	1.61015	1923.07	0.687196	0.0542543	12.6662	9.10099e-37	3.41808e-35	29.8657	29.3297	27.3894	47.2913	42.7095	48.1394
RBAK	RB-associated KRAB zinc finger	-1.56419	1838.59	-0.645412	0.0574419	-11.2359	2.7171e-29	6.50428e-28	20.5007	21.8216	22.0663	12.6337	13.0786	14.8366
RBBP6	retinoblastoma binding protein 6	-1.66483	2587.03	-0.735378	0.0455325	-16.1506	1.12419e-58	1.0211e-56	32.1005	33.8428	33.6641	18.8878	19.9121	20.3172
RCAN1	regulator of calcineurin 1	-1.58624	14829.1	-0.665615	0.0273956	-24.2965	2.1366e-130	1.36817e-127	332.178	332.346	344.754	213.752	209.751	206.165
RCN3	reticulocalbin 3; EF-hand calcium binding domain	1.5761	258.168	0.656361	0.114093	5.75284	8.77558e-09	4.00245e-08	3.91076	3.74899	3.4519	5.161	6.0173	6.2036
RDH14	retinol dehydrogenase 14 (all-trans/9-cis/11-cis)	-1.54883	1123.39	-0.631179	0.0612806	-10.2998	7.05943e-25	1.26271e-23	17.2244	17.4206	17.4369	10.9492	11.2753	11.0624
REC8	REC8 meiotic recombination protein	1.65845	59.0722	0.729834	0.267948	2.72379	0.00645372	0.0123815	0.520804	0.478811	0.41939	0.627205	0.607424	1.08455
REV3L	REV3-like; polymerase (DNA directed); zeta; catalytic subunit	-1.51274	1579.8	-0.597164	0.0556695	-10.727	7.60621e-27	1.55363e-25	19.639	21.0066	21.6954	13.2071	14.0467	13.4628
RGL4	ral guanine nucleotide dissociation stimulator-like 4	1.6511	84.8369	0.723429	0.304698	2.37425	0.0175846	0.0307028	0.482927	0.601061	0.822649	0.770566	0.645388	1.61959
RGPD8	RANBP2-like and GRIP domain containing 8	-1.61098	1962.57	-0.687941	0.0700473	-9.82109	9.13494e-23	1.42498e-21	21.9401	22.9218	22.9051	13.8881	11.9207	15.6608
RHOB	ras homolog family member B	1.66245	16270.3	0.733312	0.0269602	27.1998	6.52325e-163	7.59485e-160	306.394	293.257	288.137	494.005	478.612	488.754
RHPN1-AS1	RHPN1 antisense RNA 1 (head to head)	-2.42063	116.187	-1.27538	0.222013	-5.74463	9.21245e-09	4.19871e-08	1.12683	1.02893	1.16139	0.555525	0.37964	0.419358
RIBC1	RIB43A domain with coiled-coils 1	1.76044	63.3355	0.815933	0.224111	3.64075	0.000271844	0.000673535	0.823817	0.702935	0.580693	1.30817	1.32874	1.09901
RIMBP3	RIMS binding protein 3	-3.01807	50.9825	-1.59362	0.501924	-3.17503	0.00149819	0.00324494	0.255667	0.193562	0.225825	0.0716806	0.132874	0.0289212
RIMBP3B	RIMS binding protein 3B	-2.486	41.8495	-1.31382	0.484448	-2.712	0.00668784	0.0127857	0.189383	0.234312	0.161304	0	0.151856	0.0867637
RIMKLA	ribosomal modification protein rimK-like family member A	2.24491	729.227	1.16666	0.0651268	17.9137	9.22383e-72	1.47662e-69	9.12827	9.70866	9.19431	21.0383	21.2598	20.0858
RIPK1	receptor (TNFRSF)-interacting serine-threonine kinase 1	-1.95389	1012.13	-0.966348	0.0728995	-13.2559	4.17133e-40	1.78074e-38	9.07146	9.29097	9.79114	4.82052	4.61263	4.772
RLF	rearranged L-myc fusion	-1.86493	1504.67	-0.899123	0.0600379	-14.9759	1.05486e-50	6.89267e-49	17.1581	17.5428	18.7919	9.62312	9.16831	9.50063
RNASE4	ribonuclease; RNase A family; 4	1.58432	1853.49	0.663867	0.0497238	13.3511	1.16738e-40	5.06801e-39	32.1383	31.6321	32.7285	53.402	49.7518	48.1683
RNF103	ring finger protein 103	-1.68017	980.185	-0.748606	0.066231	-11.3029	1.2689e-29	3.1013e-28	13.664	12.826	13.614	8.18951	8.04837	7.43276
RNF103-CHMP3	RNF103-CHMP3 readthrough	1.61939	36.444	0.695454	0.306917	2.26593	0.0234554	0.0397978	0.643903	0.784435	0.741997	1.07521	1.11994	1.27253
RNF146	ring finger protein 146	-1.69044	1195.69	-0.757396	0.0566858	-13.3613	1.01761e-40	4.46322e-39	19.1372	19.1219	18.8564	11.3255	10.8197	11.2937
RNF207	ring finger protein 207	1.82478	332.169	0.867726	0.314457	2.75944	0.00579001	0.0111895	1.9033	2.30237	1.96791	3.04642	2.3158	5.76979
ROBO1	roundabout guidance receptor 1	1.57549	467.185	0.655801	0.133257	4.92134	8.59556e-07	3.04602e-06	1.12683	1.18175	1.19365	1.97122	1.80329	1.69189
ROM1	retinal outer segment membrane protein 1	1.66022	219.447	0.73137	0.123033	5.94453	2.77253e-09	1.33187e-08	3.41837	3.25999	2.62925	5.03556	4.85939	5.5095
RORC	RAR-related orphan receptor C	1.97375	60.3249	0.98094	0.247334	3.96606	7.30718e-05	0.000197808	0.359828	0.519561	0.403259	0.806407	0.835208	0.867637
RPP14	ribonuclease P/MRP 14kDa subunit	-1.59296	666.078	-0.671707	0.0812156	-8.27067	1.33212e-16	1.28467e-15	8.75898	9.63735	9.25883	5.32228	6.05526	5.79871
RPP38	ribonuclease P/MRP 38kDa subunit	-1.54188	835.623	-0.624692	0.0723893	-8.62961	6.15604e-18	6.64759e-17	16.4763	15.0876	16.1788	10.3399	10.535	9.8043
RPS6KL1	ribosomal protein S6 kinase-like 1	-1.57993	60.9066	-0.659857	0.250945	-2.62949	0.00855137	0.0160207	0.823817	1.01875	0.85491	0.698886	0.493532	0.506122
RPUSD2	RNA pseudouridylate synthase domain containing 2	-1.79075	620.376	-0.840566	0.0871225	-9.6481	5.00729e-22	7.33734e-21	10.5676	9.64753	9.67822	5.37604	5.277	5.85655
RRS1	ribosome biogenesis regulator homolog	-1.8155	1167.2	-0.860365	0.0568896	-15.1234	1.13512e-51	7.8581e-50	22.2809	22.9422	21.5502	12.5083	11.598	12.3204
RTN4IP1	reticulon 4 interacting protein 1	-1.82888	307.965	-0.870959	0.121696	-7.15682	8.25694e-13	5.70063e-12	3.95811	4.16668	3.9842	2.36546	2.08802	2.11125
RUNX2	runt-related transcription factor 2	-1.56856	525.433	-0.649444	0.0829822	-7.8263	5.02418e-15	4.24998e-14	11.4482	10.9312	11.8236	6.54085	7.42196	7.5629
RWDD2A	RWD domain containing 2A	-2.32819	227.798	-1.21921	0.15395	-7.91949	2.38477e-15	2.08476e-14	2.7934	2.86268	2.43569	1.37985	1.13892	0.968861
S100A1	S100 calcium binding protein A1	1.95135	301.16	0.964474	0.115562	8.34594	7.06526e-17	6.9711e-16	3.41837	3.01549	2.80668	6.7559	5.31496	5.88547
S100A2	S100 calcium binding protein A2	2.0679	569.749	1.04817	0.0758335	13.822	1.87895e-43	9.04651e-42	8.64535	8.50654	7.88775	17.5976	16.1347	17.642
S100A3	S100 calcium binding protein A3	1.51024	191.043	0.594773	0.128167	4.6406	3.47394e-06	1.1446e-05	2.73659	2.61818	2.9196	4.65924	4.04317	3.65854
SAMD10	sterile alpha motif domain containing 10	1.55931	376.013	0.64091	0.0954731	6.71299	1.90673e-11	1.1411e-10	5.70044	5.54198	4.74233	7.6519	8.78867	8.38716
SAMD14	sterile alpha motif domain containing 14	1.84562	54.0094	0.884109	0.255081	3.46599	0.000528285	0.00124531	0.558681	0.468624	0.338738	0.770566	0.816226	0.954401
SAMD4A	sterile alpha motif domain containing 4A	-1.53056	535.149	-0.614061	0.0923982	-6.64581	3.01548e-11	1.75462e-10	7.831	8.83254	8.51684	5.66277	5.25801	5.35043
SBK2	SH3 domain binding kinase family; member 2	1.90531	101.821	0.930022	0.169488	5.48725	4.08234e-08	1.73178e-07	1.68551	1.49756	1.56465	3.26147	2.75239	2.94997
SBK3	SH3 domain binding kinase family; member 3	1.69541	162.404	0.761633	0.141237	5.3926	6.9446e-08	2.85062e-07	1.87489	1.84393	1.75821	3.26147	2.99916	2.96443
SCARNA17	small Cajal body-specific RNA 17	2.00112	67.3729	1.0008	0.31873	3.13998	0.00168962	0.00362887	0.776471	0.651998	0.306477	0.896007	0.778262	1.80758
SCARNA9	small Cajal body-specific RNA 9	1.59197	120.878	0.670813	0.234546	2.86005	0.00423576	0.00840523	1.23099	0.937247	1.19365	1.57697	1.27179	2.40046
SCN4B	sodium channel; voltage gated; type IV beta subunit	1.60893	66.7766	0.686103	0.232403	2.95222	0.00315502	0.00642901	0.634434	0.621436	0.709736	0.788486	1.1579	1.15685
SCNN1D	sodium channel; non voltage gated 1 delta subunit	1.77757	254.622	0.829906	0.27617	3.00506	0.00265532	0.00549203	2.03587	2.07824	2.00017	2.70594	2.86628	5.16244
SCYL3	SCY1-like; kinase-like 3	-1.71293	228.888	-0.776469	0.146246	-5.30932	1.10035e-07	4.38463e-07	2.20632	2.35331	2.46795	1.23649	1.34772	1.44606
SDCBP2-AS1	SDCBP2 antisense RNA 1	1.50561	84.9957	0.590351	0.220914	2.67232	0.00753293	0.0142819	0.587088	0.550123	0.629085	0.985608	0.778262	0.853176
SDHAP3	succinate dehydrogenase complex; subunit A; flavoprotein pseudogene 3	1.55435	119.236	0.636307	0.241103	2.63915	0.00831146	0.0156077	1.23099	1.09006	1.16139	1.43361	1.1579	2.7186
SEC31B	SEC31 homolog B; COPII coat complex component	2.99816	172.896	1.58408	0.489429	3.23659	0.00120968	0.00267065	1.1363	1.13081	0.838779	1.72033	1.65143	5.85655
SEMA3B	sema domain; immunoglobulin domain (Ig); short basic domain; secreted; (semaphorin) 3B	1.81298	2160.47	0.858362	0.0493176	17.4048	7.59029e-68	1.06823e-65	35.765	34.4948	33.5028	62.0216	58.3697	65.8826
SERPINA1	serpin peptidase inhibitor; clade A (alpha-1 antiproteinase; antitrypsin); member 1	1.80386	1162.29	0.851087	0.0676194	12.5864	2.50767e-36	9.25525e-35	12.4804	11.573	11.5332	23.4396	20.9371	19.3628
SERPINA5	serpin peptidase inhibitor; clade A (alpha-1 antiproteinase; antitrypsin); member 5	1.83105	139.599	0.872668	0.160368	5.44167	5.27842e-08	2.20485e-07	1.21205	1.36512	1.40334	2.56258	2.67646	1.9811
SERPINF2	serpin peptidase inhibitor; clade F (alpha-2 antiplasmin; pigment epithelium derived factor); member 2	1.53496	161.449	0.618198	0.146954	4.20676	2.59062e-05	7.52679e-05	1.61923	1.56887	1.51626	2.4013	2.3158	2.44384
SERTAD2	SERTA domain containing 2	-1.61512	1433.54	-0.691641	0.0510439	-13.5499	7.93095e-42	3.57647e-40	24.1558	25.7845	25.0666	15.3396	14.9388	15.6319
SESTD1	SEC14 and spectrin domains 1	-1.75924	247.011	-0.814955	0.181551	-4.48884	7.16104e-06	2.26672e-05	1.18365	1.2225	1.00008	0.680966	0.56946	0.679649
SFMBT1	Scm-like with four mbt domains 1	-1.73204	582.257	-0.792469	0.0818353	-9.68372	3.53626e-22	5.29694e-21	8.73057	9.5966	9.33949	5.59109	4.89736	5.29259
SFN	stratifin	1.64282	771.955	0.716171	0.0696789	10.2782	8.83933e-25	1.5723e-23	14.5541	13.478	13.0495	24.1026	20.6714	22.1681
SFT2D3	SFT2 domain containing 3	-1.51548	687.793	-0.599779	0.0868745	-6.90397	5.05689e-12	3.24467e-11	8.37074	9.33172	8.9201	5.73445	6.54879	5.1769
SH2D6	SH2 domain containing 6	2.18741	48.2805	1.12923	0.249332	4.529	5.92634e-06	1.90127e-05	0.482927	0.682561	0.612954	1.29025	1.3667	1.18577
SH3BP5L	SH3-binding domain protein 5-like	-1.57156	859.925	-0.652195	0.0700353	-9.31237	1.25012e-20	1.65567e-19	9.68695	9.73922	9.46853	5.91365	6.2261	6.08792
SH3D21	SH3 domain containing 21	2.78663	922.592	1.47852	0.241355	6.12591	9.01686e-10	4.56078e-09	7.38595	7.19235	6.67797	15.25	15.6032	27.7933
SH3RF3	SH3 domain containing ring finger 3	-1.6001	314.995	-0.678162	0.108207	-6.26727	3.67422e-10	1.93645e-09	5.02813	5.63367	5.16172	3.29731	3.51167	3.02227
SIPA1L2	signal-induced proliferation-associated 1 like 2	-1.78157	180.69	-0.83315	0.155519	-5.35722	8.45116e-08	3.42574e-07	2.46198	2.6793	2.12921	1.36193	1.32874	1.37376
SIX1	SIX homeobox 1	-1.59425	1611.06	-0.672879	0.0480653	-13.9992	1.57526e-44	7.84996e-43	27.2523	27.3839	27.5829	17.0062	17.3875	16.6876
SLC16A14	solute carrier family 16; member 14	-1.50578	580.588	-0.590513	0.0785065	-7.52183	5.40135e-14	4.16467e-13	8.95783	8.73066	9.56531	5.82405	5.88442	6.1313
SLC16A3	solute carrier family 16 (monocarboxylate transporter); member 3	1.56755	38611.1	0.648507	0.0327613	19.7949	3.292e-87	8.10782e-85	649.433	623.035	582.613	957.993	955.004	965.94
SLC16A6	solute carrier family 16; member 6	-1.60756	66.2741	-0.684869	0.238102	-2.87637	0.00402282	0.00801997	0.852225	1.07987	0.967822	0.716806	0.436586	0.621807
SLC18A2	solute carrier family 18 (vesicular monoamine transporter); member 2	-1.80502	148.932	-0.852013	0.161783	-5.2664	1.39124e-07	5.47561e-07	2.12109	2.52649	2.75829	1.34401	1.17688	1.48944
SLC25A13	solute carrier family 25 (aspartate/glutamate carrier); member 13	-1.68501	997.543	-0.752755	0.0661115	-11.3861	4.90217e-30	1.22382e-28	13.219	13.0705	12.872	7.86694	7.00436	8.08349
SLC25A21-AS1	SLC25A21 antisense RNA 1	-1.6686	175.294	-0.738634	0.169653	-4.35378	1.33807e-05	4.05795e-05	1.58135	1.95599	1.59691	1.20065	0.873172	0.983322
SLC25A25-AS1	SLC25A25 antisense RNA 1	1.76412	61.3942	0.818948	0.309357	2.64726	0.0081147	0.015276	0.331421	0.376936	0.43552	0.465924	0.512514	0.968861
SLC25A27	solute carrier family 25; member 27	2.02298	41.9744	1.01648	0.357705	2.84168	0.00448771	0.00886263	0.160976	0.224124	0.225825	0.268802	0.455568	0.4772
SLC25A28	solute carrier family 25 (mitochondrial iron transporter); member 28	-1.51939	579.673	-0.603494	0.0931837	-6.47639	9.39431e-11	5.24696e-10	9.43129	8.7001	8.21036	5.77029	4.99227	6.37713
SLC25A32	solute carrier family 25 (mitochondrial folate carrier); member 32	-1.59049	608.094	-0.669474	0.0836141	-8.00671	1.17815e-15	1.05147e-14	8.54119	7.86473	8.80718	5.0714	5.75155	4.88769
SLC26A1	solute carrier family 26 (anion exchanger); member 1	1.91115	85.1274	0.93444	0.457446	2.04273	0.0410788	0.065993	0.596557	0.611248	0.483911	0.573445	0.740298	1.87988
SLC26A2	solute carrier family 26 (anion exchanger); member 2	-1.52512	1136.26	-0.608927	0.0694109	-8.77278	1.74311e-18	1.96341e-17	17.0729	17.9605	19.1468	11.0926	12.5091	11.5107
SLC2A1	solute carrier family 2 (facilitated glucose transporter); member 1	1.55459	9769.32	0.636538	0.0252586	25.2008	3.92728e-140	2.95863e-137	173.854	168.226	168.579	263.139	262.255	260.653
SLC2A1-AS1	SLC2A1 antisense RNA 1	1.8597	43.854	0.895068	0.262766	3.40633	0.000658436	0.00152461	0.634434	0.753873	0.677476	1.27233	1.3667	1.17131
SLC2A3	solute carrier family 2 (facilitated glucose transporter); member 3	1.50995	20228.8	0.594496	0.0225945	26.3115	1.41635e-152	1.29566e-149	344.801	350.469	349.577	525.168	525.934	510.431
SLC35C1	solute carrier family 35 (GDP-fucose transporter); member C1	-1.99218	552.273	-0.994348	0.0922236	-10.7819	4.19016e-27	8.6834e-26	6.53372	7.17198	6.43602	3.53027	3.18898	3.31148
SLC35G2	solute carrier family 35; member G2	-1.5923	436.238	-0.671109	0.100869	-6.65325	2.86691e-11	1.6735e-10	5.70044	6.59129	6.95219	4.22915	4.0052	3.70192
SLC44A5	solute carrier family 44; member 5	2.18655	130.581	1.12865	0.190441	5.92653	3.09396e-09	1.47357e-08	0.918509	1.31418	1.58078	2.54466	2.61952	2.94997
SLC7A11	solute carrier family 7 (anionic amino acid transporter light chain; xc- system); member 11	-1.6765	466.99	-0.745449	0.136683	-5.45384	4.92945e-08	2.06853e-07	1.89383	2.07824	2.12921	1.11105	1.00605	1.41714
SLC7A2	solute carrier family 7 (cationic amino acid transporter; y+ system); member 2	-1.60422	128.337	-0.68187	0.182654	-3.73313	0.000189118	0.000480658	1.5056	1.43643	1.62917	0.949768	1.13892	0.751952
SLFN5	schlafen family member 5	-1.67045	1200.51	-0.740234	0.0644949	-11.4774	1.71337e-30	4.42401e-29	12.6319	13.0807	13.3721	7.84902	8.06735	7.27369
SLITRK3	SLIT and NTRK-like family; member 3	-3.24597	30.4904	-1.69865	0.558636	-3.04071	0.00236019	0.0049318	0.151507	0.213937	0.193564	0.0537604	0.075928	0.0433819
SMAD1	SMAD family member 1	-1.54057	502.173	-0.623467	0.0951554	-6.55209	5.67374e-11	3.23093e-10	6.99771	6.72373	7.54901	4.15747	4.82143	4.64186
SMAD9	SMAD family member 9	1.75305	462.058	0.809869	0.0957812	8.45541	2.78113e-17	2.84488e-16	3.39943	3.69805	4.09711	7.09638	5.9034	6.27591
SMG8	SMG8 nonsense mediated mRNA decay factor	-1.57869	1396.95	-0.658726	0.0533498	-12.3473	5.03644e-35	1.70639e-33	20.3966	20.813	21.034	13.01	12.8698	13.1013
SMIM1	small integral membrane protein 1 (Vel blood group)	1.61858	38.3151	0.694729	0.273811	2.53726	0.0111724	0.0204494	0.68178	0.84556	0.483911	1.00353	1.02503	1.22915
SMPD3	sphingomyelin phosphodiesterase 3; neutral membrane (neutral sphingomyelinase II)	2.16287	54.6957	1.11295	0.340156	3.27187	0.00106838	0.00238044	0.45452	0.448249	0.500042	0.573445	0.66437	1.72081
SNCG	synuclein; gamma (breast cancer-specific protein 1)	1.71505	556.677	0.778249	0.0793922	9.8026	1.09727e-22	1.69925e-21	8.24764	8.02773	7.22641	13.4939	12.623	13.9111
SOCS2	suppressor of cytokine signaling 2	-2.22469	99.5593	-1.15361	0.204316	-5.64618	1.6405e-08	7.27236e-08	1.3825	1.40587	1.59691	0.591365	0.66437	0.679649
SOCS6	suppressor of cytokine signaling 6	-1.51855	9205.37	-0.602693	0.0296849	-20.303	1.20872e-91	3.44002e-89	142.312	145.64	151.803	97.3422	95.935	93.2276
SORBS1	sorbin and SH3 domain containing 1	-1.56498	145.048	-0.646143	0.155471	-4.15604	3.23806e-05	9.27322e-05	2.16844	2.37368	2.45182	1.32609	1.59449	1.48944
SOWAHC	sosondowah ankyrin repeat domain family member C	-1.50004	1177.45	-0.584998	0.0587639	-9.95506	2.39681e-23	3.88556e-22	18.1619	17.6243	17.3402	12.6158	11.2753	11.2504
SPAG4	sperm associated antigen 4	2.05869	502.966	1.04173	0.0807576	12.8994	4.53405e-38	1.81461e-36	5.98451	5.58273	5.66176	12.4545	11.4651	11.2648
SPATA13	spermatogenesis associated 13	-1.52281	508.052	-0.606733	0.0910546	-6.6634	2.67571e-11	1.5676e-10	9.0904	9.07704	8.5491	4.9818	5.82748	6.52174
SPEG	SPEG complex locus	1.51107	525.845	0.595567	0.101157	5.88756	3.91927e-09	1.84809e-08	5.15123	5.41973	5.12946	7.72358	7.11825	8.60407
SPERT	spermatid associated	-1.69166	108.579	-0.758436	0.198272	-3.82522	0.000130653	0.000340581	1.60029	1.49756	1.22591	0.842247	1.04401	0.69411
SPRTN	SprT-like N-terminal domain	-1.50258	618.388	-0.587438	0.0817284	-7.18768	6.59007e-13	4.57695e-12	9.72483	9.72903	10.4686	6.12869	6.71963	6.79649
SPRY4-IT1	SPRY4 intronic transcript 1	1.86801	39.1892	0.901504	0.415089	2.17183	0.0298683	0.0495688	0.34089	0.193562	0.274216	0.412163	0.28473	0.780873
SRCAP	Snf2-related CREBBP activator protein	-1.62144	3784.25	-0.697277	0.0592647	-11.7655	5.87992e-32	1.64779e-30	50.5843	52.1191	51.2623	29.4966	29.2513	35.067
SRCIN1	SRC kinase signaling inhibitor 1	1.50816	555.348	0.592791	0.0914578	6.48158	9.07647e-11	5.07387e-10	6.74204	6.61167	6.43602	9.26472	8.94052	11.2793
SRGAP1	SLIT-ROBO Rho GTPase activating protein 1	-1.6407	2979.74	-0.714315	0.0527057	-13.5529	7.61638e-42	3.44675e-40	43.6623	45.0388	46.0361	25.5362	27.9605	27.7065
SSBP2	single-stranded DNA binding protein 2	1.51039	540.877	0.594918	0.080185	7.41932	1.17726e-13	8.83255e-13	5.46371	5.4503	5.58111	8.65543	7.93448	8.05456
SSC5D	scavenger receptor cysteine rich family; 5 domains	1.81848	68.4309	0.862734	0.235565	3.66239	0.00024987	0.000623068	0.691249	0.84556	0.596824	1.03937	1.27179	1.54729
SSPO	SCO-spondin	3.79795	142.901	1.92522	0.338843	5.68174	1.33331e-08	5.99149e-08	0.520804	0.753873	0.516172	1.80993	1.49958	3.42717
ST7-AS1	ST7 antisense RNA 1	-1.62877	159.134	-0.703785	0.167319	-4.20624	2.59654e-05	7.54227e-05	1.73286	1.65037	1.53239	0.913927	1.04401	1.04116
STAG3L1	stromal antigen 3-like 1 (pseudogene)	1.61571	247.702	0.692167	0.133763	5.17459	2.28409e-07	8.75033e-07	2.34835	2.22087	2.82282	4.15747	3.51167	4.03451
STEAP1	six transmembrane epithelial antigen of the prostate 1	-1.72504	44.1872	-0.786627	0.328746	-2.39281	0.0167198	0.0293611	0.482927	0.611248	0.41939	0.286722	0.28473	0.303673
STRA6	stimulated by retinoic acid 6	1.65103	1214.75	0.723371	0.0599976	12.0567	1.7889e-33	5.56079e-32	11.7512	11.2979	11.5816	18.637	17.938	19.9267
STS	steroid sulfatase (microsomal); isozyme S	1.62645	370.216	0.701729	0.10431	6.72737	1.72753e-11	1.03822e-10	4.35582	4.43155	4.25842	6.68421	8.25717	6.16022
STX16-NPEPL1	STX16-NPEPL1 readthrough (NMD candidate)	2.22922	149.638	1.15654	0.484132	2.38889	0.0168993	0.0296601	2.6703	1.0595	1.04847	3.83491	1.55652	5.19136
SUCLG2-AS1	SUCLG2 antisense RNA 1 (head to head)	1.52249	82.6709	0.606437	0.193784	3.12944	0.0017514	0.00374835	0.956386	0.998372	0.919431	1.27233	1.61347	1.46052
SULT1A1	sulfotransferase family; cytosolic; 1A; phenol-preferring; member 1	2.21982	88.0428	1.15044	0.190299	6.04545	1.48994e-09	7.38741e-09	1.05108	1.21231	0.951692	2.7597	1.97413	2.37154
SUOX	sulfite oxidase	-1.52503	474.237	-0.608841	0.0980622	-6.20873	5.34152e-10	2.76511e-09	5.27432	4.86961	5.30689	2.99266	3.60658	3.41271
SUSD2	sushi domain containing 2	1.78549	110.261	0.83632	0.298493	2.8018	0.00508177	0.00991957	0.208322	0.203749	0.193564	0.376323	0.265748	0.419358
SYNE3	spectrin repeat containing; nuclear envelope family member 3	1.64406	339.008	0.717266	0.0912526	7.86023	3.83435e-15	3.29353e-14	5.5584	5.84761	5.11333	8.96007	9.13034	8.90774
SYNGAP1	synaptic Ras GTPase activating protein 1	1.65298	4141.14	0.725071	0.0460901	15.7316	9.18773e-56	7.69067e-54	53.4534	56.0413	52.7624	84.6369	87.2033	93.6325
SYNGR3	synaptogyrin 3	1.68198	607.428	0.750158	0.0710273	10.5615	4.49243e-26	8.83788e-25	7.27232	7.25348	7.22641	12.0603	11.4841	12.6241
SYS1-DBNDD2	SYS1-DBNDD2 readthrough (NMD candidate)	10.5223	26.8111	3.39538	1.34917	2.51665	0.0118477	0.0215328	0	0	0.193564	1.05729	0.702334	0.159067
SYT17	synaptotagmin XVII	1.60084	118.108	0.678831	0.177159	3.83176	0.000127231	0.000332338	1.52454	1.25306	1.19365	2.25794	2.22089	1.87988
SYT5	synaptotagmin V	2.18887	67.2138	1.13019	0.209316	5.39943	6.68541e-08	2.75571e-07	0.823817	0.794623	0.725867	1.50529	1.8982	1.70635
SYTL1	synaptotagmin-like 1	1.7635	781.037	0.818439	0.0694408	11.7861	4.60136e-32	1.30375e-30	7.22497	7.20254	6.82315	12.1678	11.9397	13.029
SYTL2	synaptotagmin-like 2	1.93282	658.821	0.950705	0.0851236	11.1685	5.81393e-29	1.34646e-27	5.02813	5.0428	5.53272	8.81671	10.1364	10.7153
TAF4B	TAF4b RNA polymerase II; TATA box binding protein (TBP)-associated factor; 105kDa	-1.71673	758.198	-0.779665	0.0788163	-9.89218	4.50138e-23	7.14364e-22	9.6112	10.2486	9.27496	5.2506	5.92239	5.66856
TAGLN	transgelin	1.88243	591.676	0.912596	0.0814529	11.204	3.89904e-29	9.12888e-28	9.10934	8.90385	7.67806	16.827	15.4514	15.8344
TBCC	tubulin folding cofactor C	-1.5154	983.605	-0.599695	0.0665415	-9.01236	2.01674e-19	2.44356e-18	14.9329	14.2217	13.6463	10.1786	9.22525	8.69083
TBX2	T-box 2	-1.579	1397.26	-0.659007	0.05878	-11.2114	3.58396e-29	8.45299e-28	24.9797	25.0408	23.1148	16.3432	13.7809	15.7476
TCAF2	TRPM8 channel-associated factor 2	2.0282	102.157	1.0202	0.18675	5.4629	4.68431e-08	1.97147e-07	0.890101	1.19193	1.0646	2.07874	2.3158	1.92326
TCEANC	transcription elongation factor A (SII) N-terminal and central domain containing	-1.68131	116.965	-0.749585	0.197063	-3.80378	0.000142505	0.000368998	1.42037	1.49756	1.01621	0.698886	0.892154	0.766413
TCIRG1	T-cell; immune regulator 1; ATPase; H+ transporting; lysosomal V0 subunit A3	1.55151	5059.4	0.633677	0.0910664	6.95841	3.44142e-12	2.24068e-11	56.957	58.038	53.2141	80.2106	78.8133	99.3155
TCN1	transcobalamin I (vitamin B12 binding protein; R binder family)	1.55163	191.735	0.633785	0.315404	2.00944	0.0444907	0.0708697	0.246198	0.101875	0.177434	0.250882	0.398622	0.187988
TCTA	T-cell leukemia translocation altered	1.50872	1366.8	0.593326	0.0545477	10.8772	1.48022e-27	3.13342e-26	16.1355	16.2796	15.4045	24.2101	23.5377	23.8022
TFAP2A-AS1	TFAP2A antisense RNA 1	1.72381	192.663	0.785598	0.123151	6.37912	1.78106e-10	9.68581e-10	3.36155	3.67768	3.69386	5.44772	5.97933	6.81095
TFCP2L1	transcription factor CP2-like 1	-1.51484	243.607	-0.599162	0.128098	-4.67736	2.90588e-06	9.64886e-06	3.46571	3.79993	3.75838	2.00706	2.3158	2.81982
TGIF1	TGFB-induced factor homeobox 1	-1.56668	3884.04	-0.647711	0.0376503	-17.2033	2.50734e-66	3.31046e-64	64.7123	64.8025	66.2958	41.2343	42.8993	39.6655
TGS1	trimethylguanosine synthase 1	-1.86127	1200.99	-0.896291	0.0645228	-13.8911	7.1747e-44	3.52055e-42	12.3289	12.3167	13.4043	6.63045	6.90945	6.63742
THAP5	THAP domain containing 5	-1.54758	1228.88	-0.630013	0.0634237	-9.9334	2.97907e-23	4.82338e-22	15.965	18.3069	18.3564	11.1284	11.7119	10.7876
THBS3	thrombospondin 3	1.59058	2749.67	0.669548	0.0472993	14.1556	1.72527e-45	8.90948e-44	34.4204	34.994	34.8255	53.3483	52.8079	57.7991
TIGAR	TP53 induced glycolysis regulatory phosphatase	-2.2718	659.951	-1.18384	0.0827285	-14.3099	1.8978e-46	1.04314e-44	11.1831	11.084	11.9042	4.74884	5.23903	4.88769
TIGD2	tigger transposable element derived 2	-1.56455	178.327	-0.645746	0.159407	-4.05093	5.10144e-05	0.000141539	1.76126	2.07824	2.3389	1.30817	1.1579	1.38822
TIGD3	tigger transposable element derived 3	-1.85763	284.761	-0.893464	0.12247	-7.29535	2.97881e-13	2.14444e-12	3.52253	3.39243	3.70999	1.91746	1.8982	1.8365
TIGD5	tigger transposable element derived 5	-1.59296	700.922	-0.671714	0.0799769	-8.39885	4.50891e-17	4.50786e-16	8.80632	9.33172	8.62975	5.19684	5.94137	5.53842
TIGD6	tigger transposable element derived 6	-1.80861	329.198	-0.854885	0.124478	-6.86777	6.52118e-12	4.11412e-11	3.19111	3.50449	3.51642	1.8637	2.05006	1.69189
TINCR	tissue differentiation-inducing non-protein coding RNA	1.55993	736.873	0.641482	0.0702271	9.13439	6.57774e-20	8.2833e-19	10.0373	9.81053	9.67822	15.268	16.1916	14.2582
TIPARP-AS1	TIPARP antisense RNA 1	1.57262	78.2376	0.653172	0.185784	3.51576	0.000438498	0.00104989	1.2594	1.40587	1.12913	1.9533	1.80329	2.16909
TJP3	tight junction protein 3	1.51497	1298.81	0.599286	0.0550773	10.8808	1.4228e-27	3.02687e-26	16.8456	16.9214	16.7272	25.4824	26.0433	24.2938
TLE2	transducin-like enhancer of split 2	1.71289	6675.59	0.776433	0.0274373	28.2985	3.60985e-176	4.62313e-173	91.5573	91.8502	90.5237	157.984	153.033	153.615
TLR3	toll-like receptor 3	1.57573	46.3933	0.656022	0.274921	2.38622	0.0170227	0.029848	0.397705	0.387124	0.354868	0.591365	0.588442	0.607346
TLR5	toll-like receptor 5	-2.23993	210.783	-1.16345	0.140187	-8.2993	1.04728e-16	1.0161e-15	3.06801	3.09699	3.6132	1.41569	1.4806	1.40268
TMC7	transmembrane channel-like 7	-1.59876	479.534	-0.676957	0.0819905	-8.25653	1.49974e-16	1.43981e-15	8.81579	8.88347	8.85557	5.64485	5.6946	5.14798
TMEM107	transmembrane protein 107	1.62222	868.348	0.697969	0.0596734	11.6965	1.32847e-31	3.65886e-30	12.3573	12.7547	12.0816	20.1422	19.8172	19.8544
TMEM144	transmembrane protein 144	1.56091	878.133	0.642388	0.0711758	9.02537	1.7909e-19	2.18438e-18	11.1641	10.3097	11.2106	17.8485	17.3116	15.3716
TMEM145	transmembrane protein 145	1.50179	328.779	0.586682	0.103447	5.67131	1.41706e-08	6.34778e-08	5.02813	5.06317	4.82298	7.00678	6.83352	8.30039
TMEM169	transmembrane protein 169	-3.37723	36.8453	-1.75584	0.48085	-3.65153	0.000260682	0.000647508	0.179914	0.397311	0.290347	0.0896007	0.075928	0.0867637
TMEM177	transmembrane protein 177	-1.88067	639.177	-0.911246	0.0814469	-11.1882	4.65649e-29	1.08824e-27	10.899	10.0754	11.0493	5.82405	5.65664	5.37935
TMEM178B	transmembrane protein 178B	1.77968	80.2547	0.831617	0.237736	3.49808	0.000468627	0.0011137	0.426112	0.407499	0.45165	0.698886	0.702334	0.838716
TMEM184A	transmembrane protein 184A	2.03772	621.293	1.02696	0.0836478	12.2771	1.20187e-34	3.97735e-33	5.61521	5.29748	5.4682	11.1105	10.4781	11.4239
TMEM186	transmembrane protein 186	-1.97034	342.823	-0.978442	0.114268	-8.56272	1.10232e-17	1.1648e-16	4.67777	4.70661	4.14551	2.20418	2.25886	2.35708
TMEM189	transmembrane protein 189	1.54724	2651.86	0.629697	0.043243	14.5618	4.91401e-48	2.90017e-46	47.5541	47.1782	44.0843	68.007	73.859	71.0739
TMEM191B	transmembrane protein 191B	1.69168	129.622	0.758453	0.155561	4.87559	1.08483e-06	3.78787e-06	1.60976	1.79299	1.83886	2.74178	2.75239	3.22472
TMEM191C	transmembrane protein 191C	1.6741	57.9141	0.743382	0.276768	2.68594	0.00723267	0.0137533	0.946916	0.84556	0.43552	1.43361	0.9491	1.37376
TMEM198B	transmembrane protein 198B; pseudogene	1.84784	860.467	0.88584	0.0739479	11.9792	4.56466e-33	1.37229e-31	10.9842	11.0432	11.2751	19.7659	20.026	21.0402
TMEM2	transmembrane protein 2	-1.57452	441.528	-0.65491	0.0900296	-7.27439	3.47998e-13	2.48984e-12	7.71737	8.03791	8.22649	4.94596	4.99227	5.1046
TMEM40	transmembrane protein 40	1.5446	254.425	0.627233	0.110767	5.66263	1.49073e-08	6.6522e-08	2.98279	2.9238	3.19381	4.5338	4.57466	4.74308
TMEM45A	transmembrane protein 45A	2.71889	140.993	1.44302	0.142827	10.1033	5.34259e-24	8.93245e-23	1.64763	1.59943	1.48399	4.04995	4.38484	4.35265
TMEM51	transmembrane protein 51	-1.51789	541.139	-0.602068	0.0752099	-8.00516	1.19307e-15	1.06405e-14	11.3346	11.3183	11.1783	7.18598	7.13723	7.70751
TMEM59L	transmembrane protein 59-like	1.50528	1515.13	0.590034	0.0546338	10.7998	3.44966e-27	7.1954e-26	17.8494	16.9723	17.4692	26.3426	25.4928	26.0725
TMEM74B	transmembrane protein 74B	2.20997	349.015	1.14403	0.112898	10.1333	3.933e-24	6.62762e-23	4.01493	4.3093	3.77451	7.79526	8.7507	9.9489
TNFAIP8L3	tumor necrosis factor; alpha-induced protein 8-like 3	-1.69326	53.9742	-0.759804	0.234199	-3.24427	0.00117752	0.00260459	1.24046	1.15118	1.04847	0.680966	0.75928	0.592885
TNFRSF21	tumor necrosis factor receptor superfamily; member 21	-1.57423	569.862	-0.654643	0.0939572	-6.96747	3.22702e-12	2.11183e-11	8.45596	8.3741	8.96849	5.82405	6.0173	4.45387
TNFSF10	tumor necrosis factor (ligand) superfamily; member 10	1.92923	207.711	0.948024	0.173378	5.46795	4.55275e-08	1.92284e-07	0.757533	0.733498	0.838779	1.50529	1.65143	1.28699
TNFSF4	tumor necrosis factor (ligand) superfamily; member 4	1.6973	173.908	0.763239	0.188827	4.04199	5.29997e-05	0.000146665	0.615496	0.662186	0.548433	0.967688	1.19587	0.954401
TRAK2	trafficking protein; kinesin binding 2	-1.52201	1224.11	-0.605977	0.0644799	-9.39792	5.56542e-21	7.5345e-20	10.7759	11.1757	11.5332	6.9351	7.53586	7.25923
TREX1	three prime repair exonuclease 1	1.51304	709.929	0.59745	0.0744135	8.02878	9.84446e-16	8.84138e-15	11.4388	10.1263	10.4525	16.3611	15.831	15.8344
TRIM26	tripartite motif containing 26	-1.93254	1312.96	-0.950501	0.0638785	-14.8798	4.45629e-50	2.82533e-48	15.8514	15.7091	14.6625	7.72358	8.06735	7.95334
TRIM32	tripartite motif containing 32	-1.57569	1172.6	-0.655982	0.0604459	-10.8524	1.94294e-27	4.09263e-26	16.2491	15.7498	15.3561	10.2145	9.66184	9.91998
TRIM52	tripartite motif containing 52	1.5525	348.932	0.634595	0.12863	4.93351	8.07669e-07	2.87488e-06	3.6551	3.86105	3.79064	5.3402	4.65059	7.28815
TRIM66	tripartite motif containing 66	1.55863	387.534	0.640282	0.146483	4.37102	1.23665e-05	3.7691e-05	2.55667	3.40262	2.75829	3.56611	4.13808	5.69748
TRIM9	tripartite motif containing 9	1.71517	72.398	0.778354	0.210183	3.70322	0.000212878	0.000536151	0.804879	0.835373	0.903301	1.73825	1.23383	1.33038
TRMT10C	tRNA methyltransferase 10 homolog C (S. cerevisiae)	-2.23676	977.064	-1.16141	0.0729255	-15.926	4.18389e-57	3.64511e-55	12.5466	12.663	13.7592	5.91365	5.23903	5.9867
TRMT12	tRNA methyltransferase 12 homolog (S. cerevisiae)	-2.09184	367.331	-1.06478	0.111963	-9.51007	1.9053e-21	2.67851e-20	5.32167	5.44011	5.29076	2.43714	2.46766	2.67521
TSC22D3	TSC22 domain family; member 3	2.10114	1492.52	1.07117	0.0488313	21.9362	1.17325e-106	4.41934e-104	21.0973	21.5465	22.018	43.7431	45.0253	45.522
TSHZ3	teashirt zinc finger homeobox 3	-1.56473	78.0364	-0.64591	0.235349	-2.74448	0.00606066	0.011665	0.861694	0.743685	1.0646	0.663045	0.417604	0.578425
TSNAXIP1	translin-associated factor X interacting protein 1	1.60073	79.8809	0.678727	0.213813	3.1744	0.00150148	0.00325042	0.719656	0.621436	0.758128	1.03937	0.892154	1.34484
TSPEAR-AS1	TSPEAR antisense RNA 1	1.902	150.446	0.927519	0.196199	4.72743	2.27379e-06	7.64316e-06	0.975324	1.53831	1.09687	1.77409	2.14497	2.8632
TSSC4	tumor suppressing subtransferable candidate 4	-1.5791	1254.04	-0.659103	0.0665704	-9.90085	4.12755e-23	6.60769e-22	21.4855	20.6194	19.2758	13.7806	12.3193	12.4795
TSSK3	testis-specific serine kinase 3	1.88116	189.532	0.911624	0.165877	5.49577	3.89008e-08	1.65406e-07	2.14003	2.77099	2.30664	3.88867	3.94826	5.56734
TSSK6	testis-specific serine kinase 6	-2.43447	77.3536	-1.28361	0.272258	-4.71469	2.42083e-06	8.10763e-06	0.624965	0.76406	0.790388	0.340483	0.265748	0.274752
TTC14	tetratricopeptide repeat domain 14	1.51568	643.952	0.599965	0.305867	1.96152	0.0498182	0.0782945	5.42583	6.17361	5.98437	6.11077	6.51083	13.7376
TTC30B	tetratricopeptide repeat domain 30B	-2.29686	190.114	-1.19966	0.206654	-5.80519	6.42921e-09	2.96396e-08	1.02267	1.304	0.983953	0.519684	0.512514	0.419358
TTYH1	tweety family member 1	2.0934	75.5861	1.06585	0.219213	4.86217	1.16106e-06	4.03411e-06	0.530273	0.702935	0.516172	1.29025	1.30976	1.07009
TUBA1A	tubulin; alpha 1a	1.66973	7146.45	0.739616	0.034595	21.3793	2.08205e-101	6.83713e-99	104.88	97.922	101.67	174.56	167.63	161.193
TUBA3FP	tubulin; alpha 3f; pseudogene	2.21131	82.6404	1.1449	0.260678	4.39201	1.12306e-05	3.4475e-05	0.350359	0.468624	0.274216	0.770566	0.56946	1.07009
TUT1	terminal uridylyl transferase 1; U6 snRNA-specific	-1.58421	1612.66	-0.663764	0.0583831	-11.3691	5.95873e-30	1.4847e-28	26.9208	25.1529	24.7924	15.6801	14.9009	17.3817
UBN2	ubinuclein 2	-1.51333	764.905	-0.597724	0.0886206	-6.74475	1.53288e-11	9.2602e-11	9.89528	10.8293	12.3236	6.9351	7.27011	7.30261
UBOX5	U-box domain containing 5	-1.64925	646.245	-0.721814	0.0760728	-9.48846	2.34465e-21	3.26746e-20	11.5334	11.359	10.7751	7.07846	6.11221	7.0134
UMPS	uridine monophosphate synthetase	-1.64702	1772.6	-0.719858	0.0502623	-14.322	1.59407e-46	8.79966e-45	24.1653	25.6826	24.0504	14.82	14.787	14.8511
UPK1A	uroplakin 1A	2.59001	508.666	1.37296	0.0775618	17.7014	4.08701e-70	5.948e-68	6.19283	5.6948	6.1618	15.3755	15.831	15.039
UPK1A-AS1	UPK1A antisense RNA 1	1.93314	491.588	0.950945	0.0878844	10.8204	2.75575e-27	5.76682e-26	6.70417	6.41811	6.32311	12.4187	13.1166	11.7709
UPK3B	uroplakin 3B	1.80392	467.791	0.851135	0.0817784	10.4078	2.28409e-25	4.25179e-24	6.3254	6.12267	6.7425	11.8094	10.6489	11.6697
URB2	URB2 ribosome biogenesis 2 homolog (S. cerevisiae)	-1.65799	818.816	-0.729438	0.064999	-11.2223	3.16888e-29	7.51552e-28	15.4442	14.8024	14.6302	8.92423	8.92154	8.98004
USP2-AS1	USP2 antisense RNA 1 (head to head)	-1.55897	93.7754	-0.640594	0.184336	-3.47514	0.000510584	0.00120647	2.05481	1.70131	1.83886	1.25441	1.21485	1.09901
USP32P1	ubiquitin specific peptidase 32 pseudogene 1	1.87453	834.706	0.906526	0.289303	3.13348	0.00172744	0.00370018	5.98451	7.94623	7.11349	10.089	9.96555	18.9723
USP38	ubiquitin specific peptidase 38	-1.55937	720.674	-0.640961	0.0825529	-7.76424	8.2137e-15	6.85295e-14	10.4634	10.7172	11.7752	7.6519	6.79556	6.44944
USP51	ubiquitin specific peptidase 51	-1.81506	265.011	-0.860019	0.145059	-5.92876	3.05238e-09	1.45485e-08	2.37676	2.37368	2.32277	1.00353	1.46161	1.38822
USPL1	ubiquitin specific peptidase like 1	-1.6955	489.107	-0.761713	0.0904126	-8.42485	3.6121e-17	3.65405e-16	7.13028	7.3146	7.14576	4.5338	4.17604	3.93329
UTP15	UTP15; U3 small nucleolar ribonucleoprotein; homolog (S. cerevisiae)	-1.80697	915.387	-0.853576	0.0680829	-12.5373	4.66678e-36	1.69794e-34	15.4726	16.9214	16.082	9.31848	8.39005	8.83544
UTP3	UTP3; small subunit (SSU) processome component; homolog (S. cerevisiae)	-1.56692	1090.17	-0.647932	0.0707857	-9.15344	5.51501e-20	6.99314e-19	15.6241	15.0163	13.7431	9.47976	9.6998	8.9945
VAMP1	vesicle-associated membrane protein 1 (synaptobrevin 1)	1.77876	768.337	0.830868	0.328777	2.52715	0.0114993	0.02097	9.65855	10.707	9.19431	12.1319	13.1166	26.81
VANGL1	VANGL planar cell polarity protein 1	-1.57049	1474.3	-0.651215	0.0534532	-12.1829	3.83408e-34	1.23065e-32	21.1541	21.2511	21.6792	13.1713	13.9328	13.2893
VASN	vasorin	1.59678	454.719	0.675164	0.0946735	7.13149	9.92852e-13	6.79607e-12	7.14922	6.44867	6.43602	11.666	9.11136	10.9178
VDR	vitamin D (1;25- dihydroxyvitamin D3) receptor	-1.62998	117.061	-0.704853	0.186368	-3.78204	0.000155547	0.000400502	1.61923	1.68093	1.50012	0.824327	1.13892	0.968861
WASIR2	WASH and IL9R antisense RNA 2	1.56494	83.8274	0.646105	0.188928	3.41985	0.000626564	0.00145784	1.15524	1.09006	1.08073	1.97122	1.6894	1.51836
WBSCR27	Williams Beuren syndrome chromosome region 27	1.55604	779.194	0.63788	0.0697801	9.14129	6.17122e-20	7.79436e-19	11.7512	10.4422	10.3557	17.4901	15.9069	16.8611
WDR4	WD repeat domain 4	-1.64706	1114.69	-0.719892	0.0566846	-12.7	5.91535e-37	2.24801e-35	22.3378	22.2902	22.1631	14.1032	12.8508	13.2025
WDR43	WD repeat domain 43	-1.56842	5138.61	-0.649307	0.030891	-21.0193	4.36639e-98	1.36391e-95	84.8153	85.0246	85.12	54.316	53.1306	53.4609
WDR45B	WD repeat domain 45B	1.53866	10383.1	0.621673	0.0290427	21.4055	1.18816e-101	4.0044e-99	160.048	154.829	155.932	242.209	243.501	231.616
WDR54	WD repeat domain 54	1.53507	3731.75	0.618305	0.0407745	15.164	6.12181e-52	4.35567e-50	52.2035	51.3347	47.9395	80.0314	74.2386	76.2942
WDR5B	WD repeat domain 5B	-2.07529	276.071	-1.05331	0.144696	-7.2795	3.35047e-13	2.40524e-12	2.5188	2.40424	2.12921	0.985608	1.19587	1.20023
WDR89	WD repeat domain 89	-1.87497	611.09	-0.90687	0.0859605	-10.5498	5.08792e-26	9.97871e-25	9.67749	9.83091	11.63	5.60901	5.58071	5.19136
WIBG	within bgcn homolog (Drosophila)	-1.7014	995.683	-0.766725	0.0617874	-12.4091	2.333e-35	8.09722e-34	16.3532	16.0555	15.469	9.65896	8.65579	9.54401
WIPF1	WAS/WASL interacting protein family; member 1	-1.50194	185.346	-0.586829	0.14728	-3.98445	6.76364e-05	0.000184106	2.24419	2.22087	2.53247	1.59489	1.40467	1.57621
WNT5A	wingless-type MMTV integration site family; member 5A	-1.88227	61.3382	-0.912471	0.262658	-3.47399	0.000512777	0.00121143	0.672311	0.88631	0.806519	0.376323	0.341676	0.506122
WT1-AS	WT1 antisense RNA	-1.55863	232.573	-0.640283	0.118678	-5.39513	6.84722e-08	2.81477e-07	4.58308	4.59455	5.01655	2.86722	3.24592	2.89212
YJEFN3	YjeF N-terminal domain containing 3	1.84878	71.6691	0.886574	0.322787	2.74662	0.00602127	0.0115996	0.577619	0.611248	0.43552	0.645125	0.702334	1.61959
ZADH2	zinc binding alcohol dehydrogenase domain containing 2	-1.55269	2964	-0.634771	0.0389939	-16.2787	1.39821e-59	1.35658e-57	46.7209	47.2291	48.5524	30.4284	29.7638	30.5264
ZBED3	zinc finger; BED-type containing 3	-2.17142	160.504	-1.11864	0.18831	-5.94041	2.84309e-09	1.3622e-08	1.63817	1.70131	1.41947	0.788486	0.75928	0.650728
ZBTB14	zinc finger and BTB domain containing 14	-2.12513	496.529	-1.08755	0.0955034	-11.3876	4.82236e-30	1.20625e-28	6.4485	6.76448	6.77476	2.70594	3.35981	3.22472
ZBTB21	zinc finger and BTB domain containing 21	-2.1496	1640.19	-1.10407	0.0546418	-20.2055	8.75286e-91	2.43691e-88	23.2752	24.5111	25.1634	11.1463	10.8197	11.5107
ZBTB3	zinc finger and BTB domain containing 3	-1.71211	175.174	-0.775779	0.1556	-4.98572	6.17315e-07	2.22954e-06	2.36729	2.11899	2.48408	1.25441	1.3667	1.38822
ZBTB37	zinc finger and BTB domain containing 37	-1.60353	70.2779	-0.681249	0.245952	-2.76984	0.0056083	0.0108695	1.0132	1.23268	0.87104	0.752646	0.66437	0.535043
ZBTB38	zinc finger and BTB domain containing 38	-1.74613	3212.37	-0.804163	0.0409674	-19.6294	8.68087e-86	2.09766e-83	43.7191	45.5686	46.3264	24.5685	25.8155	26.3328
ZBTB49	zinc finger and BTB domain containing 49	-1.51829	109.089	-0.602447	0.179767	-3.35127	0.000804422	0.00183216	1.52454	1.81337	1.79047	1.30817	0.987064	1.04116
ZBTB6	zinc finger and BTB domain containing 6	-3.18471	384.272	-1.67116	0.12201	-13.6969	1.05936e-42	4.93353e-41	4.53573	5.10392	5.08107	1.79201	1.34772	1.4316
ZBTB9	zinc finger and BTB domain containing 9	-1.87129	430.694	-0.904037	0.0982058	-9.20553	3.39987e-20	4.35422e-19	5.56787	5.32805	5.4682	2.6701	2.99916	2.97889
ZC3H10	zinc finger CCCH-type containing 10	-1.95758	203.776	-0.969068	0.150428	-6.44208	1.17847e-10	6.51951e-10	2.63243	2.30237	2.61312	1.14689	1.11994	1.5039
ZC3H12C	zinc finger CCCH-type containing 12C	-2.49152	190.362	-1.31702	0.214692	-6.13448	8.544e-10	4.32673e-09	0.899571	1.20212	1.33882	0.501764	0.28473	0.535043
ZC3H4	zinc finger CCCH-type containing 4	-1.58027	1546.18	-0.66017	0.0678847	-9.72487	2.36198e-22	3.59689e-21	11.9974	11.7971	11.9849	6.63045	7.55484	8.14133
ZCCHC2	zinc finger; CCHC domain containing 2	-1.65132	801.603	-0.723622	0.0721644	-10.0274	1.15518e-23	1.89671e-22	11.4672	11.0636	11.501	6.54085	7.04232	6.81095
ZDHHC11	zinc finger; DHHC-type containing 11	1.77103	137.689	0.824587	0.183795	4.48645	7.24208e-06	2.28898e-05	1.29728	1.41606	1.51626	1.9533	2.18293	3.1958
ZDHHC8P1	zinc finger; DHHC-type containing 8 pseudogene 1	1.74914	1455.28	0.806645	0.0521019	15.4821	4.58614e-54	3.55968e-52	16.0692	17.0233	15.6142	28.0092	27.467	28.9646
ZFP2	ZFP2 zinc finger protein	-1.92638	106.563	-0.945892	0.221137	-4.27739	1.89094e-05	5.60065e-05	1.05108	0.88631	1.113	0.591365	0.512514	0.46274
ZFP3	ZFP3 zinc finger protein	-4.2989	145.654	-2.10397	0.287849	-7.30927	2.68592e-13	1.94452e-12	0.814348	0.977997	0.741997	0.179201	0.151856	0.24583
ZFP30	ZFP30 zinc finger protein	-1.58262	609.487	-0.662315	0.083833	-7.9004	2.7801e-15	2.42374e-14	7.65108	7.94623	8.25875	4.73092	4.47975	5.5818
ZFP69	ZFP69 zinc finger protein	-1.61893	184.883	-0.695045	0.146923	-4.73066	2.23791e-06	7.53441e-06	2.17791	2.28199	2.3873	1.57697	1.42365	1.20023
ZIC5	Zic family member 5	-2.19331	214.633	-1.13311	0.147066	-7.70478	1.31071e-14	1.07055e-13	2.86916	3.14793	3.30673	1.34401	1.30976	1.51836
ZKSCAN2	zinc finger with KRAB and SCAN domains 2	-2.03725	236.29	-1.02662	0.151135	-6.79274	1.10026e-11	6.77455e-11	2.44304	2.18012	2.27438	1.14689	1.04401	1.15685
ZKSCAN4	zinc finger with KRAB and SCAN domains 4	-1.71736	347.282	-0.78019	0.117904	-6.61718	3.66104e-11	2.10728e-10	5.59628	4.80849	4.64555	2.52674	3.18898	2.99335
ZKSCAN5	zinc finger with KRAB and SCAN domains 5	-1.92373	986.686	-0.943908	0.0775638	-12.1694	4.52217e-34	1.44788e-32	11.5618	12.4695	12.9849	5.77029	7.15622	6.11684
ZMYND19	zinc finger; MYND-type containing 19	-1.51277	1483.36	-0.597193	0.0572994	-10.4223	1.96101e-25	3.66102e-24	23.3699	26.3448	23.3245	16.0385	15.85	15.9645
ZNF100	zinc finger protein 100	-1.60692	86.8485	-0.684299	0.211106	-3.2415	0.00118902	0.00262819	1.28781	1.36512	1.32269	0.770566	0.85419	0.824255
ZNF137P	zinc finger protein 137; pseudogene	1.59924	44.4953	0.67739	0.318867	2.12436	0.0336398	0.0551421	0.303013	0.295437	0.241956	0.448004	0.417604	0.4772
ZNF14	zinc finger protein 14	-1.79935	309.148	-0.847479	0.115343	-7.34747	2.01995e-13	1.4791e-12	3.81607	4.35005	4.16164	2.16834	2.33479	2.27032
ZNF140	zinc finger protein 140	-1.53602	418.946	-0.619198	0.0968729	-6.39186	1.63883e-10	8.93127e-10	5.38795	5.65405	6.25858	3.58403	3.87233	3.64408
ZNF155	zinc finger protein 155	-2.20469	238.058	-1.14058	0.145346	-7.84734	4.24961e-15	3.6259e-14	3.01119	2.78118	3.01638	1.32609	1.29078	1.33038
ZNF165	zinc finger protein 165	-1.79143	409.998	-0.841113	0.0912329	-9.21941	2.98741e-20	3.85294e-19	8.68322	8.36391	8.77492	4.87428	4.55568	4.81539
ZNF175	zinc finger protein 175	-1.51214	272.818	-0.596596	0.119739	-4.98246	6.27812e-07	2.26554e-06	3.09642	3.06643	3.22607	2.11458	2.01209	2.01003
ZNF18	zinc finger protein 18	-1.50407	320.622	-0.588874	0.108609	-5.42195	5.8953e-08	2.44657e-07	4.58308	4.42136	4.45198	3.01058	2.58155	3.22472
ZNF180	zinc finger protein 180	-1.73937	224.298	-0.798564	0.153945	-5.18734	2.1332e-07	8.19926e-07	2.03587	1.95599	2.08082	0.896007	1.21485	1.31592
ZNF181	zinc finger protein 181	-1.65257	239.164	-0.724713	0.146502	-4.94678	7.54511e-07	2.6939e-06	2.31995	2.44499	2.75829	1.79201	1.57551	1.15685
ZNF189	zinc finger protein 189	-2.25104	571.028	-1.17059	0.10891	-10.7483	6.03811e-27	1.24325e-25	4.51679	4.78811	4.27455	1.91746	2.06904	2.01003
ZNF19	zinc finger protein 19	-1.77594	108.743	-0.828583	0.234088	-3.53963	0.000400692	0.000966779	0.643903	0.794623	0.903301	0.430084	0.455568	0.404897
ZNF2	zinc finger protein 2	-1.56306	325.338	-0.644376	0.108158	-5.95774	2.55749e-09	1.23366e-08	4.7914	5.75592	5.12946	3.42275	3.09407	3.39825
ZNF200	zinc finger protein 200	-2.23307	271.215	-1.15903	0.139411	-8.31379	9.26967e-17	9.02102e-16	3.42784	3.20905	3.6132	1.50529	1.72736	1.33038
ZNF202	zinc finger protein 202	-2.49498	375.505	-1.31903	0.115628	-11.4075	3.83526e-30	9.63102e-29	5.22698	4.68624	5.48433	1.8637	2.06904	2.14017
ZNF225	zinc finger protein 225	-1.98018	147.249	-0.985629	0.187238	-5.26404	1.40926e-07	5.54313e-07	1.48666	1.33456	1.24204	0.716806	0.702334	0.636267
ZNF239	zinc finger protein 239	-2.65805	175.493	-1.41037	0.170884	-8.25337	1.53991e-16	1.47506e-15	2.24419	2.12918	1.91951	0.716806	0.75928	0.867637
ZNF253	zinc finger protein 253	-1.75599	303.434	-0.812283	0.119682	-6.78702	1.14475e-11	7.03154e-11	3.55094	3.52486	3.25834	1.84578	2.107	1.9088
ZNF254	zinc finger protein 254	-1.7881	677.078	-0.838431	0.0846588	-9.90365	4.01337e-23	6.44643e-22	11.1831	11.4813	13.7592	6.86342	6.94741	6.29037
ZNF256	zinc finger protein 256	-1.5836	164.04	-0.663208	0.152909	-4.33727	1.44261e-05	4.3523e-05	2.1495	2.14956	2.24212	1.21857	1.42365	1.4316
ZNF267	zinc finger protein 267	-1.54564	916.343	-0.628205	0.0661721	-9.49349	2.23421e-21	3.12374e-20	17.0161	17.3187	18.5661	11.4331	11.9397	10.5129
ZNF275	zinc finger protein 275	-2.1046	628.9	-1.07354	0.0924499	-11.6122	3.57494e-31	9.55829e-30	7.04506	7.50817	7.29093	3.88867	3.07508	3.31148
ZNF28	zinc finger protein 28	-1.56688	458.718	-0.647897	0.0939922	-6.8931	5.45914e-12	3.48524e-11	5.86141	5.92911	6.03276	3.65571	3.53065	4.02005
ZNF280B	zinc finger protein 280B	-1.91965	146.403	-0.940844	0.167828	-5.606	2.0705e-08	9.08356e-08	2.14003	2.09862	2.12921	0.896007	1.32874	1.07009
ZNF285	zinc finger protein 285	-1.67471	155.867	-0.743911	0.155581	-4.78149	1.73997e-06	5.9297e-06	2.13056	2.07824	2.09695	1.41569	1.06299	1.24361
ZNF287	zinc finger protein 287	-1.95275	262.959	-0.965508	0.144608	-6.67671	2.44373e-11	1.44358e-10	2.28207	2.38387	2.43569	1.37985	1.19587	1.04116
ZNF30	zinc finger protein 30	-1.77735	238.642	-0.829724	0.129214	-6.42131	1.3511e-10	7.43915e-10	2.8881	3.03587	2.98412	1.70241	1.53754	1.70635
ZNF319	zinc finger protein 319	-1.90613	552.913	-0.930648	0.0900193	-10.3383	4.72757e-25	8.60028e-24	8.11507	6.97842	7.56514	4.10371	3.96724	3.73084
ZNF321P	zinc finger protein 321; pseudogene	-1.64694	78.3166	-0.719787	0.245152	-2.93609	0.00332378	0.00673645	0.984793	0.916872	1.19365	0.680966	0.322694	0.809795
ZNF345	zinc finger protein 345	1.83463	198.448	0.875488	0.12515	6.9955	2.64317e-12	1.744e-11	2.08322	2.12918	2.03243	3.45859	4.02418	3.87545
ZNF35	zinc finger protein 35	-1.70988	107.335	-0.773893	0.201467	-3.8413	0.000122385	0.00032066	1.36356	1.23268	1.74208	0.788486	0.85419	0.838716
ZNF398	zinc finger protein 398	-2.25171	649.437	-1.17102	0.0819756	-14.285	2.71392e-46	1.48535e-44	9.88581	9.1076	10.2589	4.12163	4.30891	4.38157
ZNF404	zinc finger protein 404	1.69642	282.233	0.762495	0.135084	5.64458	1.65583e-08	7.33777e-08	2.68924	3.30074	3.30673	4.55172	4.93532	6.01562
ZNF41	zinc finger protein 41	-1.80402	515.477	-0.851213	0.091442	-9.30877	1.29319e-20	1.71093e-19	6.58107	6.72373	6.61345	3.69155	3.32185	3.87545
ZNF416	zinc finger protein 416	-2.07016	257.889	-1.04974	0.147285	-7.12727	1.02375e-12	7.00012e-12	2.89756	2.54687	2.75829	1.54113	1.34772	1.07009
ZNF420	zinc finger protein 420	-1.60631	322.039	-0.683754	0.111771	-6.11743	9.50944e-10	4.78912e-09	4.87662	4.99186	5.50046	3.27939	3.11305	3.05119
ZNF429	zinc finger protein 429	-2.10667	207.027	-1.07497	0.152517	-7.04818	1.81267e-12	1.2129e-11	2.26313	2.38387	2.35503	1.09313	1.02503	1.15685
ZNF441	zinc finger protein 441	-1.85588	284.981	-0.892106	0.125509	-7.10791	1.17812e-12	8.00858e-12	3.87289	3.58599	4.48424	2.0429	2.107	2.16909
ZNF442	zinc finger protein 442	-1.89954	110.259	-0.925651	0.176723	-5.23786	1.62446e-07	6.34087e-07	1.97906	1.92543	1.85499	0.860167	1.13892	1.01224
ZNF45	zinc finger protein 45	-1.59537	467.611	-0.673887	0.0911614	-7.39224	1.44378e-13	1.07316e-12	6.2023	5.9393	6.12954	3.94243	3.51167	3.86098
ZNF469	zinc finger protein 469	-1.56832	218.518	-0.649224	0.151362	-4.28921	1.79306e-05	5.32801e-05	2.0264	1.82356	1.77434	1.25441	1.19587	1.12793
ZNF471	zinc finger protein 471	1.92914	196.879	0.947954	0.173899	5.45117	5.004e-08	2.09844e-07	1.52454	1.3855	1.59691	2.47298	2.14497	3.88991
ZNF484	zinc finger protein 484	-1.9684	259.171	-0.977025	0.129267	-7.55821	4.08648e-14	3.18343e-13	3.15323	3.25999	3.22607	1.48737	1.70838	1.64851
ZNF490	zinc finger protein 490	-1.57167	232.292	-0.652302	0.135506	-4.81384	1.4806e-06	5.08774e-06	2.77447	2.53668	2.90347	1.39777	1.86024	1.87988
ZNF502	zinc finger protein 502	-1.69455	130.603	-0.760902	0.181025	-4.2033	2.63056e-05	7.63418e-05	1.37303	1.40587	1.48399	0.734726	0.892154	0.853176
ZNF514	zinc finger protein 514	1.6043	1116.31	0.681946	0.125663	5.4268	5.73727e-08	2.38718e-07	12.4709	13.1215	13.485	19.5867	18.7163	23.672
ZNF528-AS1	ZNF528 antisense RNA 1	1.66184	59.7872	0.732785	0.260628	2.81161	0.00492944	0.00964869	0.463989	0.499186	0.532302	0.985608	0.550478	0.896558
ZNF543	zinc finger protein 543	-3.42166	250.397	-1.7747	0.168546	-10.5294	6.32099e-26	1.23029e-24	2.44304	2.08843	2.41956	0.645125	0.607424	0.737491
ZNF554	zinc finger protein 554	-1.90879	281.23	-0.932659	0.124858	-7.46976	8.03404e-14	6.10997e-13	3.29527	3.22943	3.12929	1.75617	1.63245	1.63405
ZNF564	zinc finger protein 564	-2.05617	354.601	-1.03996	0.112939	-9.20815	3.31801e-20	4.2579e-19	4.55467	5.00205	4.43585	2.41922	2.107	2.22694
ZNF577	zinc finger protein 577	1.55156	182.828	0.633723	0.142327	4.45257	8.48468e-06	2.65162e-05	1.42037	1.55868	1.74208	2.27586	2.41071	2.48723
ZNF584	zinc finger protein 584	-1.53044	612.691	-0.613942	0.0829339	-7.40279	1.33353e-13	9.96415e-13	7.79312	8.11941	8.1781	5.14308	5.58071	4.88769
ZNF606	zinc finger protein 606	-2.3819	292.763	-1.25211	0.135496	-9.24099	2.44231e-20	3.1755e-19	2.9165	3.1683	3.43577	1.21857	1.34772	1.3593
ZNF613	zinc finger protein 613	-2.28663	175.897	-1.19322	0.179017	-6.66541	2.63931e-11	1.54911e-10	1.74233	1.79299	1.74208	0.752646	0.85419	0.69411
ZNF614	zinc finger protein 614	-2.27119	566.129	-1.18345	0.0949212	-12.4677	1.12001e-35	3.9515e-34	6.8178	6.60148	6.91993	3.29731	2.73341	2.83428
ZNF615	zinc finger protein 615	-1.79406	583.656	-0.843228	0.0862778	-9.7734	1.46454e-22	2.2598e-21	8.3234	7.78323	7.90388	4.24707	4.61263	4.41049
ZNF616	zinc finger protein 616	-1.90883	390.884	-0.932687	0.108554	-8.59195	8.55068e-18	9.12571e-17	4.11909	4.12593	4.33907	2.0429	2.37275	2.11125
ZNF620	zinc finger protein 620	-2.17083	41.6634	-1.11825	0.381315	-2.93262	0.00336117	0.00679825	0.350359	0.366749	0.306477	0.232962	0.056946	0.173527
ZNF623	zinc finger protein 623	-1.79737	1189.67	-0.84589	0.063268	-13.37	9.05896e-41	3.98688e-39	14.9045	14.5579	15.1626	8.92423	7.85855	7.80873
ZNF624	zinc finger protein 624	-1.95403	156.281	-0.966453	0.163648	-5.90569	3.51174e-09	1.66512e-08	2.06428	2.07824	2.12921	1.14689	0.968082	1.05563
ZNF625	zinc finger protein 625	-1.98951	84.7871	-0.992412	0.268338	-3.69837	0.000216992	0.000545868	0.880632	0.774248	0.709736	0.483844	0.170838	0.506122
ZNF629	zinc finger protein 629	-1.75563	2626.57	-0.811988	0.0437701	-18.5512	7.97646e-77	1.50227e-74	31.5228	30.7356	31.6317	17.7947	17.1028	17.9601
ZNF644	zinc finger protein 644	-1.53371	1843.59	-0.617028	0.0527289	-11.7019	1.24636e-31	3.44755e-30	27.0061	28.1276	30.2122	17.3825	19.1718	18.3939
ZNF649	zinc finger protein 649	-2.18218	384.603	-1.12577	0.108592	-10.3669	3.50572e-25	6.44157e-24	5.04706	4.76774	5.4682	2.32962	2.22089	2.34262
ZNF654	zinc finger protein 654	-1.68163	776.276	-0.749864	0.079593	-9.42124	4.45796e-21	6.06728e-20	9.62067	10.3607	11.3074	5.89573	6.62472	5.85655
ZNF658	zinc finger protein 658	-2.99275	213.728	-1.58147	0.21895	-7.22299	5.08554e-13	3.57467e-12	1.04161	1.20212	1.50012	0.448004	0.37964	0.390437
ZNF658B	zinc finger protein 658B; pseudogene	-3.1837	84.7145	-1.67071	0.42043	-3.9738	7.07342e-05	0.000191845	0.388236	0.325999	0.241956	0.125441	0.09491	0.0867637
ZNF669	zinc finger protein 669	-1.70165	229.705	-0.766932	0.131611	-5.82727	5.63404e-09	2.61053e-08	3.30474	2.85249	3.35512	1.84578	1.78431	1.87988
ZNF689	zinc finger protein 689	-2.48155	404.415	-1.31124	0.10749	-12.1987	3.15933e-34	1.02176e-32	5.73831	5.19561	6.1618	2.3117	2.22089	2.25586
ZNF696	zinc finger protein 696	-1.79577	471.6	-0.844602	0.0946114	-8.92706	4.37472e-19	5.20214e-18	6.61895	6.44867	5.93598	3.45859	3.68251	3.39825
ZNF699	zinc finger protein 699	-1.51633	172.25	-0.600585	0.149619	-4.0141	5.96735e-05	0.000164	2.38623	2.54687	2.29051	1.68449	1.63245	1.4316
ZNF708	zinc finger protein 708	-1.5677	220.403	-0.648646	0.128445	-5.04999	4.41831e-07	1.63541e-06	3.27633	3.74899	3.19381	1.93538	2.23988	2.28478
ZNF737	zinc finger protein 737	-1.76408	233.551	-0.818916	0.150285	-5.4491	5.06264e-08	2.12233e-07	2.14003	2.48574	2.87121	1.41569	1.13892	1.57621
ZNF75A	zinc finger protein 75a	-1.93505	239.018	-0.952373	0.153012	-6.22416	4.84143e-10	2.51845e-09	1.88436	2.16993	2.37116	1.11105	1.04401	1.09901
ZNF764	zinc finger protein 764	-2.597	334.742	-1.37685	0.143155	-9.61784	6.72267e-22	9.75054e-21	2.70818	2.90343	3.0809	0.967688	1.00605	1.28699
ZNF775	zinc finger protein 775	-1.56287	421.69	-0.644199	0.0919581	-7.00536	2.46356e-12	1.63222e-11	8.25711	7.8851	7.75871	4.8026	5.58071	4.81539
ZNF782	zinc finger protein 782	-1.53276	79.8389	-0.61613	0.265527	-2.3204	0.0203191	0.0349946	0.520804	0.662186	0.548433	0.340483	0.265748	0.491661
ZNF786	zinc finger protein 786	-1.81756	534.868	-0.862004	0.0888823	-9.69827	3.06655e-22	4.61495e-21	7.63215	8.24166	7.17802	4.46212	4.13808	4.02005
ZNF79	zinc finger protein 79	-3.43795	136.086	-1.78155	0.222078	-8.02216	1.03899e-15	9.31815e-15	1.59082	1.56887	1.25817	0.304642	0.550478	0.433819
ZNF791	zinc finger protein 791	-1.57014	586.093	-0.650896	0.092092	-7.06788	1.57314e-12	1.05649e-11	6.72311	6.91729	7.87162	4.69508	4.02418	4.72862
ZNF792	zinc finger protein 792	-1.77541	235.286	-0.828149	0.143655	-5.76486	8.17271e-09	3.7368e-08	2.58508	2.62837	2.14534	1.23649	1.51856	1.38822
ZNF800	zinc finger protein 800	-1.56034	740.139	-0.641859	0.0756328	-8.48652	2.12916e-17	2.19905e-16	9.66802	10.218	10.9041	6.63045	6.68167	6.18914
ZNF81	zinc finger protein 81	-1.69893	212.496	-0.764631	0.134025	-5.70512	1.16262e-08	5.25394e-08	2.85022	3.07662	2.93573	1.55905	1.82227	1.77866
ZNF830	zinc finger protein 830	-2.14163	742.507	-1.09871	0.0760264	-14.4516	2.44775e-47	1.41209e-45	11.5713	11.2164	11.0332	4.85636	5.18209	5.56734
ZNF837	zinc finger protein 837	-2.5725	89.8945	-1.36317	0.23644	-5.76538	8.14732e-09	3.72653e-08	1.12683	1.28362	1.14526	0.430084	0.303712	0.607346
ZNF879	zinc finger protein 879	-1.86989	132.792	-0.902953	0.201905	-4.47218	7.74277e-06	2.43282e-05	1.23099	1.33456	1.72595	0.860167	0.778262	0.621807
ZNHIT2	zinc finger; HIT-type containing 2	-1.81031	395.806	-0.856233	0.102782	-8.33059	8.04387e-17	7.87598e-16	6.2023	5.81705	5.2585	2.92098	3.13203	3.41271
ZSCAN20	zinc finger and SCAN domain containing 20	-2.09532	208.662	-1.06717	0.149912	-7.11865	1.0899e-12	7.44051e-12	2.30101	2.45518	2.59699	1.34401	0.9491	1.15685
ZSCAN22	zinc finger and SCAN domain containing 22	-1.60809	173.096	-0.685345	0.154039	-4.44917	8.62033e-06	2.69204e-05	2.80287	2.79137	2.09695	1.59489	1.4806	1.69189
ZSCAN25	zinc finger and SCAN domain containing 25	-1.6777	570.635	-0.746483	0.0850856	-8.77332	1.73475e-18	1.95572e-17	6.89355	6.78486	6.67797	3.81699	4.19502	4.02005
ZSCAN32	zinc finger and SCAN domain containing 32	-2.07615	340.596	-1.05391	0.124441	-8.46916	2.47173e-17	2.54056e-16	3.61722	3.44336	3.62933	1.8637	1.46161	1.74973
ZSWIM1	zinc finger; SWIM-type containing 1	-1.51128	533.383	-0.595766	0.0835345	-7.13197	9.89391e-13	6.77601e-12	7.23444	7.90548	8.21036	4.96388	5.06819	5.19136
ZSWIM3	zinc finger; SWIM-type containing 3	-3.06561	94.807	-1.61617	0.253678	-6.37097	1.8784e-10	1.02065e-09	1.1363	1.06968	0.935562	0.304642	0.246766	0.448279
ZSWIM5	zinc finger; SWIM-type containing 5	2.06861	186.575	1.04866	0.129583	8.09258	5.84132e-16	5.37427e-15	2.49039	2.50612	2.48408	5.03556	5.35292	4.94553

## Sheet: Table S2-Group4vsGroup3_atfc1.5
Gene_symbol	NAME	Foldchange	baseMean	log2FoldChange	lfcSE	stat	pvalue	padj	X10R	X11R	X12R	X7R	X8R	X9R
ACTRT3	actin-related protein T3	1.57345	156.322	0.653931	0.131015	4.99128	5.99796e-07	1.77814e-05	4.56102	4.66956	4.41755	2.98583	2.92929	2.8569
ADAM1A	ADAM metallopeptidase domain 1A (pseudogene)	1.55784	48.1746	0.639545	0.273745	2.33628	0.0194767	0.0807503	1.58395	1.48577	1.5003	0.995278	0.74074	1.23172
ADM	adrenomedullin	-3.86884	1541.33	-1.9519	0.0753068	-25.9193	4.03459e-148	2.58355e-144	4.06484	4.0328	4.53424	16.4832	16.8518	16.2518
AGER	advanced glycosylation end product-specific receptor	1.60039	143.05	0.678423	0.169558	4.00112	6.3044e-05	0.00098464	3.874	3.85914	4.10082	2.0604	2.22222	3.19904
AMIGO3	adhesion molecule with Ig-like domain 3	1.59927	46.0455	0.67741	0.259227	2.61319	0.00897004	0.0459517	1.27861	1.3314	1.13356	0.68098	0.656565	1.02643
ANKRD37	ankyrin repeat domain 37	-2.6318	1472.65	-1.39605	0.0672507	-20.7589	1.01868e-95	2.60925e-92	6.50756	6.17462	5.88452	17.0245	16.0774	16.2689
AQP1	aquaporin 1 (Colton blood group)	1.69475	47.7205	0.761071	0.322541	2.35961	0.0182941	0.0772477	0.438927	0.482392	0.483431	0.244454	0.252525	0.342144
ARHGAP30	Rho GTPase activating protein 30	1.65109	38.846	0.723423	0.273738	2.64276	0.0082234	0.0431982	1.24044	1.09985	1.26692	0.838129	0.622895	0.752716
ASNS	asparagine synthetase (glutamine-hydrolyzing)	-1.57387	3989.81	-0.654313	0.0352319	-18.5716	5.45509e-77	1.16439e-73	51.8315	50.9599	49.9267	80.3556	80.3703	82.3711
ATG9B	autophagy related 9B	2.12844	47.8246	1.0898	0.356128	3.06012	0.00221245	0.0161176	1.01144	1.13845	1.20024	0.366681	0.37037	0.855359
BLOC1S5-TXNDC5	BLOC1S5-TXNDC5 readthrough (NMD candidate)	-6.03718	417.837	-2.59388	0.587481	-4.41525	1.00892e-05	0.00020976	2.08013	0.984081	2.45049	15.5228	12.2727	5.9533
BMS1P6	BMS1 ribosome biogenesis factor pseudogene 6	1.53943	119.332	0.622398	0.230017	2.70588	0.00681242	0.0373609	3.33966	2.72069	3.76742	2.11278	1.58249	2.77136
C1RL-AS1	C1RL antisense RNA 1	1.74525	225.14	0.803437	0.178703	4.49594	6.9264e-06	0.000152095	6.96557	6.40617	7.43483	3.52713	3.18182	5.35455
C1orf145	chromosome 1 open reading frame 145	1.51648	42.8273	0.600723	0.263014	2.28399	0.0223719	0.0890795	0.916021	1.08056	1.18357	0.750824	0.589225	0.78693
C4orf47	chromosome 4 open reading frame 47	1.87137	67.5999	0.904094	0.266653	3.39053	0.000697574	0.00657867	1.03052	1.00338	0.800161	0.698441	0.387205	0.444787
CBX3P2	chromobox homolog 3 pseudogene 2	1.54016	33.7746	0.623077	0.291976	2.134	0.0328426	0.117349	0.973272	1.13845	1.01687	0.663519	0.774411	0.615858
CCDC183-AS1	CCDC183 antisense RNA 1	1.75127	47.1676	0.8084	0.264354	3.05802	0.00222803	0.0161943	1.04961	1.36999	1.08355	0.576214	0.63973	0.804037
CDNF	cerebral dopamine neurotrophic factor	1.52955	52.9781	0.613108	0.260514	2.35345	0.0186	0.0780504	0.992356	1.11915	1.10022	0.768285	0.656565	0.701394
CNIH2	cornichon family AMPA receptor auxiliary protein 2	1.5036	159.101	0.588421	0.189033	3.1128	0.00185323	0.014136	2.08013	2.2576	2.03374	1.41434	1.32997	1.53965
CORO6	coronin 6	1.51575	155.769	0.600028	0.205556	2.91906	0.00351093	0.0224874	3.39691	2.87506	3.30066	2.09532	1.93603	2.36079
CREB3L3	cAMP responsive element binding protein 3-like 3	-1.51414	2410.76	-0.598497	0.0472021	-12.6795	7.68449e-37	3.64501e-34	16.9273	17.3468	16.1199	25.1264	26.0774	25.9003
CXCR4	chemokine (C-X-C motif) receptor 4	-1.96477	540.427	-0.974359	0.0974226	-10.0014	1.50314e-23	3.43762e-21	3.32057	3.08731	3.40068	6.56534	6.734	6.22701
DLGAP1	discs; large (Drosophila) homolog-associated protein 1	1.53395	44.7613	0.617248	0.266515	2.316	0.0205582	0.0841986	1.31678	1.08056	0.983531	0.698441	0.824916	0.701394
DNAJC28	DnaJ (Hsp40) homolog; subfamily C; member 28	1.7426	93.9785	0.80124	0.184144	4.35115	1.35426e-05	0.000270578	3.33966	3.18379	2.58385	1.85087	1.78451	1.64229
DOK3	docking protein 3	1.62642	113.789	0.701697	0.178751	3.92556	8.65276e-05	0.00127828	1.77479	1.85239	2.1671	1.15243	1.17845	1.28304
ERVK13-1	endogenous retrovirus group K13; member 1	1.57822	99.7306	0.658301	0.215535	3.05427	0.00225608	0.0163148	2.67173	2.33478	3.0006	1.48419	1.43098	2.22393
FAM227A	family with sequence similarity 227; member A	1.60787	48.6167	0.685152	0.327817	2.09004	0.0366138	0.126699	1.43128	1.3507	1.8337	0.698441	0.909091	1.30015
FAM86B3P	family with sequence similarity 86; member B3; pseudogene	1.60909	57.0886	0.686243	0.234423	2.92737	0.00341837	0.0220549	1.46945	1.44718	1.81703	1.08258	0.841751	1.06064
FANK1	fibronectin type III and ankyrin repeat domains 1	1.60837	75.3385	0.685601	0.219551	3.12275	0.00179171	0.0137486	1.5267	1.46647	1.41695	0.838129	1.09428	0.838252
FER1L4	fer-1-like family member 4; pseudogene (functional)	2.24807	675.622	1.16869	0.313228	3.73111	0.000190641	0.00238898	17.8624	16.247	20.9042	7.90984	6.56565	10.2814
FOXP4-AS1	FOXP4 antisense RNA 1	-1.63621	53.8703	-0.710354	0.280343	-2.53387	0.0112809	0.0543344	0.572513	0.578871	0.40008	0.890512	0.858586	0.804037
GDF15	growth differentiation factor 15	-2.54739	834.077	-1.34902	0.0806533	-16.7262	8.4493e-63	1.0821e-59	6.24039	5.32561	6.35128	16.1514	15.1515	14.9688
GLUD1P3	glutamate dehydrogenase 1 pseudogene 3	1.64395	95.1575	0.717163	0.203447	3.52507	0.000423376	0.00445903	1.77479	2.04534	2.31713	1.01274	1.12795	1.64229
GOLGA6L4	golgin A6 family-like 4	1.64317	124.981	0.716479	0.179429	3.99311	6.52112e-05	0.00100987	3.89309	3.66618	3.85077	2.0604	1.91919	3.04508
GOLGA6L5P	golgin A6 family-like 5; pseudogene	1.57531	88.2607	0.655638	0.26758	2.45025	0.0142755	0.0646945	2.30914	2.39267	2.81723	1.41434	1.27946	2.1384
GOLGA8B	golgin A8 family; member B	1.68788	408.123	0.755208	0.363046	2.0802	0.0375074	0.128886	11.9274	10.1109	12.5359	6.33835	4.83165	9.5458
GOLGA8IP	golgin A8 family; member I; pseudogene	2.39102	49.7318	1.25763	0.361138	3.4824	0.000496934	0.00503233	0.801518	0.578871	1.20024	0.34922	0.218855	0.530322
GOLGA8N	golgin A8 family; member N	1.62178	686.072	0.697575	0.172942	4.03358	5.49325e-05	0.000884931	13.5495	12.1563	13.8861	7.50824	7.49158	9.69977
GP1BB	glycoprotein Ib (platelet); beta polypeptide	334.506	33.7239	8.38589	2.32399	3.6084	0.000308085	0.00348248	1.22136	0.887602	1.01687	0	0	0
GRIN2C	glutamate receptor; ionotropic; N-methyl D-aspartate 2C	1.57307	63.8258	0.653586	0.245647	2.66067	0.00779849	0.0414076	1.27861	1.58225	2.05041	0.890512	0.892256	1.38568
GSDMB	gasdermin B	1.70499	244.33	0.769767	0.312457	2.4636	0.0137551	0.0629374	6.22131	4.68885	6.93473	3.17791	2.77778	4.63604
GTF2H2	general transcription factor IIH; polypeptide 2; 44kDa	-2.1874	445.484	-1.12922	0.246985	-4.57201	4.83072e-06	0.000111875	2.42364	4.90111	3.45069	9.34165	6.48148	8.00616
HILPDA	hypoxia inducible lipid droplet-associated	-1.72235	2808.24	-0.784377	0.0432747	-18.1255	2.00428e-73	3.66697e-70	25.2097	24.7178	24.8717	45.0669	43.7542	41.5362
HKDC1	hexokinase domain containing 1	-1.55684	971.981	-0.638621	0.0655788	-9.73822	2.0716e-22	4.34934e-20	8.9312	8.64447	8.91846	14.2831	14.1582	13.3094
HNRNPU-AS1	HNRNPU antisense RNA 1	1.73961	293.399	0.798767	0.384619	2.07677	0.0378224	0.129384	7.84343	6.46406	9.05182	3.99857	2.96296	6.62048
HOXB-AS3	HOXB cluster antisense RNA 3	1.72086	52.6431	0.783127	0.286748	2.73107	0.00631299	0.0352905	1.10686	0.849011	1.01687	0.523831	0.40404	0.821144
INE1	inactivation escape 1 (non-protein coding)	2.6762	45.2473	1.42019	0.616178	2.30483	0.0211761	0.0859321	1.2977	1.27352	1.95039	0.192071	0.353535	1.16329
INHBE	inhibin; beta E	-1.54511	140.008	-0.627709	0.244003	-2.57254	0.0100954	0.0499775	0.381675	0.463097	0.466761	0.715902	0.757576	0.581644
KCNQ1OT1	KCNQ1 opposite strand/antisense transcript 1 (non-protein coding)	1.6873	214.668	0.754718	0.341385	2.21075	0.0270531	0.102294	4.02667	4.66956	4.08415	2.18263	2.07071	3.40433
LINC00173	long intergenic non-protein coding RNA 173	2.19475	86.5506	1.13406	0.516597	2.19524	0.0281461	0.105062	2.65264	1.89098	2.30046	0.733363	0.63973	1.77915
LINC00176	long intergenic non-protein coding RNA 176	1.75682	65.3507	0.812964	0.266261	3.05326	0.00226369	0.0163548	1.94654	1.83309	2.58385	1.18735	0.791246	1.69361
LINC00342	long intergenic non-protein coding RNA 342	1.57483	73.3383	0.655199	0.265488	2.4679	0.0135907	0.0623739	2.27097	1.71732	2.1671	1.06512	1.11111	1.77915
LINC00482	long intergenic non-protein coding RNA 482	1.71501	207.413	0.778213	0.199681	3.89729	9.72748e-05	0.00141247	2.57631	1.85239	2.46716	1.13497	1.43098	1.50543
LINC00685	long intergenic non-protein coding RNA 685	1.78543	124.494	0.836275	0.357676	2.33808	0.0193829	0.0805674	3.03432	2.31548	3.71741	1.29212	1.12795	2.72004
LINC01089	long intergenic non-protein coding RNA 1089	1.70141	83.8269	0.766727	0.220103	3.48349	0.000494929	0.00502263	1.66029	1.67873	2.15043	0.960356	0.875421	1.437
LMNTD2	lamin tail domain containing 2	1.59423	145.839	0.672858	0.230404	2.92034	0.00349645	0.0224682	3.54958	2.6821	3.56738	2.18263	1.81818	2.22393
LOC100129617	NA	1.90262	110.461	0.927987	0.356076	2.60615	0.00915658	0.0466461	0.343508	0.366618	0.38341	0.226993	0.20202	0.153965
LOC100129917	NA	1.69883	89.8784	0.764539	0.201958	3.78563	0.000153318	0.00201596	1.75571	2.14182	2.21711	1.04766	1.26263	1.33436
LOC100190986	NA	1.99051	104.104	0.993141	0.397632	2.49764	0.0125024	0.0584801	3.01523	2.81717	4.60093	1.18735	1.32997	2.78847
LOC100294362	NA	1.89927	36.8956	0.925442	0.433295	2.13582	0.0326937	0.116925	1.06869	1.00338	1.36694	0.314298	0.286195	1.23172
LOC100505915	NA	2.42678	42.2165	1.27904	0.363448	3.51918	0.000432877	0.004533	1.2977	1.3314	1.68367	0.453987	0.37037	0.975109
LOC100507577	NA	1.50681	54.4762	0.591497	0.280108	2.11167	0.0347145	0.122039	0.896937	1.11915	1.35027	0.977817	0.50505	0.78693
LOC101926935	NA	1.97514	48.1534	0.981954	0.296098	3.31632	0.000912125	0.00814211	1.50762	1.21563	1.85037	0.68098	0.589225	1.07775
LOC154761	NA	1.65143	95.7819	0.723719	0.213153	3.3953	0.000685527	0.00647937	1.16411	1.19633	1.21691	0.750824	0.723905	0.718501
LOC389602	NA	1.50267	123.539	0.587525	0.158685	3.70245	0.000213526	0.00261187	3.93126	3.33816	3.55071	2.51439	2.22222	2.54897
LOC642846	NA	1.51668	160.478	0.600915	0.213681	2.8122	0.00492036	0.0292413	3.98851	2.72069	4.35087	2.44454	2.0202	2.92533
LOC646214	NA	1.57884	70.1676	0.658867	0.219238	3.00526	0.00265356	0.0183302	1.60304	1.36999	1.65033	1.08258	0.774411	1.11197
LOC646471	NA	1.74329	83.9533	0.801811	0.205869	3.89477	9.82917e-05	0.00142079	1.81296	1.96816	2.20044	0.977817	1.02694	1.47122
LOX	lysyl oxidase	1.51398	90.9288	0.598349	0.204391	2.92747	0.00341727	0.0220549	1.35495	1.29281	1.56698	0.820668	1.06061	0.940895
LRRC16B	leucine rich repeat containing 16B	1.5842	72.5533	0.663753	0.215098	3.08582	0.00202994	0.0151588	1.73662	1.38929	1.90038	0.85559	1.07744	1.28304
LRRC24	leucine rich repeat containing 24	1.71006	79.0681	0.774044	0.232209	3.33339	0.000857938	0.00774867	2.38547	1.3507	1.56698	0.925434	1.04377	1.16329
LRRC56	leucine rich repeat containing 56	1.51782	61.0179	0.601996	0.22198	2.71194	0.00668911	0.0368114	1.69846	1.48577	1.5003	1.22227	0.942761	0.958002
LTB4R2	leukotriene B4 receptor 2	1.88312	110.562	0.913127	0.397477	2.29731	0.0216013	0.0870233	2.95798	2.62421	3.51737	1.3445	0.909091	2.63451
LY6G5B	lymphocyte antigen 6 complex; locus G5B	1.87121	53.573	0.903971	0.307318	2.94149	0.0032664	0.0213674	1.43128	1.21563	1.5003	0.488909	0.50505	1.24882
MIAT	myocardial infarction associated transcript (non-protein coding)	1.94756	346.496	0.961667	0.432196	2.22507	0.0260764	0.0996304	10.8777	7.6218	12.1024	4.5224	3.50168	7.8693
MST1P2	macrophage stimulating 1 (hepatocyte growth factor-like) pseudogene 2	2.10365	62.8531	1.0729	0.335127	3.20146	0.00136734	0.0111752	1.79387	1.3314	2.0004	0.663519	0.57239	1.23172
MT1E	metallothionein 1E	1.66089	38645.8	0.731956	0.0420198	17.4193	5.8913e-68	8.38332e-65	635.699	636.584	625.309	392.925	395.236	367.753
MT1M	metallothionein 1M	1.95446	228.092	0.966773	0.126858	7.62093	2.51848e-14	2.80471e-12	5.0572	4.63097	5.00101	2.60169	2.42424	2.58318
NACAD	NAC alpha domain containing	1.77711	38.0985	0.82953	0.377541	2.19719	0.0280067	0.104633	0.343508	0.328027	0.35007	0.17461	0.218855	0.188179
NKX2-1	NK2 homeobox 1	1.60633	83.4148	0.683766	0.201646	3.39092	0.000696575	0.00657408	2.04196	1.98746	2.48383	1.3445	1.31313	1.45411
NUPR1	nuclear protein; transcriptional regulator; 1	-1.83116	591.854	-0.872757	0.0904675	-9.64719	5.05224e-22	1.02705e-19	5.22895	6.2904	5.56779	11.6116	10.5892	9.44316
PCDH18	protocadherin 18	1.56315	48.3549	0.644457	0.259219	2.48614	0.0129136	0.0599653	1.31678	1.11915	0.833501	0.733363	0.723905	0.650073
PCDHGB1	protocadherin gamma subfamily B; 1	2.03015	118.381	1.02158	0.206774	4.9406	7.78843e-07	2.24149e-05	2.53814	2.95224	2.05041	1.08258	1.38047	1.28304
PDE4C	phosphodiesterase 4C; cAMP-specific	1.87966	41.3626	0.910475	0.372225	2.44603	0.0144438	0.0652724	0.992356	0.791124	1.30026	0.576214	0.387205	0.701394
PFN1P2	profilin 1 pseudogene 2	1.80462	60.0312	0.851698	0.32287	2.6379	0.00834221	0.0434826	1.71754	1.40859	2.25045	0.925434	0.60606	1.48832
PITRM1-AS1	PITRM1 antisense RNA 1	1.90614	38.6174	0.930652	0.442525	2.10305	0.0354615	0.124019	1.12594	1.08056	1.15023	0.279376	0.319865	1.1804
PKDREJ	polycystin (PKD) family receptor for egg jelly	1.57381	44.788	0.654261	0.257822	2.53764	0.0111602	0.0539759	1.31678	1.11915	1.21691	0.768285	0.63973	0.940895
PNPLA7	patatin-like phospholipase domain containing 7	1.63577	94.1741	0.709971	0.195946	3.6233	0.000290865	0.00332302	2.59539	2.54703	2.80056	1.53657	1.53199	1.84758
PPFIA4	protein tyrosine phosphatase; receptor type; f polypeptide (PTPRF); interacting protein (liprin); alpha 4	1.65305	990.861	0.725131	0.217813	3.32914	0.000871155	0.0078459	19.1601	16.575	18.0036	11.2624	10.3872	11.2394
PRKCG	protein kinase C; gamma	1.52822	147.891	0.611855	0.193169	3.16746	0.00153775	0.0122857	3.98851	3.33816	4.46756	2.53185	2.08754	3.19904
PRRT2	proline-rich transmembrane protein 2	2.03715	129.243	1.02655	0.207076	4.95735	7.1461e-07	2.08692e-05	3.11065	2.62421	3.73408	1.32704	1.26263	2.12129
PTOV1-AS2	PTOV1 antisense RNA 2	1.57449	85.8097	0.654886	0.293617	2.23041	0.0257202	0.0986519	1.81296	1.8138	2.10042	0.960356	0.993266	1.72782
RAD51-AS1	RAD51 antisense RNA 1 (head to head)	1.70435	74.5022	0.769218	0.25148	3.05876	0.00222252	0.0161726	1.66029	1.44718	2.01707	0.803207	0.824916	1.4199
RBM5-AS1	RBM5 antisense RNA 1	2.38763	50.5856	1.25558	0.367841	3.41337	0.000641652	0.00612799	1.37403	1.42788	2.0004	0.366681	0.420875	1.24882
REC8	REC8 meiotic recombination protein	1.72954	59.0722	0.790387	0.246983	3.20017	0.00137344	0.0111965	1.4122	1.42788	1.8337	0.925434	0.892256	0.923788
RGL4	ral guanine nucleotide dissociation stimulator-like 4	1.63165	84.8369	0.706334	0.286819	2.46265	0.0137915	0.0630365	2.32822	1.85239	2.65053	0.960356	1.41414	1.86468
RIMBP3	RIMS binding protein 3	1.7223	50.9825	0.784335	0.27501	2.85202	0.00434421	0.0265187	1.69846	1.69802	2.06708	0.663519	1.14478	1.40279
RIMKLA	ribosomal modification protein rimK-like family member A	1.6957	729.227	0.761881	0.0778302	9.78902	1.25509e-22	2.7244e-20	9.84722	9.99517	10.2521	5.63991	6.16161	6.15858
SCN4B	sodium channel; voltage gated; type IV beta subunit	1.59785	66.7766	0.676136	0.225093	3.00381	0.00266621	0.018379	1.79387	1.3507	1.48363	0.907973	0.925926	1.09486
SEMA4G	sema domain; immunoglobulin domain (Ig); transmembrane domain (TM) and short cytoplasmic domain; (semaphorin) 4G	1.90197	45.2508	0.927492	0.285736	3.24597	0.0011705	0.00987526	1.04961	0.887602	1.3336	0.436526	0.53872	0.769823
SGMS1-AS1	SGMS1 antisense RNA 1	1.70769	44.0739	0.772045	0.253199	3.04916	0.0022948	0.0165017	1.66029	1.29281	1.58365	0.977817	0.909091	0.804037
SH3BP5-AS1	SH3BP5 antisense RNA 1	2.06821	29.2589	1.04838	0.332223	3.15565	0.00160141	0.0126981	1.12594	0.906898	1.08355	0.419065	0.37037	0.735609
SH3D21	SH3 domain containing 21	1.67301	922.592	0.742449	0.241096	3.07947	0.00207367	0.0153957	21.1639	16.9416	20.8709	11.4544	10.4377	13.7713
SLC25A25-AS1	SLC25A25 antisense RNA 1	1.63655	61.3942	0.710661	0.273204	2.60121	0.0092895	0.0471231	1.92746	1.44718	1.86704	1.10004	0.74074	1.40279
SLC25A27	solute carrier family 25; member 27	1.79588	41.9744	0.844689	0.291375	2.89897	0.00374387	0.0236312	1.5267	1.13845	1.23358	0.698441	0.521885	0.975109
SLC26A10	solute carrier family 26; member 10	1.67791	49.7091	0.746662	0.276759	2.69788	0.00697834	0.038027	1.46945	0.945489	1.5003	0.733363	0.57239	1.06064
SLC27A3	solute carrier family 27 (fatty acid transporter); member 3	1.69115	119.973	0.758002	0.197428	3.83938	0.000123345	0.00169676	3.41599	3.41534	3.90078	1.85087	1.75084	2.82268
SLC2A3	solute carrier family 2 (facilitated glucose transporter); member 3	-1.50347	20228.8	-0.588297	0.0242708	-24.2389	8.66664e-130	3.69979e-126	166.926	162.258	163.616	247.021	253.081	249.474
SLC7A5	solute carrier family 7 (amino acid transporter light chain; L system); member 5	-1.66982	16529.7	-0.739691	0.026697	-27.7069	5.76133e-169	7.37853e-165	242.917	237.916	243.032	409.548	415.572	397.896
SLCO4A1-AS1	SLCO4A1 antisense RNA 1	1.88114	39.8236	0.911605	0.397402	2.29391	0.0217956	0.0877236	1.16411	1.38929	1.43362	0.523831	0.3367	1.28304
SLITRK3	SLIT and NTRK-like family; member 3	1.72797	30.4904	0.789082	0.303974	2.59588	0.00943478	0.0475339	0.916021	1.00338	1.23358	0.593675	0.555555	0.701394
SMIM10L2B	small integral membrane protein 10 like 2B	1.64228	34.4015	0.715702	0.302818	2.36347	0.0181046	0.0768149	1.16411	0.984081	1.23358	0.611136	0.875421	0.598751
SSPO	SCO-spondin	1.70161	142.901	0.766897	0.323139	2.37327	0.0176312	0.0753934	4.17934	3.80125	3.58405	2.00802	1.85185	3.01086
TCHH	trichohyalin	1.89498	39.4085	0.922179	0.285995	3.22446	0.00126212	0.0104892	1.08777	1.00338	1.30026	0.488909	0.57239	0.752716
TEN1-CDK3	TEN1-CDK3 readthrough (NMD candidate)	1.9822	63.922	0.9871	0.497809	1.98289	0.0473797	0.150382	2.19463	1.91027	2.01707	0.785746	0.50505	1.83047
TICAM2	toll-like receptor adaptor molecule 2	2.35909	48.0524	1.23823	0.338756	3.65522	0.000256962	0.00301642	2.04196	1.02267	0.983531	0.750824	0.589225	0.393465
TM4SF19-AS1	TM4SF19 antisense RNA 1	1.827	51.3154	0.869475	0.248272	3.5021	0.000461598	0.00474453	1.18319	1.21563	1.51697	0.611136	0.70707	0.855359
TMEM183B	transmembrane protein 183B	-1.51179	53.0615	-0.596261	0.287843	-2.07148	0.0383142	0.130398	0.30534	0.675349	0.666801	0.733363	1.02694	0.769823
TMEM45A	transmembrane protein 45A	1.82132	140.993	0.864984	0.172433	5.01635	5.26615e-07	1.59819e-05	2.04196	1.83309	2.06708	1.10004	1.24579	0.958002
TMOD1	tropomodulin 1	1.51979	55.2583	0.603869	0.232837	2.59353	0.00949958	0.047767	1.31678	1.13845	1.20024	0.85559	0.791246	0.78693
TNS4	tensin 4	1.759	35.9918	0.814754	0.288088	2.82815	0.00468184	0.0281901	1.01144	1.00338	1.01687	0.488909	0.774411	0.479001
UBE2Q2P1	ubiquitin-conjugating enzyme E2Q family member 2 pseudogene 1	1.65539	47.308	0.727173	0.296957	2.44875	0.0143353	0.0648966	1.31678	0.849011	1.38361	0.558753	0.63973	0.975109
USP32P1	ubiquitin specific peptidase 32 pseudogene 1	1.50179	834.706	0.586685	0.288385	2.03438	0.0419132	0.138203	19.4654	17.2696	21.6377	11.402	10.7576	17.1585
WASH5P	WAS protein family homolog 5 pseudogene	1.62451	88.7281	0.700008	0.291987	2.39739	0.0165123	0.0719296	1.88929	2.10323	2.5005	1.08258	0.808081	2.1555
ZFP3	ZFP3 zinc finger protein	1.5039	145.654	0.588711	0.141547	4.15913	3.19458e-05	0.000561992	4.84728	4.57308	5.10103	3.02076	3.367	3.38722
ZNF224	zinc finger protein 224	1.53313	338.719	0.616484	0.119772	5.14713	2.645e-07	8.73053e-06	9.14112	8.41292	9.51858	5.08116	5.69023	7.09948
ZNF552	zinc finger protein 552	1.5432	186.553	0.625921	0.123392	5.07262	3.92366e-07	1.23769e-05	4.90453	5.11336	5.03435	3.35252	3.19865	3.31879
ZNF587B	zinc finger protein 587B	1.84712	96.6031	0.885276	0.19565	4.5248	6.04531e-06	0.000135354	2.63356	2.58562	3.30066	1.41434	1.43098	1.83047
ZNF782	zinc finger protein 782	1.53018	79.8389	0.613703	0.194125	3.16138	0.00157026	0.012522	2.49997	2.48914	2.36714	1.39688	1.70034	1.76204

## Sheet: Table S3-Group3vsGroup1_atfc1.5
Gene_symbol	NAME	Foldchange	baseMean	log2FoldChange	lfcSE	stat	pvalue	padj	X1R	X2R	X3R	X7R	X8R	X9R
AAMDC	adipogenesis associated; Mth938 domain containing	-1.51512	810.839	-0.599433	0.0695532	-8.61834	6.79309e-18	2.7956e-17	16.5616	15.3423	14.6141	9.86548	10.3872	9.97348
AASDH	aminoadipate-semialdehyde dehydrogenase	1.53476	614.491	0.618018	0.074679	8.27565	1.27756e-16	4.93862e-16	8.21923	8.67972	7.75871	11.9433	12.2054	13.1212
ABALON	apoptotic BCL2L1-antisense long non-coding RNA	-1.57463	913.712	-0.655014	0.0668642	-9.79619	1.16908e-22	6.0568e-22	19.0898	19.5803	17.0821	11.5243	11.9529	11.3934
ABCA1	ATP-binding cassette; sub-family A (ABC1); member 1	2.22431	1094.4	1.15336	0.0748675	15.4053	1.50754e-53	2.28215e-52	9.54492	10.3505	10.9041	22.2803	21.9529	22.821
ABCA11P	ATP-binding cassette; sub-family A (ABC1); member 11; pseudogene	1.90832	140.393	0.932306	0.146206	6.37666	1.80996e-10	4.83523e-10	1.60029	1.47718	1.48399	2.89853	2.71044	2.95954
ABCA7	ATP-binding cassette; sub-family A (ABC1); member 7	1.66706	4835.86	0.73731	0.0568963	12.9588	2.09397e-38	2.02549e-37	53.4913	53.1277	52.8431	84.651	86.5993	89.7785
ABCA8	ATP-binding cassette; sub-family A (ABC1); member 8	1.80272	1397.2	0.850179	0.0521146	16.3137	7.89316e-60	1.39431e-58	13.2758	13.6308	14.356	24.2708	24.0404	24.4975
ABCC6P1	ATP-binding cassette; sub-family C; member 6 pseudogene 1 (functional)	1.67778	49.5857	0.746553	0.254647	2.93172	0.00337091	0.00495879	0.492397	0.448249	0.548433	0.873051	0.757576	0.804037
ABCG1	ATP-binding cassette; sub-family G (WHITE); member 1	1.6441	238.266	0.717297	0.118129	6.07214	1.26214e-09	3.19767e-09	2.53774	2.58762	2.88734	4.34779	4.73064	3.78069
ABHD10	abhydrolase domain containing 10	-1.50918	3716.3	-0.59376	0.0424798	-13.9775	2.13971e-44	2.4511e-43	73.1304	74.1444	77.6194	50.4449	50.0673	45.6933
ABHD16B	abhydrolase domain containing 16B	1.64704	396.006	0.719876	0.0913447	7.88087	3.25104e-15	1.15978e-14	4.59254	4.6353	4.21003	7.5257	7.50842	6.79155
ABHD17C	abhydrolase domain containing 17C	1.82417	191.795	0.867241	0.136988	6.33079	2.43917e-10	6.46491e-10	2.25366	2.47556	1.88725	4.10334	4.30976	3.54119
ACCS	1-aminocyclopropane-1-carboxylate synthase homolog (Arabidopsis)(non-functional)	1.72743	202.839	0.788624	0.145289	5.42798	5.6997e-08	1.28718e-07	2.11162	2.30237	1.95178	3.38744	3.367	4.08862
ACKR3	atypical chemokine receptor 3	1.74685	128.704	0.804759	0.155979	5.1594	2.47737e-07	5.32969e-07	1.56241	1.40587	1.22591	2.54931	2.34007	2.3779
ACOT11	acyl-CoA thioesterase 11	2.37861	71.8776	1.25012	0.207882	6.01361	1.81434e-09	4.54811e-09	0.691249	0.641811	0.580693	1.55403	1.44781	1.50543
ACOX2	acyl-CoA oxidase 2; branched chain	-2.61892	493.7	-1.38897	0.0861403	-16.1245	1.71567e-58	2.93358e-57	10.293	10.4829	10.0331	3.84142	3.68687	4.03729
ACRBP	acrosin binding protein	3.63097	39.3408	1.86035	0.34362	5.41398	6.16379e-08	1.38856e-07	0.22726	0.183374	0.290347	0.768285	0.63973	1.04354
ACSS1	acyl-CoA synthetase short-chain family member 1	-1.72696	932.519	-0.788231	0.0658618	-11.968	5.23019e-33	4.18382e-32	17.5464	17.7669	16.6788	9.56864	10.3704	9.66555
ACTRT3	actin-related protein T3	2.35301	156.322	1.23451	0.143874	8.58045	9.45066e-18	3.85829e-17	1.31621	1.24287	1.22591	2.98583	2.92929	2.8569
ACVR2A	activin A receptor; type IIA	1.61774	152.099	0.693984	0.147754	4.69689	2.6415e-06	5.24492e-06	1.76126	1.83374	2.08082	2.72392	3.0303	3.19904
ACVR2B-AS1	ACVR2B antisense RNA 1	1.73981	90.2786	0.798928	0.195798	4.08037	4.49636e-05	8.02354e-05	0.965855	0.876122	1.30656	1.86833	1.83502	1.59097
ACYP1	acylphosphatase 1; erythrocyte (common) type	-1.86093	996.596	-0.896025	0.065471	-13.6858	1.23371e-42	1.34583e-41	20.7943	20.8538	18.7112	11.2449	10.8417	9.85373
ADAM11	ADAM metallopeptidase domain 11	1.6174	601.18	0.693677	0.0777986	8.91633	4.82003e-19	2.09752e-18	7.49011	6.94785	7.04897	10.9481	11.3973	11.8211
ADAM19	ADAM metallopeptidase domain 19	1.6795	208.101	0.748032	0.143748	5.20378	1.9528e-07	4.24466e-07	2.71765	2.61818	2.41956	4.27795	4.14141	4.41365
ADAM1A	ADAM metallopeptidase domain 1A (pseudogene)	4.13087	48.1746	2.04644	0.315348	6.48948	8.61348e-11	2.35259e-10	0.217791	0.173187	0.370999	0.995278	0.74074	1.23172
ADAM23	ADAM metallopeptidase domain 23	1.71647	61.1458	0.779446	0.22713	3.43171	0.00059978	0.000959453	0.624965	0.774248	0.741997	1.15243	1.36364	1.07775
ADAM8	ADAM metallopeptidase domain 8	1.77206	366.679	0.825425	0.126732	6.51318	7.35773e-11	2.01995e-10	3.71191	4.01386	3.75838	5.81452	5.89225	8.27987
ADAMTS10	ADAM metallopeptidase with thrombospondin type 1 motif; 10	1.62673	327.507	0.701973	0.118977	5.90007	3.63349e-09	8.9197e-09	3.7782	3.4128	3.40351	5.25577	5.10101	6.60337
ADAMTS13	ADAM metallopeptidase with thrombospondin type 1 motif; 13	1.56699	435.113	0.648	0.096713	6.70024	2.08078e-11	5.91139e-11	4.43157	4.6353	4.41972	7.2114	6.64983	6.9113
ADAMTSL1	ADAMTS-like 1	2.55298	485.345	1.35218	0.0885131	15.2766	1.09429e-52	1.60534e-51	4.4221	4.48249	3.95194	10.9131	9.93266	11.5645
ADAT1	adenosine deaminase; tRNA-specific 1	1.68103	949.491	0.749342	0.0594281	12.6092	1.87828e-36	1.69283e-35	11.3819	11.5017	11.872	19.4341	18.9226	18.9205
ADCK3	aarF domain containing kinase 3	-1.57284	6220.73	-0.65337	0.0331372	-19.7171	1.53668e-86	4.7537e-85	123.677	117.594	115.59	73.9823	75.2693	73.6977
ADCY5	adenylate cyclase 5	1.75781	91.4356	0.813776	0.17753	4.58387	4.56452e-06	8.89905e-06	1.15524	1.04931	0.967822	1.78102	1.90236	1.83047
ADD3	adducin 3 (gamma)	3.58889	955.203	1.84354	0.0637131	28.935	4.33493e-184	4.91305e-182	6.0508	6.32642	6.08115	22.5073	21.1616	21.4353
ADGRA2	adhesion G protein-coupled receptor A2	1.60049	951.019	0.678516	0.0615753	11.0193	3.08489e-28	2.02191e-27	12.3194	11.1451	10.888	17.7055	18.266	18.202
ADGRG1	adhesion G protein-coupled receptor G1	-2.33114	3226.97	-1.22104	0.0379467	-32.1777	3.61799e-227	6.09678e-225	72.638	72.0254	70.7962	29.6837	30.6397	30.4679
ADI1	acireductone dioxygenase 1	-1.51597	9681.6	-0.600241	0.0310011	-19.3619	1.61788e-83	4.68783e-82	196.409	190.75	195.048	127.902	127.963	121.221
ADM	adrenomedullin	-2.06066	1541.33	-1.0431	0.0538686	-19.3639	1.55722e-83	4.53258e-82	36.1059	34.5355	33.277	16.4832	16.8518	16.2518
ADM5	adrenomedullin 5 (putative)	1.8133	116.382	0.858619	0.218886	3.92267	8.75718e-05	0.000152175	1.16471	1.32437	1.0646	1.71118	1.83502	2.80558
ADNP	activity-dependent neuroprotector homeobox	1.67058	4536.4	0.740351	0.0359078	20.6181	1.88748e-94	6.58664e-93	55.6597	56.9378	60.9244	94.6213	94.4781	94.9448
ADORA1	adenosine A1 receptor	-2.2615	772.899	-1.17728	0.0715634	-16.4509	8.26693e-61	1.50177e-59	17.6695	16.626	16.8401	7.61301	7.65993	6.94551
ADRB1	adrenoceptor beta 1	1.67401	72.6277	0.743309	0.229361	3.24077	0.00119206	0.00185028	0.804879	1.06968	0.790388	1.36196	1.38047	1.6594
ADRBK2	adrenergic; beta; receptor kinase 2	1.80336	331.926	0.850684	0.103206	8.24258	1.68535e-16	6.45848e-16	3.9297	3.9018	3.96807	6.1812	7.4074	7.28766
AEN	apoptosis enhancing nuclease	-1.62531	2025.17	-0.700714	0.0470353	-14.8976	3.41551e-50	4.61906e-49	40.4144	37.7751	38.2935	23.8168	23.9394	22.667
AFAP1L2	actin filament associated protein 1-like 2	-1.81424	1657.69	-0.859369	0.0521393	-16.4822	4.92973e-61	9.0322e-60	34.8465	35.1162	34.5996	18.3341	19.3939	18.8692
AFF3	AF4/FMR2 family; member 3	9.62933	256.22	3.26744	0.136939	23.8605	7.87381e-126	4.77914e-124	0.757533	0.753873	0.983953	7.49078	7.91246	7.69823
AFG3L1P	AFG3-like AAA ATPase 1; pseudogene	1.69977	572.929	0.765342	0.0838057	9.13233	6.70378e-20	3.03913e-19	6.63788	6.73392	6.41989	10.5465	10.4377	12.0948
AGAP11	ankyrin repeat and GTPase domain Arf GTPase activating protein 11	2.29166	334.118	1.19639	0.119843	9.98301	1.80902e-23	9.70187e-23	3.01119	3.11737	3.40351	6.87964	6.07744	8.39962
AGAP4	ArfGAP with GTPase domain; ankyrin repeat and PH domain 4	1.93014	272.415	0.948708	0.130506	7.26948	3.60884e-13	1.13364e-12	2.50933	2.97474	2.48408	4.94147	4.74747	5.45719
AGAP5	ArfGAP with GTPase domain; ankyrin repeat and PH domain 5	2.45315	99.5827	1.29464	0.214271	6.04205	1.52168e-09	3.83701e-09	0.710187	1.20212	0.758128	1.9731	2.03704	2.46343
AGAP6	ArfGAP with GTPase domain; ankyrin repeat and PH domain 6	1.98048	336.119	0.985847	0.134449	7.33251	2.25885e-13	7.20168e-13	2.90703	3.9018	3.27447	5.95421	6.24579	7.40741
AGAP9	ArfGAP with GTPase domain; ankyrin repeat and PH domain 9	1.81068	159.814	0.856533	0.157039	5.45426	4.9177e-08	1.1157e-07	1.52454	1.52812	1.70982	2.40962	2.81145	3.19904
AGER	advanced glycosylation end product-specific receptor	2.07188	143.05	1.05094	0.179219	5.86401	4.51825e-09	1.10177e-08	1.30674	1.13081	1.24204	2.0604	2.22222	3.19904
AGGF1	angiogenic factor with G patch and FHA domains 1	1.83172	2920.01	0.873203	0.0354951	24.6007	1.24276e-133	8.12041e-132	34.0038	33.6798	35.0674	61.1485	62.3737	61.0213
AGRN	agrin	1.99112	15505.5	0.99358	0.0440025	22.5801	6.80438e-113	3.26241e-111	157.86	153.78	152.497	301.657	303.03	302.848
AHSA1	AHA1; activator of heat shock 90kDa protein ATPase homolog 1 (yeast)	-1.66675	9972.59	-0.737037	0.0341527	-21.5806	2.7303e-103	1.07923e-101	213.549	205.053	200.662	123.205	126.431	115.337
AHSA2	AHA1; activator of heat shock 90kDa protein ATPase homolog 2 (yeast)	1.93934	729.216	0.955565	0.426237	2.24187	0.02497	0.0332009	4.99972	6.47923	5.58111	8.73051	7.57576	16.1492
AIFM3	apoptosis-inducing factor; mitochondrion-associated; 3	1.90924	75.7242	0.933002	0.214409	4.3515	1.35207e-05	2.52419e-05	0.785941	0.713123	0.564563	1.32704	1.09428	1.50543
AIM1	absent in melanoma 1	12.667	37.8038	3.663	0.407729	8.98391	2.61316e-19	1.15244e-18	0.104161	0.0916872	0.0161304	0.960356	0.976431	0.958002
AIM2	absent in melanoma 2	1.55471	60.8734	0.636642	0.213278	2.98503	0.00283548	0.00421422	0.871163	0.814998	0.903301	1.48419	1.31313	1.14618
AJUBA	ajuba LIM protein	1.80592	1062.02	0.852736	0.0597321	14.276	3.08837e-46	3.72787e-45	13.9954	13.4984	12.6301	24.0962	24.0741	23.2144
AK1	adenylate kinase 1	-1.56039	3262.32	-0.641909	0.0418283	-15.3463	3.75135e-53	5.57997e-52	62.0798	59.6884	58.0693	38.4492	38.4848	36.3528
AK5	adenylate kinase 5	-1.61399	951.698	-0.690632	0.0610342	-11.3155	1.09992e-29	7.67665e-29	19.2982	19.4784	18.808	11.7338	11.8687	11.4618
AK8	adenylate kinase 8	1.50854	44.2384	0.59315	0.298656	1.98606	0.0470261	0.0602806	0.445051	0.509374	0.532302	0.488909	0.6734	1.02643
AK9	adenylate kinase 9	2.11234	109.959	1.07884	0.170714	6.31958	2.62273e-10	6.93563e-10	0.984793	1.19193	0.951692	2.23501	2.22222	2.06997
AKAP3	A kinase (PRKA) anchor protein 3	2.37551	174.074	1.24824	0.138373	9.0208	1.86718e-19	8.28011e-19	1.95065	1.60962	1.54852	3.92873	3.77104	4.31101
AKAP5	A kinase (PRKA) anchor protein 5	5.56856	37.8886	2.47731	0.333386	7.43074	1.07992e-13	3.51652e-13	0.217791	0.163	0.129043	1.08258	0.875421	0.90668
AKR1B1	aldo-keto reductase family 1; member B1 (aldose reductase)	1.73344	4837.86	0.793634	0.0438459	18.1005	3.15648e-73	7.47227e-72	55.5366	52.1904	55.0691	93.626	93.9899	89.4021
AKR1C1	aldo-keto reductase family 1; member C1	-2.18494	6650.49	-1.12759	0.0340122	-33.1526	5.19587e-241	1.07328e-238	145.162	143.134	148.351	64.9026	67.7778	63.4676
ALCAM	activated leukocyte cell adhesion molecule	13.1564	62.578	3.71769	0.299083	12.4303	1.78966e-35	1.56773e-34	0.151507	0.152812	0.129043	1.95563	1.83502	1.88179
ALDH1A1	aldehyde dehydrogenase 1 family; member A1	-1.53616	66216.7	-0.619329	0.0293154	-21.1264	4.54603e-99	1.69741e-97	1224.47	1236.41	1263.38	803.242	803.215	773.843
ALDH8A1	aldehyde dehydrogenase 8 family; member A1	2.82698	114.581	1.49926	0.173936	8.61962	6.71751e-18	2.76628e-17	0.776471	0.947435	0.88717	2.40962	2.60943	2.20683
ALDOC	aldolase C; fructose-bisphosphate	-2.36445	5115.2	-1.24151	0.0372808	-33.3015	3.67772e-243	7.85009e-241	81.3591	77.6998	79.055	33.3331	33.771	31.8022
ALG10B	ALG10B; alpha-1;2-glucosyltransferase	1.67515	494.436	0.744292	0.09894	7.52266	5.36723e-14	1.7794e-13	5.52999	5.92911	5.72628	8.50352	8.9899	10.7604
ALG5	ALG5; dolichyl-phosphate beta-glucosyltransferase	1.63295	785.757	0.707478	0.0682717	10.3627	3.66532e-25	2.1464e-24	9.18509	9.40304	10.0654	15.4181	15.4545	14.9175
ALPK1	alpha-kinase 1	1.58872	702.257	0.667861	0.0703996	9.48671	2.38446e-21	1.16779e-20	8.26658	8.60841	9.19431	14.1609	12.9461	13.412
ALS2CL	ALS2 C-terminal like	3.705	147.596	1.88947	0.346415	5.45436	4.915e-08	1.11528e-07	0.814348	1.01875	0.709736	2.86361	2.84512	3.5754
ALX4	ALX homeobox 4	2.12467	233.582	1.08724	0.116805	9.30815	1.30075e-20	6.10211e-20	2.48092	2.58762	2.22599	4.81924	5.13468	5.35455
ALYREF	Aly/REF export factor	-1.87658	6440.73	-0.908105	0.0353342	-25.7004	1.15583e-145	8.97134e-144	136.564	141.239	131.124	70.0885	73.1986	70.8066
AMER1	APC membrane recruitment protein 1	1.88072	502.839	0.911282	0.081195	11.2234	3.13096e-29	2.13971e-28	5.98451	6.37736	6.14567	11.2449	11.229	11.7013
AMIGO3	adhesion molecule with Ig-like domain 3	1.83666	46.0455	0.877086	0.274608	3.19396	0.00140335	0.00215525	0.407174	0.417686	0.500042	0.68098	0.656565	1.02643
AMOTL1	angiomotin like 1	2.28759	1636.8	1.19383	0.0529022	22.5667	9.20219e-113	4.36491e-111	15.4631	16.3305	16.9046	35.6379	37.8619	35.6
AMOTL2	angiomotin like 2	2.1955	1153.66	1.13455	0.0552901	20.5199	1.42881e-93	4.91901e-92	12.6129	12.4593	12.0333	26.436	27.1885	26.5161
AMT	aminomethyltransferase	2.46965	73.0262	1.30431	0.567901	2.29671	0.0216351	0.0289834	0.615496	0.438061	0.41939	0.85559	0.791246	1.93311
ANAPC11	anaphase promoting complex subunit 11	-1.5093	4038.82	-0.593884	0.043371	-13.6931	1.11587e-42	1.21832e-41	83.5654	78.1685	75.345	51.6148	52.4747	50.3122
ANG	angiogenin; ribonuclease; RNase A family; 5	-1.86409	751.378	-0.898475	0.0754816	-11.9032	1.13836e-32	8.98824e-32	12.8307	12.6427	11.4687	6.51296	6.71717	6.29544
ANGEL2	angel homolog 2 (Drosophila)	1.5412	1383.2	0.624057	0.0532412	11.7213	9.91416e-32	7.56227e-31	17.6695	17.5428	18.2596	27.4138	26.6498	26.7556
ANGPTL4	angiopoietin-like 4	-2.47698	9551.58	-1.30858	0.0318488	-41.0874	0	0	189.838	177.221	181.773	71.4156	74.1582	72.0212
ANK3	ankyrin 3; node of Ranvier (ankyrin G)	1.54226	141.82	0.625048	0.153515	4.07158	4.6696e-05	8.31298e-05	1.46772	1.43643	1.75821	2.60169	2.22222	2.17261
ANKEF1	ankyrin repeat and EF-hand domain containing 1	2.15476	45.6759	1.10753	0.301269	3.67621	0.000236726	0.000395738	0.530273	0.285249	0.403259	0.820668	0.74074	1.02643
ANKFY1	ankyrin repeat and FYVE domain containing 1	1.80631	2561.89	0.853048	0.048204	17.6966	4.45119e-70	9.94877e-69	27.3091	28.1684	29.3573	49.3798	49.0909	51.7321
ANKH	ANKH inorganic pyrophosphate transport regulator	5.25669	284.967	2.39416	0.121756	19.6636	4.41927e-86	1.34756e-84	1.43931	1.5485	1.37108	7.54316	7.82828	7.23634
ANKMY1	ankyrin repeat and MYND domain containing 1	1.54616	506.545	0.628686	0.0850188	7.39467	1.41761e-13	4.58122e-13	6.37275	6.73392	5.96824	9.83055	9.54545	9.68266
ANKRA2	ankyrin repeat; family A (RFXANK-like); 2	1.6435	454.507	0.716768	0.0816084	8.78302	1.5914e-18	6.76438e-18	5.35955	5.0428	5.41981	8.60828	8.60269	8.27987
ANKRD11	ankyrin repeat domain 11	1.61238	15155.7	0.689193	0.0340076	20.2658	2.57528e-91	8.6114e-90	194.146	195.559	196.307	311.33	305.791	310.529
ANKRD12	ankyrin repeat domain 12	1.59666	4877.62	0.67506	0.0427884	15.7767	4.50161e-56	7.23364e-55	56.6824	61.0128	64.3924	95.9308	94.6801	94.3632
ANKRD18A	ankyrin repeat domain 18A	1.72357	192.797	0.785403	0.146997	5.34298	9.1431e-08	2.03503e-07	1.96959	2.37368	2.37116	4.1208	3.35017	3.84911
ANKRD18B	ankyrin repeat domain 18B	2.11683	100.445	1.08191	0.176496	6.12991	8.79298e-10	2.24774e-09	1.08895	1.02893	1.0646	2.35724	2.10438	2.1555
ANKRD20A2	ankyrin repeat domain 20 family; member A2	-1.8807	157.712	-0.91127	0.196643	-4.63412	3.58451e-06	7.04848e-06	4.0528	3.64711	3.06477	1.86833	1.59933	2.17261
ANKRD20A3	ankyrin repeat domain 20 family; member A3	-3.46407	76.8541	-1.79247	0.587414	-3.05146	0.00227732	0.00342239	1.64763	2.24124	1.74208	0.523831	0.37037	0.701394
ANKRD20A4	ankyrin repeat domain 20 family; member A4	-2.21444	61.5634	-1.14695	0.255095	-4.49615	6.91941e-06	1.32879e-05	1.09842	1.60962	1.6453	0.750824	0.723905	0.444787
ANKRD24	ankyrin repeat domain 24	1.62782	541.824	0.702937	0.105708	6.64977	2.93542e-11	8.26241e-11	6.39169	6.57092	6.04889	9.23688	10.5219	10.6749
ANKRD31	ankyrin repeat domain 31	3.32081	61.2614	1.73154	0.236647	7.31696	2.53649e-13	8.06676e-13	0.416643	0.387124	0.500042	1.27465	1.44781	1.47122
ANKRD37	ankyrin repeat domain 37	-1.62657	1472.65	-0.701829	0.0526081	-13.3407	1.3421e-40	1.38727e-39	27.2333	28.0767	26.357	17.0245	16.0774	16.2689
ANKRD49	ankyrin repeat domain 49	1.63019	198.273	0.705043	0.122485	5.75618	8.60408e-09	2.05775e-08	2.32941	2.51631	2.3873	3.78904	3.7037	4.08862
ANKRD6	ankyrin repeat domain 6	1.50617	344.209	0.590887	0.0971903	6.07969	1.20412e-09	3.05551e-09	4.10962	4.23799	4.29068	6.73995	5.89225	6.03883
ANKRD9	ankyrin repeat domain 9	-1.99433	2974.07	-0.995907	0.0558059	-17.8459	3.11022e-71	7.08765e-70	57.9608	59.179	55.4401	24.62	30.4714	29.9033
ANLN	anillin actin binding protein	-1.8379	17781.8	-0.878056	0.0271669	-32.3208	3.57203e-229	6.26671e-227	354.469	361.227	378.257	194.271	190.926	198.939
ANXA2P2	annexin A2 pseudogene 2	-1.61665	305.422	-0.693008	0.158974	-4.35925	1.30511e-05	2.43973e-05	5.58681	4.58436	6.93606	3.35252	3.55219	3.43854
ANXA9	annexin A9	1.66165	288.543	0.732618	0.107823	6.79463	1.08593e-11	3.13797e-11	2.92597	2.99512	2.93573	4.73194	4.96633	4.7558
AOC2	amine oxidase; copper containing 2 (retina-specific)	-2.17257	130.966	-1.1194	0.172673	-6.48278	9.00462e-11	2.45575e-10	2.67977	2.8423	2.87121	1.25719	1.02694	1.50543
AP1M1	adaptor-related protein complex 1; mu 1 subunit	-1.52514	6302.29	-0.608941	0.0341253	-17.8443	3.20122e-71	7.28206e-70	126.091	122.005	121.22	80.1112	79.0572	78.693
AP1S1	adaptor-related protein complex 1; sigma 1 subunit	-1.54816	16022.4	-0.630557	0.0363693	-17.3376	2.44695e-67	5.15429e-66	319.215	304.921	299.541	199.178	204.377	182.448
AP1S3	adaptor-related protein complex 1; sigma 3 subunit	-1.62073	562.824	-0.696647	0.0764277	-9.11512	7.85853e-20	3.55006e-19	10.8043	11.0534	11.1461	7.00187	6.43097	6.55205
AP4E1	adaptor-related protein complex 4; epsilon 1 subunit	1.52595	589.23	0.60971	0.0865275	7.04643	1.83565e-12	5.53288e-12	6.42009	8.24166	7.37158	10.7036	10.7407	11.5302
APBB3	amyloid beta (A4) precursor protein-binding; family B; member 3	2.41507	255.109	1.27206	0.309747	4.10679	4.01203e-05	7.1873e-05	1.85596	2.12918	1.70982	3.89381	3.7037	5.91908
APC	adenomatous polyposis coli	2.40888	949.572	1.26836	0.060939	20.8137	3.25493e-96	1.16441e-94	9.06199	9.50491	10.1783	22.5596	22.7778	22.342
APH1B	APH1B gamma secretase subunit	1.60423	465.899	0.681881	0.0874281	7.79933	6.22361e-15	2.18372e-14	5.10388	5.2873	5.96824	8.22414	8.43434	8.94705
APLF	aprataxin and PNKP like factor	2.34592	108.356	1.23016	0.172948	7.11288	1.13644e-12	3.47692e-12	0.918509	1.141	1.2743	2.42708	2.60943	2.54897
APLN	apelin	-1.96135	254.035	-0.971849	0.133455	-7.28222	3.28361e-13	1.03452e-12	3.70244	3.56561	3.64546	1.78102	1.86869	1.81336
APOBEC3B	apolipoprotein B mRNA editing enzyme; catalytic polypeptide-like 3B	-1.61158	3095.91	-0.68848	0.0370885	-18.5632	6.3839e-77	1.63517e-75	59.1349	60.1163	59.2146	36.9824	36.4815	35.2921
APOBEC3F	apolipoprotein B mRNA editing enzyme; catalytic polypeptide-like 3F	1.63167	1015.76	0.706345	0.0638484	11.0628	1.89981e-28	1.25806e-27	12.0069	12.1537	12.0171	19.277	19.2424	19.4509
APOBEC3G	apolipoprotein B mRNA editing enzyme; catalytic polypeptide-like 3G	3.30305	135.828	1.7238	0.176476	9.76786	1.54681e-22	7.98788e-22	1.07002	1.00856	0.790388	2.61915	3.08081	3.72936
APOBR	apolipoprotein B receptor	3.50948	78.603	1.81126	0.223583	8.10107	5.448e-16	2.02886e-15	0.577619	0.448249	0.564563	1.71118	2.07071	1.6765
APOE	apolipoprotein E	-2.0201	76.6005	-1.01443	0.207724	-4.88356	1.04189e-06	2.13461e-06	1.84649	1.66056	1.54852	0.838129	0.70707	0.923788
APOL2	apolipoprotein L; 2	1.55102	1388.32	0.633213	0.0540485	11.7156	1.05994e-31	8.07054e-31	16.1639	18.0726	17.7918	25.8947	27.1717	26.02
APOL6	apolipoprotein L; 6	1.77802	1212.48	0.830269	0.0526249	15.7771	4.47223e-56	7.19546e-55	13.806	14.5681	13.9528	24.4978	24.7138	24.7199
APOLD1	apolipoprotein L domain containing 1	1.53512	975.256	0.618351	0.0647942	9.54331	1.38348e-21	6.84368e-21	13.4273	13.3863	13.2592	18.9627	19.8653	21.5893
AQP1	aquaporin 1 (Colton blood group)	-3.26063	47.7205	-1.70515	0.292691	-5.82577	5.68508e-09	1.37505e-08	0.965855	0.92706	0.88717	0.244454	0.252525	0.342144
AQP3	aquaporin 3 (Gill blood group)	2.45513	76.3054	1.2958	0.214873	6.03052	1.63429e-09	4.10883e-09	0.719656	0.651998	0.483911	1.41434	1.44781	1.69361
ARC	activity-regulated cytoskeleton-associated protein	-1.69208	251.383	-0.758801	0.120054	-6.3205	2.60712e-10	6.89721e-10	5.22698	4.85942	4.33907	2.88107	2.6936	2.83979
AREG	amphiregulin	1.54644	6567.62	0.628953	0.027567	22.8154	3.22605e-115	1.62024e-113	78.0827	79.2178	77.942	119.573	120.808	116.91
ARF1	ADP-ribosylation factor 1	-1.55294	25853.5	-0.634999	0.0277858	-22.8534	1.35143e-115	6.81406e-114	511.354	497.515	503.8	321.265	325.589	309.606
ARFGAP1	ADP-ribosylation factor GTPase activating protein 1	1.57712	2579.34	0.657292	0.146836	4.47637	7.59239e-06	1.4515e-05	31.021	31.5506	29.8251	45.8701	44.5454	52.6559
ARFGEF3	ARFGEF family member 3	2.60771	1279.36	1.38278	0.062495	22.1263	1.76444e-108	7.6861e-107	8.68322	8.73066	9.14592	22.5073	22.9461	22.3933
ARG2	arginase 2	-1.63519	2354.18	-0.709462	0.0544645	-13.0261	8.69003e-39	8.50865e-38	43.7475	44.8249	44.6166	27.7281	26.6835	25.5581
ARHGAP22	Rho GTPase activating protein 22	2.08371	77.0486	1.05915	0.200581	5.28041	1.28892e-07	2.84116e-07	0.833286	0.702935	0.741997	1.58895	1.70034	1.38568
ARHGAP30	Rho GTPase activating protein 30	2.5216	38.846	1.33434	0.302158	4.41603	1.0053e-05	1.90372e-05	0.350359	0.224124	0.322607	0.838129	0.622895	0.752716
ARHGAP33	Rho GTPase activating protein 33	-1.51268	1010.53	-0.597109	0.0848197	-7.03974	1.92595e-12	5.80094e-12	17.3191	16.0351	15.8562	9.77817	10.3872	11.804
ARHGAP39	Rho GTPase activating protein 39	1.62372	936.432	0.699306	0.0596431	11.7248	9.50722e-32	7.27182e-31	11.8933	11.3488	11.8236	18.2991	18.4343	19.1429
ARHGEF10L	Rho guanine nucleotide exchange factor (GEF) 10-like	1.72848	566.199	0.789505	0.0848452	9.30524	1.33692e-20	6.26718e-20	6.71364	6.34679	6.51667	10.4242	11.3973	11.4105
ARHGEF25	Rho guanine nucleotide exchange factor (GEF) 25	2.39833	921.711	1.26203	0.0747449	16.8845	5.84897e-64	1.13842e-62	7.75525	7.97679	7.72645	18.9103	18.0808	18.2876
ARHGEF4	Rho guanine nucleotide exchange factor (GEF) 4	2.16213	608.187	1.11245	0.0931418	11.9437	7.00709e-33	5.57736e-32	5.70991	5.82723	6.08115	12.0306	11.8518	13.4462
ARHGEF6	Rac/Cdc42 guanine nucleotide exchange factor (GEF) 6	3.02412	160.578	1.59651	0.147396	10.8315	2.44206e-27	1.55677e-26	1.3825	1.07987	1.14526	3.66681	3.61953	3.48986
ARHGEF7	Rho guanine nucleotide exchange factor (GEF) 7	1.55412	1778.46	0.636094	0.0564059	11.2771	1.703e-29	1.17703e-28	21.9306	21.9438	21.6954	33.1061	31.5825	35.3947
ARHGEF9	Cdc42 guanine nucleotide exchange factor (GEF) 9	1.79344	1130.38	0.842732	0.0545704	15.443	8.40639e-54	1.28015e-52	12.272	12.3574	12.13	21.7215	21.0943	21.9656
ARID1A	AT rich interactive domain 1A (SWI-like)	1.85336	2471.29	0.890146	0.0519563	17.1326	8.48135e-66	1.74072e-64	28.9946	30.0734	29.4218	51.9989	52.138	56.8814
ARID2	AT rich interactive domain 2 (ARID; RFX-like)	1.67604	919.865	0.74506	0.0665601	11.1938	4.37323e-29	2.96809e-28	10.8517	11.7462	12.372	18.9277	18.2997	20.118
ARID4A	AT rich interactive domain 4A (RBP1-like)	1.59794	1607.12	0.676217	0.0537765	12.5746	2.9134e-36	2.61471e-35	19.3266	20.65	20.0984	30.8885	30.8417	32.4865
ARL17B	ADP-ribosylation factor-like 17B	-1.55164	273.834	-0.633798	0.109443	-5.79115	6.99062e-09	1.68319e-08	5.24592	5.39936	5.06494	3.68428	3.14815	3.13061
ARL4D	ADP-ribosylation factor-like 4D	-1.74637	1771.74	-0.804361	0.0526897	-15.266	1.28846e-52	1.88586e-51	32.6876	31.2144	30.3251	18.8754	17.138	17.0559
ARL5B	ADP-ribosylation factor-like 5B	-1.63257	2317.99	-0.707146	0.0481179	-14.6961	6.8276e-49	8.90439e-48	43.7191	46.7401	45.6328	25.8772	26.8518	29.0822
ARL6IP1	ADP-ribosylation factor-like 6 interacting protein 1	-1.68525	26649.4	-0.752958	0.0315759	-23.846	1.11406e-125	6.73006e-124	524.383	531.918	535.883	313.251	312.795	301.548
ARMC7	armadillo repeat containing 7	1.82701	352.393	0.869486	0.093893	9.26039	2.03679e-20	9.47175e-20	3.98652	4.00368	4.03259	6.94949	7.62626	6.97973
ARNTL2	aryl hydrocarbon receptor nuclear translocator-like 2	2.65167	812.95	1.4069	0.0647624	21.724	1.21702e-104	4.88602e-103	7.44276	7.75266	7.69419	19.9579	19.8148	19.7759
ARPC1A	actin related protein 2/3 complex; subunit 1A; 41kDa	-1.70224	18379.9	-0.767438	0.0260323	-29.4802	5.16823e-191	6.12866e-189	389.268	382.529	383.177	222.384	224.141	219.725
ARPC4-TTLL3	ARPC4-TTLL3 readthrough	1.58275	150.816	0.66243	0.17588	3.76637	0.00016564	0.000281161	1.34462	1.66056	1.6453	2.21755	2.18855	2.78847
ARRDC3	arrestin domain containing 3	1.81252	2549.36	0.857998	0.0462576	18.5482	8.42545e-77	2.15379e-75	30.6801	32.5184	33.9544	55.7356	56.1111	60.6792
ARSK	arylsulfatase family; member K	-1.84986	1509.12	-0.887415	0.0500145	-17.7432	1.94701e-70	4.38231e-69	31.8069	33.0482	34.1964	17.6356	17.2222	17.6375
ARX	aristaless related homeobox	1.78284	74.1224	0.834174	0.216119	3.8598	0.000113481	0.000194977	0.672311	0.88631	0.774258	1.25719	1.12795	1.69361
ASAH2B	N-acylsphingosine amidohydrolase (non-lysosomal ceramidase) 2B	1.60469	49.2554	0.68229	0.258264	2.64184	0.00824579	0.0116176	0.577619	0.713123	0.661345	1.25719	0.976431	0.838252
ASB7	ankyrin repeat and SOCS box containing 7	1.53171	839.043	0.615139	0.065743	9.35672	8.22491e-21	3.90279e-20	10.0184	10.9515	11.0493	15.9419	15.6902	16.4058
ASIC4	acid sensing (proton gated) ion channel family member 4	3.542	43.0319	1.82456	0.321627	5.67291	1.40389e-08	3.31361e-08	0.236729	0.264874	0.241956	0.768285	0.60606	1.21461
ASMTL-AS1	ASMTL antisense RNA 1	2.71016	91.4852	1.43838	0.503557	2.85643	0.00428431	0.00623868	0.435582	0.641811	0.580693	1.04766	1.02694	2.32658
ASPHD2	aspartate beta-hydroxylase domain containing 2	1.80521	97.6411	0.852167	0.181617	4.6921	2.70416e-06	5.36518e-06	1.00373	1.29381	1.08073	2.0604	1.95286	1.98443
ATAD3B	ATPase family; AAA domain containing 3B	-1.57252	2935.72	-0.653081	0.0449225	-14.5379	6.96644e-48	8.80742e-47	56.9854	57.2128	55.1336	36.284	33.9225	35.6
ATF5	activating transcription factor 5	1.73428	3183.62	0.794334	0.0403388	19.6916	2.54703e-86	7.82248e-85	40.8973	40.974	38.6806	66.9805	68.872	69.746
ATF7	activating transcription factor 7	-1.71754	4255.39	-0.780344	0.0407902	-19.1307	1.40204e-81	3.89499e-80	80.2133	83.6188	85.7329	47.686	46.7677	48.1054
ATF7IP2	activating transcription factor 7 interacting protein 2	1.5481	84.2754	0.6305	0.197094	3.19899	0.00137911	0.00212184	1.04161	1.15118	1.30656	1.88579	1.70034	1.69361
ATG16L2	autophagy related 16-like 2	2.25218	285.994	1.17132	0.248907	4.70586	2.52793e-06	5.02409e-06	2.31995	2.26162	2.24212	4.71448	4.6633	5.7138
ATG2B	autophagy related 2B	1.54041	1210.76	0.623313	0.0664433	9.38112	6.52778e-21	3.11132e-20	14.9518	16.0453	16.2917	24.3232	21.5151	25.5752
ATG4B	autophagy related 4B; cysteine peptidase	1.55783	1942.41	0.63954	0.0585329	10.9262	8.64295e-28	5.59324e-27	23.5877	24.4601	23.4374	36.3538	37.2896	35.754
ATHL1	ATH1; acid trehalase-like 1 (yeast)	1.69484	1604.92	0.761151	0.225885	3.36965	0.000752648	0.00119318	16.107	16.626	15.0012	24.655	22.7946	31.9733
ATP1A1	ATPase; Na+/K+ transporting; alpha 1 polypeptide	-1.54565	88605.1	-0.628217	0.022883	-27.4535	6.31529e-166	5.86087e-164	1675.24	1659.09	1681.96	1071.95	1073.33	1041.25
ATP1A1-AS1	ATP1A1 antisense RNA 1	1.72432	151.513	0.786024	0.150841	5.21093	1.87899e-07	4.09186e-07	2.03587	1.52812	1.91951	3.0033	3.06397	3.19904
ATP1A3	ATPase; Na+/K+ transporting; alpha 3 polypeptide	-1.81123	700.095	-0.856969	0.0741597	-11.5557	6.90681e-31	5.08073e-30	15.6241	15.5053	13.8883	8.25906	8.23232	7.98905
ATP2A1	ATPase; Ca++ transporting; cardiac muscle; fast twitch 1	2.32634	207.8	1.21806	0.309823	3.93148	8.44258e-05	0.000147088	1.66657	1.89487	1.38721	3.17791	2.81145	5.33744
ATP4A	ATPase; H+/K+ exchanging; alpha polypeptide	10.179	38.7606	3.34752	0.36899	9.07213	1.16714e-19	5.22827e-19	0.0946916	0.183374	0.0483911	1.06512	1.14478	1.23172
ATP5G1	ATP synthase; H+ transporting; mitochondrial Fo complex; subunit C1 (subunit 9)	-1.74279	2684.8	-0.801399	0.0411375	-19.481	1.59165e-84	4.69684e-83	58.1028	57.875	55.1659	32.3553	33.4848	30.6903
ATP6AP1L	ATPase; H+ transporting; lysosomal accessory protein 1-like	1.8632	102.923	0.897785	0.185282	4.8455	1.26291e-06	2.5714e-06	0.965855	1.21231	0.951692	1.85087	1.93603	1.96733
ATP6V0E2-AS1	ATP6V0E2 antisense RNA 1	2.54591	106.807	1.34818	0.169743	7.94249	1.98156e-15	7.15877e-15	0.956386	1.03912	0.983953	2.35724	2.49158	2.60029
ATP6V1E2	ATPase; H+ transporting; lysosomal 31kDa; V1 subunit E2	2.15493	63.3061	1.10764	0.217796	5.08569	3.66284e-07	7.79364e-07	0.79541	0.651998	0.661345	1.51911	1.59933	1.36857
ATP7A	ATPase; Cu++ transporting; alpha polypeptide	1.56341	725.092	0.644694	0.0700906	9.19801	3.64656e-20	1.67569e-19	7.48064	8.17035	8.56523	12.7291	12.4074	11.8724
ATP8A1	ATPase; aminophospholipid transporter (APLT); class I; type 8A; member 1	3.17016	110.879	1.66456	0.175752	9.47103	2.77111e-21	1.35147e-20	0.785941	0.835373	0.951692	2.42708	2.52525	2.97665
ATP8B1	ATPase; aminophospholipid transporter; class I; type 8B; member 1	-1.50693	858.426	-0.591608	0.0679634	-8.70481	3.1812e-18	1.33099e-17	16.3154	17.7466	16.3401	10.4068	10.7744	11.6842
ATRNL1	attractin-like 1	6.15317	316.207	2.62133	0.114676	22.8585	1.20237e-115	6.08648e-114	1.43931	1.40587	1.33882	8.03207	8.93939	8.41673
ATXN1	ataxin 1	5.021	115.978	2.32797	0.194594	11.9632	5.53526e-33	4.42234e-32	0.606026	0.560311	0.45165	2.74138	2.27273	3.0964
ATXN7L2	ataxin 7-like 2	1.60804	221.672	0.6853	0.138181	4.95942	7.07029e-07	1.46876e-06	2.75553	2.57743	2.59699	3.84142	4.12458	4.56762
AURKB	aurora kinase B	-1.76446	4724.84	-0.819225	0.0309109	-26.5028	8.99746e-155	7.29307e-153	96.1215	97.0051	96.3951	53.6752	54.6633	52.7756
AVPI1	arginine vasopressin-induced 1	-1.80728	1895.87	-0.853823	0.0474055	-18.011	1.59627e-72	3.73738e-71	39.5432	38.7531	37.0192	21.285	21.5825	19.8785
AZIN2	antizyme inhibitor 2	1.86766	444.449	0.901233	0.0935626	9.63241	5.83446e-22	2.93603e-21	5.02813	4.8798	4.66168	9.42895	8.41751	8.94705
B3GALT5	UDP-Gal:betaGlcNAc beta 1;3-galactosyltransferase; polypeptide 5	213.825	28.8435	7.74029	1.21573	6.36678	1.9304e-10	5.14625e-10	0.00946916	0	0	0.750824	1.14478	0.718501
B3GNT2	UDP-GlcNAc:betaGal beta-1;3-N-acetylglucosaminyltransferase 2	-1.60775	1632.95	-0.68504	0.0496131	-13.8077	2.2916e-43	2.5432e-42	33.4735	32.6203	32.3737	19.3992	19.899	20.8708
B3GNT5	UDP-GlcNAc:betaGal beta-1;3-N-acetylglucosaminyltransferase 5	1.80783	282.561	0.854259	0.113279	7.54116	4.65796e-14	1.54906e-13	2.9165	3.07662	3.35512	5.72721	5.01683	5.76512
B4GALNT3	beta-1;4-N-acetyl-galactosaminyl transferase 3	1.94966	290.47	0.963226	0.105685	9.11416	7.92823e-20	3.58028e-19	3.07748	3.19887	3.16155	6.26851	6.04377	5.74801
B4GALT6	UDP-Gal:betaGlcNAc beta 1;4- galactosyltransferase; polypeptide 6	6.48167	230.13	2.69637	0.136334	19.7777	4.63697e-87	1.45197e-85	0.965855	1.01875	0.983953	6.30343	6.17845	6.41519
BAHCC1	BAH domain and coiled-coil containing 1	1.93966	1622.34	0.955805	0.0507891	18.8191	5.26851e-79	1.3855e-77	17.7357	17.6854	16.8401	32.4775	33.872	33.3761
BAIAP2-AS1	BAIAP2 antisense RNA 1 (head to head)	2.35904	1566.85	1.2382	0.0590982	20.9516	1.81538e-97	6.62382e-96	14.7624	14.8635	13.0333	32.7743	33.4848	32.9826
BAIAP3	BAI1-associated protein 3	1.59406	2472.66	0.672706	0.149425	4.50196	6.73293e-06	1.29453e-05	26.3622	26.4976	27.1797	39.5492	39.2592	46.4289
BAK1	BCL2-antagonist/killer 1	-1.75401	6584.14	-0.810654	0.0350893	-23.1026	4.35885e-118	2.36542e-116	129.955	122.494	122.333	69.5298	72.1549	68.2234
BAMBI	BMP and activin membrane-bound inhibitor	1.87113	83.7038	0.90391	0.189511	4.7697	1.84503e-06	3.70132e-06	0.937447	0.96781	1.12913	1.57149	2.00337	1.95022
BBS1	Bardet-Biedl syndrome 1	1.64263	737.525	0.716004	0.076357	9.37706	6.78396e-21	3.22862e-20	7.92569	8.2111	7.54901	13.4624	11.633	13.2067
BBS12	Bardet-Biedl syndrome 12	1.7942	200.336	0.843343	0.122786	6.86841	6.49236e-12	1.90095e-11	2.28207	2.33293	2.24212	4.1208	3.92256	4.0544
BBX	bobby sox homolog (Drosophila)	2.04792	5159.31	1.03416	0.0342832	30.1653	6.75445e-200	8.65042e-198	49.0692	50.0205	52.9883	100.663	101.128	103.362
BCAT1	branched chain amino-acid transaminase 1; cytosolic	1.55376	309.801	0.635763	0.104177	6.10272	1.04282e-09	2.6562e-09	4.28953	4.16668	5.0972	6.4955	7.10437	6.92841
BCDIN3D	BCDIN3 domain containing	3.07163	102.498	1.619	0.177332	9.12977	6.86425e-20	3.10967e-19	0.842756	0.88631	0.790388	2.40962	2.79461	2.42922
BCDIN3D-AS1	BCDIN3D antisense RNA 1	2.42415	60.9857	1.27748	0.248629	5.1381	2.77538e-07	5.9568e-07	0.68178	0.478811	0.483911	1.15243	1.2963	1.50543
BCL10	B-cell CLL/lymphoma 10	-1.5679	3029.67	-0.648836	0.0389222	-16.6701	2.16323e-62	4.0862e-61	57.2032	58.7308	61.3277	37.384	36.2458	37.2252
BCL2L1	BCL2-like 1	-1.51483	9281.03	-0.599156	0.0310514	-19.2956	5.84379e-83	1.6743e-81	189.308	182.284	186.532	121.581	122.424	117.766
BCL6	B-cell CLL/lymphoma 6	-1.55889	2161.05	-0.64052	0.0430543	-14.877	4.64734e-50	6.27171e-49	39.4201	38.7531	38.0193	24.0787	23.9731	25.1989
BCYRN1	brain cytoplasmic RNA 1	-1.61276	1287.2	-0.68953	0.0708271	-9.73539	2.13004e-22	1.09424e-21	30.5191	27.8627	25.1634	16.3959	16.3636	18.2191
BDP1	B double prime 1; subunit of RNA polymerase III transcription initiation factor IIIB	1.56069	3152.1	0.642182	0.0403688	15.9079	5.588e-57	9.22236e-56	38.852	40.9231	42.6003	61.0612	62.3064	63.7756
BIRC3	baculoviral IAP repeat containing 3	3.6216	6134.49	1.85663	0.0418425	44.3718	0	0	40.8405	43.5107	46.0683	159.768	149.882	153.075
BIRC5	baculoviral IAP repeat containing 5	-1.53854	6210.8	-0.621562	0.0314094	-19.7891	3.69886e-87	1.16106e-85	123.923	121.577	119.655	75.9904	80.3703	76.777
BIVM	basic; immunoglobulin-like variable motif containing	1.93953	675.076	0.955704	0.0718538	13.3007	2.29412e-40	2.35047e-39	7.17763	7.11085	7.90388	13.5847	13.8215	14.6609
BMF	Bcl2 modifying factor	1.55324	644.027	0.635285	0.0723418	8.78171	1.61005e-18	6.83911e-18	8.39915	7.84435	8.69427	12.9561	12.1885	12.7962
BMI1	BMI1 proto-oncogene; polycomb ring finger	1.73341	693.22	0.793617	0.0833153	9.52546	1.64308e-21	8.09032e-21	8.11507	8.2111	8.75879	14.1609	13.4848	14.9517
BMP3	bone morphogenetic protein 3	-2.42134	60.8228	-1.27581	0.224618	-5.67991	1.34767e-08	3.18501e-08	1.66657	1.48737	1.48399	0.68098	0.57239	0.632966
BMP6	bone morphogenetic protein 6	-2.48145	336.836	-1.31119	0.100396	-13.0601	5.56679e-39	5.47993e-38	8.95783	8.90385	8.98462	3.52713	3.48485	3.60961
BMS1P4	BMS1 ribosome biogenesis factor pseudogene 4	2.79123	54.8628	1.4809	0.284939	5.19727	2.02236e-07	4.38765e-07	0.473458	0.336187	0.43552	0.890512	1.07744	1.437
BMS1P5	BMS1 ribosome biogenesis factor pseudogene 5	2.2176	100.592	1.149	0.190209	6.0407	1.53443e-09	3.86763e-09	0.842756	0.855748	0.935562	1.76356	1.6835	2.25815
BMS1P6	BMS1 ribosome biogenesis factor pseudogene 6	2.50669	119.332	1.32578	0.241468	5.49052	4.00763e-08	9.14733e-08	0.946916	1.10025	0.532302	2.11278	1.58249	2.77136
BNIP1	BCL2/adenovirus E1B 19kDa interacting protein 1	-1.54606	987.729	-0.628596	0.064168	-9.7961	1.17021e-22	6.06022e-22	19.9042	19.8656	19.4371	12.0656	12.9798	12.5738
BOC	BOC cell adhesion associated; oncogene regulated	2.23265	52.1108	1.15876	0.24739	4.68393	2.8143e-06	5.57506e-06	0.45452	0.539936	0.483911	1.29212	0.909091	1.04354
BOD1L1	biorientation of chromosomes in cell division 1-like 1	1.51298	3404.25	0.597393	0.0463083	12.9003	4.4809e-38	4.27622e-37	41.9295	44.4174	45.1167	64.1343	63.6532	67.2996
BOLA3	bolA family member 3	-1.5787	1849.06	-0.658738	0.0473857	-13.9016	6.1916e-44	6.99875e-43	38.6626	37.439	35.9062	23.7644	23.5185	22.4959
BOP1	block of proliferation 1	-1.54636	8801.84	-0.628879	0.0353075	-17.8115	5.75454e-71	1.30209e-69	189.554	181.143	172.127	115.033	117.155	112.736
BRCAT54	NA	-2.10111	53.3937	-1.07115	0.257891	-4.15351	3.27416e-05	5.90593e-05	0.918509	1.24287	1.14526	0.50637	0.622895	0.410572
BRI3	brain protein I3	-1.6866	9154.86	-0.754115	0.115823	-6.5109	7.47007e-11	2.04815e-10	168.617	194.835	163.852	96.961	104.444	105.568
BRIP1	BRCA1 interacting protein C-terminal helicase 1	1.50628	468.205	0.590994	0.0881846	6.70178	2.05897e-11	5.85332e-11	5.36902	5.63367	6.22632	8.18922	8.77104	8.38252
BRSK1	BR serine/threonine kinase 1	1.66781	583.33	0.737956	0.0862994	8.55111	1.2191e-17	4.94709e-17	6.17389	6.72373	6.46828	10.5465	10.0337	11.1197
BRWD1-IT2	BRWD1 intronic transcript 2 (non-protein coding)	3.42292	45.376	1.77523	0.285405	6.22003	4.97052e-10	1.29227e-09	0.321952	0.325999	0.354868	0.925434	1.26263	1.16329
BTC	betacellulin	1.91964	176.381	0.940836	0.136303	6.90251	5.109e-12	1.50174e-11	1.73286	1.57906	1.96791	3.28267	3.38384	3.19904
BTG1	B-cell translocation gene 1; anti-proliferative	2.81624	5723.84	1.49377	0.0455225	32.8139	3.72661e-236	7.4573e-234	47.6772	50.2854	53.5044	132.896	139.158	146.044
BUB1	BUB1 mitotic checkpoint serine/threonine kinase	-1.52611	9224.57	-0.609863	0.0325417	-18.7409	2.29509e-78	5.97423e-77	174.753	182.427	190.225	118.368	116.7	116.859
C10orf25	chromosome 10 open reading frame 25	2.05791	70.3984	1.04118	0.213901	4.86759	1.1297e-06	2.30857e-06	0.653372	0.784435	0.709736	1.71118	1.38047	1.24882
C10orf88	chromosome 10 open reading frame 88	1.94746	528.642	0.96159	0.0780392	12.3219	6.90648e-35	5.89675e-34	5.65309	5.91892	6.0005	11.437	10.5556	11.5473
C11orf57	chromosome 11 open reading frame 57	1.67848	2153.1	0.747155	0.0447206	16.7072	1.16178e-62	2.21743e-61	24.8755	26.0697	26.2602	42.8668	42.2222	41.9981
C11orf63	chromosome 11 open reading frame 63	2.74406	101.296	1.45631	0.177861	8.18791	2.65796e-16	1.00801e-15	0.937447	0.876122	0.790388	2.23501	2.42424	2.41211
C11orf71	chromosome 11 open reading frame 71	1.5944	1022.87	0.673011	0.0610068	11.0317	2.68617e-28	1.7651e-27	12.5466	12.4491	13.0333	21.1628	19.798	18.4929
C12orf4	chromosome 12 open reading frame 4	1.78831	1532.16	0.838598	0.0539099	15.5555	1.45923e-54	2.26526e-53	16.7604	17.5428	18.9532	32.1981	31.2121	29.7665
C12orf56	chromosome 12 open reading frame 56	-1.9474	222.622	-0.961552	0.127294	-7.55381	4.22696e-14	1.41086e-13	4.69671	5.08355	5.27463	2.689	2.59259	2.29236
C12orf60	chromosome 12 open reading frame 60	1.77926	96.2406	0.831275	0.189511	4.38642	1.15231e-05	2.16643e-05	1.07948	1.12062	1.41947	2.28739	2.17172	1.79625
C12orf76	chromosome 12 open reading frame 76	-1.56718	817.742	-0.648173	0.066736	-9.7125	2.66711e-22	1.36304e-21	14.1943	14.8228	15.1303	9.00989	8.88889	9.71688
C14orf132	chromosome 14 open reading frame 132	1.97653	496.095	0.982966	0.0855379	11.4916	1.45416e-30	1.05815e-29	4.6683	5.15486	4.12938	9.07973	9.14141	9.0668
C14orf79	chromosome 14 open reading frame 79	1.67225	456.977	0.74179	0.0911162	8.14114	3.91579e-16	1.46937e-15	5.35955	5.65405	5.01655	8.59082	8.83838	8.98127
C15orf48	chromosome 15 open reading frame 48	2.12329	2933.96	1.0863	0.0413172	26.2917	2.38561e-152	1.89767e-150	28.7673	28.8917	27.6958	60.2929	60.2357	57.6854
C15orf52	chromosome 15 open reading frame 52	1.60822	4051.5	0.685465	0.0446222	15.3615	2.96487e-53	4.43587e-52	48.7946	49.8065	46.8587	76.4094	74.7138	78.7785
C15orf59	chromosome 15 open reading frame 59	1.72675	59.0748	0.788057	0.226683	3.47647	0.000508053	0.000819785	0.776471	0.580686	0.822649	1.22227	1.16162	1.28304
C17orf80	chromosome 17 open reading frame 80	1.7902	1078.17	0.84012	0.055235	15.2099	3.03973e-52	4.38398e-51	12.6887	12.4491	13.1301	22.7168	22.0875	22.342
C17orf97	chromosome 17 open reading frame 97	2.29423	372.145	1.19801	0.0937351	12.7808	2.09966e-37	1.94576e-36	3.56041	3.62674	3.53255	7.77015	8.04714	8.3483
C19orf73	chromosome 19 open reading frame 73	1.6051	66.8144	0.682666	0.215583	3.16661	0.00154229	0.00235818	0.937447	0.998372	0.806519	1.39688	1.2963	1.6594
C1R	complement component 1; r subcomponent	1.58058	649.687	0.660452	0.0719473	9.17966	4.32461e-20	1.97946e-19	7.3386	7.9666	7.8071	12.1005	11.8013	11.9237
C1RL	complement component 1; r subcomponent-like	1.62926	1897.91	0.704219	0.0466112	15.1084	1.42644e-51	2.01638e-50	21.4855	20.8741	20.6469	34.049	33.1145	33.7525
C1RL-AS1	C1RL antisense RNA 1	3.22983	225.14	1.69146	0.191048	8.85358	8.47597e-19	3.65617e-18	1.07002	1.27343	1.50012	3.52713	3.18182	5.35455
C1orf106	chromosome 1 open reading frame 106	4.25304	49.1291	2.08849	0.299009	6.98472	2.85433e-12	8.49137e-12	0.321952	0.254687	0.145173	0.942895	1.04377	1.14618
C1orf131	chromosome 1 open reading frame 131	1.75171	569.518	0.808761	0.0837743	9.65405	4.72528e-22	2.38724e-21	7.11134	7.09048	6.29085	11.5767	13.0135	10.8117
C1orf145	chromosome 1 open reading frame 145	2.16074	42.8273	1.11153	0.284966	3.90056	9.59697e-05	0.000166048	0.321952	0.305624	0.387129	0.750824	0.589225	0.78693
C1orf21	chromosome 1 open reading frame 21	3.25561	454.152	1.70293	0.102565	16.6034	6.58239e-62	1.2253e-60	2.90703	3.70824	3.14542	10.7211	10.3199	10.1959
C1orf74	chromosome 1 open reading frame 74	2.53101	247.35	1.33971	0.125306	10.6915	1.11558e-26	6.9288e-26	2.18738	2.08843	2.09695	5.90183	5.03367	4.92687
C20orf194	chromosome 20 open reading frame 194	1.71784	1446.82	0.780599	0.0492322	15.8555	1.2887e-56	2.11323e-55	17.8967	18.1439	17.4208	29.1774	30.3872	30.7245
C20orf96	chromosome 20 open reading frame 96	1.56756	348.092	0.648519	0.149637	4.33395	1.46459e-05	2.72513e-05	3.34261	4.31949	3.8229	5.72721	5.48821	6.44941
C21orf58	chromosome 21 open reading frame 58	1.63883	480.281	0.712669	0.104322	6.83141	8.40849e-12	2.44633e-11	5.00919	5.2058	5.40367	8.39875	8.13131	8.55359
C22orf46	chromosome 22 open reading frame 46	2.35216	762.91	1.23399	0.067916	18.1693	9.0333e-74	2.15842e-72	6.47691	6.65242	6.93606	15.6102	15.505	15.0885
C2CD2	C2 calcium-dependent domain containing 2	1.72737	1784.31	0.788579	0.0447406	17.6256	1.56778e-69	3.4678e-68	20.889	22.3004	21.3244	36.4586	36.3973	36.5923
C2orf16	chromosome 2 open reading frame 16	2.54397	44.3429	1.34708	0.289702	4.64989	3.32116e-06	6.55178e-06	0.397705	0.366749	0.258086	0.977817	0.774411	0.855359
C2orf42	chromosome 2 open reading frame 42	1.86034	407.806	0.895567	0.0933629	9.59232	8.613e-22	4.29042e-21	4.60201	5.14467	5.0972	8.41621	9.47811	9.15234
C2orf81	chromosome 2 open reading frame 81	1.67571	369.166	0.74477	0.104478	7.12847	1.01488e-12	3.11095e-12	4.49785	4.19724	3.90355	6.51296	7.18855	7.11659
C3	complement component 3	2.76975	2069.62	1.46975	0.0481701	30.5117	1.82225e-204	2.43099e-202	16.429	16.249	15.7594	42.5001	43.266	46.1723
C3orf52	chromosome 3 open reading frame 52	-1.77339	304.379	-0.826511	0.103351	-7.99711	1.27374e-15	4.64884e-15	6.55266	6.28567	7.32319	3.56205	3.67003	3.88333
C3orf58	chromosome 3 open reading frame 58	1.6531	148.501	0.725178	0.148378	4.88738	1.02188e-06	2.09496e-06	1.85596	2.08843	1.54852	3.24775	2.6936	3.06218
C3orf62	chromosome 3 open reading frame 62	1.84191	63.44	0.8812	0.217377	4.05378	5.03972e-05	8.94452e-05	0.653372	0.733498	0.596824	1.15243	1.26263	1.1975
C4A	complement component 4A (Rodgers blood group)	2.47145	45.078	1.30536	0.303782	4.29703	1.73104e-05	3.20091e-05	0.274606	0.407499	0.45165	0.907973	0.841751	0.958002
C4B	complement component 4B (Chido blood group)	2.5334	43.5255	1.34108	0.300125	4.4684	7.88082e-06	1.50402e-05	0.407174	0.356561	0.354868	0.785746	0.6734	1.33436
C4B_2	complement component 4B (Chido blood group); copy 2	2.5334	43.5255	1.34108	0.300125	4.4684	7.88082e-06	1.50402e-05	0.407174	0.356561	0.354868	0.785746	0.6734	1.33436
C4orf22	chromosome 4 open reading frame 22	-1.8066	260.592	-0.853279	0.112179	-7.60638	2.81873e-14	9.50488e-14	5.79513	5.71517	5.06494	3.17791	2.99663	2.87401
C4orf46	chromosome 4 open reading frame 46	-1.60688	1076.61	-0.684263	0.0568819	-12.0296	2.48503e-33	2.00667e-32	19.8947	20.7926	20.7437	11.9783	12.8283	12.6935
C5orf30	chromosome 5 open reading frame 30	-1.67194	1373.43	-0.741523	0.0510552	-14.524	8.54314e-48	1.07689e-46	26.3148	26.9255	26.3248	15.4181	16.2121	15.1056
C5orf42	chromosome 5 open reading frame 42	1.52404	1719.5	0.6079	0.0569024	10.6832	1.21996e-26	7.55771e-26	20.4439	20.9251	22.5825	33.0712	30.2525	32.1444
C5orf45	chromosome 5 open reading frame 45	1.55852	418.25	0.640176	0.0942791	6.79023	1.11958e-11	3.23011e-11	5.30273	4.83905	4.96815	8.41621	7.67677	7.06526
C6orf118	chromosome 6 open reading frame 118	2.11588	96.8204	1.08126	0.192477	5.6176	1.93631e-08	4.52937e-08	0.861694	1.01875	0.935562	2.14771	1.75084	1.95022
C6orf222	chromosome 6 open reading frame 222	6.88926	36.4644	2.78435	0.34437	8.08533	6.19951e-16	2.30003e-15	0.189383	0.152812	0.0806519	1.0302	0.993266	0.975109
C6orf62	chromosome 6 open reading frame 62	1.85035	2855.61	0.887795	0.044348	20.0188	3.77537e-89	1.21791e-87	30.4055	32.2128	34.148	60.4501	57.1212	57.7709
C7	complement component 7	69.6013	52.3987	6.12104	0.630193	9.71296	2.65505e-22	1.35741e-21	0.0189383	0.0203749	0.0322607	1.44926	1.49832	1.69361
C7orf25	chromosome 7 open reading frame 25	1.89643	738.131	0.923284	0.0669729	13.7859	3.09698e-43	3.41923e-42	8.60747	8.50654	9.06527	16.9023	16.0606	15.6702
C7orf31	chromosome 7 open reading frame 31	2.25944	157.418	1.17596	0.148085	7.94112	2.00369e-15	7.2326e-15	1.49613	1.48737	1.19365	3.10806	2.94613	3.31879
C7orf49	chromosome 7 open reading frame 49	1.87738	1096.23	0.908721	0.0573316	15.8503	1.40017e-56	2.29309e-55	12.8686	12.7853	12.4204	23.4502	24.7306	22.1025
C7orf69	chromosome 7 open reading frame 69	2.15997	249.717	1.11101	0.115588	9.61181	7.1288e-22	3.57333e-21	2.6419	2.22087	2.51634	5.11608	5.21885	5.30322
C8orf31	chromosome 8 open reading frame 31	2.15737	107.003	1.10928	0.172636	6.42553	1.31413e-10	3.54318e-10	1.14577	0.977997	1.09687	2.25247	2.28956	2.27525
C8orf37	chromosome 8 open reading frame 37	1.74776	99.8001	0.805507	0.181986	4.42621	9.59024e-06	1.81878e-05	0.975324	1.141	1.41947	1.92071	1.90236	2.1555
C8orf46	chromosome 8 open reading frame 46	2.31642	504.311	1.2119	0.0867276	13.9736	2.25929e-44	2.58115e-43	4.10015	4.45192	5.00042	10.7734	9.98316	9.81952
C8orf58	chromosome 8 open reading frame 58	1.58666	923.596	0.665995	0.0593608	11.2195	3.27286e-29	2.2343e-28	11.221	10.8598	10.9203	17.1293	16.6162	17.7059
C9orf3	chromosome 9 open reading frame 3	1.57657	190.738	0.65679	0.135359	4.8522	1.22099e-06	2.49118e-06	2.33888	2.34312	2.59699	3.89381	3.90572	3.42144
CA11	carbonic anhydrase XI	1.74738	3358.92	0.805197	0.0442886	18.1807	7.3419e-74	1.76412e-72	34.6003	35.2894	32.5511	58.7738	60.4209	56.8985
CA14	carbonic anhydrase XIV	-4.67635	114.754	-2.22538	0.204701	-10.8714	1.5775e-27	1.01268e-26	2.47145	2.50612	2.35503	0.576214	0.43771	0.530322
CA2	carbonic anhydrase II	9.4014	77.8775	3.23288	0.273219	11.8326	2.64928e-32	2.06509e-31	0.34089	0.163	0.193564	2.00802	2.15488	2.42922
CABLES1	Cdk5 and Abl enzyme substrate 1	3.22814	186.62	1.6907	0.134494	12.5708	3.05612e-36	2.73705e-35	1.51507	1.42625	1.59691	4.76686	4.57912	4.97819
CACNA2D1	calcium channel; voltage-dependent; alpha 2/delta subunit 1	18.2083	80.9758	4.18653	0.294334	14.2237	6.52904e-46	7.79287e-45	0.104161	0.152812	0.161304	2.44454	2.37374	2.48054
CACNA2D2	calcium channel; voltage-dependent; alpha 2/delta subunit 2	1.78232	85.0934	0.833757	0.189439	4.40118	1.07665e-05	2.03042e-05	0.937447	1.03912	0.935562	1.81595	1.61616	1.6765
CACNB1	calcium channel; voltage-dependent; beta 1 subunit	1.8578	457.033	0.893596	0.0997111	8.96184	3.19292e-19	1.40328e-18	4.87662	4.8798	4.43585	8.73051	8.06397	9.18655
CACNG4	calcium channel; voltage-dependent; gamma subunit 4	-1.69859	1070.55	-0.764339	0.0566644	-13.4889	1.81841e-41	1.91201e-40	21.0689	21.9744	21.0824	12.4322	12.3232	12.3343
CACNG8	calcium channel; voltage-dependent; gamma subunit 8	3.77241	517.784	1.91549	0.113186	16.9233	3.0273e-64	5.95555e-63	3.08695	2.94418	2.88734	10.4592	10.1852	12.454
CACTIN-AS1	CACTIN antisense RNA 1	1.53045	74.4487	0.613955	0.216152	2.84038	0.00450599	0.0065466	0.804879	0.855748	0.822649	1.18735	1.36364	1.1804
CALR	calreticulin	-1.52731	111560	-0.610989	0.0214011	-28.5494	2.86104e-179	3.07911e-177	2120.95	2052.54	2057.43	1347.92	1339.76	1318.21
CAMK1G	calcium/calmodulin-dependent protein kinase IG	6.36357	63.8949	2.66984	0.255763	10.4387	1.65014e-25	9.78393e-25	0.284075	0.234312	0.290347	1.81595	1.73401	1.47122
CAMK2B	calcium/calmodulin-dependent protein kinase II beta	1.61504	476.856	0.691566	0.0907075	7.62414	2.45675e-14	8.31051e-14	5.08494	5.41973	4.54877	7.64793	8.29966	8.05748
CAPG	capping protein (actin filament); gelsolin-like	-1.88442	14027.4	-0.914119	0.033606	-27.201	6.31474e-163	5.69527e-161	295.921	275.276	280.185	148.192	153.754	141.767
CAPN12	calpain 12	1.96619	244.246	0.975405	0.251831	3.87325	0.000107391	0.00018491	1.98852	2.22087	1.90338	4.15572	3.48485	4.17415
CAPRIN2	caprin family member 2	1.5398	5135.04	0.622746	0.228943	2.72009	0.00652648	0.00930166	56.2374	63.5902	62.8278	80.6001	76.734	118.655
CARD6	caspase recruitment domain family; member 6	-1.8278	181.992	-0.870106	0.136268	-6.38523	1.71141e-10	4.58269e-10	3.98652	3.54524	3.53255	1.83341	2.07071	2.05286
CARD8-AS1	CARD8 antisense RNA 1	-1.98255	41.4408	-0.987356	0.292633	-3.37404	0.000740723	0.00117508	1.00373	0.865935	0.661345	0.419065	0.43771	0.410572
CARF	calcium responsive transcription factor	1.83069	277.014	0.872384	0.124254	7.021	2.20278e-12	6.6037e-12	2.93544	2.73024	2.69377	5.04624	4.73064	5.28612
CARKD	carbohydrate kinase domain containing	1.66398	1071.18	0.734642	0.0583993	12.5796	2.73255e-36	2.45412e-35	12.7834	12.7853	12.743	20.4643	20.9764	21.1616
CARS	cysteinyl-tRNA synthetase	1.57425	4257.58	0.654669	0.0305715	21.4143	9.82512e-102	3.77869e-100	59.8451	59.4133	58.6662	93.2419	91.835	90.1206
CASC2	cancer susceptibility candidate 2 (non-protein coding)	2.31325	102.961	1.20992	0.181175	6.67819	2.41912e-11	6.84679e-11	0.918509	0.988185	0.790388	1.92071	1.98653	2.27525
CASP10	caspase 10; apoptosis-related cysteine peptidase	1.95686	893.804	0.968539	0.0611763	15.8319	1.87433e-56	3.05013e-55	9.53545	10.2078	10.5009	19.1547	19.6465	19.1258
CASP8	caspase 8; apoptosis-related cysteine peptidase	1.76921	2669.31	0.823109	0.0391894	21.0034	6.11071e-98	2.2424e-96	31.002	31.6219	32.2607	55.753	53.5858	55.3075
CAV1	caveolin 1; caveolae protein; 22kDa	-1.57126	3269.26	-0.651918	0.041226	-15.8133	2.52074e-56	4.08131e-55	62.5817	64.1913	66.6507	41.5922	39.6128	39.5518
CAV2	caveolin 2	-1.52144	1882.45	-0.605433	0.0460046	-13.1603	1.48533e-39	1.48499e-38	36.2764	35.8395	36.6805	24.0438	23.9394	22.2051
CBLB	Cbl proto-oncogene B; E3 ubiquitin protein ligase	1.73436	214.778	0.7944	0.122839	6.467	9.99703e-11	2.71772e-10	2.49986	2.66912	2.7099	4.69701	4.22559	4.46497
CBLN3	cerebellin 3 precursor	1.56574	219.104	0.646844	0.12374	5.22746	1.71856e-07	3.75079e-07	2.49039	2.31256	2.12921	3.54459	3.45118	3.72936
CBR3-AS1	CBR3 antisense RNA 1	2.76494	65.1265	1.46725	0.237384	6.1809	6.37371e-10	1.64473e-09	0.530273	0.590873	0.500042	1.64134	1.31313	1.47122
CBWD5	COBW domain containing 5	-1.52857	1091.12	-0.612186	0.0560833	-10.9157	9.70253e-28	6.27577e-27	22.1105	22.8403	21.0501	13.8466	14.3434	14.2845
CBWD6	COBW domain containing 6	1.94339	63.2099	0.958573	0.235295	4.07392	4.62283e-05	8.2343e-05	0.520804	0.682561	0.564563	1.37942	0.993266	1.00932
CBX3P2	chromobox homolog 3 pseudogene 2	2.88776	33.7746	1.52995	0.325946	4.69389	2.68064e-06	5.32015e-06	0.160976	0.275062	0.306477	0.663519	0.774411	0.615858
CCAT1	colon cancer associated transcript 1 (non-protein coding)	2.18388	504.447	1.12689	0.0865353	13.0224	9.13106e-39	8.92683e-38	4.8198	5.22617	5.4682	11.437	10.303	11.3934
CCDC103	coiled-coil domain containing 103	4.50796	124.56	2.17247	0.185836	11.6903	1.42912e-31	1.08172e-30	0.653372	0.672373	0.564563	3.14298	2.86195	2.44633
CCDC120	coiled-coil domain containing 120	2.09156	137.125	1.06458	0.15305	6.95579	3.50602e-12	1.03771e-11	1.33515	1.2225	1.33882	2.79376	2.45791	2.73715
CCDC121	coiled-coil domain containing 121	2.51265	145.092	1.32921	0.146861	9.05083	1.41888e-19	6.32934e-19	1.24993	1.41606	1.38721	3.50967	3.41751	3.04508
CCDC122	coiled-coil domain containing 122	1.84061	149.318	0.880185	0.149301	5.89539	3.73808e-09	9.16767e-09	1.63817	1.66056	1.62917	3.28267	2.99663	2.63451
CCDC125	coiled-coil domain containing 125	2.00697	865.051	1.00502	0.067455	14.8991	3.34113e-50	4.52324e-49	8.42756	8.77141	8.82331	16.4832	17.0034	17.723
CCDC142	coiled-coil domain containing 142	2.30844	275.777	1.20692	0.124169	9.71999	2.47816e-22	1.26951e-21	2.49986	2.54687	2.20986	5.65737	4.89899	5.98751
CCDC144A	coiled-coil domain containing 144A	2.16019	184.384	1.11116	0.346585	3.20603	0.00134581	0.0020746	1.24046	1.69112	1.61304	2.95091	2.3064	4.36233
CCDC144B	coiled-coil domain containing 144B (pseudogene)	1.57806	508.1	0.658152	0.249528	2.63759	0.00834982	0.0117525	4.69671	5.66423	5.12946	7.14156	6.61616	10.2301
CCDC146	coiled-coil domain containing 146	1.70741	52.0522	0.771807	0.277841	2.77787	0.00547166	0.007871	0.634434	0.417686	0.41939	0.611136	0.925926	0.958002
CCDC149	coiled-coil domain containing 149	1.70701	164.385	0.771469	0.142112	5.42859	5.6801e-08	1.28298e-07	1.95065	1.76243	2.14534	2.91599	3.35017	3.48986
CCDC154	coiled-coil domain containing 154	2.95089	33.9557	1.56115	0.385689	4.04768	5.17267e-05	9.17287e-05	0.208322	0.264874	0.258086	0.523831	0.50505	1.07775
CCDC157	coiled-coil domain containing 157	1.83112	48.044	0.87273	0.267964	3.25689	0.0011264	0.00175474	0.539742	0.417686	0.709736	0.942895	1.0101	0.992216
CCDC170	coiled-coil domain containing 170	1.96619	46.0657	0.975403	0.266581	3.65894	0.000253257	0.000421393	0.501866	0.519561	0.45165	0.977817	1.02694	0.855359
CCDC18	coiled-coil domain containing 18	1.74095	330.86	0.799874	0.113301	7.0597	1.66864e-12	5.05089e-12	3.60775	3.30074	3.22607	5.97167	5.31986	6.09015
CCDC183	coiled-coil domain containing 183	1.98397	61.6317	0.98839	0.247067	4.00049	6.32116e-05	0.000111294	0.56815	0.621436	0.516172	1.13497	0.909091	1.30015
CCDC183-AS1	CCDC183 antisense RNA 1	1.71335	47.1676	0.776818	0.281164	2.76287	0.00572957	0.00822262	0.369297	0.366749	0.483911	0.576214	0.63973	0.804037
CCDC24	coiled-coil domain containing 24	1.58437	275.269	0.663907	0.112899	5.88051	4.08999e-09	1.00058e-08	3.27633	2.87287	2.87121	4.71448	4.27609	5.09794
CCDC57	coiled-coil domain containing 57	2.15936	279.214	1.1106	0.145619	7.62676	2.40727e-14	8.15174e-14	2.35782	2.73024	2.45182	5.4653	4.61279	5.91908
CCDC64	coiled-coil domain containing 64	1.8879	57.3121	0.916785	0.225096	4.07287	4.64371e-05	8.26803e-05	0.710187	0.651998	0.741997	1.22227	1.41414	1.24882
CCDC71	coiled-coil domain containing 71	2.37609	665.996	1.24859	0.074772	16.6986	1.34167e-62	2.55317e-61	6.42009	6.03098	6.79089	14.318	15.7239	14.678
CCDC78	coiled-coil domain containing 78	3.25014	106.277	1.7005	0.383854	4.43007	9.42022e-06	1.78733e-05	0.700718	0.84556	0.580693	2.32232	1.53199	2.95954
CCDC80	coiled-coil domain containing 80	1.61772	432.099	0.693965	0.0932254	7.44395	9.77197e-14	3.19259e-13	4.72511	4.38061	4.27455	7.56062	6.51515	7.25344
CCDC85B	coiled-coil domain containing 85B	-1.54033	23690	-0.623235	0.0380627	-16.3739	2.93793e-60	5.22584e-59	459.794	434.903	413.244	275.273	293.805	264.973
CCDC88B	coiled-coil domain containing 88B	1.50686	935.935	0.591549	0.202068	2.92748	0.00341722	0.00502403	9.65855	9.97353	8.67814	13.0434	12.7946	16.0636
CCDC9	coiled-coil domain containing 9	-1.75779	2447.27	-0.813766	0.0437455	-18.6023	3.0801e-77	7.92104e-76	51.1998	48.5229	48.6169	28.2694	27.4242	27.2346
CCL22	chemokine (C-C motif) ligand 22	2.98848	666.72	1.57941	0.0799149	19.7637	6.11662e-87	1.90598e-85	5.35955	5.63367	5.29076	16.553	15.7744	15.5333
CCM2L	cerebral cavernous malformation 2-like	1.75658	853.751	0.812768	0.0674354	12.0525	1.88062e-33	1.52245e-32	9.83846	9.93278	8.59749	15.9943	17.0202	16.1834
CCND1	cyclin D1	1.60255	7608.09	0.680367	0.0295797	23.0012	4.53727e-117	2.36215e-115	99.8713	103.484	103.041	157.865	161.801	162.262
CCND2	cyclin D2	2.11049	55.923	1.07758	0.247547	4.35302	1.34274e-05	2.5075e-05	0.463989	0.662186	0.725867	1.36196	1.3468	1.07775
CCND3	cyclin D3	-1.55326	2168.39	-0.635296	0.0482501	-13.1667	1.36369e-39	1.3655e-38	42.8101	41.4121	44.0682	27.3614	28.5858	25.0791
CCNF	cyclin F	1.51563	1446.92	0.599917	0.0525061	11.4257	3.11292e-30	2.22721e-29	19.6864	18.5819	18.8564	28.0948	28.8552	28.1242
CCNJL	cyclin J-like	5.36339	158.479	2.42315	0.163695	14.8028	1.40494e-49	1.86651e-48	0.918509	0.713123	0.596824	4.06842	4.10774	3.8149
CCNL2	cyclin L2	1.60406	1904.64	0.681728	0.307666	2.2158	0.0267049	0.0353864	18.427	19.3868	18.5499	25.3359	22.4747	40.9033
CCNT2	cyclin T2	1.51731	1390.45	0.601517	0.0610716	9.84937	6.89728e-23	3.61578e-22	15.823	18.1133	17.4208	24.8121	24.8316	26.7727
CD320	CD320 molecule	-1.53521	9153.94	-0.618432	0.0322256	-19.1907	4.42298e-82	1.23679e-80	175.322	171.893	167.675	112.728	112.492	104.251
CD68	CD68 molecule	-2.60059	7783.02	-1.37884	0.0332972	-41.41	0	0	164.631	162.123	156.384	60.1008	63.0976	59.3106
CD70	CD70 molecule	2.28603	193.18	1.19285	0.129232	9.23026	2.69969e-20	1.24864e-19	1.79914	1.86431	1.74208	4.29541	4.15825	3.71226
CD74	CD74 molecule; major histocompatibility complex; class II invariant chain	9.01427	573.237	3.17221	0.0921143	34.4378	6.86384e-260	1.69048e-257	2.08322	1.77262	2.00017	17.7404	17.4747	16.5597
CD79A	CD79a molecule; immunoglobulin-associated alpha	2.3585	54.3652	1.23787	0.247778	4.99589	5.8566e-07	1.22458e-06	0.530273	0.468624	0.483911	1.22227	1.26263	0.958002
CD83	CD83 molecule	2.10392	703.126	1.07308	0.0703387	15.2559	1.5034e-52	2.18797e-51	6.95037	7.30442	7.41997	15.6102	15.1683	13.9081
CD8A	CD8a molecule	1.92079	190.381	0.941702	0.134209	7.01667	2.27223e-12	6.80236e-12	1.92224	1.81337	2.09695	3.57951	3.9899	3.37011
CD9	CD9 molecule	-2.0556	15561	-1.03956	0.0326932	-31.7973	7.04545e-222	1.08712e-219	325.143	325.744	318.333	158.511	152.222	152.288
CDA	cytidine deaminase	1.74113	233.338	0.800027	0.127246	6.28724	3.2316e-10	8.48966e-10	2.78393	2.34312	2.1776	4.06842	4.34343	4.17415
CDC20	cell division cycle 20	-1.63948	12611.1	-0.713235	0.0289549	-24.6326	5.65846e-134	3.7163e-132	275.164	266.433	260.683	158.93	162.071	159.661
CDC42EP2	CDC42 effector protein (Rho GTPase binding) 2	2.04259	224.419	1.0304	0.115336	8.9339	4.1124e-19	1.79385e-18	2.73659	2.46537	2.3389	5.11608	5.0505	5.04662
CDC42EP5	CDC42 effector protein (Rho GTPase binding) 5	1.57538	247.836	0.655703	0.119102	5.50541	3.68318e-08	8.43233e-08	2.6419	2.8423	2.80668	4.1208	4.64646	4.03729
CDCA5	cell division cycle associated 5	-1.63832	5073.58	-0.712215	0.0322357	-22.094	3.6077e-108	1.55568e-106	99.6156	97.3209	99.1857	59.6119	59.4613	58.3868
CDCA7	cell division cycle associated 7	-1.61549	7209.41	-0.691972	0.0317828	-21.7719	4.28383e-105	1.74168e-103	142.729	147.769	151.174	88.1432	90	90.1206
CDH12	cadherin 12; type 2 (N-cadherin 2)	-1.89399	51.9198	-0.92143	0.257891	-3.57294	0.000352994	0.000578699	0.975324	0.896497	1.08073	0.419065	0.60606	0.496108
CDK1	cyclin-dependent kinase 1	-1.74148	5522.36	-0.80031	0.0357774	-22.3692	7.86199e-111	3.53293e-109	111.31	112.663	120.429	65.5836	64.4276	63.9637
CDK10	cyclin-dependent kinase 10	1.79086	1236.38	0.840649	0.0850944	9.87901	5.13374e-23	2.70567e-22	12.5656	13.1928	12.9366	22.4549	21.5151	24.0527
CDK2	cyclin-dependent kinase 2	-1.61192	3307.02	-0.688779	0.0371942	-18.5185	1.46585e-76	3.71012e-75	62.7048	64.9247	62.4084	39.2873	38.3838	38.149
CDK2AP2	cyclin-dependent kinase 2 associated protein 2	-1.53559	3276.95	-0.618789	0.0353806	-17.4895	1.72295e-68	3.72105e-67	59.9587	59.4948	59.0372	37.4539	39.0067	37.7042
CDKL5	cyclin-dependent kinase-like 5	1.94755	239.831	0.961657	0.117179	8.20677	2.27226e-16	8.66096e-16	2.45251	2.6793	2.35503	4.69701	4.89899	4.7729
CDKN1C	cyclin-dependent kinase inhibitor 1C (p57; Kip2)	-2.03246	5854.59	-1.02322	0.0406558	-25.168	8.97743e-140	6.35215e-138	117.134	119.02	109.541	53.3958	58.1481	55.5812
CDKN2D	cyclin-dependent kinase inhibitor 2D (p19; inhibits CDK4)	-2.0888	3019.18	-1.06267	0.0460875	-23.0577	1.23014e-117	6.53711e-116	61.3128	59.23	55.0691	27.9202	27.9966	26.7727
CDS1	CDP-diacylglycerol synthase (phosphatidate cytidylyltransferase) 1	2.32951	48.3689	1.22002	0.265149	4.60128	4.19895e-06	8.2038e-06	0.369297	0.397311	0.467781	0.873051	1.06061	0.855359
CDT1	chromatin licensing and DNA replication factor 1	-1.65389	10469.6	-0.72586	0.0331376	-21.9044	2.35692e-106	9.76862e-105	202.877	203.597	192.226	115.016	123.064	117.526
CDX2	caudal type homeobox 2	1.79429	149.705	0.843415	0.154167	5.47078	4.48053e-08	1.0194e-07	1.77073	2.01712	1.6453	3.10806	3.60269	2.90822
CEBPA-AS1	CEBPA antisense RNA 1 (head to head)	2.14931	259.86	1.10387	0.11855	9.31147	1.26074e-20	5.92089e-20	3.10589	3.0868	2.75829	6.14628	6.31313	6.51783
CEBPZOS	CEBPZ opposite strand	-1.50361	4941.07	-0.588431	0.0393845	-14.9407	1.79196e-50	2.44666e-49	87.3814	93.1033	94.4756	61.8469	59.3771	58.1986
CEL	carboxyl ester lipase	1.64347	66.3062	0.716744	0.208377	3.43965	0.000582457	0.000933374	0.823817	0.855748	0.774258	1.32704	1.2963	1.35147
CELSR3	cadherin; EGF LAG seven-pass G-type receptor 3	1.91527	654.829	0.93755	0.106235	8.82527	1.09197e-18	4.68661e-18	6.4485	6.64223	6.1618	11.9433	11.4646	12.8475
CENPBD1	CENPB DNA-binding domains containing 1	2.27948	675.605	1.18871	0.0695594	17.0891	1.7904e-65	3.63387e-64	6.82727	6.62186	7.24254	15.2609	15.2862	15.6017
CENPE	centromere protein E; 312kDa	1.54859	2675.96	0.630953	0.0544171	11.5948	4.38058e-31	3.25041e-30	31.0967	33.5575	36.6966	51.9989	49.798	51.9032
CENPV	centromere protein V	-1.5769	1230.42	-0.657089	0.0584297	-11.2458	2.42899e-29	1.66889e-28	28.0477	26.5689	26.6474	16.0467	17.5084	17.073
CENPW	centromere protein W	-1.77641	929.123	-0.828963	0.0695456	-11.9197	9.34422e-33	7.40541e-32	19.9515	19.7128	19.0338	10.4766	12.0202	9.97348
CEP126	centrosomal protein 126kDa	2.74525	114.716	1.45694	0.169678	8.58647	8.96844e-18	3.66727e-17	0.861694	0.84556	0.87104	2.51439	2.10438	2.32658
CEP162	centrosomal protein 162kDa	1.95556	327.787	0.967581	0.107207	9.02536	1.79109e-19	7.94714e-19	3.32368	3.75918	3.2906	7.05425	6.14478	6.77444
CEP170	centrosomal protein 170kDa	-1.50146	11312.9	-0.586369	0.0280394	-20.9124	4.13339e-97	1.49116e-95	224.59	234.913	241.085	150.968	153.636	153.246
CEP170P1	centrosomal protein 170kDa pseudogene 1	-1.51122	156.952	-0.595712	0.140158	-4.25029	2.13495e-05	3.90826e-05	3.22898	3.47393	3.90355	2.56677	2.20539	2.08708
CEP192	centrosomal protein 192kDa	1.6018	2205.86	0.679698	0.0484255	14.0359	9.39351e-45	1.08675e-43	25.1122	25.6317	28.2443	41.1382	41.2458	41.4336
CEP290	centrosomal protein 290kDa	1.71739	1371.26	0.780214	0.0607473	12.8436	9.34249e-38	8.79128e-37	14.3931	16.0962	16.1626	27.8678	25.5555	25.0791
CEP295	centrosomal protein 295kDa	1.64418	1247.06	0.717369	0.0616486	11.6364	2.69096e-31	2.01538e-30	14.1091	15.597	14.8077	24.1311	23.0808	24.6343
CEP83-AS1	CEP83 antisense RNA 1 (head to head)	1.87069	128.733	0.903574	0.168099	5.37524	7.64826e-08	1.70945e-07	1.57188	1.65037	1.17752	3.02076	2.42424	2.73715
CEP95	centrosomal protein 95kDa	1.5511	989.832	0.633292	0.072788	8.70051	3.30407e-18	1.3815e-17	11.2115	12.8464	12.0494	19.1897	16.3973	19.3824
CERKL	ceramide kinase-like	2.20746	103.392	1.14239	0.183136	6.23794	4.43374e-10	1.15577e-09	0.880632	0.96781	1.113	1.95563	2.08754	2.30947
CES2	carboxylesterase 2	1.53072	3658.56	0.614213	0.0367265	16.724	8.76924e-63	1.67874e-61	43.8422	43.4088	41.4551	64.7455	65.5387	63.4847
CFAP43	cilia and flagella associated protein 43	1.55994	132.085	0.641495	0.160771	3.99011	6.60428e-05	0.000116087	1.47719	1.39568	1.41947	2.39216	2.15488	2.03575
CFAP44	cilia and flagella associated protein 44	3.90766	66.4382	1.96631	0.252798	7.77816	7.35865e-15	2.57211e-14	0.274606	0.407499	0.338738	1.16989	1.11111	1.62518
CFAP53	cilia and flagella associated protein 53	1.91039	120.528	0.933869	0.16094	5.80259	6.52995e-09	1.57464e-08	1.15524	1.23268	1.22591	2.21755	2.20539	2.34368
CFAP57	cilia and flagella associated protein 57	-1.86591	43.3134	-0.899879	0.303847	-2.96161	0.00306031	0.0045326	0.975324	1.25306	1.0646	0.593675	0.353535	0.78693
CFAP69	cilia and flagella associated protein 69	4.08965	66.2217	2.03198	0.240621	8.44471	3.04791e-17	1.21641e-16	0.416643	0.366749	0.403259	1.53657	1.61616	1.60807
CFAP70	cilia and flagella associated protein 70	2.04225	54.1647	1.03016	0.258965	3.97797	6.95061e-05	0.000121924	0.56815	0.488999	0.41939	0.995278	1.07744	0.923788
CFB	complement factor B	3.3373	843.756	1.73868	0.0686667	25.3206	1.89504e-141	1.37896e-139	5.85194	5.2058	5.64563	18.369	18.3333	18.0139
CFL2	cofilin 2 (muscle)	-1.66267	7005.6	-0.733498	0.0307626	-23.8438	1.17412e-125	7.05962e-124	141.441	143.786	145.577	86.9559	84.5959	82.7816
CH17-340M24.3	NA	2.39235	50.7551	1.25843	0.24707	5.09341	3.51688e-07	7.49428e-07	0.501866	0.417686	0.516172	1.01274	1.24579	1.09486
CHAC1	ChaC glutathione-specific gamma-glutamylcyclotransferase 1	4.66993	457.984	2.2234	0.0903932	24.597	1.36082e-133	8.8467e-132	2.63243	2.42462	2.64538	11.891	11.7845	11.5645
CHCHD10	coiled-coil-helix-coiled-coil-helix domain containing 10	-1.7924	9393.47	-0.841895	0.0965432	-8.7204	2.77223e-18	1.16368e-17	188.664	189.609	180.467	85.2971	106.835	113.934
CHCHD2	coiled-coil-helix-coiled-coil-helix domain containing 2	-1.55109	21899.9	-0.633282	0.035887	-17.6466	1.08155e-69	2.4006e-68	433.309	413.295	420.422	266.141	277.071	258.917
CHD9	chromodomain helicase DNA binding protein 9	1.5602	3152.83	0.641735	0.0466288	13.7626	4.27653e-43	4.71338e-42	37.4032	39.0588	41.4389	57.342	58.5353	64.3743
CHDH	choline dehydrogenase	1.9201	776.514	0.941185	0.0664749	14.1585	1.6551e-45	1.95543e-44	8.11507	7.6406	7.93614	14.2831	15.0168	15.3622
CHEK2	checkpoint kinase 2	-1.84882	2722.43	-0.886604	0.0403558	-21.9696	5.62009e-107	2.36765e-105	62.1651	62.6326	63.0859	34.3982	33.7205	31.6483
CHGB	chromogranin B	2.19028	240.512	1.13112	0.118784	9.52243	1.6917e-21	8.31695e-21	2.21578	2.5978	2.19373	5.09862	5.13468	4.89265
CHI3L2	chitinase 3-like 2	1.69779	1414.84	0.763657	0.0618203	12.3528	4.70161e-35	4.04389e-34	14.7246	13.4169	14.1947	24.9343	22.3737	23.2829
CHMP6	charged multivesicular body protein 6	1.55123	779.896	0.633409	0.0673886	9.39935	5.49003e-21	2.62452e-20	9.70589	9.70866	9.0814	13.7593	15.4377	14.3187
CHN1	chimerin 1	1.56291	60.0932	0.64423	0.244659	2.63317	0.00845913	0.0119011	0.68178	0.784435	0.693606	1.0302	1.27946	1.00932
CHRFAM7A	CHRNA7 (cholinergic receptor; nicotinic; alpha 7; exons 5-10) and FAM7A (family with sequence similarity 7A; exons A-E) fusion	-1.98819	593.064	-0.991452	0.0909175	-10.905	1.09126e-27	7.04071e-27	13.2095	12.0008	11.8558	5.51768	6.56565	6.24412
CHRNA3	cholinergic receptor; nicotinic; alpha 3 (neuronal)	1.89799	127.156	0.924471	0.171418	5.39307	6.92651e-08	1.55382e-07	1.21205	1.47718	1.4356	2.74138	2.6431	2.27525
CHST2	carbohydrate (N-acetylglucosamine-6-O) sulfotransferase 2	2.85118	261.095	1.51156	0.122149	12.3747	3.58395e-35	3.10973e-34	2.47145	2.55706	2.29051	6.1812	7.50842	6.87709
CHST3	carbohydrate (chondroitin 6) sulfotransferase 3	1.69948	1455.28	0.765097	0.0498391	15.3513	3.4693e-53	5.17847e-52	17.8494	18.3374	17.7273	28.7932	30.5892	30.639
CHST7	carbohydrate (N-acetylglucosamine 6-O) sulfotransferase 7	-1.61009	2524.16	-0.687146	0.0497417	-13.8143	2.0903e-43	2.32181e-42	51.285	47.9626	47.2136	28.6361	32.0202	28.7401
CIITA	class II; major histocompatibility complex; transactivator	7.23832	102.026	2.85565	0.219518	13.0088	1.09078e-38	1.06395e-37	0.397705	0.407499	0.370999	2.30485	2.82828	3.26747
CIRBP	cold inducible RNA binding protein	1.6208	6487.46	0.696706	0.0887074	7.85398	4.03051e-15	1.43147e-14	75.6397	74.7862	65.5216	111.978	110.084	121.735
CISH	cytokine inducible SH2-containing protein	-1.61252	83.3867	-0.689313	0.193984	-3.55346	0.000380201	0.000621473	1.67604	1.80318	1.66143	1.13497	1.16162	0.838252
CKMT1A	creatine kinase; mitochondrial 1A	-2.20865	777.192	-1.14317	0.0757744	-15.0864	1.98886e-51	2.79905e-50	16.3911	16.9621	15.8078	7.89238	7.22222	6.77444
CKMT1B	creatine kinase; mitochondrial 1B	-2.19072	231.668	-1.13141	0.265535	-4.26085	2.03647e-05	3.73654e-05	5.42583	4.72699	4.69394	2.42708	1.78451	2.44633
CKS1B	CDC28 protein kinase regulatory subunit 1B	-2.01546	7578.43	-1.01111	0.0331349	-30.515	1.64941e-204	2.22358e-202	165.758	165.75	161.917	81.6303	81.1953	77.6324
CKS2	CDC28 protein kinase regulatory subunit 2	-2.66787	16897.1	-1.41569	0.0386757	-36.6041	2.46493e-293	8.30747e-291	419.484	407.142	385.726	141.399	153.182	151.706
CLCF1	cardiotrophin-like cytokine factor 1	1.64991	510.213	0.722386	0.0792201	9.11873	7.60099e-20	3.43857e-19	6.83674	6.11248	6.56506	10.7909	10.2357	10.5893
CLCN4	chloride channel; voltage-sensitive 4	1.62917	99.4732	0.704136	0.183499	3.83727	0.000124411	0.000213126	1.39197	1.12062	0.967822	2.04294	1.9697	1.62518
CLDN11	claudin 11	2.14926	9419.46	1.10384	0.0300653	36.7147	4.2552e-295	1.47288e-292	94.5496	94.6416	92.7658	198.445	202.912	193.927
CLDN15	claudin 15	1.50699	279.007	0.591671	0.111515	5.30574	1.12219e-07	2.48433e-07	3.59828	3.44336	3.85516	4.95893	5.10101	6.00462
CLEC2B	C-type lectin domain family 2; member B	-2.67728	2274.5	-1.42077	0.0491194	-28.9248	5.82889e-184	6.5483e-182	45.7266	47.769	48.3589	17.8452	17.0875	17.0559
CLGN	calmegin	1.59978	503.645	0.677875	0.0801344	8.45922	2.69172e-17	1.07627e-16	5.87088	6.12267	6.32311	9.97024	9.62963	9.10102
CLHC1	clathrin heavy chain linker domain containing 1	1.85464	85.3778	0.891139	0.200644	4.4414	8.93771e-06	1.6983e-05	0.90904	0.998372	0.85491	1.55403	1.61616	1.88179
CLIP3	CAP-GLY domain containing linker protein 3	1.84021	85.6091	0.879874	0.199363	4.41343	1.01745e-05	1.92588e-05	0.880632	0.784435	1.00008	1.36196	1.78451	1.62518
CLK1	CDC-like kinase 1	-1.78809	3811.46	-0.838419	0.04048	-20.7119	2.70549e-95	9.519e-94	69.2007	73.686	75.2966	39.7413	38.4007	41.5362
CLSPN	claspin	-1.59844	1587.66	-0.676664	0.052368	-12.9213	3.4123e-38	3.26861e-37	32.0815	31.3367	33.1157	19.8008	19.6633	19.7759
CLUHP3	clustered mitochondria (cluA/CLU1) homolog pseudogene 3	2.17971	68.0667	1.12414	0.221535	5.07431	3.88901e-07	8.26253e-07	0.68178	0.672373	0.516172	1.20481	1.36364	1.48832
CMC2	C-x(9)-C motif containing 2	-1.61285	2102.4	-0.689615	0.0461244	-14.9512	1.52975e-50	2.09311e-49	43.2457	42.4614	40.9711	26.6281	25.2188	25.3699
CNBP	CCHC-type zinc finger; nucleic acid binding protein	-1.60581	50353.9	-0.683297	0.025441	-26.8581	6.77532e-159	5.82359e-157	1004.8	998.138	1003.21	618.993	620.791	598.341
CNIH2	cornichon family AMPA receptor auxiliary protein 2	-1.71975	159.101	-0.7822	0.181675	-4.3055	1.66611e-05	3.08528e-05	2.63243	3.0868	1.69369	1.41434	1.32997	1.53965
CNN3	calponin 3; acidic	-2.03444	158.645	-1.02463	0.1451	-7.06155	1.64654e-12	4.98871e-12	3.7782	3.5758	4.14551	1.6588	1.86869	2.00154
CNTFR	ciliary neurotrophic factor receptor	-1.87904	325.167	-0.909997	0.111193	-8.18398	2.74624e-16	1.03964e-15	7.12081	6.68298	7.17802	3.33505	4.10774	3.50697
CNTNAP3	contactin associated protein-like 3	2.88575	60.4392	1.52895	0.255657	5.98046	2.22502e-09	5.55366e-09	0.45452	0.397311	0.500042	1.01274	1.26263	1.52254
CNTNAP3P2	contactin associated protein-like 3 pseudogene 2	1.97488	109.116	0.981769	0.184746	5.31416	1.0715e-07	2.37622e-07	0.984793	1.467	1.08073	2.21755	2.00337	2.65161
COCH	cochlin	-1.7222	1639.15	-0.784251	0.0516288	-15.1902	4.1085e-52	5.90544e-51	32.9243	31.0208	32.9382	18.5087	17.7609	18.9376
COG2	component of oligomeric golgi complex 2	1.62274	714.357	0.698433	0.0703412	9.92922	3.1069e-23	1.65104e-22	9.06199	9.93278	9.14592	14.5101	15.4377	14.9346
COL11A2	collagen; type XI; alpha 2	2.86701	133.988	1.51955	0.237804	6.38992	1.65972e-10	4.44873e-10	0.956386	0.988185	0.919431	2.54931	2.18855	3.3359
COL13A1	collagen; type XIII; alpha 1	-1.72878	3764.41	-0.789758	0.0382968	-20.622	1.74099e-94	6.09204e-93	76.1984	76.946	71.9253	42.8319	43.8889	41.2625
COL3A1	collagen; type III; alpha 1	-2.22991	1510.8	-1.15699	0.052676	-21.9642	6.33661e-107	2.66075e-105	31.7975	30.5217	33.0511	14.0736	14.3771	13.4805
COL7A1	collagen; type VII; alpha 1	2.44449	326.793	1.28953	0.24747	5.21086	1.87963e-07	4.09256e-07	2.32941	2.61818	2.88734	5.65737	5.40404	7.69823
COL9A2	collagen; type IX; alpha 2	5.13741	52.447	2.36104	0.298002	7.92289	2.32057e-15	8.34117e-15	0.198852	0.264874	0.209695	1.23973	1.04377	1.12907
COLEC10	collectin sub-family member 10 (C-type lectin)	-2.71763	208.955	-1.44235	0.138387	-10.4226	1.95609e-25	1.15712e-24	5.15123	4.65567	4.5649	1.50165	1.86869	1.83047
COLEC11	collectin sub-family member 11	1.67686	69.6554	0.745764	0.226565	3.29162	0.000996136	0.00156113	0.861694	0.774248	0.822649	1.51911	1.04377	1.48832
COLGALT2	collagen beta(1-O)galactosyltransferase 2	-1.54181	825.774	-0.624626	0.0618079	-10.1059	5.20077e-24	2.85987e-23	16.3248	16.5954	16.7433	10.4242	10.2862	10.8973
COPRS	coordinator of PRMT5; differentiation stimulator	-1.57781	2206.55	-0.657926	0.0490126	-13.4236	4.39775e-41	4.59021e-40	44.9785	43.6635	42.2132	26.1217	27.9124	27.4741
COQ10B	coenzyme Q10B	-1.62366	2876.3	-0.699252	0.0418618	-16.7038	1.22984e-62	2.34383e-61	58.1123	59.3318	59.8759	37.5412	36.2121	33.4445
COTL1	coactosin-like F-actin binding protein 1	-2.00249	26242.9	-1.00179	0.0273835	-36.5838	5.17488e-293	1.69935e-290	575.479	567.768	566.208	270.995	283.552	283.654
COX14	COX14 cytochrome c oxidase assembly factor	-1.74052	1559.44	-0.79952	0.0558091	-14.326	1.506e-46	1.84215e-45	31.9963	30.4402	28.9056	17.6706	17.9293	16.0294
COX16	COX16 cytochrome c oxidase assembly homolog	-1.52337	1705.69	-0.607268	0.0473793	-12.8172	1.31443e-37	1.22785e-36	33.6818	33.5881	32.5672	21.9136	21.7845	20.7168
CPAMD8	C3 and PZP-like; alpha-2-macroglobulin domain containing 8	2.43007	117.935	1.281	0.161985	7.90813	2.61284e-15	9.36016e-15	0.975324	1.04931	1.14526	2.63661	2.40741	2.46343
CPEB2	cytoplasmic polyadenylation element binding protein 2	1.55096	306.194	0.633166	0.108527	5.83419	5.40517e-09	1.30982e-08	3.9297	4.32967	3.75838	6.37327	5.48821	6.50073
CPT1B	carnitine palmitoyltransferase 1B (muscle)	2.2226	224.785	1.15225	0.330653	3.48475	0.000492588	0.000796135	1.83702	1.73187	2.0163	3.4922	3.04714	5.62826
CPT2	carnitine palmitoyltransferase 2	1.53004	1800.2	0.613571	0.0443177	13.8448	1.36712e-43	1.52914e-42	23.0101	22.3717	22.0341	34.2411	33.7205	33.4616
CPVL	carboxypeptidase; vitellogenic-like	9.26996	127.761	3.21256	0.197437	16.2713	1.57675e-59	2.76244e-58	0.369297	0.356561	0.516172	3.45728	3.68687	3.84911
CRAMP1L	NA	1.73371	1283.1	0.793866	0.0544185	14.5882	3.34103e-48	4.28743e-47	15.8798	16.0147	15.6949	26.6281	26.8013	27.6281
CREB3L3	cAMP responsive element binding protein 3-like 3	-2.2526	2410.76	-1.17159	0.0401217	-29.2009	1.88889e-187	2.17937e-185	59.1728	59.1485	58.5371	25.1264	26.0774	25.9003
CRIPAK	cysteine-rich PAK1 inhibitor	1.76994	144.111	0.823698	0.197384	4.17308	3.00512e-05	5.4398e-05	1.3825	1.74206	1.46786	2.35724	2.0202	3.60961
CROCCP3	ciliary rootlet coiled-coil; rootletin pseudogene 3	2.22921	165.241	1.15653	0.347405	3.32906	0.000871393	0.00137319	1.41091	1.60962	1.00008	3.03822	2.27273	3.52408
CRYBG3	beta-gamma crystallin domain containing 3	1.86412	1427.77	0.898491	0.0646338	13.9013	6.22407e-44	7.02925e-43	13.5883	15.2812	15.8239	25.982	25.6902	29.8691
CRYZ	crystallin; zeta (quinone reductase)	-1.54199	4769.04	-0.624789	0.0381184	-16.3908	2.22646e-60	3.98244e-59	91.8604	92.0132	92.8787	60.0485	59.3097	56.8471
CSF3	colony stimulating factor 3 (granulocyte)	1.92731	1901.02	0.946586	0.048888	19.3623	1.60433e-83	4.65911e-82	20.3019	20.0388	21.6308	39.2873	38.1818	39.5176
CSGALNACT1	chondroitin sulfate N-acetylgalactosaminyltransferase 1	7.67384	39.9031	2.93995	0.336476	8.73748	2.38374e-18	1.0039e-17	0.142037	0.213937	0.129043	1.23973	1.26263	1.21461
CSMD3	CUB and Sushi multiple domains 3	2.35683	341.224	1.23685	0.117291	10.5451	5.35215e-26	3.23173e-25	2.74606	2.98493	3.2906	6.98441	6.76767	6.99684
CSPP1	centrosome and spindle pole associated protein 1	1.51158	909.797	0.596059	0.073648	8.09334	5.80483e-16	2.15798e-15	10.9748	11.522	12.2107	17.1642	16.9529	17.2611
CSRP2BP	CSRP2 binding protein	1.64552	737.409	0.71854	0.0658424	10.913	9.9887e-28	6.45435e-27	9.05252	9.33172	9.90405	15.5927	15.4882	14.4727
CSTB	cystatin B (stefin B)	-1.69855	19726.5	-0.764308	0.026818	-28.4998	1.17717e-178	1.24595e-176	382.677	384.577	373.612	216.621	228.939	214.062
CTBP1-AS2	CTBP1 antisense RNA 2 (head to head)	2.01131	499.113	1.00814	0.0816781	12.3428	5.32767e-35	4.57315e-34	5.37849	5.59292	5.17785	10.6163	11.2458	10.1103
CTDSP1	CTD (carboxy-terminal domain; RNA polymerase II; polypeptide A) small phosphatase 1	1.54462	3765.44	0.627251	0.0392657	15.9745	1.92394e-57	3.19999e-56	48.5673	46.7197	47.8911	73.3014	75.101	68.7537
CTGF	connective tissue growth factor	9.00037	220.526	3.16998	0.162911	19.4584	2.47611e-84	7.29002e-83	0.738595	0.835373	0.612954	6.30343	5.63973	7.66402
CTNNAL1	catenin (cadherin-associated protein); alpha-like 1	-1.80194	5299.72	-0.849553	0.0359347	-23.6416	1.44174e-123	8.35489e-122	108.517	110.962	113.719	61.8819	60.1347	59.4474
CTNNBIP1	catenin; beta interacting protein 1	-1.98875	4587.93	-0.991864	0.0434959	-22.8036	4.2203e-115	2.1113e-113	96.1972	96.8319	92.669	45.6082	47.1212	48.3791
CTSH	cathepsin H	1.67233	2268.95	0.741863	0.0468737	15.8268	2.03159e-56	3.29766e-55	27.7731	26.3855	26.7764	45.5558	46.1279	41.2967
CTSO	cathepsin O	2.66128	125.381	1.41212	0.165273	8.54415	1.29481e-17	5.246e-17	1.04161	1.16137	1.12913	3.0906	2.6936	2.90822
CTU1	cytosolic thiouridylase subunit 1	-1.76409	1088.16	-0.818923	0.0651524	-12.5694	3.11265e-36	2.78572e-35	24.2884	23.5432	22.0502	11.7338	13.5017	13.72
CX3CL1	chemokine (C-X3-C motif) ligand 1	3.97603	672.902	1.99133	0.0749689	26.5621	1.86293e-155	1.54925e-153	4.36528	4.05461	4.03259	16.0467	15.9933	16.7308
CXADR	coxsackie virus and adenovirus receptor	2.22231	728.367	1.15206	0.0708712	16.2557	2.03573e-59	3.53754e-58	7.25338	6.73392	7.03284	16.0816	14.7811	15.0201
CXCL2	chemokine (C-X-C motif) ligand 2	3.64467	744.145	1.86579	0.08329	22.4011	3.8392e-111	1.74977e-109	5.77619	5.24655	4.91976	18.8579	17.7104	20.7852
CXCL3	chemokine (C-X-C motif) ligand 3	2.75611	410.326	1.46263	0.0924571	15.8196	2.27891e-56	3.69444e-55	3.39943	3.60636	3.38738	9.48133	9.15825	9.5287
CXCL5	chemokine (C-X-C motif) ligand 5	2.16485	2825.79	1.11426	0.0402692	27.6704	1.58621e-168	1.56266e-166	28.1139	29.6354	29.0992	62.8422	61.1784	60.5081
CXXC5	CXXC finger protein 5	1.54087	995.706	0.623744	0.0636343	9.802	1.10376e-22	5.73461e-22	11.827	11.4609	12.1139	17.1816	19.1077	17.1927
CXorf23	chromosome X open reading frame 23	1.85276	708.066	0.889676	0.0746136	11.9238	8.89711e-33	7.05543e-32	7.71737	8.55748	8.59749	14.6847	14.0741	16.3716
CYFIP2	cytoplasmic FMR1 interacting protein 2	1.99496	1024.91	0.996361	0.0594711	16.7537	5.32194e-63	1.02186e-61	10.8043	10.3912	10.8396	20.8485	21.7172	20.1351
CYLD	cylindromatosis (turban tumor syndrome)	1.69115	2244.64	0.758002	0.0460908	16.4458	8.98341e-61	1.62961e-59	25.3774	26.8745	28.2765	45.0669	43.5522	44.7353
CYP1A1	cytochrome P450; family 1; subfamily A; polypeptide 1	-1.50026	184.094	-0.585211	0.13149	-4.45062	8.56229e-06	1.6289e-05	3.38996	3.86105	3.64546	2.26993	2.25589	2.60029
CYP2R1	cytochrome P450; family 2; subfamily R; polypeptide 1	1.82373	253.897	0.866892	0.110161	7.8693	3.56626e-15	1.26975e-14	2.93544	2.87287	3.33899	5.30815	5.42087	5.54273
CYP4V2	cytochrome P450; family 4; subfamily V; polypeptide 2	1.83793	464.865	0.878084	0.0872757	10.061	8.21269e-24	4.48911e-23	4.81034	5.2058	5.06494	8.27652	9.20875	9.69977
CYP51A1	cytochrome P450; family 51; subfamily A; polypeptide 1	-1.53309	8650.54	-0.616445	0.0281971	-21.862	5.97349e-106	2.45989e-104	165.095	169.642	173.369	110.703	108.333	106.201
CYR61	cysteine-rich; angiogenic inducer; 61	-1.78178	5135.17	-0.833323	0.0412856	-20.1843	1.3439e-90	4.44736e-89	114.53	110.381	109.074	59.123	59.7643	65.2126
CYS1	cystin 1	1.68272	717.554	0.750798	0.0717004	10.4713	1.17007e-25	6.98282e-25	8.00144	8.2111	7.85549	13.7942	13.3502	12.6764
CYTH4	cytohesin 4	2.80462	61.7853	1.48781	0.252019	5.90356	3.55742e-09	8.738e-09	0.501866	0.366749	0.483911	0.960356	1.54882	1.1975
DACT3	dishevelled-binding antagonist of beta-catenin 3	-2.51173	328.56	-1.32868	0.113649	-11.6911	1.41588e-31	1.07297e-30	6.67576	6.43848	5.72628	2.21755	2.6431	2.53186
DAGLA	diacylglycerol lipase; alpha	1.63723	360.92	0.71126	0.101038	7.03952	1.92908e-12	5.80901e-12	4.73458	4.09536	4.69394	7.42093	7.52525	6.75733
DAPK1	death-associated protein kinase 1	4.11876	385.089	2.04221	0.0981741	20.8019	4.15621e-96	1.47857e-94	2.56614	2.49593	2.5486	9.76071	10.4545	10.5551
DBIL5P	diazepam binding inhibitor-like 5; pseudogene	2.40531	97.17	1.26622	0.183129	6.91437	4.69943e-12	1.38262e-11	0.833286	0.876122	0.806519	1.90325	2.05387	2.00154
DBP	D site of albumin promoter (albumin D-box) binding protein	-1.63661	11710.7	-0.710706	0.0344017	-20.659	8.09757e-95	2.84125e-93	231.748	221.842	217.05	130.207	138.99	133.299
DCDC2	doublecortin domain containing 2	-2.08918	64.9475	-1.06294	0.221741	-4.7936	1.63817e-06	3.30135e-06	1.61923	1.75224	1.45173	0.646058	0.875421	0.752716
DCUN1D3	DCN1; defective in cullin neddylation 1; domain containing 3	-1.51766	309.815	-0.601847	0.105416	-5.70926	1.13469e-08	2.69209e-08	5.91823	5.81705	5.95211	3.75412	4.14141	3.54119
DDAH1	dimethylarginine dimethylaminohydrolase 1	-2.59668	1740.92	-1.37667	0.0519105	-26.5201	5.68726e-155	4.63928e-153	40.3765	43.8367	43.7133	16.6229	16.4815	15.2254
DDIT3	DNA-damage-inducible transcript 3	-1.99824	2438.05	-0.99873	0.0557965	-17.8995	1.18932e-71	2.73458e-70	50.821	51.08	49.5686	22.9787	24.1077	27.3544
DDX17	DEAD (Asp-Glu-Ala-Asp) box helicase 17	1.78246	8250.07	0.833866	0.132165	6.30928	2.80338e-10	7.39809e-10	95.7617	102.15	101.444	176.391	169.731	177.709
DDX26B	DEAD/H (Asp-Glu-Ala-Asp/His) box polypeptide 26B	3.20197	83.8602	1.67896	0.203272	8.25966	1.4609e-16	5.61684e-16	0.643903	0.641811	0.758128	2.0604	2.45791	1.84758
DDX28	DEAD (Asp-Glu-Ala-Asp) box polypeptide 28	2.0854	771.658	1.06032	0.063803	16.6187	5.10389e-62	9.51463e-61	8.29499	8.4556	8.58136	17.461	17.2222	17.1243
DDX31	DEAD (Asp-Glu-Ala-Asp) box polypeptide 31	1.52113	1166.68	0.605141	0.0566796	10.6765	1.31083e-26	8.10616e-26	16.4574	16.2592	16.082	24.3057	24.8653	23.7619
DDX42	DEAD (Asp-Glu-Ala-Asp) box helicase 42	1.69285	8282.48	0.75945	0.0333778	22.7531	1.33582e-114	6.60533e-113	98.4982	100.54	100.363	166.054	163.3	168.198
DDX47	DEAD (Asp-Glu-Ala-Asp) box polypeptide 47	-1.54313	12048.8	-0.625864	0.0282011	-22.1929	4.02302e-109	1.77665e-107	235.006	234.546	239.955	150.654	152.694	147.994
DDX5	DEAD (Asp-Glu-Ala-Asp) box helicase 5	1.82007	10552	0.863993	0.111015	7.78267	7.10087e-15	2.48608e-14	121.291	131.724	123.736	232.319	218.518	222.393
DEDD2	death effector domain containing 2	-2.02183	3330.77	-1.01566	0.0473394	-21.4549	4.11351e-102	1.59159e-100	67.392	63.4068	60.7147	29.9107	33.4848	29.7152
DENND4A	DENN/MADD domain containing 4A	1.52173	1595.93	0.605717	0.0518731	11.6769	1.67304e-31	1.2656e-30	19.961	20.5991	21.2598	30.3298	31.4478	30.4337
DENND6B	DENN/MADD domain containing 6B	1.93124	142.653	0.949528	0.16271	5.83571	5.35632e-09	1.29847e-08	1.42037	1.18175	1.4356	2.689	2.34007	2.60029
DEPDC7	DEP domain containing 7	-2.09353	460.559	-1.06594	0.0862395	-12.3602	4.29135e-35	3.70346e-34	9.80058	10.4116	10.9525	4.87162	4.98316	4.72158
DESI2	desumoylating isopeptidase 2	-1.53798	8397.91	-0.621041	0.0324818	-19.1196	1.73324e-81	4.7943e-80	168.646	173.513	180.354	111.157	111.145	111.06
DGCR8	DGCR8 microprocessor complex subunit	2.29519	490.526	1.19861	0.104605	11.4584	2.13396e-30	1.53537e-29	4.19484	4.40099	4.40359	9.34165	9.10774	10.8117
DHCR24	24-dehydrocholesterol reductase	-1.77381	11007.6	-0.826854	0.0287568	-28.7533	8.2363e-182	9.17237e-180	226.247	219.581	224.293	124.602	126.582	119.75
DHFRL1	dihydrofolate reductase-like 1	2.58484	348.875	1.37008	0.103529	13.2337	5.60529e-40	5.68385e-39	3.03013	3.42299	3.20994	8.60828	8.367	7.54427
DHX58	DEXH (Asp-Glu-X-His) box polypeptide 58	1.63358	791.375	0.70804	0.0635023	11.1498	7.17388e-29	4.83812e-28	9.57332	9.24004	9.35562	14.6847	14.9495	15.5675
DISC1	disrupted in schizophrenia 1	4.94448	96.695	2.30582	0.261743	8.80949	1.25721e-18	5.36915e-18	0.407174	0.733498	0.354868	2.23501	2.59259	2.54897
DISP1	dispatched homolog 1 (Drosophila)	1.55611	93.5207	0.637948	0.181332	3.51813	0.000434606	0.000705987	1.09842	1.33456	1.53239	1.95563	2.13805	1.8989
DKK1	dickkopf WNT signaling pathway inhibitor 1	-1.71762	1623.07	-0.780411	0.0477707	-16.3366	5.41833e-60	9.59786e-59	35.9449	36.5832	37.7773	20.7786	21.0943	21.1103
DLC1	DLC1 Rho GTPase activating protein	3.57428	85.268	1.83765	0.20572	8.93277	4.15465e-19	1.81167e-18	0.587088	0.702935	0.580693	2.28739	2.22222	2.08708
DLG3	discs; large homolog 3 (Drosophila)	2.00609	684.781	1.00439	0.0702283	14.3018	2.13372e-46	2.59265e-45	7.75525	7.65079	7.12962	14.999	15.3704	14.1818
DLGAP1	discs; large (Drosophila) homolog-associated protein 1	1.55427	44.7613	0.636234	0.276258	2.30304	0.0212766	0.028527	0.435582	0.448249	0.596824	0.698441	0.824916	0.701394
DLGAP1-AS1	DLGAP1 antisense RNA 1	1.73113	147.039	0.791714	0.144558	5.47678	4.33142e-08	9.86424e-08	1.534	1.45681	1.51626	2.58423	2.50842	2.56608
DLGAP1-AS2	DLGAP1 antisense RNA 2	1.75454	429.646	0.811094	0.0843917	9.61105	7.18112e-22	3.59674e-21	4.71564	4.68624	4.90363	7.90984	8.38384	8.29698
DLGAP5	discs; large (Drosophila) homolog-associated protein 5	-1.66864	7383.14	-0.738671	0.0374735	-19.7118	1.70768e-86	5.25727e-85	144.66	150.316	151.9	87.7067	89.1414	86.0149
DLX6	distal-less homeobox 6	2.10162	117.721	1.0715	0.165495	6.47455	9.50933e-11	2.58789e-10	1.17418	1.42625	1.20978	2.74138	2.62626	2.51476
DMC1	DNA meiotic recombinase 1	-1.54142	175.632	-0.624261	0.141991	-4.39648	1.1002e-05	2.0721e-05	2.96385	3.27018	2.95186	2.11278	1.90236	1.84758
DNAH1	dynein; axonemal; heavy chain 1	2.0709	270.949	1.05026	0.138841	7.56448	3.8941e-14	1.30247e-13	2.38623	2.27181	2.9196	4.59225	4.69697	5.98751
DNAH5	dynein; axonemal; heavy chain 5	2.11285	156.542	1.07919	0.146791	7.35188	1.9544e-13	6.24968e-13	1.36356	1.65037	1.79047	3.42236	3.11448	3.3359
DNAH7	dynein; axonemal; heavy chain 7	1.72544	201.557	0.786964	0.125184	6.28647	3.24768e-10	8.53016e-10	2.05481	2.26162	2.29051	3.73666	3.56902	3.84911
DNAJA1	DnaJ (Hsp40) homolog; subfamily A; member 1	-1.64038	5325.59	-0.71403	0.0373281	-19.1285	1.46194e-81	4.0526e-80	100.894	103.169	105.783	62.9644	62.5421	59.858
DNAJB1	DnaJ (Hsp40) homolog; subfamily B; member 1	-2.49516	38754.2	-1.31913	0.0246276	-53.5632	0	0	791.982	765.476	750.74	302.006	305.151	301.309
DNAJB4	DnaJ (Hsp40) homolog; subfamily B; member 4	-1.77818	636.756	-0.830405	0.0734761	-11.3017	1.28686e-29	8.94727e-29	12.2436	12.5	12.243	6.60027	7.30639	6.51783
DNAJB5	DnaJ (Hsp40) homolog; subfamily B; member 5	-1.70409	529.116	-0.769	0.0888014	-8.65977	4.72707e-18	1.96239e-17	11.3441	11.6545	10.7267	6.05897	7.15488	6.24412
DNAJB9	DnaJ (Hsp40) homolog; subfamily B; member 9	-2.20273	2409.59	-1.13929	0.0432553	-26.3387	6.90809e-153	5.56427e-151	48.5011	50.703	49.8106	22.1057	22.5589	21.7432
DNAJC17	DnaJ (Hsp40) homolog; subfamily C; member 17	1.60975	323.92	0.686836	0.109475	6.27389	3.52143e-10	9.2397e-10	4.4221	4.3093	3.38738	6.16374	6.90235	6.26123
DNAJC27-AS1	DNAJC27 antisense RNA 1	3.68783	37.2391	1.88277	0.328822	5.72582	1.02938e-08	2.44906e-08	0.217791	0.387124	0.161304	0.942895	0.841751	1.06064
DNAJC28	DnaJ (Hsp40) homolog; subfamily C; member 28	2.70051	93.9785	1.43323	0.204485	7.009	2.40028e-12	7.17729e-12	0.672311	0.743685	0.548433	1.85087	1.78451	1.64229
DNAJC6	DnaJ (Hsp40) homolog; subfamily C; member 6	1.62997	319.526	0.704848	0.0979766	7.19405	6.28989e-13	1.94906e-12	4.00546	3.62674	3.95194	6.05897	5.97643	6.48362
DNASE1L2	deoxyribonuclease I-like 2	2.00597	45.689	1.0043	0.281694	3.56522	0.00036355	0.000594939	0.426112	0.509374	0.516172	0.907973	0.892256	1.04354
DNHD1	dynein heavy chain domain 1	1.55194	232.486	0.634075	0.174217	3.63957	0.000273095	0.000452695	2.26313	2.39406	2.50021	3.64935	3.26599	3.96887
DNM1	dynamin 1	1.77945	309.186	0.831427	0.129611	6.41478	1.41029e-10	3.79525e-10	3.18164	3.45355	3.00025	5.02877	5.45454	6.39808
DNM1P46	dynamin 1 pseudogene 46	4.61604	31.9982	2.20666	0.421481	5.23548	1.64553e-07	3.59875e-07	0.208322	0.132437	0.0645215	0.838129	0.319865	0.769823
DNMT1	DNA (cytosine-5-)-methyltransferase 1	-1.63299	13907.1	-0.707514	0.0361406	-19.5767	2.44412e-85	7.33063e-84	280.59	276.732	277.426	163.557	163.737	174.596
DOCK4	dedicator of cytokinesis 4	1.87662	61.2665	0.908135	0.221308	4.10348	4.06977e-05	7.28463e-05	0.634434	0.76406	0.661345	1.29212	1.3468	1.16329
DOCK5	dedicator of cytokinesis 5	2.21849	787.323	1.14958	0.0699761	16.4282	1.20218e-60	2.16545e-59	8.17189	7.33498	8.30714	17.0245	16.3805	18.3389
DOCK9-AS2	DOCK9 antisense RNA 2 (head to head)	2.35937	58.9147	1.2384	0.244252	5.07018	3.9744e-07	8.43835e-07	0.606026	0.550123	0.580693	1.36196	1.39731	1.26593
DOK1	docking protein 1; 62kDa (downstream of tyrosine kinase 1)	1.74032	275.653	0.799349	0.108112	7.39372	1.42778e-13	4.61291e-13	3.38996	3.59618	3.48416	5.70975	6.59932	5.57694
DOLK	dolichol kinase	1.54716	685.352	0.629621	0.0735913	8.55564	1.17212e-17	4.75796e-17	9.92368	9.14835	9.80727	14.6498	15.3535	13.8397
DOPEY1	dopey family member 1	1.8094	538.18	0.855509	0.0836869	10.2227	1.56855e-24	8.83782e-24	5.54893	6.21436	6.56506	10.6338	10.4882	11.2736
DPM3	dolichyl-phosphate mannosyltransferase polypeptide 3	-1.53462	2187.54	-0.617886	0.0657595	-9.39616	5.65928e-21	2.70341e-20	45.7077	42.4308	37.5354	26.5757	29.7138	24.2751
DPP9	dipeptidyl-peptidase 9	-1.72	14277.2	-0.782411	0.024567	-31.8481	1.39853e-222	2.21123e-220	304.055	301.254	303.541	172.759	174.327	171.722
DPY19L1	dpy-19-like 1 (C. elegans)	1.92772	1391.51	0.946896	0.0599908	15.784	4.00805e-56	6.46487e-55	13.664	15.2914	16.0175	28.8631	28.468	27.4741
DPYD	dihydropyrimidine dehydrogenase	-1.53764	6789.15	-0.620714	0.0312089	-19.889	5.06568e-88	1.61786e-86	120.864	123.105	126.365	79.6397	78.8384	77.8548
DR1	down-regulator of transcription 1	-1.58969	5064.33	-0.668748	0.0407613	-16.4064	1.71982e-60	3.08053e-59	98.9244	100.683	105.912	64.6756	62.3232	61.5687
DRAM1	DNA-damage regulated autophagy modulator 1	1.70264	753.02	0.76777	0.0714288	10.7488	6.00699e-27	3.77671e-26	8.50331	8.74085	9.4524	14.8768	15.3872	14.199
DSE	dermatan sulfate epimerase	4.52308	127.645	2.1773	0.173039	12.5827	2.62756e-36	2.36148e-35	0.710187	0.672373	0.725867	3.24775	3.06397	3.02797
DSEL	dermatan sulfate epimerase-like	3.4645	331.297	1.79265	0.104986	17.075	2.27636e-65	4.59832e-64	2.5188	2.30237	2.41956	8.43367	7.84512	8.36541
DTL	denticleless E3 ubiquitin protein ligase homolog (Drosophila)	-1.60561	2944.1	-0.683123	0.0392803	-17.391	9.65887e-68	2.04803e-66	55.8397	56.9072	57.7145	35.8999	33.9394	34.3512
DTX3L	deltex 3 like; E3 ubiquitin ligase	1.6058	2766.39	0.683294	0.040439	16.8969	4.73918e-64	9.26637e-63	32.7349	35.6358	34.9223	54.7054	53.7542	54.2469
DTX4	deltex 4; E3 ubiquitin ligase	2.66229	59.6997	1.41267	0.243939	5.79107	6.99381e-09	1.68364e-08	0.539742	0.387124	0.41939	1.30958	1.17845	1.06064
DUSP15	dual specificity phosphatase 15	2.03941	125.495	1.02815	0.155325	6.61936	3.60758e-11	1.01033e-10	1.35409	1.28362	1.37108	2.58423	2.81145	2.6174
DUSP2	dual specificity phosphatase 2	-1.82733	1097.02	-0.869736	0.0668686	-13.0066	1.1217e-38	1.09328e-37	21.817	20.5278	21.1792	10.5465	10.8923	12.6935
DUSP4	dual specificity phosphatase 4	3.41101	174.761	1.7702	0.14501	12.2074	2.83702e-34	2.37475e-33	1.44878	1.21231	1.29043	4.17318	4.46128	4.63604
DUSP5P1	dual specificity phosphatase 5 pseudogene 1	1.59644	61.5656	0.674856	0.232647	2.90078	0.00372241	0.00545394	0.577619	0.519561	0.709736	0.960356	0.875421	0.958002
DUSP6	dual specificity phosphatase 6	13.8602	716.561	3.79288	0.0977846	38.7881	0	0	1.67604	1.33456	1.85499	21.5818	20.8081	22.8894
DUSP7	dual specificity phosphatase 7	-1.78647	6812.84	-0.837111	0.0281504	-29.7371	2.54372e-194	3.13245e-192	143.032	144.397	140.641	79.9889	78.8889	76.5033
DUXAP10	double homeobox A pseudogene 10	1.66059	458.254	0.731693	0.0925988	7.90175	2.75007e-15	9.82979e-15	5.69097	5.2873	5.29076	8.39875	8.23232	9.93927
DUXAP8	double homeobox A pseudogene 8	1.5201	423.019	0.604164	0.0935696	6.45684	1.06913e-10	2.89847e-10	4.81034	5.52161	5.64563	8.41621	7.82828	7.51005
DZANK1	double zinc ribbon and ankyrin repeat domains 1	2.22984	65.1869	1.15694	0.243948	4.74258	2.11014e-06	4.21337e-06	0.520804	0.488999	0.645215	1.0302	1.21212	1.33436
E2F1	E2F transcription factor 1	-1.70703	1891.48	-0.771488	0.0631652	-12.2138	2.62304e-34	2.19851e-33	36.1059	38.4475	33.8899	19.9929	21.4141	21.0418
EBI3	Epstein-Barr virus induced 3	1.97839	194.674	0.984325	0.127491	7.72073	1.15665e-14	3.99493e-14	2.08322	1.96618	2.00017	3.85889	4.24242	3.66094
EBP	emopamil binding protein (sterol isomerase)	-1.87221	4575.16	-0.904739	0.0410951	-22.0157	2.03667e-107	8.60847e-106	99.8429	94.336	93.8142	51.0211	50.2862	49.8161
ECE2	endothelin converting enzyme 2	-1.51581	1535.16	-0.600093	0.0542913	-11.0532	2.11521e-28	1.39637e-27	31.182	29.1565	29.8089	19.4516	20.1852	18.7837
ECM1	extracellular matrix protein 1	-1.71863	606.158	-0.781263	0.0845797	-9.237	2.53503e-20	1.17418e-19	11.1357	11.2572	9.96857	5.93675	6.26262	6.34676
EDA	ectodysplasin A	4.19991	110.392	2.07036	0.193547	10.6969	1.05202e-26	6.54359e-26	0.587088	0.876122	0.483911	2.63661	2.87879	2.66872
EDARADD	EDAR-associated death domain	2.82394	87.9461	1.49771	0.208937	7.16825	7.596e-13	2.34245e-12	0.785941	0.692748	0.564563	2.25247	1.66667	1.83047
EDEM1	ER degradation enhancer; mannosidase alpha-like 1	1.75439	1902.44	0.810972	0.0456101	17.7805	1.00022e-70	2.25922e-69	20.5102	22.0049	21.8244	37.9952	36.3805	36.3185
EEF2K	eukaryotic elongation factor 2 kinase	1.81861	1231.4	0.862836	0.0572689	15.0664	2.69406e-51	3.77906e-50	14.0333	14.2828	14.7754	25.3883	25.101	26.3279
EFEMP2	EGF containing fibulin-like extracellular matrix protein 2	2.42985	167.098	1.28087	0.410974	3.11666	0.00182913	0.00277424	1.07002	1.12062	1.01621	1.99056	2.15488	3.50697
EFNA3	ephrin-A3	-1.76693	2201.96	-0.821243	0.0468132	-17.543	6.73103e-69	1.46357e-67	38.4637	37.551	36.3901	20.2199	21.8182	20.4944
EFNB2	ephrin-B2	1.55314	203.565	0.635184	0.12744	4.98419	6.22232e-07	1.29893e-06	2.56614	2.55706	2.72603	4.01603	4.09091	3.83201
EGR1	early growth response 1	1.51516	22574.2	0.599466	0.0317886	18.8579	2.53047e-79	6.682e-78	314.528	309.954	301.267	448.434	449.209	479.805
EGR2	early growth response 2	2.53601	48.1626	1.34256	0.258943	5.18477	2.16285e-07	4.68215e-07	0.501866	0.366749	0.387129	1.0302	0.942761	1.1804
EGR4	early growth response 4	2.43038	99.7605	1.28118	0.190451	6.72712	1.73053e-11	4.94376e-11	0.871163	0.84556	0.903301	2.02548	1.91919	2.29236
EHBP1	EH domain binding protein 1	1.66972	4197.39	0.739605	0.0307481	24.0537	7.63558e-128	4.74703e-126	51.6448	51.8338	52.1979	86.0828	85.5219	83.5515
EIF4EBP1	eukaryotic translation initiation factor 4E binding protein 1	-1.53473	8450.71	-0.617983	0.0354019	-17.4562	3.08745e-68	6.63439e-67	174.611	164.538	166.901	107.542	111.717	104.576
EIF5	eukaryotic translation initiation factor 5	1.93099	6879.29	0.949343	0.0380388	24.9573	1.7814e-137	1.23991e-135	69.0681	73.2173	71.2156	132.267	138.333	134.137
ELAC1	elaC ribonuclease Z 1	3.12495	234.029	1.64383	0.138194	11.8951	1.25434e-32	9.89793e-32	1.70445	1.40587	2.08082	5.39546	5.35353	4.96108
ELF3	E74-like factor 3 (ets domain transcription factor; epithelial-specific )	3.51418	1750.66	1.81319	0.0515293	35.1875	3.10285e-271	9.0314e-269	11.3251	11.084	11.5977	36.9475	39.5959	40.5953
ELFN2	extracellular leucine-rich repeat and fibronectin type III domain containing 2	1.58839	3316.65	0.667564	0.0352931	18.9149	8.60347e-80	2.31968e-78	40.2534	39.2625	38.2774	61.0437	61.4478	61.5003
ELK3	ELK3; ETS-domain protein (SRF accessory protein 2)	-1.56612	7195.98	-0.647196	0.0315384	-20.5208	1.40253e-93	4.84155e-92	133.951	142.095	144.593	88.3877	88.266	86.8531
ELL2	elongation factor; RNA polymerase II; 2	1.66764	642.472	0.737808	0.069826	10.5664	4.26606e-26	2.58323e-25	7.7079	8.14998	7.85549	13.3577	13.1818	12.3001
ELMO3	engulfment and cell motility 3	1.9261	45.8774	0.945681	0.275575	3.43167	0.000599881	0.000959496	0.473458	0.458436	0.45165	0.803207	0.808081	1.00932
ELMOD1	ELMO/CED-12 domain containing 1	-1.82534	112.663	-0.868165	0.163847	-5.29863	1.16674e-07	2.57895e-07	2.75553	2.58762	2.53247	1.23973	1.59933	1.40279
ELOVL2	ELOVL fatty acid elongase 2	-1.88424	64.8734	-0.913986	0.217941	-4.19374	2.74391e-05	4.98033e-05	1.55294	1.55868	1.37108	0.663519	0.824916	0.855359
ELOVL6	ELOVL fatty acid elongase 6	1.9053	251.375	0.930015	0.122569	7.5877	3.2564e-14	1.0949e-13	2.69871	2.72005	2.93573	4.71448	5.62289	5.2348
ELOVL7	ELOVL fatty acid elongase 7	2.20255	336.128	1.13917	0.0961544	11.8473	2.22144e-32	1.73688e-31	3.57934	3.51468	3.6132	8.32891	7.37373	7.44162
EMB	embigin	21.22	113.711	4.40735	0.267389	16.4829	4.86584e-61	8.9279e-60	0.198852	0.142625	0.129043	3.19537	3.38384	3.48986
EMID1	EMI domain containing 1	1.96718	108.366	0.97613	0.177334	5.50449	3.70241e-08	8.47484e-08	1.2594	1.03912	1.04847	1.88579	2.59259	2.01865
EMILIN2	elastin microfibril interfacer 2	-2.78604	98.5468	-1.47822	0.190917	-7.74273	9.7307e-15	3.37726e-14	2.25366	2.82193	2.45182	0.785746	0.976431	0.889573
EN1	engrailed homeobox 1	1.638	195.407	0.711938	0.123712	5.75478	8.67537e-09	2.07402e-08	2.45251	2.65893	2.37116	3.70174	4.20875	4.15704
EN2	engrailed homeobox 2	-1.75978	174.459	-0.815395	0.136745	-5.96291	2.47791e-09	6.17044e-09	4.20431	4.29911	4.27455	2.49693	2.32323	2.30947
ENC1	ectodermal-neural cortex 1 (with BTB domain)	-3.3461	1898.84	-1.74248	0.0473878	-36.7707	5.43871e-296	1.93482e-293	58.1028	55.9903	58.7307	17.2515	17.2222	16.2176
ENDOV	endonuclease V	1.54404	542.889	0.626709	0.0828561	7.56383	3.91375e-14	1.30836e-13	7.10187	6.25511	6.33924	10.1274	10.303	9.51159
ENO1	enolase 1; (alpha)	-1.53692	151310	-0.620044	0.0244434	-25.3666	5.90057e-142	4.34302e-140	2762.24	2638.82	2707.02	1724.33	1740.55	1715.05
ENO3	enolase 3 (beta; muscle)	2.18558	88.7589	1.12802	0.205023	5.50189	3.7575e-08	8.59787e-08	0.691249	0.865935	0.919431	1.99056	1.54882	1.72782
ENPP1	ectonucleotide pyrophosphatase/phosphodiesterase 1	26.6663	455.803	4.73695	0.145705	32.5105	7.57604e-232	1.42686e-229	0.492397	0.509374	0.500042	12.8513	12.7104	13.7542
ENPP3	ectonucleotide pyrophosphatase/phosphodiesterase 3	193.041	46.8415	7.59276	1.03869	7.30993	2.67286e-13	8.4794e-13	0.0189383	0	0	1.58895	1.22896	1.45411
ENTPD4	ectonucleoside triphosphate diphosphohydrolase 4	1.5758	1716.99	0.656085	0.0618726	10.6038	2.86085e-26	1.74554e-25	20.5765	22.7486	21.5179	32.1283	31.4141	36.7633
ENTPD8	ectonucleoside triphosphate diphosphohydrolase 8	3.33775	40.7467	1.73888	0.32117	5.41421	6.15614e-08	1.38708e-07	0.284075	0.152812	0.225825	0.750824	0.622895	0.804037
EOGT	EGF domain-specific O-linked N-acetylglucosamine (GlcNAc) transferase	1.55759	315.339	0.639312	0.0987409	6.47465	9.50348e-11	2.58685e-10	3.99599	4.04443	4.06485	6.12882	5.92592	6.44941
EP300	E1A binding protein p300	1.73275	3695.1	0.793063	0.0506997	15.6423	3.74649e-55	5.92362e-54	44.0884	46.5466	47.2459	75.9205	75.5219	82.9356
EP400NL	EP400 N-terminal like	1.57686	76.7082	0.657057	0.197954	3.31923	0.000902647	0.00142087	0.880632	0.865935	0.967822	1.48419	1.3468	1.35147
EPB41L4A	erythrocyte membrane protein band 4.1 like 4A	2.52427	155.381	1.33587	0.164464	8.12252	4.56586e-16	1.7063e-15	1.11736	1.52812	1.29043	3.02076	2.84512	3.88333
EPC2	enhancer of polycomb homolog 2 (Drosophila)	1.71071	554.078	0.774599	0.0770968	10.0471	9.46188e-24	5.14995e-23	6.60948	6.83579	7.32319	11.5592	12.0539	11.1368
EPHA10	EPH receptor A10	1.78344	558.534	0.834659	0.0820325	10.1747	2.5709e-24	1.4378e-23	5.54893	5.42992	5.69402	9.07973	9.57912	10.4867
EPHA3	EPH receptor A3	53.4454	37.3937	5.73999	0.69615	8.24534	1.64691e-16	6.31307e-16	0.0189383	0.0305624	0	0.907973	0.993266	1.04354
EPHA8	EPH receptor A8	-2.05907	112.931	-1.04199	0.164755	-6.32451	2.54045e-10	6.72361e-10	2.47145	2.63855	2.58086	1.23973	1.2963	1.12907
EPM2AIP1	EPM2A (laforin) interacting protein 1	1.50678	375.158	0.591469	0.103846	5.69563	1.22919e-08	2.91038e-08	4.35582	4.74736	5.06494	6.35581	7.10437	7.40741
ERCC1	excision repair cross-complementation group 1	-1.5159	15152.7	-0.600173	0.0329327	-18.2242	3.31638e-74	8.09008e-73	304.49	288.937	277.797	187.601	194.613	182.38
ERCC4	excision repair cross-complementation group 4	1.56611	459.477	0.647183	0.079359	8.15512	3.48827e-16	1.31312e-15	6.21177	6.40792	6.12954	9.4988	9.46128	9.90506
ERCC6	excision repair cross-complementation group 6	2.26124	2427.08	1.17711	0.0461717	25.4942	2.28307e-143	1.7099e-141	25.2732	26.7014	27.5829	58.3198	57.3737	60.5765
ERCC6-PGBD3	ERCC6-PGBD3 readthrough	1.52301	1682.55	0.606929	0.0497545	12.1985	3.16681e-34	2.6439e-33	25.3774	24.1647	25.5344	35.7078	38.0976	38.3714
ERCC6L2	excision repair cross-complementation group 6-like 2	1.64424	793.644	0.717421	0.0772053	9.29238	1.50881e-20	7.05233e-20	8.39915	9.65772	10.2267	15.8546	14.4276	15.1741
ERI1	exoribonuclease 1	-2.00153	2661.36	-1.00111	0.0444389	-22.5277	2.22432e-112	1.04347e-110	54.7791	55.9394	58.8436	27.0297	28.9899	27.0464
ERICH2	glutamate-rich 2	2.96969	69.9084	1.57031	0.241794	6.49441	8.33601e-11	2.27923e-10	0.45452	0.794623	0.354868	1.55403	1.66667	1.55675
ERMP1	endoplasmic reticulum metallopeptidase 1	-1.51965	28331.9	-0.603736	0.0218536	-27.6265	5.35443e-168	5.15595e-166	535.964	536.065	547.094	347.963	350.168	347.823
ERO1A	endoplasmic reticulum oxidoreductase alpha	-1.53976	13984.2	-0.622707	0.0261433	-23.819	2.12101e-125	1.26933e-123	221.342	225.011	234.939	145.904	145.404	142.828
ERVK13-1	endogenous retrovirus group K13; member 1	2.26825	99.7306	1.18158	0.228498	5.17108	2.32751e-07	5.02248e-07	0.767002	0.794623	0.741997	1.48419	1.43098	2.22393
ETAA1	Ewing tumor-associated antigen 1	2.01892	650.996	1.01359	0.0745048	13.6043	3.77616e-42	4.04358e-41	7.19656	7.3961	6.7425	13.3577	14.6128	14.4556
ETNK1	ethanolamine kinase 1	-1.6325	4186.56	-0.707079	0.0470639	-15.0238	5.12871e-51	7.1009e-50	76.312	81.9786	87.9267	48.6115	47.7778	51.4926
ETS1	v-ets avian erythroblastosis virus E26 oncogene homolog 1	1.58906	5497.13	0.668176	0.0296025	22.5716	8.24295e-113	3.92444e-111	70.1381	69.2137	71.022	109.271	110.084	108.716
ETV6	ets variant 6	1.56127	2026.52	0.642723	0.0444111	14.4721	1.81736e-47	2.27516e-46	25.4058	26.956	27.5345	40.4921	40.8922	40.8519
EXO5	exonuclease 5	2.34904	208.671	1.23207	0.122096	10.091	6.05483e-24	3.32237e-23	2.00746	1.89487	1.91951	4.53987	4.62963	4.27679
EXOC3-AS1	EXOC3 antisense RNA 1	1.71687	335.922	0.779777	0.106641	7.31217	2.62869e-13	8.34339e-13	3.94864	3.46374	4.09711	5.88436	6.46464	6.97973
EXOSC3	exosome component 3	-1.5614	1344.23	-0.642842	0.0551027	-11.6663	1.89586e-31	1.43162e-30	28.6632	27.7099	27.6152	17.5134	17.4579	17.877
F2RL1	coagulation factor II (thrombin) receptor-like 1	-1.94641	2179.53	-0.960818	0.0536305	-17.9155	8.92597e-72	2.05973e-70	45.6319	44.9777	49.4396	23.066	23.9562	23.5224
F3	coagulation factor III (thromboplastin; tissue factor)	1.72899	102.888	0.789929	0.178779	4.41846	9.94077e-06	1.88303e-05	1.24046	1.24287	1.32269	2.462	2.22222	1.76204
FABP5	fatty acid binding protein 5 (psoriasis-associated)	-1.98221	1040.54	-0.987109	0.0633771	-15.5752	1.07365e-54	1.67277e-53	22.8207	23.2274	22.7922	11.856	11.734	10.5209
FAHD2CP	fumarylacetoacetate hydrolase domain containing 2C; pseudogene	1.79235	116.253	0.841849	0.173573	4.8501	1.23399e-06	2.51571e-06	1.43931	1.39568	1.09687	2.49693	2.05387	2.44633
FAM102A	family with sequence similarity 102; member A	-1.81902	4470.02	-0.863164	0.0320408	-26.9395	7.56638e-160	6.59202e-158	87.0121	86.2981	86.975	46.6209	47.7946	46.0696
FAM118A	family with sequence similarity 118; member A	1.87985	803.272	0.910618	0.0848678	10.7298	7.37213e-27	4.6101e-26	8.30446	8.54729	8.24262	16.4832	14.8653	15.003
FAM120B	family with sequence similarity 120B	1.72863	1689.25	0.78963	0.047853	16.5011	3.59976e-61	6.61437e-60	20.103	21.1696	20.0017	34.73	34.5286	34.8473
FAM122A	family with sequence similarity 122A	1.69246	378.847	0.759124	0.0998895	7.59964	2.96962e-14	9.99261e-14	4.59254	5.14467	4.5165	7.5257	8.73737	7.47584
FAM129A	family with sequence similarity 129; member A	1.57231	2066.28	0.65289	0.0419726	15.5551	1.46851e-54	2.27691e-53	28.2276	26.956	27.9378	43.9843	42.3906	41.9297
FAM131B	family with sequence similarity 131; member B	3.82112	154.995	1.934	0.153273	12.618	1.67992e-36	1.51619e-35	1.07002	1.10025	0.85491	3.4922	4.00673	4.00308
FAM131C	family with sequence similarity 131; member C	-1.50711	597.29	-0.591782	0.0794648	-7.44709	9.54182e-14	3.11979e-13	10.7475	10.5338	10.4847	6.65265	6.96969	7.08237
FAM134B	family with sequence similarity 134; member B	1.98017	391.62	0.985621	0.0890794	11.0645	1.86443e-28	1.23527e-27	4.10962	4.08518	4.3552	8.2416	8.11448	7.97194
FAM13B	family with sequence similarity 13; member B	1.8968	983.32	0.92357	0.0639592	14.44	2.89888e-47	3.615e-46	10.0941	10.9515	11.1783	19.8881	19.1246	20.8365
FAM162A	family with sequence similarity 162; member A	-1.62171	5329.9	-0.697514	0.0381932	-18.2628	1.63821e-74	4.01157e-73	81.3685	79.4826	81.4584	49.7115	49.9831	46.9934
FAM167A	family with sequence similarity 167; member A	8.44443	86.0181	3.078	0.231486	13.2967	2.41985e-40	2.47532e-39	0.265137	0.315812	0.258086	2.44454	2.34007	2.22393
FAM169A	family with sequence similarity 169; member A	1.88641	557.137	0.915641	0.0733767	12.4786	9.76391e-36	8.62984e-35	6.53372	6.55054	6.98445	12.4497	12.2391	12.3685
FAM171B	family with sequence similarity 171; member B	2.04269	209.065	1.03047	0.120661	8.54025	1.33928e-17	5.41934e-17	2.16844	2.46537	2.19373	4.47002	4.47811	4.7729
FAM184A	family with sequence similarity 184; member A	2.37836	378.88	1.24996	0.096718	12.9238	3.30379e-38	3.16704e-37	3.38996	3.55543	3.87129	8.34637	8.04714	8.72466
FAM193B	family with sequence similarity 193; member B	1.51937	1403.26	0.603469	0.306439	1.96929	0.0489192	0.0625508	14.0428	15.3627	13.1946	18.8579	16.0943	28.569
FAM200A	family with sequence similarity 200; member A	1.89916	384.335	0.925365	0.106727	8.67038	4.30676e-18	1.79022e-17	4.75352	3.81011	4.69394	8.22414	8.58586	7.85219
FAM201A	family with sequence similarity 201; member A	1.52118	176.543	0.605188	0.134415	4.50239	6.71948e-06	1.29214e-05	2.12109	2.00693	2.08082	3.23029	2.76094	3.28458
FAM208A	family with sequence similarity 208; member A	1.76581	3755.17	0.820331	0.0376537	21.7862	3.13453e-105	1.27847e-103	43.7002	46.4345	47.8266	79.8318	78.569	80.3524
FAM20C	family with sequence similarity 20; member C	2.19376	1134.93	1.13341	0.0595788	19.0237	1.08567e-80	2.97099e-79	11.4672	11.5322	11.872	25.4232	25.3367	24.258
FAM212A	family with sequence similarity 212; member A	1.58154	56.3302	0.661334	0.225503	2.93271	0.00336015	0.00494499	0.719656	0.641811	0.741997	1.04766	1.07744	1.12907
FAM212B	family with sequence similarity 212; member B	3.40017	123.402	1.76561	0.183655	9.61369	6.99919e-22	3.50973e-21	0.890101	0.672373	0.87104	2.91599	2.6431	2.53186
FAM214A	family with sequence similarity 214; member A	2.05591	281.317	1.03978	0.110113	9.4428	3.62964e-21	1.75746e-20	2.43358	2.75062	2.85508	5.22085	5.31986	5.59405
FAM217B	family with sequence similarity 217; member B	1.52049	596.327	0.60454	0.0755574	8.00106	1.23348e-15	4.50818e-15	7.36701	8.19073	8.00066	11.856	11.9529	11.3078
FAM222A-AS1	FAM222A antisense RNA 1	-2.29011	156.761	-1.19541	0.154098	-7.7575	8.66208e-15	3.01454e-14	3.31421	3.09699	3.25834	1.39688	1.48148	1.26593
FAM227A	family with sequence similarity 227; member A	4.24942	48.6167	2.08727	0.365898	5.7045	1.16687e-08	2.76589e-08	0.170445	0.366749	0.145173	0.698441	0.909091	1.30015
FAM228B	family with sequence similarity 228; member B	1.69346	293.645	0.75997	0.107821	7.04844	1.80928e-12	5.45597e-12	3.08695	3.30074	3.67772	5.76214	5.31986	5.54273
FAM46C	family with sequence similarity 46; member C	1.53867	87.1913	0.621681	0.19526	3.18386	0.00145325	0.00222735	0.975324	1.01875	1.14526	1.46673	1.43098	1.81336
FAM66B	family with sequence similarity 66; member B	1.50997	59.7478	0.594519	0.230914	2.57464	0.0100344	0.0139883	0.767002	0.611248	0.725867	0.907973	1.09428	1.11197
FAM71D	family with sequence similarity 71; member D	-1.58426	60.7638	-0.663808	0.24613	-2.69698	0.00699716	0.00993818	1.05108	0.988185	1.03234	0.628597	0.454545	0.821144
FAM72D	family with sequence similarity 72; member D	-1.54711	1576.5	-0.629573	0.0640113	-9.83534	7.9296e-23	4.14846e-22	34.6098	33.9854	33.6157	19.8881	22.3232	22.667
FAM73B	family with sequence similarity 73; member B	1.62752	774.947	0.702676	0.160209	4.38601	1.1545e-05	2.17022e-05	9.2419	9.58641	8.32327	14.1609	13.1986	16.0636
FAM78A	family with sequence similarity 78; member A	2.47045	389.327	1.30477	0.0902054	14.4645	2.03221e-47	2.53917e-46	4.06227	3.76936	4.24229	9.55118	10.0842	9.5458
FAM78B	family with sequence similarity 78; member B	2.20112	59.8618	1.13823	0.228406	4.98339	6.2479e-07	1.30406e-06	0.577619	0.631623	0.532302	1.37942	1.26263	1.14618
FAM83D	family with sequence similarity 83; member D	-1.55793	4675.08	-0.639634	0.0297932	-21.4691	3.02578e-102	1.17785e-100	92.9398	92.38	91.8625	57.9357	58.771	58.0275
FAM84B	family with sequence similarity 84; member B	2.9556	95.7331	1.56345	0.195898	7.98097	1.45188e-15	5.28396e-15	0.757533	0.825185	0.806519	2.70646	2.42424	1.79625
FAM86B3P	family with sequence similarity 86; member B3; pseudogene	1.8726	57.0886	0.905044	0.2486	3.64056	0.000272051	0.000451023	0.473458	0.539936	0.629085	1.08258	0.841751	1.06064
FAM86C1	family with sequence similarity 86; member C1	1.57631	466.759	0.656555	0.0835386	7.85931	3.86263e-15	1.37375e-14	6.35381	6.86636	6.46828	9.69087	9.98316	10.8117
FAM86C2P	family with sequence similarity 86; member C2; pseudogene	1.51739	470.862	0.601594	0.0854934	7.03673	1.968e-12	5.92342e-12	6.95037	6.85617	6.11341	9.60356	10.3535	9.85373
FAM86EP	family with sequence similarity 86; member E; pseudogene	2.02234	134.468	1.01603	0.150151	6.76668	1.31768e-11	3.788e-11	1.42984	1.70131	1.4356	3.03822	2.94613	3.11351
FAM86FP	family with sequence similarity 86; member F; pseudogene	1.81203	93.3201	0.857608	0.198806	4.31378	1.60483e-05	2.97483e-05	0.871163	0.72331	0.903301	1.3445	1.38047	1.69361
FAM86HP	family with sequence similarity 86; member H; pseudogene	2.44099	78.0167	1.28747	0.196548	6.55039	5.73859e-11	1.59216e-10	0.729126	0.702935	0.693606	1.72864	1.66667	1.71072
FAM86JP	family with sequence similarity 86; member J; pseudogene	1.85209	533.545	0.889151	0.0794011	11.1982	4.16009e-29	2.82643e-28	6.66629	6.32642	6.40376	11.2798	12.5758	11.4447
FANCB	Fanconi anemia; complementation group B	-1.5765	530.033	-0.656722	0.0891929	-7.36294	1.79904e-13	5.76729e-13	9.16615	10.0041	10.8719	6.0939	5.92592	6.62048
FAR2	fatty acyl CoA reductase 2	2.11631	628.578	1.08155	0.0752654	14.3698	8.00191e-47	9.86338e-46	6.73258	6.43848	6.59732	13.7069	14.3603	13.0186
FASTKD3	FAST kinase domains 3	1.53322	302.366	0.61656	0.106092	5.81158	6.18842e-09	1.49425e-08	3.46571	4.01386	4.06485	5.97167	5.57239	5.76512
FAXC	failed axon connections homolog	1.92831	238.809	0.947337	0.119779	7.90903	2.59404e-15	9.29802e-15	2.56614	2.65893	2.83895	5.18592	5.3872	4.63604
FBL	fibrillarin	-1.59914	14941.5	-0.677293	0.0379805	-17.8327	3.94156e-71	8.95028e-70	300.873	282.998	271.619	175.274	183.451	166.795
FBN1	fibrillin 1	2.94954	396.06	1.56049	0.099718	15.649	3.37453e-55	5.3421e-54	2.86916	2.86268	2.83895	8.52098	7.50842	8.8102
FBXL19-AS1	FBXL19 antisense RNA 1 (head to head)	1.97344	155.034	0.98071	0.157966	6.20838	5.35329e-10	1.38953e-09	1.33515	1.65037	1.74208	3.14298	2.54209	3.40433
FBXO10	F-box protein 10	1.53744	412.875	0.620532	0.0878897	7.06034	1.6609e-12	5.02919e-12	5.76672	5.51142	5.01655	8.41621	7.94613	8.36541
FBXO15	F-box protein 15	1.86674	110.884	0.900518	0.182971	4.92164	8.58218e-07	1.76963e-06	1.15524	1.06968	0.85491	1.92071	2.20539	1.59097
FBXO43	F-box protein 43	1.76626	81.6029	0.820698	0.201262	4.07776	4.5471e-05	8.10729e-05	1.02267	0.998372	0.838779	1.60641	1.71717	1.6765
FBXO48	F-box protein 48	2.34738	54.3062	1.23105	0.243932	5.04669	4.49521e-07	9.50944e-07	0.463989	0.560311	0.43552	0.960356	1.14478	1.28304
FBXO5	F-box protein 5	-1.90399	2395.97	-0.929025	0.0410304	-22.6423	1.66009e-113	8.1148e-112	48.8325	48.7063	51.0526	24.8645	25.505	26.1569
FBXO9	F-box protein 9	2.0127	823.751	1.00913	0.0847583	11.906	1.10112e-32	8.71037e-32	7.5848	8.14998	7.9684	15.68	14.9495	16.1834
FBXW7	F-box and WD repeat domain containing 7; E3 ubiquitin protein ligase	1.64775	437.636	0.720498	0.0999462	7.20886	5.6422e-13	1.75345e-12	5.48265	5.72536	5.85533	9.11465	9.09091	9.35763
FCGBP	Fc fragment of IgG binding protein	1.88407	138.137	0.913851	0.162299	5.63067	1.79513e-08	4.20682e-08	1.29728	1.57906	1.46786	2.61915	2.34007	3.06218
FCHO1	FCH domain only 1	-1.69342	1364.6	-0.759937	0.0538262	-14.1184	2.92759e-45	3.43979e-44	26.7977	26.4467	25.5182	14.4926	15.5556	15.6702
FCHSD1	FCH and double SH3 domains 1	1.63544	809.282	0.709675	0.146788	4.83469	1.33355e-06	2.70747e-06	8.76845	8.28241	7.77484	13.3577	12.0202	14.524
FDFT1	farnesyl-diphosphate farnesyltransferase 1	-1.50498	9602.42	-0.589741	0.0260969	-22.5981	4.52441e-113	2.17835e-111	192.877	191.738	193.355	125.37	128.148	123.531
FER1L4	fer-1-like family member 4; pseudogene (functional)	2.42357	675.622	1.27713	0.315905	4.04278	5.28211e-05	9.35916e-05	3.03013	4.05461	3.32286	7.90984	6.56565	10.2814
FEZ1	fasciculation and elongation protein zeta 1 (zygin I)	-1.85721	1881.68	-0.893139	0.0513991	-17.3765	1.24231e-67	2.6298e-66	39.2023	39.2523	38.0677	19.6087	21.7172	20.3062
FGD4	FYVE; RhoGEF and PH domain containing 4	2.30444	95.3148	1.20442	0.192672	6.25114	4.07459e-10	1.0654e-09	0.833286	0.998372	1.0646	2.25247	1.71717	2.53186
FGFR2	fibroblast growth factor receptor 2	1.54407	544.516	0.626739	0.078321	8.00219	1.22224e-15	4.46981e-15	6.60001	7.02935	7.50062	10.6163	10.6734	10.6064
FHL2	four and a half LIM domains 2	-2.51274	6674.63	-1.32926	0.0333822	-39.8195	0	0	152.946	150.744	149.529	59.123	59.6801	58.3355
FHOD3	formin homology 2 domain containing 3	5.01903	138.998	2.32741	0.165873	14.0312	1.00394e-44	1.16041e-43	0.833286	0.825185	0.596824	3.70174	3.85522	3.78069
FLI1	Fli-1 proto-oncogene; ETS transcription factor	4.83188	380.19	2.27258	0.100772	22.5517	1.29364e-112	6.11354e-111	1.96959	2.32274	2.11308	10.5639	9.74747	10.0761
FLJ37453	NA	1.96069	201.058	0.971361	0.123882	7.84103	4.46854e-15	1.58178e-14	2.05481	2.31256	2.20986	4.36526	4.00673	4.27679
FLJ42627	NA	1.97503	605.643	0.981876	0.0812544	12.084	1.28372e-33	1.04451e-32	6.39169	6.82561	6.61345	11.7862	12.7778	13.8739
FLJ46906	NA	-1.76369	235.135	-0.8186	0.120035	-6.81969	9.12362e-12	2.64837e-11	4.9429	4.81867	4.8875	2.7763	2.59259	2.78847
FMN1	formin 1	7.17174	212.737	2.84232	0.145475	19.5382	5.19471e-85	1.54001e-83	0.852225	0.76406	0.87104	6.07644	6.04377	5.32033
FMO4	flavin containing monooxygenase 4	1.58253	59.6758	0.662234	0.229886	2.8807	0.00396794	0.00579512	0.700718	0.774248	0.612954	1.01274	1.14478	1.11197
FN1	fibronectin 1	56.068	665.904	5.80911	0.165912	35.0131	1.42143e-268	3.79255e-266	0.378767	0.366749	0.274216	18.2991	18.3333	21.0418
FNDC5	fibronectin type III domain containing 5	1.79823	181.647	0.84658	0.136025	6.22372	4.85489e-10	1.26247e-09	2.05481	1.87449	1.91951	3.50967	3.68687	3.14772
FOSB	FBJ murine osteosarcoma viral oncogene homolog B	2.37938	1317.97	1.25059	0.440414	2.83957	0.00451741	0.00656169	11.1547	11.1043	10.0654	16.0991	15.0673	44.2734
FOXF1	forkhead box F1	1.59781	365.797	0.6761	0.0957604	7.06033	1.66108e-12	5.02919e-12	4.4221	4.3908	4.8875	6.93203	6.80134	7.66402
FOXO6	forkhead box O6	-1.6429	227.425	-0.716243	0.127843	-5.60253	2.11248e-08	4.92796e-08	4.43157	4.46211	4.5165	2.53185	3.08081	2.395
FOXP1	forkhead box P1	1.843	909.1	0.882058	0.0604032	14.6028	2.69458e-48	3.46481e-47	10.0847	10.5237	11.0493	19.1373	19.1414	18.8179
FOXQ1	forkhead box Q1	-1.91957	361.812	-0.940785	0.0959826	-9.80161	1.10802e-22	5.75441e-22	8.90101	8.89366	8.62975	4.13826	4.62963	4.7558
FRAS1	Fraser extracellular matrix complex subunit 1	67.0189	43.9178	6.0665	0.687497	8.82403	1.10413e-18	4.7372e-18	0	0.0407499	0.0161304	1.18735	1.14478	1.38568
FRAT1	frequently rearranged in advanced T-cell lymphomas 1	1.9525	214.488	0.965326	0.130884	7.37544	1.63804e-13	5.26961e-13	2.50933	2.51631	2.09695	4.76686	4.68013	4.31101
FREM2	FRAS1 related extracellular matrix protein 2	37.0273	67.756	5.21052	0.421698	12.356	4.51879e-35	3.89187e-34	0.0946916	0.0407499	0.0161304	1.93817	1.81818	2.34368
FRG1BP	FSHD region gene 1 family member B; pseudogene	1.64606	436.107	0.719016	0.088932	8.08501	6.21598e-16	2.30548e-15	5.17963	5.01224	5.67789	9.06227	8.3165	8.16012
FRMD4B	FERM domain containing 4B	-1.55325	54.8071	-0.635288	0.260985	-2.43419	0.014925	0.0203888	1.03214	1.03912	1.33882	0.646058	0.808081	0.684287
FRMD5	FERM domain containing 5	1.65637	51.892	0.728026	0.234967	3.09842	0.00194558	0.00294284	0.710187	0.651998	0.741997	1.15243	1.06061	1.1975
FRMD6	FERM domain containing 6	1.67536	878.252	0.744475	0.0655628	11.3551	6.99255e-30	4.92323e-29	10.596	10.6459	11.8236	18.7008	17.4074	18.0652
FRMPD3	FERM and PDZ domain containing 3	5.90492	47.8863	2.56192	0.306719	8.35265	6.67499e-17	2.62229e-16	0.160976	0.295437	0.129043	1.13497	1.19529	1.16329
FSCN1	fascin actin-bundling protein 1	-2.6887	24213.5	-1.42691	0.0260078	-54.8646	0	0	523.844	505.217	498.977	188.282	188.518	181.353
FSIP2	fibrous sheath interacting protein 2	2.95622	49.458	1.56375	0.283543	5.51505	3.48687e-08	7.99433e-08	0.198852	0.468624	0.370999	1.04766	1.0101	0.923788
FSTL1	follistatin-like 1	2.35719	1429.1	1.23707	0.0514471	24.0454	9.31755e-128	5.76473e-126	12.8875	13.6512	13.0172	30.8187	30.9764	29.8178
FSTL5	follistatin-like 5	4.95573	125.102	2.3091	0.195008	11.8411	2.3938e-32	1.86935e-31	0.672311	0.529748	0.822649	3.28267	3.06397	3.3359
FUS	FUS RNA binding protein	1.56594	7772.82	0.647026	0.0459296	14.0874	4.54275e-45	5.31801e-44	96.718	92.0132	85.5555	138.152	142.694	141.322
FYN	FYN proto-oncogene; Src family tyrosine kinase	2.43949	180.12	1.28658	0.133341	9.6488	4.97352e-22	2.5087e-21	1.61923	1.70131	1.69369	4.15572	3.88889	3.95176
FZD6	frizzled class receptor 6	2.09552	1058.19	1.06731	0.0650131	16.4168	1.44921e-60	2.60308e-59	10.5202	10.8089	10.7106	23.7295	20.9259	21.2642
G0S2	G0/G1 switch 2	3.63607	47.6047	1.86238	0.260486	7.14963	8.7015e-13	2.67499e-12	0.369297	0.315812	0.387129	1.37942	1.31313	1.11197
GAB2	GRB2-associated binding protein 2	-1.72697	1420.33	-0.788246	0.0530738	-14.8519	6.76441e-50	9.05243e-49	30.7558	29.9308	30.0186	17.1293	17.6768	16.7821
GABPB1-AS1	GABPB1 antisense RNA 1	1.71554	372.527	0.778665	0.132905	5.85882	4.66169e-09	1.1361e-08	4.50732	3.78974	3.35512	5.39546	6.90235	7.44162
GADD45B	growth arrest and DNA-damage-inducible; beta	-2.67952	6924.76	-1.42197	0.0333523	-42.6349	0	0	163.305	155.899	155.303	57.796	56.3131	59.8409
GADD45G	growth arrest and DNA-damage-inducible; gamma	-2.9705	42.0576	-1.5707	0.311612	-5.04058	4.6412e-07	9.79725e-07	0.880632	0.72331	0.774258	0.279376	0.30303	0.205286
GAL	galanin/GMAP prepropeptide	-2.31826	3313.56	-1.21304	0.0417341	-29.066	9.67498e-186	1.10632e-183	77.0885	73.8897	71.0543	30.4869	32.0202	31.6312
GALNT18	polypeptide N-acetylgalactosaminyltransferase 18	2.34127	293.305	1.22729	0.108523	11.309	1.18408e-29	8.24606e-29	2.75553	2.64874	2.29051	5.65737	6.02693	6.15858
GALNT6	polypeptide N-acetylgalactosaminyltransferase 6	-2.33303	1337.19	-1.2222	0.0543577	-22.4844	5.89326e-112	2.72473e-110	31.3713	31.357	33.0189	13.8641	13.4007	12.9843
GALT	galactose-1-phosphate uridylyltransferase	1.54993	587.065	0.632204	0.0813403	7.77233	7.70545e-15	2.68908e-14	7.05453	6.91729	6.95219	10.8782	10.3199	10.6578
GARNL3	GTPase activating Rap/RanGAP domain-like 3	1.52908	163.099	0.612666	0.135251	4.52984	5.9028e-06	1.1404e-05	1.96012	1.88468	1.88725	2.75884	2.79461	3.06218
GAS8	growth arrest-specific 8	1.89902	1448.21	0.925257	0.0512824	18.0424	9.05422e-73	2.1355e-71	15.0465	14.8635	14.7916	28.3392	27.6094	27.457
GATA2-AS1	GATA2 antisense RNA 1	1.88124	583.409	0.911687	0.077914	11.7012	1.25675e-31	9.5294e-31	6.42956	6.86636	6.0005	11.664	12.4579	11.6671
GATA3	GATA binding protein 3	2.58469	166.808	1.36999	0.139251	9.83825	7.70394e-23	4.03535e-22	1.57188	1.50775	1.46786	3.47474	3.97306	4.12283
GATS	GATS; stromal antigen 3 opposite strand	2.22583	233.721	1.15434	0.120348	9.59171	8.66395e-22	4.31412e-21	1.96012	2.06806	2.14534	4.1208	4.62963	4.68737
GBP1	guanylate binding protein 1; interferon-inducible	9.38638	149.373	3.23057	0.180491	17.8988	1.20474e-71	2.76508e-70	0.445051	0.458436	0.483911	4.5224	4.14141	4.0544
GBP2	guanylate binding protein 2; interferon-inducible	1.69641	2833.76	0.762483	0.0396321	19.239	1.7445e-82	4.9759e-81	30.415	29.6455	30.7929	50.3227	50.4714	50.4149
GBP3	guanylate binding protein 3	8.09722	247.96	3.01743	0.136928	22.0366	1.28556e-107	5.46981e-106	0.804879	0.92706	1.03234	7.28125	7.4074	6.97973
GBP4	guanylate binding protein 4	9.28676	139.2	3.21517	0.189479	16.9685	1.40556e-64	2.78654e-63	0.445051	0.468624	0.370999	3.7192	3.88889	4.27679
GBX2	gastrulation brain homeobox 2	-1.66358	680.144	-0.734295	0.0710192	-10.3394	4.67511e-25	2.71661e-24	15.2454	14.2115	14.1947	8.76543	8.6532	8.38252
GCAT	glycine C-acetyltransferase	-1.5397	1953.32	-0.622646	0.0455583	-13.667	1.59829e-42	1.73615e-41	36.0491	34.5559	33.777	22.0707	22.6936	21.8972
GCNT1	glucosaminyl (N-acetyl) transferase 1; core 2	2.05405	213.254	1.03847	0.125705	8.26116	1.44268e-16	5.55014e-16	2.18738	2.20049	2.3873	4.34779	5.0505	4.20837
GCSHP3	glycine cleavage system protein H (aminomethyl carrier) pseudogene 3	1.67166	71.2067	0.74128	0.212103	3.49491	0.000474225	0.000767425	0.804879	0.794623	0.677476	1.20481	1.24579	1.31725
GDPD3	glycerophosphodiester phosphodiesterase domain containing 3	1.915	134.065	0.937344	0.334842	2.79936	0.00512036	0.00738889	1.36356	1.47718	1.14526	2.11278	1.6835	3.71226
GDPGP1	GDP-D-glucose phosphorylase 1	2.64228	49.7292	1.40178	0.278675	5.03017	4.90036e-07	1.03256e-06	0.435582	0.376936	0.354868	1.11751	0.875421	1.06064
GEM	GTP binding protein overexpressed in skeletal muscle	-1.54224	258.519	-0.625026	0.122783	-5.09051	3.57096e-07	7.60573e-07	4.96184	5.18542	5.03268	3.59697	3.21549	2.8569
GEN1	GEN1 Holliday junction 5' flap endonuclease	3.07241	243.685	1.61937	0.119701	13.5285	1.06236e-41	1.12351e-40	1.63817	1.89487	1.88725	5.44784	5.52188	5.30322
GFOD1	glucose-fructose oxidoreductase domain containing 1	-1.66499	299.194	-0.735514	0.105425	-6.97664	3.02322e-12	8.97506e-12	6.58107	5.7763	6.29085	3.45728	3.63636	3.90044
GHET1	gastric carcinoma proliferation enhancing transcript 1	3.02608	61.0741	1.59745	0.244729	6.52744	6.69035e-11	1.84424e-10	0.520804	0.478811	0.354868	1.62387	1.22896	1.24882
GHR	growth hormone receptor	1.66716	42.5568	0.737392	0.276656	2.66537	0.0076903	0.0108756	0.397705	0.387124	0.596824	0.768285	0.63973	0.804037
GINS2	GINS complex subunit 2 (Psf2 homolog)	-1.67453	1408.86	-0.743752	0.0614792	-12.0976	1.0871e-33	8.87914e-33	27.0723	26.5587	27.0506	16.2387	16.9697	14.0963
GIPR	gastric inhibitory polypeptide receptor	2.29343	601.082	1.19751	0.361551	3.31213	0.000925876	0.00145529	3.75926	4.40099	3.93581	8.60828	7.91246	10.7091
GJB3	gap junction protein; beta 3; 31kDa	-1.7517	483.804	-0.808758	0.0801285	-10.0933	5.91637e-24	3.24918e-23	11.2494	10.6255	10.9364	6.25105	6.41414	5.7309
GJB4	gap junction protein; beta 4; 30.3kDa	-2.05202	104.854	-1.03705	0.195281	-5.31053	1.09309e-07	2.42285e-07	2.59455	2.36349	1.93564	1.0302	1.31313	0.975109
GJB5	gap junction protein; beta 5; 31.1kDa	-1.62759	604.008	-0.702741	0.0765097	-9.18499	4.11549e-20	1.88644e-19	13.1053	12.4185	12.372	7.84	7.72727	7.32187
GJD3	gap junction protein; delta 3; 31.9kDa	1.9251	585.702	0.94493	0.0846897	11.1576	6.57756e-29	4.44297e-28	6.49585	6.57092	5.61337	11.9608	11.8518	11.7013
GLB1L2	galactosidase; beta 1-like 2	-2.44172	961.308	-1.2879	0.0663276	-19.4172	5.51841e-84	1.62097e-82	22.3851	21.2001	23.2761	9.1845	8.83838	8.8273
GLDN	gliomedin	1.65222	52.4608	0.724407	0.247956	2.92152	0.00348331	0.00511768	0.587088	0.601061	0.661345	1.08258	0.757576	1.14618
GLI1	GLI family zinc finger 1	-2.24504	42.2826	-1.16674	0.297588	-3.92065	8.83088e-05	0.000153373	0.899571	1.03912	1.08073	0.296837	0.589225	0.427679
GLI2	GLI family zinc finger 2	1.80034	184.454	0.848269	0.129995	6.5254	6.78184e-11	1.86788e-10	2.12109	2.32274	2.3873	4.0335	3.67003	4.32812
GLI3	GLI family zinc finger 3	4.22942	122.086	2.08046	0.175603	11.8476	2.21572e-32	1.73346e-31	0.710187	0.72331	0.838779	3.43982	2.96296	2.94243
GLIPR2	GLI pathogenesis-related 2	1.6398	136.588	0.713519	0.151151	4.72057	2.35182e-06	4.68207e-06	1.66657	1.89487	1.54852	2.7763	2.84512	2.65161
GLRX5	glutaredoxin 5	-1.58336	4185.58	-0.662991	0.0438823	-15.1084	1.42593e-51	2.01638e-50	88.2621	87.8669	79.1195	52.7847	54.4613	51.2531
GLTP	glycolipid transfer protein	-1.73455	3189.59	-0.794565	0.0375312	-21.1708	1.77486e-99	6.68549e-98	67.1174	67.2781	66.4249	39.0254	37.7778	36.9173
GLTPD2	glycolipid transfer protein domain containing 2	1.79289	157.93	0.842287	0.146496	5.74956	8.94737e-09	2.13586e-08	1.94118	1.467	1.67756	2.91599	3.13131	2.92533
GLTSCR1L	GLTSCR1-like	1.72732	905.597	0.788535	0.0601845	13.102	3.2084e-39	3.18033e-38	11.041	11.3896	11.8074	19.4865	18.4175	20.0325
GLUD2	glutamate dehydrogenase 2	-1.6064	62.5274	-0.683836	0.298037	-2.29447	0.0217636	0.0291464	1.22152	1.11043	1.38721	0.925434	0.589225	0.752716
GNAI1	guanine nucleotide binding protein (G protein); alpha inhibiting activity polypeptide 1	6.13882	283.919	2.61796	0.13049	20.0626	1.56813e-89	5.11018e-88	1.29728	1.15118	1.50012	7.5257	7.94613	8.04037
GNAL	guanine nucleotide binding protein (G protein); alpha activating activity polypeptide; olfactory type	2.01982	897.842	1.01423	0.0642254	15.7917	3.54855e-56	5.73093e-55	9.59226	10.1263	10.6622	19.9405	20.0505	20.0496
GNAQ	guanine nucleotide binding protein (G protein); q polypeptide	5.66745	140.181	2.5027	0.167945	14.9019	3.20163e-50	4.33898e-49	0.606026	0.784435	0.741997	4.20811	3.77104	3.8149
GNB3	guanine nucleotide binding protein (G protein); beta polypeptide 3	1.56134	195.484	0.642789	0.176746	3.63679	0.000276056	0.000457308	2.14003	2.14956	2.06469	3.0033	2.79461	3.95176
GNE	glucosamine (UDP-N-acetyl)-2-epimerase/N-acetylmannosamine kinase	2.17157	4822.29	1.11874	0.0318283	35.1492	1.19752e-270	3.40815e-268	49.6563	49.613	50.2784	106.111	104.899	107.724
GNG2	guanine nucleotide binding protein (G protein); gamma 2	114.579	436.029	6.8402	0.271504	25.1937	4.69305e-140	3.3391e-138	0.151507	0.0916872	0.0967822	13.0085	12.7946	13.5318
GNG5	guanine nucleotide binding protein (G protein); gamma 5	-1.56949	3453.64	-0.650298	0.0391933	-16.5921	7.9526e-62	1.47821e-60	71.1324	71.6383	66.8604	43.9494	44.6296	42.7337
GNRHR2	gonadotropin-releasing hormone (type 2) receptor 2; pseudogene	-1.86053	109.928	-0.895714	0.187178	-4.78536	1.70681e-06	3.43319e-06	2.2726	2.70987	2.3389	1.3445	1.59933	0.923788
GOLGA1	golgin A1	1.84285	947.986	0.881938	0.0808498	10.9083	1.05155e-27	6.78788e-27	9.06199	10.4014	10.2267	17.7229	17.4242	18.4758
GOLGA2P5	golgin A2 pseudogene 5	2.7648	123.605	1.46718	0.198597	7.38771	1.49379e-13	4.82252e-13	0.946916	1.01875	0.838779	2.33978	2.07071	3.25036
GOLGA6L3	golgin A6 family-like 3	1.87011	50.9047	0.90312	0.257318	3.50974	0.000448547	0.000727802	0.56815	0.529748	0.564563	0.960356	0.925926	1.16329
GOLGA6L4	golgin A6 family-like 4	2.95889	124.981	1.56506	0.197079	7.94125	2.00151e-15	7.22677e-15	0.79541	0.855748	0.758128	2.0604	1.91919	3.04508
GOLGA6L5P	golgin A6 family-like 5; pseudogene	2.39584	88.2607	1.26053	0.280001	4.50189	6.73524e-06	1.29478e-05	0.482927	0.96781	0.596824	1.41434	1.27946	2.1384
GOLGA8A	golgin A8 family; member A	2.52548	508.751	1.33656	0.358548	3.7277	0.000193237	0.000326016	3.35208	3.5758	3.91968	7.43839	6.81818	12.608
GOLGA8B	golgin A8 family; member B	2.44926	408.123	1.29235	0.365473	3.53609	0.000406101	0.000661906	2.85969	3.01549	2.74216	6.33835	4.83165	9.5458
GOLGA8H	golgin A8 family; member H	-1.76537	1652.66	-0.819968	0.0549231	-14.9294	2.12171e-50	2.88765e-49	30.6233	33.69	32.8898	17.007	17.6936	19.314
GOLGA8IP	golgin A8 family; member I; pseudogene	-1.97678	49.7318	-0.98315	0.356099	-2.76089	0.00576446	0.00827083	0.738595	0.672373	0.806519	0.34922	0.218855	0.530322
GOSR1	golgi SNAP receptor complex member 1	1.51957	1510.03	0.603661	0.0470922	12.8187	1.28856e-37	1.20457e-36	20.3966	20.2425	19.8242	29.8409	30.0337	30.4337
GP1BB	glycoprotein Ib (platelet); beta polypeptide	-158.339	33.7239	-7.30688	2.32485	-3.14295	0.00167256	0.00254643	0.473458	1.04931	0	0	0	0
GPC2	glypican 2	-1.54928	90.1605	-0.631596	0.199439	-3.16687	0.00154087	0.00235714	2.00746	1.83374	1.91951	1.15243	0.909091	1.59097
GPCPD1	glycerophosphocholine phosphodiesterase 1	2.48128	923.01	1.31109	0.0808743	16.2114	4.18982e-59	7.24144e-58	7.65108	9.71885	8.61362	21.1104	20.7744	21.384
GPD1	glycerol-3-phosphate dehydrogenase 1 (soluble)	-1.51293	427.361	-0.597345	0.0899038	-6.64427	3.0473e-11	8.57353e-11	8.25711	7.65079	8.40392	5.01131	5.60606	5.13215
GPM6A	glycoprotein M6A	-1.58623	102.856	-0.665601	0.181755	-3.66207	0.000250188	0.00041699	1.85596	2.03749	1.66143	0.925434	1.32997	1.1975
GPM6B	glycoprotein M6B	-2.24058	88.5695	-1.16387	0.212504	-5.47695	4.32718e-08	9.85737e-08	2.03587	1.95599	1.59691	0.68098	0.925926	0.855359
GPNMB	glycoprotein (transmembrane) nmb	-1.65156	72.7529	-0.723825	0.225613	-3.20826	0.00133542	0.00205957	1.0132	0.92706	0.967822	0.593675	0.60606	0.530322
GPR1	G protein-coupled receptor 1	-1.64689	55.7752	-0.719742	0.234865	-3.06449	0.00218039	0.0032825	1.15524	1.3855	1.22591	0.890512	0.622895	0.735609
GPR135	G protein-coupled receptor 135	2.33016	62.9454	1.22043	0.23155	5.27069	1.35911e-07	2.98972e-07	0.558681	0.570498	0.677476	1.44926	1.46465	1.1804
GPR161	G protein-coupled receptor 161	1.51264	729.528	0.597067	0.0785432	7.60177	2.92109e-14	9.83449e-14	9.63961	9.16872	9.14592	13.4275	14.2424	13.891
GPR176	G protein-coupled receptor 176	2.37853	143.589	1.25007	0.152727	8.18498	2.72339e-16	1.0313e-15	1.58135	1.28362	1.20978	3.16044	3.28283	3.16483
GPR3	G protein-coupled receptor 3	-1.56424	814.39	-0.645465	0.0664421	-9.71469	2.61039e-22	1.33512e-21	16.8267	17.115	16.7756	11.0354	10.9933	9.81952
GPR63	G protein-coupled receptor 63	3.08561	77.3013	1.62555	0.224293	7.24745	4.24703e-13	1.32954e-12	0.68178	0.672373	0.564563	2.14771	1.78451	1.93311
GPRASP1	G protein-coupled receptor associated sorting protein 1	2.23243	105.155	1.15861	0.191734	6.04283	1.51439e-09	3.81936e-09	0.748064	0.92706	1.03234	2.14771	1.75084	1.96733
GPRASP2	G protein-coupled receptor associated sorting protein 2	2.05617	854.81	1.03996	0.0851372	12.2151	2.58251e-34	2.16596e-33	10.5392	8.76122	8.21036	17.0594	20.1178	18.6297
GPRC5A	G protein-coupled receptor; class C; group 5; member A	-1.8368	32720.8	-0.877195	0.0263979	-33.2297	4.01111e-242	8.42135e-240	616.499	606.593	629.891	326.8	326.818	336.721
GPSM3	G-protein signaling modulator 3	1.90928	107.918	0.933032	0.171128	5.45224	4.97386e-08	1.12804e-07	1.09842	0.957622	1.29043	2.09532	2.05387	2.05286
GPX8	glutathione peroxidase 8 (putative)	-1.71593	2551.05	-0.778989	0.0473769	-16.4424	9.50754e-61	1.72225e-59	51.2376	52.4349	55.2949	31.4124	29.5286	29.9205
GRAMD1B	GRAM domain containing 1B	-2.06546	5029.42	-1.04646	0.0301899	-34.6626	2.88367e-263	7.38623e-261	111.944	114.202	114.122	54.199	53.7374	53.785
GRB7	growth factor receptor-bound protein 7	-2.36771	5655.7	-1.24349	0.0349923	-35.5361	1.36054e-276	4.14869e-274	125.078	122.27	122.752	50.5147	51.0269	51.9545
GREB1	growth regulation by estrogen in breast cancer 1	-1.59753	335.076	-0.675839	0.10309	-6.5558	5.53458e-11	1.53623e-10	5.75725	6.27548	6.27471	3.4922	4.00673	3.72936
GRHL1	grainyhead-like transcription factor 1	1.59647	195.667	0.67489	0.163032	4.1396	3.47906e-05	6.26142e-05	2.0264	2.45518	2.45182	3.59697	3.28283	3.95176
GRID2IP	glutamate receptor; ionotropic; delta 2 (Grid2) interacting protein	2.16005	73.3429	1.11106	0.226933	4.89601	9.78025e-07	2.0073e-06	0.729126	0.76406	0.564563	1.3445	1.49832	1.57386
GRIN2C	glutamate receptor; ionotropic; N-methyl D-aspartate 2C	1.53154	63.8258	0.614986	0.253237	2.4285	0.0151614	0.0206984	0.79541	0.682561	0.612954	0.890512	0.892256	1.38568
GRIP2	glutamate receptor interacting protein 2	-1.60773	762.101	-0.685027	0.100204	-6.83634	8.12404e-12	2.36939e-11	15.3495	15.7295	14.6948	8.5559	8.68687	10.7262
GRK5	G protein-coupled receptor kinase 5	-2.77154	1664.76	-1.47069	0.0513007	-28.6679	9.58196e-181	1.04686e-178	40.1303	38.8041	37.8741	14.5625	13.8047	13.0699
GSDMB	gasdermin B	1.78791	244.33	0.838275	0.315568	2.6564	0.0078979	0.0111508	1.77073	2.25143	2.0163	3.17791	2.77778	4.63604
GSG1L	GSG1-like	2.03013	55.0994	1.02157	0.240781	4.24274	2.20812e-05	4.03702e-05	0.643903	0.611248	0.45165	1.0302	1.3468	1.07775
GSPT2	G1 to S phase transition 2	1.56743	1611.76	0.648399	0.0472803	13.7139	8.38e-43	9.18859e-42	21.1541	20.3546	21.0985	32.3902	32.0539	31.8707
GSTM1	glutathione S-transferase mu 1	-1.54773	1792.38	-0.630155	0.0537281	-11.7286	9.09633e-32	6.97168e-31	33.4356	32.9055	33.8577	20.4992	22.7778	20.2549
GSTM3	glutathione S-transferase mu 3 (brain)	-1.57747	2004.2	-0.657616	0.0481664	-13.653	1.93741e-42	2.09919e-41	37.7914	36.5526	37.7612	22.9089	24.0067	22.8381
GSTT2B	glutathione S-transferase theta 2B (gene/pseudogene)	-1.50893	1362.63	-0.593524	0.133131	-4.45821	8.26483e-06	1.57394e-05	21.1731	21.302	24.8085	16.1689	12.0539	15.5162
GTF2H2B	general transcription factor IIH; polypeptide 2B (pseudogene)	2.40787	618.85	1.26776	0.0791551	16.0161	9.86771e-58	1.65197e-56	4.82927	5.1243	5.59724	11.664	12.1549	12.7106
GTF2IP20	general transcription factor IIi pseudogene 20	2.0233	319.114	1.01671	0.122866	8.27498	1.2848e-16	4.96363e-16	2.94491	3.17849	3.09703	6.05897	5.52188	6.72312
GUSBP1	glucuronidase; beta pseudogene 1	1.61346	170.119	0.690161	0.156481	4.4105	1.03131e-05	1.95009e-05	1.70445	2.22087	1.66143	3.21283	2.77778	2.90822
GUSBP11	glucuronidase; beta pseudogene 11	1.68832	244.149	0.755591	0.16892	4.47306	7.71083e-06	1.4737e-05	2.71765	2.37368	2.53247	3.68428	3.6532	5.30322
GUSBP4	glucuronidase; beta pseudogene 4	2.32869	98.8141	1.21952	0.197178	6.18487	6.21518e-10	1.60544e-09	0.842756	0.814998	1.04847	1.95563	1.86869	2.29236
H3F3B	H3 histone; family 3B (H3.3B)	-1.53163	34476.5	-0.615064	0.0248383	-24.7627	2.26059e-135	1.50788e-133	666.411	659.415	655.28	420.811	427.239	422.034
HACD1	3-hydroxyacyl-CoA dehydratase 1	-1.78724	1453.43	-0.837729	0.0506015	-16.5554	1.46317e-61	2.71576e-60	29.4964	30.8375	29.196	15.9245	16.4983	16.7992
HAP1	huntingtin-associated protein 1	2.5043	100.836	1.32441	0.187244	7.07316	1.51442e-12	4.5971e-12	0.757533	0.865935	0.774258	1.78102	2.07071	2.05286
HAPLN1	hyaluronan and proteoglycan link protein 1	11.8603	83.7693	3.56807	0.262478	13.5938	4.35751e-42	4.65443e-41	0.198852	0.173187	0.258086	2.54931	2.18855	2.41211
HARBI1	harbinger transposase derived 1	2.09252	140.708	1.06524	0.161705	6.58754	4.47165e-11	1.24741e-10	1.60029	1.43643	1.85499	3.30013	3.24916	3.42144
HBA1	hemoglobin; alpha 1	-2.21643	52.4636	-1.14824	0.320106	-3.58705	0.000334445	0.000549345	1.28781	0.977997	0.919431	0.209532	0.555555	0.650073
HBEGF	heparin-binding EGF-like growth factor	-2.05203	1254.27	-1.03705	0.0546553	-18.9744	2.77791e-80	7.53743e-79	26.2201	26.5995	27.1474	12.6418	13.0303	12.5567
HCG18	HLA complex group 18 (non-protein coding)	1.7594	1278.11	0.815085	0.0548397	14.8631	5.7254e-50	7.70222e-49	14.2795	14.3949	14.9529	25.2486	24.0572	25.9345
HCN1	hyperpolarization activated cyclic nucleotide gated potassium channel 1	2.17649	117.113	1.122	0.172071	6.52056	7.00448e-11	1.92751e-10	1.18365	1.13081	1.41947	2.33978	3.06397	2.49765
HDAC10	histone deacetylase 10	1.62243	1604.04	0.698153	0.113208	6.16698	6.96066e-10	1.7915e-09	17.3759	17.3187	16.3723	24.7248	26.6498	30.006
HDHD3	haloacid dehalogenase-like hydrolase domain containing 3	1.68574	703.443	0.753385	0.0717501	10.5001	8.6263e-26	5.17699e-25	8.50331	8.58804	8.75879	13.899	13.7374	15.1056
HDX	highly divergent homeobox	2.21653	197.498	1.14831	0.129172	8.88973	6.12597e-19	2.6568e-18	2.10215	2.09862	2.16147	4.60971	4.3266	4.89265
HECTD2	HECT domain containing E3 ubiquitin protein ligase 2	3.75003	126.5	1.9069	0.179257	10.6378	1.98768e-26	1.21742e-25	0.691249	0.988185	1.00008	3.38744	3.06397	3.30169
HECW1	HECT; C2 and WW domain containing E3 ubiquitin protein ligase 1	-1.70588	220.261	-0.770516	0.127728	-6.03246	1.61478e-09	4.06057e-09	5.12282	4.60474	4.66168	3.02076	2.6431	2.63451
HELB	helicase (DNA) B	1.68384	176.812	0.751757	0.128276	5.86045	4.61602e-09	1.12519e-08	2.08322	2.15974	2.14534	3.57951	3.40067	3.5754
HELQ	helicase; POLQ-like	1.90274	298.941	0.928078	0.12508	7.41988	1.17224e-13	3.80652e-13	3.30474	3.32112	3.70999	6.26851	6.3973	6.56916
HERC2P2	hect domain and RLD 2 pseudogene 2	2.72903	1040.8	1.44839	0.281433	5.14648	2.65422e-07	5.70058e-07	7.831	9.81053	8.7104	27.1344	22.3232	21.1445
HERC2P3	hect domain and RLD 2 pseudogene 3	2.05446	1025.35	1.03876	0.265836	3.90752	9.32498e-05	0.00016156	9.31766	11.3896	10.8557	22.3676	20.1852	21.0931
HERC2P7	hect domain and RLD 2 pseudogene 7	3.207	40.219	1.68122	0.381572	4.40605	1.05273e-05	1.98766e-05	0.246198	0.244499	0.225825	0.733363	0.521885	1.00932
HERC2P9	hect domain and RLD 2 pseudogene 9	2.34306	293.064	1.22839	0.262365	4.682	2.84086e-06	5.62505e-06	2.33888	3.20905	2.48408	5.91929	5.65656	6.9113
HES1	hes family bHLH transcription factor 1	1.71112	1555.6	0.774937	0.115065	6.73477	1.64188e-11	4.69471e-11	20.0557	19.6414	18.7758	29.4917	29.9663	38.7991
HES2	hes family bHLH transcription factor 2	1.72685	490.525	0.78814	0.0813097	9.69306	3.22719e-22	1.64251e-21	5.53946	5.52161	5.2585	9.56864	9.10774	9.0668
HES6	hes family bHLH transcription factor 6	-1.60934	1673.72	-0.686469	0.0598658	-11.4668	1.93676e-30	1.3982e-29	37.2517	34.7087	32.0672	20.2548	21.9023	21.4353
HEXDC	hexosaminidase (glycosyl hydrolase family 20; catalytic domain) containing	1.52526	614.016	0.609057	0.0776446	7.84416	4.35851e-15	1.54411e-14	7.51852	7.94623	6.9038	11.9084	10.7407	10.9999
HHAT	hedgehog acyltransferase	2.50645	143.666	1.32564	0.154196	8.5971	8.17552e-18	3.35267e-17	1.29728	1.17156	1.20978	3.4049	2.79461	2.87401
HIATL2	hippocampus abundant transcript-like 2	-1.6127	262.774	-0.689481	0.121663	-5.66713	1.45209e-08	3.42295e-08	4.99025	5.35861	5.17785	2.75884	3.23232	3.45565
HIPK2	homeodomain interacting protein kinase 2	1.9594	677.4	0.970414	0.0750868	12.9239	3.30014e-38	3.16591e-37	7.20603	7.70173	7.45223	13.8641	14.4444	14.6951
HIST1H1C	histone cluster 1; H1c	1.99746	566.859	0.998168	0.0752305	13.2681	3.54326e-40	3.61582e-39	5.83301	5.65405	5.45207	11.3147	11.1784	10.8288
HIST1H2BK	histone cluster 1; H2bk	1.58232	950.248	0.662043	0.0668013	9.91063	3.74263e-23	1.98148e-22	10.4066	10.0041	9.79114	15.8197	15.4714	15.7215
HIST1H3H	histone cluster 1; H3h	-1.93091	108.051	-0.949283	0.180638	-5.25517	1.47886e-07	3.24477e-07	2.13056	2.28199	1.88725	1.0302	1.14478	1.04354
HIST1H4J	histone cluster 1; H4j	1.65509	273.236	0.726912	0.112338	6.47079	9.74942e-11	2.65154e-10	3.74979	3.47393	3.09703	6.0939	5.43771	5.35455
HIST2H2AC	histone cluster 2; H2ac	-1.60989	201.837	-0.686962	0.126454	-5.4325	5.55698e-08	1.25628e-07	3.6835	3.70824	4.14551	2.32232	2.32323	2.36079
HIST2H2BC	histone cluster 2; H2bc (pseudogene)	-1.60346	245.478	-0.681189	0.130747	-5.20998	1.88859e-07	4.11067e-07	4.1759	4.33986	4.17777	2.40962	2.50842	2.8569
HIST2H2BE	histone cluster 2; H2be	1.5708	553.721	0.651497	0.0791762	8.22844	1.89665e-16	7.25088e-16	6.39169	6.40792	6.79089	10.0226	9.73064	10.3841
HIST2H4A	histone cluster 2; H4a	1.82827	84.6898	0.87048	0.184443	4.71951	2.36418e-06	4.70448e-06	0.956386	0.96781	0.935562	1.86833	1.6835	1.59097
HIST2H4B	histone cluster 2; H4b	1.82827	84.6898	0.87048	0.184443	4.71951	2.36418e-06	4.70448e-06	0.956386	0.96781	0.935562	1.86833	1.6835	1.59097
HIVEP2	human immunodeficiency virus type I enhancer binding protein 2	7.59623	599.221	2.92528	0.0919278	31.8215	3.26296e-222	5.09619e-220	2.10215	2.22087	2.30664	15.7498	16.3468	17.1072
HJURP	Holliday junction recognition protein	-1.64737	9075.79	-0.720168	0.0276493	-26.0465	1.47344e-149	1.15063e-147	191.116	192.319	195.226	112.728	113.401	118.655
HLA-DPA1	major histocompatibility complex; class II; DP alpha 1	5.77164	183.459	2.52898	0.15173	16.6676	2.25357e-62	4.25058e-61	0.994262	0.876122	0.677476	4.76686	4.93266	5.04662
HLA-DQA1	major histocompatibility complex; class II; DQ alpha 1	13.514	37.9829	3.75638	0.395268	9.50338	2.03189e-21	9.96645e-21	0.0757533	0.0916872	0.112913	1.55403	0.976431	1.09486
HLA-DRA	major histocompatibility complex; class II; DR alpha	8.88648	133.034	3.15161	0.198582	15.8706	1.01328e-56	1.66373e-55	0.407174	0.550123	0.387129	4.66209	3.78788	3.42144
HLA-DRB1	major histocompatibility complex; class II; DR beta 1	7.25558	270.306	2.85909	0.132601	21.5616	4.11672e-103	1.61726e-101	0.984793	1.25306	1.113	8.03207	8.55219	7.25344
HLA-DRB5	major histocompatibility complex; class II; DR beta 5	8.89797	33.4001	3.15348	0.358938	8.78557	1.55572e-18	6.61932e-18	0.142037	0.112062	0.0967822	1.04766	1.11111	0.975109
HLX	H2.0-like homeobox	2.4347	79.6197	1.28374	0.224093	5.72863	1.01246e-08	2.41015e-08	0.719656	0.692748	0.919431	1.95563	1.2963	2.25815
HMCN1	hemicentin 1	7.64668	129.502	2.93483	0.194909	15.0574	3.08487e-51	4.30839e-50	0.445051	0.417686	0.45165	2.7763	3.41751	3.64383
HMGA1	high mobility group AT-hook 1	-1.7768	127150	-0.829277	0.024511	-33.8328	6.48902e-251	1.53898e-248	2687.17	2639.02	2597.59	1461.56	1504.36	1413.17
HMGB1	high mobility group box 1	-1.56612	25791.2	-0.647195	0.0291756	-22.1828	5.03438e-109	2.21565e-107	504.782	512.725	509.01	323.815	325.151	308.083
HMGB2	high mobility group box 2	-1.70826	21105.1	-0.772525	0.0290441	-26.5983	7.09634e-156	5.94006e-154	427.457	426.672	411.373	243.546	251.246	232.777
HMHA1	histocompatibility (minor) HA-1	1.76989	1414.98	0.82366	0.0698519	11.7915	4.31692e-32	3.34059e-31	14.895	14.6903	14.727	25.2137	25.2862	26.5161
HN1	hematological and neurological expressed 1	-1.50768	17142.4	-0.59233	0.0323846	-18.2905	9.85064e-75	2.4168e-73	321.828	311.706	301.396	209.183	206.532	193.397
HNF1A	HNF1 homeobox A	1.69481	51.0089	0.76112	0.258656	2.9426	0.00325468	0.00480159	0.691249	0.499186	0.758128	0.873051	1.38047	0.958002
HNRNPA1L2	heterogeneous nuclear ribonucleoprotein A1-like 2	1.61039	333.728	0.687407	0.110162	6.23994	4.37727e-10	1.14151e-09	3.63616	3.68786	3.95194	5.48276	6.02693	6.26123
HNRNPL	heterogeneous nuclear ribonucleoprotein L	-1.55096	28874.5	-0.633163	0.0193985	-32.6398	1.11863e-233	2.17065e-231	569.693	560.688	560.079	355.157	357.98	357.147
HNRNPU-AS1	HNRNPU antisense RNA 1	1.81398	293.399	0.859158	0.386707	2.22173	0.0263015	0.0348807	2.21578	2.50612	2.9196	3.99857	2.96296	6.62048
HOMEZ	homeobox and leucine zipper encoding	1.76461	888.184	0.819347	0.0656907	12.4728	1.05049e-35	9.2656e-35	10.3971	11.2164	9.92018	18.8404	18.7542	17.2098
HOXA1	homeobox A1	1.91979	68.9842	0.940946	0.2331	4.03667	5.42161e-05	9.59439e-05	0.672311	0.825185	0.935562	1.60641	1.54882	1.38568
HOXA3	homeobox A3	2.02972	522.917	1.02128	0.0887808	11.5034	1.26865e-30	9.25258e-30	5.09441	6.01061	5.0972	10.5988	10.6229	11.1539
HOXB6	homeobox B6	-1.8441	1609.34	-0.882921	0.0518765	-17.0197	5.87053e-65	1.17843e-63	33.2936	32.8648	31.9865	17.688	17.3064	17.3125
HOXB7	homeobox B7	-1.53525	655.597	-0.618476	0.071178	-8.68914	3.65187e-18	1.52393e-17	12.2626	12.7547	12.3075	8.27652	8.0303	7.57848
HOXB8	homeobox B8	-1.90415	6458.58	-0.929147	0.0369295	-25.16	1.09818e-139	7.72767e-138	132.824	138.804	135.56	66.0376	70.6734	73.2187
HOXB9	homeobox B9	-2.21418	9003	-1.14677	0.0261589	-43.8387	0	0	211.958	211.329	213.131	96.1229	93.6363	92.4472
HPCAL1	hippocalcin-like 1	-1.53481	25004.2	-0.618064	0.029518	-20.9385	2.3877e-97	8.6873e-96	479.329	472.179	473.959	297.745	312.441	301.753
HPCAL4	hippocalcin like 4	-1.80408	269.246	-0.851262	0.11634	-7.317	2.53569e-13	8.06621e-13	4.85768	4.61492	4.67781	2.44454	2.65993	2.60029
HPS6	Hermansky-Pudlak syndrome 6	2.42772	894.261	1.2796	0.066338	19.2892	6.62491e-83	1.89387e-81	9.08093	8.32316	8.3394	19.8183	21.3805	20.3062
HPSE	heparanase	1.78163	80.9694	0.833201	0.193878	4.29755	1.727e-05	3.19482e-05	0.861694	0.80481	0.919431	1.32704	1.633	1.53965
HRAT92	NA	1.80293	90.2036	0.850344	0.278259	3.05595	0.00224352	0.00337357	0.757533	0.733498	0.88717	1.50165	1.0101	1.6765
HS3ST3B1	heparan sulfate (glucosamine) 3-O-sulfotransferase 3B1	2.89564	44.8234	1.53388	0.263297	5.82569	5.68785e-09	1.37546e-08	0.45452	0.356561	0.41939	1.25719	1.04377	1.1975
HSD17B14	hydroxysteroid (17-beta) dehydrogenase 14	1.64759	267.033	0.720353	0.116316	6.19309	5.89958e-10	1.52762e-09	3.1627	2.79137	3.30673	4.95893	4.84848	5.11505
HSD17B7	hydroxysteroid (17-beta) dehydrogenase 7	-1.64104	3059.48	-0.714615	0.0392396	-18.2116	4.17906e-74	1.01558e-72	62.1651	63.3253	64.0698	36.7554	38.7542	37.8411
HSF4	heat shock transcription factor 4	2.26688	527.035	1.18071	0.457409	2.5813	0.00984301	0.0137335	3.08695	3.61655	3.43577	6.39073	5	11.1539
HSP90AA1	heat shock protein 90kDa alpha (cytosolic); class A member 1	-1.82104	209529	-0.864761	0.0248347	-34.8207	1.18271e-265	3.09123e-263	4280.01	4329.59	4423.71	2364.87	2384.29	2277.99
HSPA1A	heat shock 70kDa protein 1A	-3.72385	19133.1	-1.8968	0.0334137	-56.767	0	0	405.668	383.304	375.257	103.16	103.131	100.778
HSPA1B	heat shock 70kDa protein 1B	-3.75303	5489.38	-1.90806	0.0375297	-50.8413	0	0	111.566	113.713	107.138	28.3916	29.0236	29.6125
HSPA2	heat shock 70kDa protein 2	-1.81682	222.298	-0.861419	0.127117	-6.77658	1.23053e-11	3.54384e-11	4.43157	4.05461	4.08098	2.32232	2.07071	2.41211
HSPA5	heat shock 70kDa protein 5 (glucose-regulated protein; 78kDa)	-1.94666	78594.1	-0.961004	0.0203135	-47.3087	0	0	1653.68	1631.91	1646.65	822.519	817.794	847.301
HSPA6	heat shock 70kDa protein 6 (HSP70B')	-9.4441	106.307	-3.23941	0.230788	-14.0363	9.34558e-45	1.08218e-43	3.42784	3.21924	3.40351	0.331759	0.43771	0.273715
HSPA8	heat shock 70kDa protein 8	-1.56694	98323.8	-0.64795	0.0288202	-22.4825	6.15981e-112	2.83772e-110	1876.19	1835.88	1928.29	1179.96	1204.86	1149.4
HSPB1	heat shock 27kDa protein 1	-1.50756	87915.5	-0.592213	0.0240014	-24.6741	2.02808e-134	1.33884e-132	1618.59	1558.65	1530.76	1035.93	1029.97	1000.79
HSPE1	heat shock 10kDa protein 1	-1.66327	12388	-0.734023	0.0369401	-19.8707	7.30502e-88	2.32725e-86	271.282	260.504	246.085	156.643	158.064	144.744
HSPH1	heat shock 105kDa/110kDa protein 1	-1.62897	18600.3	-0.703964	0.0223539	-31.4918	1.12325e-217	1.6535e-215	373.682	377.089	383.354	224.601	228.148	230.656
HTATSF1P2	HIV-1 Tat specific factor 1 pseudogene 2	2.08388	369.492	1.05927	0.107696	9.83573	7.89938e-23	4.13434e-22	4.00546	3.30074	3.59707	7.80508	7.3569	7.18501
HTR7P1	5-hydroxytryptamine (serotonin) receptor 7 pseudogene 1	3.31057	265.898	1.72708	0.117992	14.6373	1.62355e-48	2.09605e-47	1.79914	2.04768	1.69369	5.74468	5.77441	6.60337
HUS1	HUS1 checkpoint clamp component	-1.58603	1397.5	-0.665417	0.0504662	-13.1854	1.06496e-39	1.06889e-38	27.3185	27.7405	28.1798	16.9547	17.1549	17.3809
HYAL3	hyaluronoglucosaminidase 3	1.50498	339.741	0.58974	0.105172	5.60739	2.05397e-08	4.79848e-08	4.08121	3.20905	3.91968	5.51768	5.47138	5.54273
ICA1	islet cell autoantigen 1; 69kDa	2.06173	579.188	1.04386	0.0742166	14.065	6.23023e-45	7.25369e-44	5.89929	6.36717	6.29085	12.9386	12.3401	12.2316
ICA1L	islet cell autoantigen 1;69kDa-like	1.57625	291.39	0.656501	0.110922	5.9186	3.24703e-09	7.9986e-09	3.38049	3.94255	3.41964	5.37799	5.89225	5.38876
ICK	intestinal cell (MAK-like) kinase	1.52381	695.42	0.60768	0.0707452	8.5897	8.71992e-18	3.56906e-17	8.44649	8.39448	9.25883	13.0608	12.3569	13.4805
ICOSLG	inducible T-cell co-stimulator ligand	2.31753	662.845	1.21259	0.0726959	16.6803	1.82368e-62	3.45501e-61	6.39169	6.37736	6.1618	14.5276	14.2256	14.4042
ID2	inhibitor of DNA binding 2; dominant negative helix-loop-helix protein	3.63126	373.726	1.86047	0.10526	17.6749	6.54196e-70	1.45456e-68	2.28207	2.18012	2.74216	8.13684	8.29966	8.94705
ID3	inhibitor of DNA binding 3; dominant negative helix-loop-helix protein	1.80048	4920.51	0.848381	0.0376317	22.5443	1.52786e-112	7.19384e-111	57.743	53.4537	52.7947	95.9658	100.556	93.8158
IDH2	isocitrate dehydrogenase 2 (NADP+); mitochondrial	-1.54005	7292.41	-0.622981	0.0358068	-17.3984	8.48715e-68	1.80257e-66	139.575	130.165	132.124	83.3938	88.9225	83.9791
IDI1	isopentenyl-diphosphate delta isomerase 1	-1.91784	1779.99	-0.939483	0.0517862	-18.1416	1.49666e-73	3.56278e-72	38.227	39.7617	40.3905	20.3596	19.1077	21.0931
IDUA	iduronidase; alpha-L-	1.80579	327.621	0.852629	0.224148	3.80387	0.000142454	0.000242995	3.03013	2.99512	3.0809	4.81924	4.73064	6.58626
IFI16	interferon; gamma-inducible protein 16	2.57324	722.922	1.36358	0.073197	18.629	1.87118e-77	4.82177e-76	6.71364	6.19398	7.17802	17.2515	17.1044	16.1663
IFI35	interferon-induced protein 35	1.50197	642.474	0.586861	0.0803475	7.30403	2.79266e-13	8.84629e-13	8.38968	7.52854	7.04897	10.6163	12.0034	11.4105
IFIH1	interferon induced with helicase C domain 1	1.54588	517.499	0.628424	0.0788621	7.96865	1.60414e-15	5.82648e-15	6.24965	6.9886	6.64571	9.88294	10.3535	9.92216
IFIT5	interferon-induced protein with tetratricopeptide repeats 5	1.72673	800.954	0.788042	0.0712674	11.0575	2.01581e-28	1.33281e-27	9.50704	9.97353	10.7428	17.7753	17.3232	15.961
IFITM1	interferon induced transmembrane protein 1	-1.51895	12511.2	-0.603078	0.0319313	-18.8867	1.46674e-79	3.92982e-78	227.79	221.038	223.551	146.707	148.704	139.27
IFITM2	interferon induced transmembrane protein 2	-1.75722	8714.33	-0.813292	0.0337307	-24.1113	1.9019e-128	1.194e-126	185.264	181.123	177.37	104.295	104.175	95.4923
IFNAR2	interferon (alpha; beta and omega) receptor 2	1.61024	875.847	0.68728	0.061985	11.0878	1.43706e-28	9.57949e-28	11.0789	10.9108	11.13	17.8626	17.1044	17.3809
IGF2	insulin-like growth factor 2	4.07566	7463.39	2.02703	0.047346	42.8132	0	0	46.2758	48.309	42.2293	186.274	186.633	175.656
IGFBP4	insulin-like growth factor binding protein 4	2.12725	7740.46	1.08899	0.0351596	30.9728	1.2535e-210	1.76413e-208	83.9441	82.6611	78.571	168.062	176.481	168.129
IGFBP5	insulin-like growth factor binding protein 5	386.886	260.878	8.59576	0.597924	14.376	7.31801e-47	9.03778e-46	0.0189383	0.0101875	0.0483911	7.97969	9.54545	8.24566
IGFLR1	IGF-like family receptor 1	-1.50468	191.312	-0.589457	0.139738	-4.2183	2.46153e-05	4.48178e-05	4.24219	3.86105	3.09703	2.54931	2.50842	2.30947
IGIP	IgA-inducing protein	1.74747	176.802	0.805271	0.135148	5.95844	2.54654e-09	6.33519e-09	2.14003	1.98656	2.1776	3.68428	3.50168	3.60961
IKBKAP	inhibitor of kappa light polypeptide gene enhancer in B-cells; kinase complex-associated protein	1.87176	2443.48	0.904397	0.0570959	15.8399	1.64963e-56	2.68789e-55	26.3527	26.304	27.1958	48.402	46.734	51.5097
IKBKB	inhibitor of kappa light polypeptide gene enhancer in B-cells; kinase beta	1.7275	1580.95	0.788684	0.0503846	15.6533	3.15524e-55	5.00113e-54	19.2035	17.9198	18.4854	31.5346	31.7172	31.118
IKBKE	inhibitor of kappa light polypeptide gene enhancer in B-cells; kinase epsilon	3.06772	369.214	1.61717	0.101157	15.9867	1.58313e-57	2.64e-56	2.6703	2.89324	2.5486	7.64793	8.28283	8.60491
IKZF2	IKAROS family zinc finger 2 (Helios)	25.603	389.181	4.67824	0.163189	28.6677	9.64542e-181	1.04686e-178	0.378767	0.387124	0.548433	10.8433	9.59596	11.5131
IKZF3	IKAROS family zinc finger 3 (Aiolos)	2.17826	49.9748	1.12318	0.259129	4.33443	1.4614e-05	2.72038e-05	0.482927	0.478811	0.612954	1.32704	0.993266	1.00932
IL10RA	interleukin 10 receptor; alpha	1.91892	42.9224	0.940294	0.276164	3.40483	0.000662046	0.00105484	0.463989	0.397311	0.43552	0.628597	1.06061	0.752716
IL17RB	interleukin 17 receptor B	1.57576	243.761	0.656052	0.113669	5.77159	7.85282e-09	1.88335e-08	2.765	2.78118	2.87121	4.38272	4.41077	4.20837
IL17RE	interleukin 17 receptor E	-1.57005	631.787	-0.65081	0.0800649	-8.12853	4.34517e-16	1.6262e-15	11.8933	11.3692	11.0977	7.40347	6.88552	7.23634
IL23A	interleukin 23; alpha subunit p19	1.53995	65.5234	0.622881	0.212339	2.93343	0.00335235	0.00493539	0.842756	0.876122	0.983953	1.4318	1.32997	1.30015
IL32	interleukin 32	2.38061	636.254	1.25133	0.0770016	16.2508	2.20623e-59	3.82861e-58	6.41062	5.90873	5.82306	13.7418	14.798	13.9937
IL4I1	interleukin 4 induced 1	1.50265	83.9197	0.587511	0.198682	2.95705	0.00310601	0.0045955	1.1363	1.15118	0.790388	1.62387	1.48148	1.50543
IL6R	interleukin 6 receptor	-1.58619	280.465	-0.665567	0.118723	-5.60604	2.07006e-08	4.83429e-08	5.40689	4.81867	5.98437	3.66681	3.26599	3.06218
INCENP	inner centromere protein antigens 135/155kDa	-1.6254	5512.33	-0.700797	0.0326854	-21.4406	5.5848e-102	2.15435e-100	112.162	111.257	107.493	66.5614	67.2727	66.2048
INHBE	inhibin; beta E	-6.38507	140.008	-2.6747	0.180064	-14.8542	6.53325e-50	8.75223e-49	4.76299	4.21761	4.37133	0.715902	0.757576	0.581644
INO80C	INO80 complex subunit C	-1.50639	376.53	-0.591095	0.0938434	-6.29874	3.00074e-10	7.89775e-10	8.0772	7.33498	7.56514	5.25577	5.01683	4.72158
INPP5E	inositol polyphosphate-5-phosphatase E	1.83028	1294.2	0.872062	0.0690551	12.6285	1.4708e-36	1.33309e-35	14.9897	14.507	13.8237	24.4804	24.9327	28.569
INPP5J	inositol polyphosphate-5-phosphatase J	1.5562	147.108	0.638025	0.146873	4.34406	1.39873e-05	2.6075e-05	1.81808	1.84393	1.67756	2.93345	2.67677	2.58318
INSIG1	insulin induced gene 1	-2.69179	7498.7	-1.42857	0.0350217	-40.7909	0	0	161.146	165.699	171.982	61.6549	60.2188	59.9778
IPO5P1	importin 5 pseudogene 1	1.7448	295.493	0.803064	0.102902	7.80416	5.98999e-15	2.1029e-14	3.26686	3.09699	3.11316	5.60499	5.30303	5.35455
IQCA1	IQ motif containing with AAA domain 1	-2.19862	1267.24	-1.1366	0.0602571	-18.8625	2.31923e-79	6.14955e-78	29.6574	32.223	32.664	14.6847	13.7879	13.7028
IQCC	IQ motif containing C	1.54155	175.036	0.624385	0.156355	3.99338	6.51392e-05	0.000114577	2.41464	2.23106	2.1776	2.82869	3.63636	3.88333
IQCE	IQ motif containing E	1.59268	3531.9	0.671453	0.0355076	18.9101	9.41124e-80	2.53214e-78	43.1889	41.6973	40.9228	65.8106	66.6835	64.5283
IQCH-AS1	IQCH antisense RNA 1	1.79909	110.008	0.847271	0.168481	5.02889	4.93327e-07	1.03915e-06	1.11736	1.37531	1.12913	1.99056	2.20539	2.22393
IQCJ-SCHIP1	IQCJ-SCHIP1 readthrough	-2.32166	552.405	-1.21516	0.0910022	-13.353	1.13726e-40	1.17743e-39	13.9481	13.6206	13.4043	6.4955	6.09427	4.7558
IQGAP2	IQ motif containing GTPase activating protein 2	1.59522	1268.05	0.673757	0.0574693	11.7238	9.62739e-32	7.35668e-31	14.9613	16.3815	16.582	24.1486	25.4882	25.2502
IRF1	interferon regulatory factor 1	1.86818	2131.59	0.90163	0.045499	19.8165	2.1451e-87	6.74996e-86	22.2904	21.6076	23.4374	42.2557	40.7576	40.219
ISG15	ISG15 ubiquitin-like modifier	-2.07395	2372.68	-1.05238	0.0522452	-20.1431	3.09421e-90	1.01091e-88	52.6959	50.0816	46.9071	22.9263	25.0842	22.9578
ISLR2	immunoglobulin superfamily containing leucine-rich repeat 2	2.98509	85.2274	1.57777	0.197319	7.99603	1.28493e-15	4.68703e-15	0.700718	0.72331	0.580693	1.85087	2.05387	2.03575
ISM2	isthmin 2	-1.77661	456.775	-0.829125	0.0964895	-8.59291	8.47965e-18	3.47405e-17	7.17763	6.77467	6.7425	3.7192	4.30976	3.42144
ITGA1	integrin; alpha 1	512.193	246.646	9.00054	0.728751	12.3506	4.83248e-35	4.15366e-34	0.00946916	0.0203749	0.0161304	7.84	7.74411	7.13369
ITGA10	integrin; alpha 10	-1.93872	708.989	-0.955106	0.0909987	-10.4958	9.02894e-26	5.40849e-25	14.6677	14.8839	15.1142	7.03679	7.20538	8.36541
ITGA5	integrin; alpha 5 (fibronectin receptor; alpha polypeptide)	-1.58456	3901.13	-0.66408	0.033764	-19.6683	4.0331e-86	1.23274e-84	76.7855	75.9883	75.1998	47.948	47.8283	45.5564
ITGA7	integrin; alpha 7	1.84065	48.3122	0.880212	0.280766	3.13504	0.00171832	0.00261236	0.397705	0.509374	0.45165	0.803207	0.57239	1.07775
ITGB3	integrin; beta 3 (platelet glycoprotein IIIa; antigen CD61)	-1.76188	83.1434	-0.817114	0.204791	-3.98999	6.60772e-05	0.000116132	1.63817	1.56887	1.48399	0.873051	0.791246	0.958002
ITGB8	integrin; beta 8	5.96903	44.8308	2.5775	0.299367	8.60983	7.31696e-18	3.00636e-17	0.170445	0.224124	0.241956	1.23973	1.06061	1.36857
ITPK1	inositol-tetrakisphosphate 1-kinase	-1.59007	4793.75	-0.669091	0.0342122	-19.5571	3.59148e-85	1.06719e-83	96.3298	92.7977	94.7175	56.9055	60.1852	58.1815
ITPKA	inositol-trisphosphate 3-kinase A	-1.53984	587.754	-0.622779	0.0854638	-7.28704	3.16834e-13	9.99679e-13	11.4482	9.83091	9.90405	6.42566	6.90235	6.60337
ITPKB	inositol-trisphosphate 3-kinase B	-1.67075	90.0691	-0.740496	0.195853	-3.78088	0.000156273	0.000265718	1.9033	2.03749	1.66143	1.23973	1.0101	1.06064
ITPRIP	inositol 1;4;5-trisphosphate receptor interacting protein	-2.01084	3790.46	-1.0078	0.0377001	-26.7319	2.00314e-157	1.68778e-155	80.8193	79.1363	78.6517	40.0905	38.7205	37.7555
IZUMO4	IZUMO family member 4	1.57239	48.5118	0.652957	0.315294	2.07094	0.038364	0.04979	0.463989	0.509374	0.403259	0.593675	0.723905	0.821144
JAG1	jagged 1	3.46519	4318.06	1.79294	0.0406353	44.1227	0	0	29.3923	29.9715	30.5993	99.0214	100.909	105.808
JAKMIP3	Janus kinase and microtubule interacting protein 3	1.8829	109.982	0.912959	0.182253	5.00929	5.46324e-07	1.14532e-06	1.07002	1.18175	0.967822	1.72864	2.10438	2.1555
JARID2	jumonji; AT rich interactive domain 2	1.51963	829.647	0.603717	0.0686841	8.78977	1.49871e-18	6.38734e-18	10.5108	10.2588	9.92018	14.8593	14.8653	16.1492
JDP2	Jun dimerization protein 2	2.98928	285.82	1.5798	0.105336	14.9978	7.59113e-51	1.04537e-49	2.90703	2.64874	2.45182	7.70031	8.08081	7.88641
JMJD4	jumonji domain containing 4	1.65937	761.254	0.730637	0.0715022	10.2184	1.64044e-24	9.2307e-24	9.365	9.60678	9.96857	15.1911	17.138	14.7293
JMJD6	jumonji domain containing 6	-1.82211	2846.6	-0.865608	0.0398099	-21.7435	7.952e-105	3.22283e-103	58.6236	56.6525	56.0369	30.7663	31.7508	29.8691
JMJD7	jumonji domain containing 7	1.54817	100.795	0.630567	0.214179	2.94412	0.00323878	0.00478035	1.35409	0.916872	0.951692	1.51911	1.26263	2.1555
JPH1	junctophilin 1	6.23736	47.8411	2.64094	0.292456	9.03019	1.71379e-19	7.61044e-19	0.22726	0.173187	0.209695	1.13497	1.22896	1.36857
JRKL	JRK-like	2.01376	683.836	1.00989	0.0701802	14.3899	5.9851e-47	7.41307e-46	7.62268	7.6406	7.54901	15.0689	14.5118	15.5504
KANK1	KN motif and ankyrin repeat domains 1	10.8366	91.1035	3.43784	0.242399	14.1826	1.17403e-45	1.39092e-44	0.22726	0.244499	0.274216	2.89853	2.32323	2.6174
KANK3	KN motif and ankyrin repeat domains 3	1.50764	88.1201	0.592289	0.190862	3.10324	0.00191414	0.00289803	1.24046	1.10025	0.85491	1.76356	1.61616	1.4199
KAT6A	K(lysine) acetyltransferase 6A	1.51736	3356.07	0.601563	0.0378817	15.88	8.71111e-57	1.43213e-55	46.0107	45.5686	47.9879	67.871	68.367	71.4225
KATNAL2	katanin p60 subunit A-like 2	1.73235	145.589	0.792734	0.174409	4.54525	5.48688e-06	1.06261e-05	1.46772	1.49756	1.24204	2.16517	2.55892	2.48054
KAZALD1	Kazal-type serine peptidase inhibitor domain 1	1.59646	532.1	0.674875	0.0823866	8.19155	2.57877e-16	9.78557e-16	6.91249	6.10229	6.21019	9.93532	10.3704	9.90506
KBTBD11	kelch repeat and BTB (POZ) domain containing 11	2.38485	244.119	1.2539	0.1222	10.261	1.05601e-24	6.01349e-24	2.60402	2.46537	2.11308	5.53514	5.43771	5.98751
KCND1	potassium channel; voltage gated Shal related subfamily D; member 1	1.59185	199.78	0.670701	0.194874	3.44172	0.000578036	0.000926638	2.0264	2.45518	1.90338	3.02076	2.71044	4.27679
KCNG3	potassium channel; voltage gated modifier subfamily G; member 3	-1.9309	179.33	-0.949274	0.132971	-7.13898	9.40276e-13	2.88641e-12	3.86342	4.07499	4.21003	1.83341	2.12121	2.20683
KCNH3	potassium channel; voltage gated eag related subfamily H; member 3	2.08641	307.61	1.06102	0.104792	10.125	4.27923e-24	2.36327e-23	2.81234	2.83212	2.88734	5.62245	5.55555	6.27833
KCNJ14	potassium channel; inwardly rectifying subfamily J; member 14	1.62381	93.1118	0.69938	0.21342	3.27701	0.00104913	0.00163917	1.22152	1.35493	1.35495	1.9731	1.78451	2.49765
KCNK3	potassium channel; two pore domain subfamily K; member 3	-2.55966	366.062	-1.35595	0.105393	-12.8657	7.02353e-38	6.64821e-37	8.89155	8.66954	8.37166	2.98583	3.90572	3.06218
KCNK5	potassium channel; two pore domain subfamily K; member 5	-1.56748	6768.63	-0.648443	0.0315283	-20.567	5.42296e-94	1.88728e-92	141.043	136.93	134.85	88.0385	86.3804	84.3213
KCNMB3	potassium channel subfamily M regulatory beta subunit 3	1.85162	174.055	0.888786	0.136325	6.5196	7.04938e-11	1.93945e-10	1.91277	1.96618	1.8066	3.7192	3.16498	3.48986
KCNQ2	potassium channel; voltage gated KQT-like subfamily Q; member 2	-1.58653	3501.56	-0.665877	0.0392812	-16.9516	1.8742e-64	3.69275e-63	67.5151	65.21	63.4569	39.1651	41.9023	40.4585
KCTD11	potassium channel tetramerization domain containing 11	1.88619	361.797	0.915475	0.100062	9.14908	5.74188e-20	2.61045e-19	4.10962	3.83049	3.59707	7.43839	7.10437	6.92841
KCTD12	potassium channel tetramerization domain containing 12	2.89633	101.603	1.53423	0.187998	8.16087	3.32611e-16	1.25324e-15	0.672311	0.896497	0.774258	1.9731	2.54209	2.1384
KCTD15	potassium channel tetramerization domain containing 15	1.56171	2115.88	0.643123	0.0441349	14.5718	4.24774e-48	5.41302e-47	26.0591	25.5807	26.7442	40.2651	38.8889	40.9033
KCTD18	potassium channel tetramerization domain containing 18	1.69164	1114.14	0.758421	0.0587612	12.9068	4.11872e-38	3.93645e-37	13.825	13.2845	13.4366	22.5771	23.0976	21.709
KCTD21-AS1	KCTD21 antisense RNA 1	1.56679	89.773	0.647813	0.204901	3.16159	0.00156908	0.002396	1.17418	1.304	0.790388	1.72864	1.59933	1.77915
KCTD6	potassium channel tetramerization domain containing 6	-1.69565	334.594	-0.761837	0.0963952	-7.90327	2.7168e-15	9.72173e-15	6.71364	6.57092	7.01671	3.77158	3.90572	4.0544
KDM4D	lysine (K)-specific demethylase 4D	1.77944	97.0417	0.831427	0.180191	4.61413	3.94737e-06	7.73233e-06	1.15524	0.96781	1.16139	1.81595	2.03704	1.86468
KDM8	lysine (K)-specific demethylase 8	2.13673	47.3957	1.09541	0.263784	4.15267	3.2862e-05	5.92599e-05	0.530273	0.509374	0.387129	1.10004	0.824916	1.11197
KIAA0753	KIAA0753	1.74473	1073.14	0.803001	0.0563085	14.2607	3.84362e-46	4.61776e-45	11.5145	12.3982	12.1784	20.4643	20.505	20.7852
KIAA0907	KIAA0907	-1.75528	2512.23	-0.811698	0.094022	-8.63306	5.97319e-18	2.46611e-17	47.7341	50.1733	48.9879	27.1868	25.2357	29.7323
KIAA1161	KIAA1161	-1.77501	936.474	-0.82783	0.0630058	-13.1389	1.96956e-39	1.9645e-38	17.3286	16.8195	16.3723	9.30672	9.3771	9.3063
KIAA1211L	KIAA1211-like	2.25569	54.2279	1.17357	0.239015	4.91	9.10746e-07	1.87372e-06	0.539742	0.662186	0.41939	1.22227	1.19529	1.23172
KIAA1407	KIAA1407	1.9632	197.004	0.973211	0.13532	7.1919	6.38956e-13	1.97899e-12	1.82755	2.11899	1.69369	3.42236	3.73737	3.78069
KIAA1549L	KIAA1549-like	9.56291	763.113	3.25745	0.0835321	38.9964	0	0	2.13056	2.19031	2.24212	20.4119	20.9428	20.0838
KIAA1551	KIAA1551	1.89655	1249.41	0.923379	0.0659695	13.9971	1.62448e-44	1.86422e-43	13.6072	15.3016	15.711	28.3392	26.1279	28.3979
KIAA1656	NA	3.40763	145.252	1.76877	0.16509	10.7139	8.75582e-27	5.46205e-26	0.965855	0.957622	1.12913	2.95091	3.16498	4.00308
KIAA1683	KIAA1683	4.58421	93.8637	2.19667	0.202095	10.8695	1.61034e-27	1.03325e-26	0.558681	0.539936	0.43552	2.40962	2.3064	2.29236
KIAA1804	mixed lineage kinase 4	3.27474	87.3484	1.71138	0.194867	8.78232	1.60133e-18	6.80435e-18	0.587088	0.651998	0.758128	2.07786	2.08754	2.17261
KIAA2013	KIAA2013	-1.54992	12852.1	-0.632194	0.0373826	-16.9114	3.70525e-64	7.27808e-63	232.316	229.463	225.196	140.561	151.195	143.512
KIAA2018	KIAA2018	1.56084	1058.21	0.64232	0.0669753	9.59041	8.77366e-22	4.36705e-21	12.3383	14.1606	14.6786	21.4771	20.6397	20.7681
KIF21B	kinesin family member 21B	3.51127	397.762	1.81199	0.09606	18.8631	2.2919e-79	6.0897e-78	2.75553	2.89324	3.00025	9.70833	10.5724	9.42605
KIF22	kinesin family member 22	-1.68232	7026.27	-0.750453	0.0328219	-22.8644	1.0507e-115	5.33979e-114	146.545	140.974	135.366	80.9144	83.6027	82.5079
KIF24	kinesin family member 24	1.72749	229.069	0.788674	0.12572	6.27324	3.53609e-10	9.27627e-10	3.13429	2.51631	2.48408	4.95893	4.30976	4.61894
KIF27	kinesin family member 27	1.80547	391.951	0.852377	0.100761	8.4594	2.68753e-17	1.07493e-16	4.41263	5.11411	4.43585	7.5257	7.81145	9.46027
KIF2C	kinesin family member 2C	-1.58266	7776.05	-0.66235	0.0274733	-24.1089	2.0178e-128	1.26059e-126	156.014	153.984	154.126	94.2721	95.9259	97.7675
KIF7	kinesin family member 7	2.20994	193.078	1.14401	0.131026	8.73116	2.52073e-18	1.0609e-17	1.80861	2.11899	1.72595	4.08588	4.00673	4.24258
KIFC1	kinesin family member C1	-1.62206	5724.35	-0.697826	0.0317914	-21.9502	8.63114e-107	3.61239e-105	111.85	111.787	107.606	67.2948	67.8619	65.5034
KIFC2	kinesin family member C2	1.63968	1763.94	0.713411	0.231779	3.07797	0.00208414	0.00314277	17.499	17.1048	17.2756	24.8645	26.532	32.1102
KLF11	Kruppel-like factor 11	-1.51613	2189.77	-0.600393	0.0474987	-12.6402	1.2673e-36	1.15191e-35	38.7762	40.3526	41.0518	24.7946	27.3906	25.5581
KLF12	Kruppel-like factor 12	16.103	311.622	4.00926	0.144978	27.6543	2.47971e-168	2.42425e-166	0.558681	0.601061	0.564563	8.92258	8.93939	9.44316
KLF16	Kruppel-like factor 16	-1.71822	18300.4	-0.780911	0.0433567	-18.0113	1.58799e-72	3.72479e-71	369.742	360.789	318.091	201.273	206.734	191.532
KLF2	Kruppel-like factor 2	-2.03412	11340.8	-1.02441	0.044757	-22.8881	6.09742e-116	3.11114e-114	218.776	224.542	203.227	97.7992	105.05	109.332
KLF3-AS1	KLF3 antisense RNA 1	-1.92004	39.1768	-0.941137	0.411134	-2.28912	0.0220722	0.0295257	0.624965	0.295437	0.483911	0.17461	0.252525	0.290822
KLF4	Kruppel-like factor 4 (gut)	-1.53152	1966.66	-0.614964	0.0457825	-13.4323	3.91079e-41	4.08528e-40	38.6626	39.181	37.0837	23.974	24.596	25.1989
KLF5	Kruppel-like factor 5 (intestinal)	-1.55612	173.615	-0.637956	0.14203	-4.49168	7.06626e-06	1.35475e-05	3.06801	3.02568	3.00025	2.00802	1.70034	2.03575
KLF6	Kruppel-like factor 6	-1.62732	26452.4	-0.702497	0.0300341	-23.39	5.39875e-121	3.08669e-119	527.281	531.338	549.288	317.424	315.387	337.097
KLHDC1	kelch domain containing 1	1.84332	64.1154	0.882304	0.222993	3.95664	7.60116e-05	0.000132898	0.634434	0.682561	0.596824	1.22227	0.993266	1.26593
KLHL13	kelch-like family member 13	1.90811	297.715	0.932145	0.103196	9.03277	1.67382e-19	7.43812e-19	3.4089	3.3313	3.0809	6.0939	6.17845	6.20991
KLHL20	kelch-like family member 20	1.89903	621.962	0.925264	0.0737514	12.5457	4.19618e-36	3.74238e-35	6.89355	7.05992	6.9038	13.0085	12.7778	13.1212
KLHL21	kelch-like family member 21	-1.94524	5528.14	-0.95995	0.0361832	-26.5302	4.34152e-155	3.56422e-153	111.897	110.279	109.428	54.0069	57.3232	56.0773
KLHL3	kelch-like family member 3	2.0469	279.883	1.03344	0.109137	9.46926	2.81822e-21	1.37288e-20	2.49039	2.83212	2.46795	5.08116	5.16835	5.45719
KLHL4	kelch-like family member 4	13.2243	372.473	3.72512	0.131948	28.2318	2.38088e-175	2.45903e-173	0.871163	0.651998	0.822649	10.0925	9.83165	10.4354
KLHL7-AS1	KLHL7 antisense RNA 1 (head to head)	1.6693	135.032	0.739243	0.151848	4.86833	1.12547e-06	2.30034e-06	1.33515	1.48737	1.45173	2.32232	2.17172	2.49765
KLK10	kallikrein-related peptidase 10	3.33731	128.301	1.73868	0.169077	10.2834	8.37223e-25	4.79103e-24	0.871163	0.865935	1.0646	2.67154	3.23232	3.16483
KLK5	kallikrein-related peptidase 5	3.46424	282.605	1.79254	0.114054	15.7165	1.16549e-55	1.86114e-54	1.9033	1.81337	1.79047	6.00659	6.70033	6.07305
KLK6	kallikrein-related peptidase 6	5.14271	5464.79	2.36253	0.0370782	63.7175	0	0	27.65	26.9255	28.7927	142.028	143.434	134.651
KLK7	kallikrein-related peptidase 7	3.38572	526.389	1.75946	0.0963651	18.2583	1.7777e-74	4.34485e-73	3.27633	3.21924	3.96807	11.1751	11.8855	11.3763
KLLN	killin; p53-regulated DNA replication inhibitor	4.49081	37.7468	2.16698	0.32675	6.63191	3.31372e-11	9.30881e-11	0.170445	0.193562	0.290347	1.0302	0.892256	0.872466
KMT2E-AS1	KMT2E antisense RNA 1 (head to head)	-1.53351	382.688	-0.616839	0.101785	-6.06023	1.35925e-09	3.43621e-09	7.04506	6.88673	6.79089	4.64463	4.29293	4.34522
KNDC1	kinase non-catalytic C-lobe domain (KIND) containing 1	1.54493	4038.57	0.627537	0.0373708	16.7922	2.78441e-63	5.3624e-62	50.215	49.2768	49.2138	75.5538	76.6666	73.4411
KPNA2	karyopherin alpha 2 (RAG cohort 1; importin alpha 1)	-1.73535	18174.4	-0.795227	0.0224822	-35.3714	4.70187e-274	1.40039e-271	398.017	399.746	399.404	224.357	227.441	225.541
KPNA5	karyopherin alpha 5 (importin alpha 6)	1.58968	237.357	0.668741	0.11634	5.74816	9.02207e-09	2.15289e-08	2.85969	3.03587	3.30673	4.64463	4.62963	5.0124
KRBA2	KRAB-A domain containing 2	2.41033	142.535	1.26923	0.158359	8.01492	1.10211e-15	4.04549e-15	1.32568	1.31418	1.29043	3.42236	2.60943	3.28458
KRCC1	lysine-rich coiled-coil 1	1.59645	992.751	0.674863	0.0666667	10.1229	4.37058e-24	2.41267e-23	12.291	12.5917	12.872	20.3421	19.5623	19.2114
KRT13	keratin 13; type I	-2.43537	454.807	-1.28414	0.120379	-10.6675	1.44408e-26	8.91295e-26	8.64535	8.99554	8.30714	3.59697	3.18182	3.69515
KRT15	keratin 15; type I	-1.98215	6602.32	-0.987065	0.053807	-18.3446	3.64859e-75	8.98605e-74	111.102	114.089	103.912	54.0419	52.239	56.8129
KRT16	keratin 16; type I	1.76174	202.179	0.816999	0.151664	5.38691	7.1678e-08	1.60458e-07	2.57561	1.92543	1.51626	3.38744	3.46801	3.71226
KRT18	keratin 18; type I	-1.59283	64645.2	-0.671595	0.0280997	-23.9004	3.03046e-126	1.85699e-124	1296.74	1244.07	1221.99	775.077	785.37	759.336
KRT19	keratin 19; type I	-1.96141	31513.8	-0.971889	0.0304526	-31.9148	1.66189e-223	2.66047e-221	677.452	637.695	631.859	325.508	333.148	316.209
KRT8	keratin 8; type II	-2.12333	70060.6	-1.08633	0.0288497	-37.6548	0	0	1525.05	1429.95	1435.47	671.411	676.397	682.559
KRT81	keratin 81; type II	17.9451	134.947	4.16552	0.227376	18.32	5.73635e-75	1.41008e-73	0.198852	0.254687	0.322607	4.27795	4.88215	4.07151
KRT86	keratin 86; type II	14.08	125.852	3.81557	0.217205	17.5667	4.4338e-69	9.67355e-68	0.284075	0.254687	0.354868	3.98111	4.51178	3.59251
KTN1	kinectin 1 (kinesin receptor)	-1.69186	74066.4	-0.758612	0.0279246	-27.1665	1.61698e-162	1.4381e-160	1367.42	1430.35	1467.85	849.322	830.942	794.988
L3HYPDH	L-3-hydroxyproline dehydratase (trans-)	1.62814	200.891	0.703225	0.130725	5.37941	7.47299e-08	1.67144e-07	2.31995	2.47556	2.37116	3.64935	3.75421	4.0544
LACC1	laccase (multicopper oxidoreductase) domain containing 1	1.54688	235.782	0.629365	0.12449	5.05556	4.29127e-07	9.09304e-07	2.45251	2.96455	2.98412	4.45256	4.15825	4.08862
LAMA3	laminin; alpha 3	1.8342	56.843	0.875153	0.235282	3.71959	0.000199548	0.000336265	0.56815	0.662186	0.629085	1.32704	1.14478	0.872466
LAMA5	laminin; alpha 5	1.65246	6681.89	0.724619	0.146515	4.94568	7.58778e-07	1.57295e-06	73.8784	74.7251	73.7642	114.3	114.175	132.256
LAMB2	laminin; beta 2 (laminin S)	1.79052	1591.4	0.840377	0.311054	2.70171	0.00689846	0.00981324	14.0617	15.6276	13.3882	22.2104	19.5791	33.9064
LAMB3	laminin; beta 3	6.49079	435.291	2.69839	0.100782	26.7747	6.37694e-158	5.40858e-156	1.74233	1.74206	1.74208	11.0004	11.4141	10.8973
LAMTOR5	late endosomal/lysosomal adaptor; MAPK and MTOR activator 5	-1.68331	5495.9	-0.751301	0.0424757	-17.6878	5.20867e-70	1.16013e-68	110.941	107.06	106.186	65.4614	64.798	58.9171
LAPTM5	lysosomal protein transmembrane 5	6.40785	176.787	2.67984	0.159576	16.7935	2.72208e-63	5.25025e-62	0.691249	0.80481	0.661345	4.81924	4.73064	4.12283
LAT	linker for activation of T cells	2.74368	84.2887	1.45611	0.262442	5.54832	2.88425e-08	6.65441e-08	0.587088	0.672373	0.500042	1.3445	1.36364	2.06997
LBHD1	LBH domain containing 1	2.59053	147.06	1.37325	0.188982	7.26654	3.68821e-13	1.15828e-12	0.823817	1.52812	1.12913	2.47946	3.26599	3.0964
LBX1-AS1	LBX1 antisense RNA 1 (head to head)	1.58209	69.5382	0.661833	0.228531	2.89602	0.00377923	0.00553214	0.587088	0.774248	1.04847	1.23973	1.32997	1.09486
LBX2	ladybird homeobox 2	1.60585	249.766	0.683336	0.115571	5.91272	3.36506e-09	8.27979e-09	3.06801	3.3313	2.87121	4.92401	5.0505	4.70447
LBX2-AS1	LBX2 antisense RNA 1	1.78178	946.307	0.833323	0.0593208	14.0477	7.95394e-45	9.25215e-44	11.6187	11.2979	11.0816	20.1326	20.2357	19.2114
LCA5	Leber congenital amaurosis 5	2.03696	192.715	1.02642	0.131313	7.81658	5.42786e-15	1.91079e-14	2.0264	1.83374	1.83886	3.98111	3.40067	4.0544
LCA5L	Leber congenital amaurosis 5-like	1.86598	42.7308	0.89993	0.289569	3.10782	0.00188471	0.00285481	0.426112	0.346374	0.45165	0.698441	0.6734	0.855359
LCMT2	leucine carboxyl methyltransferase 2	3.54561	134.088	1.82603	0.162649	11.2268	3.01176e-29	2.05935e-28	0.804879	0.977997	1.04847	3.12552	3.14815	3.47276
LCN2	lipocalin 2	2.38724	469.663	1.25534	0.0895862	14.0127	1.30408e-44	1.50242e-43	4.14749	3.93236	3.91968	9.35911	9.34343	9.47738
LCTL	lactase-like	1.87285	68.455	0.905237	0.217546	4.16113	3.16681e-05	5.72117e-05	0.653372	0.835373	0.774258	1.53657	1.31313	1.30015
LDB3	LIM domain binding 3	1.92042	48.3713	0.941423	0.253892	3.70797	0.000208925	0.000351511	0.501866	0.519561	0.45165	1.04766	0.824916	0.923788
LDHC	lactate dehydrogenase C	1.71452	70.25	0.777803	0.241471	3.2211	0.001277	0.00197566	0.700718	0.957622	0.548433	1.32704	1.41414	1.02643
LDLR	low density lipoprotein receptor	-1.54854	11473.1	-0.63091	0.027187	-23.2063	3.93089e-119	2.18882e-117	225.669	216.443	218.341	139.042	139.108	140.707
LDOC1L	leucine zipper; down-regulated in cancer 1-like	1.53428	1520.09	0.617563	0.0472816	13.0614	5.47288e-39	5.39163e-38	20.3114	19.8452	20.663	31.1505	30.8586	29.527
LENG8	leukocyte receptor cluster (LRC) member 8	-1.58156	7811.15	-0.661347	0.158819	-4.16416	3.12505e-05	5.64651e-05	124.235	130.084	120.591	70.5425	67.4579	94.6711
LETM2	leucine zipper-EF-hand containing transmembrane protein 2	1.6619	60.1971	0.732832	0.228567	3.2062	0.00134502	0.00207363	0.672311	0.76406	0.741997	1.29212	1.19529	1.06064
LFNG	LFNG O-fucosylpeptide 3-beta-N-acetylglucosaminyltransferase	1.53485	430.697	0.618101	0.0936605	6.59937	4.12908e-11	1.15335e-10	4.92397	4.46211	5.17785	6.84472	7.60943	7.40741
LIFR-AS1	LIFR antisense RNA 1	2.38799	95.9568	1.2558	0.180133	6.97151	3.1356e-12	9.29791e-12	0.937447	0.774248	0.935562	2.00802	2.05387	2.12129
LIG4	ligase IV; DNA; ATP-dependent	2.05138	593.51	1.03659	0.0782015	13.2554	4.19807e-40	4.27042e-39	5.83301	6.08192	6.51667	12.5021	11.4815	12.9843
LIMCH1	LIM and calponin homology domains 1	3.3667	118.823	1.75133	0.177327	9.87631	5.27369e-23	2.77714e-22	0.719656	0.814998	1.08073	3.02076	2.79461	2.65161
LIME1	Lck interacting transmembrane adaptor 1	1.70715	290.845	0.771592	0.142506	5.41444	6.14824e-08	1.38554e-07	3.08695	3.47393	2.98412	4.92401	4.91582	6.1928
LINC00094	long intergenic non-protein coding RNA 94	1.6967	1786.78	0.762729	0.0518978	14.6967	6.76479e-49	8.83146e-48	19.8568	20.8232	20.4372	33.9617	36.1784	31.6483
LINC00115	long intergenic non-protein coding RNA 115	-2.43866	293.342	-1.28609	0.122247	-10.5204	6.95644e-26	4.19055e-25	6.19283	5.62348	6.33924	2.40962	2.37374	2.51476
LINC00173	long intergenic non-protein coding RNA 173	2.04418	86.5506	1.03152	0.526285	1.96001	0.0499951	0.063869	0.445051	0.580686	0.548433	0.733363	0.63973	1.77915
LINC00174	long intergenic non-protein coding RNA 174	3.06076	172.244	1.61389	0.176264	9.15607	5.38224e-20	2.45304e-19	0.994262	1.11043	1.41947	3.31759	3.06397	4.0544
LINC00176	long intergenic non-protein coding RNA 176	3.28403	65.3507	1.71547	0.29351	5.84466	5.07618e-09	1.23314e-08	0.369297	0.397311	0.370999	1.18735	0.791246	1.69361
LINC00265	long intergenic non-protein coding RNA 265	1.60182	106.675	0.679714	0.178365	3.81081	0.000138512	0.000236587	1.21205	1.26325	1.29043	1.92071	1.88552	2.10418
LINC00324	long intergenic non-protein coding RNA 324	2.17558	51.1513	1.1214	0.288906	3.88154	0.000103796	0.000178887	0.596557	0.397311	0.41939	0.925434	1.11111	1.00932
LINC00342	long intergenic non-protein coding RNA 342	3.22812	73.3383	1.69069	0.289288	5.84431	5.08661e-09	1.2352e-08	0.378767	0.346374	0.548433	1.06512	1.11111	1.77915
LINC00346	long intergenic non-protein coding RNA 346	2.33116	466.207	1.22105	0.0843395	14.4778	1.6738e-47	2.09749e-46	4.45998	4.23799	4.58103	9.95278	9.84848	10.5209
LINC00471	long intergenic non-protein coding RNA 471	1.80477	71.1606	0.851819	0.2274	3.7459	0.000179749	0.000303861	0.899571	0.713123	0.596824	1.10004	1.38047	1.48832
LINC00473	long intergenic non-protein coding RNA 473	6.51893	34.9851	2.70464	0.372014	7.27025	3.58816e-13	1.1277e-12	0.0757533	0.193562	0.129043	0.995278	0.774411	0.769823
LINC00482	long intergenic non-protein coding RNA 482	-1.76557	207.413	-0.82013	0.194153	-4.22415	2.39848e-05	4.37008e-05	2.40517	2.55706	2.35503	1.13497	1.43098	1.50543
LINC00525	long intergenic non-protein coding RNA 525	3.61401	183.019	1.8536	0.160425	11.5543	7.02274e-31	5.16304e-30	1.52454	0.977997	1.03234	4.57479	4.41077	3.71226
LINC00526	long intergenic non-protein coding RNA 526	1.76995	80.7299	0.823705	0.202815	4.06137	4.87864e-05	8.66825e-05	1.02267	0.937247	0.838779	1.67626	1.64983	1.57386
LINC00638	long intergenic non-protein coding RNA 638	3.32471	47.9565	1.73323	0.27174	6.37826	1.79113e-10	4.78795e-10	0.312482	0.397311	0.306477	1.18735	1.19529	0.958002
LINC00641	long intergenic non-protein coding RNA 641	1.60782	77.9826	0.685106	0.253045	2.70745	0.00678028	0.00964942	0.748064	0.937247	1.08073	1.0302	1.46465	1.83047
LINC00649	long intergenic non-protein coding RNA 649	1.5702	452.665	0.650952	0.0872945	7.45697	8.85333e-14	2.89986e-13	5.26486	5.51142	5.17785	8.27652	8.11448	8.24566
LINC00663	long intergenic non-protein coding RNA 663	1.58493	203.813	0.664415	0.123807	5.36654	8.02597e-08	1.79324e-07	2.49039	2.45518	2.5486	3.66681	3.80471	4.17415
LINC00673	long intergenic non-protein coding RNA 673	2.51432	101.575	1.33017	0.182734	7.27927	3.35636e-13	1.0564e-12	0.880632	0.916872	0.935562	2.16517	2.22222	2.34368
LINC00704	long intergenic non-protein coding RNA 704	-1.95119	181.293	-0.964353	0.132751	-7.26435	3.74836e-13	1.17689e-12	3.73085	3.84068	3.83903	1.83341	1.85185	2.05286
LINC00883	NA	3.603	72.3248	1.8492	0.223386	8.27805	1.25207e-16	4.84451e-16	0.445051	0.519561	0.483911	1.4318	1.75084	1.93311
LINC00886	long intergenic non-protein coding RNA 886	3.8509	61.5865	1.94519	0.234529	8.29406	1.09451e-16	4.2477e-16	0.407174	0.356561	0.387129	1.53657	1.41414	1.40279
LINC00909	long intergenic non-protein coding RNA 909	3.67515	155.313	1.8778	0.154979	12.1165	8.63995e-34	7.08399e-33	0.90904	1.03912	0.983953	3.33505	3.7037	3.52408
LINC00936	long intergenic non-protein coding RNA 936	2.00261	54.3784	1.00188	0.236876	4.22954	2.34167e-05	4.2684e-05	0.596557	0.692748	0.483911	1.3445	1.14478	1.04354
LINC00941	long intergenic non-protein coding RNA 941	1.60554	380.611	0.683059	0.0932258	7.32693	2.3549e-13	7.5023e-13	4.41263	4.33986	4.71007	6.63519	6.90235	7.61269
LINC00963	long intergenic non-protein coding RNA 963	2.05786	204.787	1.04115	0.127796	8.14696	3.73176e-16	1.40196e-15	2.19685	2.18012	1.96791	4.34779	4.0404	4.49919
LINC00965	long intergenic non-protein coding RNA 965	2.66127	44.6633	1.41212	0.273315	5.16663	2.38351e-07	5.13726e-07	0.284075	0.376936	0.354868	0.85559	0.875421	0.90668
LINC01000	long intergenic non-protein coding RNA 1000	1.86261	1550.86	0.897324	0.190049	4.72154	2.34069e-06	4.66064e-06	14.6393	15.9841	15.2916	25.8947	24.4781	33.5643
LINC01010	long intergenic non-protein coding RNA 1010	1.7331	504.398	0.793354	0.0922613	8.59898	8.04246e-18	3.29916e-17	5.79513	4.85942	5.7908	9.77817	9.0404	9.10102
LINC01011	long intergenic non-protein coding RNA 1011	-1.96034	710.332	-0.971102	0.0733909	-13.2319	5.74166e-40	5.81752e-39	14.0712	13.4678	14.4851	6.8098	6.86868	7.33898
LINC01061	long intergenic non-protein coding RNA 1061	2.69499	141.124	1.43028	0.191562	7.46639	8.24237e-14	2.70667e-13	0.918509	1.12062	1.56465	2.95091	2.55892	3.84911
LINC01144	long intergenic non-protein coding RNA 1144	2.52109	79.2872	1.33405	0.221012	6.03611	1.57878e-09	3.97396e-09	0.785941	0.672373	0.500042	1.7461	1.44781	1.74493
LINC01184	long intergenic non-protein coding RNA 1184	1.69665	337.42	0.762685	0.109436	6.96921	3.18715e-12	9.44637e-12	3.48465	4.05461	4.69394	6.82726	6.83501	6.53494
LINC01296	long intergenic non-protein coding RNA 1296	1.5607	1226.6	0.642192	0.071771	8.94779	3.62676e-19	1.58796e-18	12.7928	13.8142	14.0173	20.7961	21.6162	19.7417
LINC01347	long intergenic non-protein coding RNA 1347	1.69233	157.72	0.759008	0.171662	4.42153	9.80057e-06	1.85702e-05	1.67604	1.56887	1.75821	2.40962	2.49158	3.38722
LINC01351	long intergenic non-protein coding RNA 1351	-1.88539	71.3322	-0.914861	0.208723	-4.38313	1.16989e-05	2.19785e-05	1.54347	1.64018	1.40334	0.890512	0.824916	0.684287
LINC01521	long intergenic non-protein coding RNA 1521	3.10797	480.646	1.63597	0.0850908	19.2262	2.23437e-82	6.3169e-81	3.75926	3.58599	3.2906	11.0877	10.5892	10.9999
LINC01547	long intergenic non-protein coding RNA 1547	1.5811	212.242	0.660933	0.118336	5.58522	2.33408e-08	5.42318e-08	2.55667	2.66912	2.3873	3.85889	4.09091	3.91754
LINC01569	long intergenic non-protein coding RNA 1569	1.55037	159.862	0.632613	0.137081	4.61488	3.93314e-06	7.70682e-06	1.77073	2.03749	2.09695	2.93345	3.06397	2.94243
LINC01578	long intergenic non-protein coding RNA 1578	-1.6342	3518.46	-0.708586	0.0618929	-11.4486	2.39028e-30	1.7169e-29	62.023	71.0169	62.5697	37.5761	40.6902	39.2952
LIPG	lipase; endothelial	4.07184	289.135	2.02568	0.115224	17.5804	3.483e-69	7.63814e-68	1.96012	1.78281	1.83886	7.96223	6.75084	7.64691
LIPT2	lipoyl(octanoyl) transferase 2 (putative)	2.76586	64.9745	1.46773	0.238977	6.1417	8.16418e-10	2.09117e-09	0.587088	0.458436	0.532302	1.79849	1.39731	1.09486
LIX1L	limb and CNS expressed 1 like	-1.60967	8999.13	-0.686767	0.0293863	-23.3703	8.57752e-121	4.86072e-119	173.844	177.425	171.337	105.08	106.768	107.022
LMNA	lamin A/C	-1.84416	42702.1	-0.882964	0.0272848	-32.361	9.70864e-230	1.75125e-227	848.589	817.371	790.921	431.741	443.485	433.137
LMNTD2	lamin tail domain containing 2	1.68967	145.839	0.756743	0.236048	3.20588	0.00134649	0.0020754	1.35409	1.18175	1.20978	2.18263	1.81818	2.22393
LMO4	LIM domain only 4	4.38527	638.457	2.13267	0.0857539	24.8696	1.58743e-136	1.09893e-134	3.84448	4.21761	3.83903	16.6927	18.4007	16.2518
LMOD1	leiomodin 1 (smooth muscle)	2.82289	38.4868	1.49718	0.318447	4.70149	2.58275e-06	5.12985e-06	0.255667	0.305624	0.274216	0.768285	0.521885	1.02643
LNP1	leukemia NUP98 fusion partner 1	1.66214	53.3768	0.733045	0.240904	3.04289	0.0023432	0.0035154	0.68178	0.713123	0.580693	0.960356	1.3468	0.940895
LOC100126784	NA	-1.52432	241.021	-0.608169	0.118945	-5.11301	3.17059e-07	6.78798e-07	4.46945	4.42136	4.98429	2.60169	3.09764	3.19904
LOC100129534	NA	1.79842	149.142	0.846727	0.176521	4.79676	1.61254e-06	3.25072e-06	1.35409	1.81337	1.22591	3.10806	2.40741	2.30947
LOC100129550	NA	1.53813	182.186	0.62118	0.140792	4.41204	1.02403e-05	1.93719e-05	2.09269	2.37368	2.67764	3.38744	3.46801	3.84911
LOC100129617	NA	-10.3911	110.461	-3.37727	0.309847	-10.8998	1.15506e-27	7.43734e-27	1.92224	1.87449	2.40343	0.226993	0.20202	0.153965
LOC100130093	NA	1.90396	247.351	0.929001	0.123154	7.54338	4.57942e-14	1.52493e-13	2.28207	2.70987	2.51634	4.90655	4.39394	4.72158
LOC100130744	NA	2.2717	60.0142	1.18377	0.245943	4.8132	1.48535e-06	3.00092e-06	0.435582	0.651998	0.500042	1.23973	1.09428	1.21461
LOC100130950	NA	1.90748	47.0125	0.931671	0.274748	3.391	0.000696375	0.00110692	0.482927	0.458436	0.467781	0.890512	0.690235	1.06064
LOC100130987	NA	1.85843	121.058	0.894083	0.167408	5.34075	9.25607e-08	2.05982e-07	1.20258	1.29381	1.16139	2.09532	2.28956	2.30947
LOC100131564	NA	2.31217	192.149	1.20925	0.38253	3.16119	0.00157128	0.00239907	1.46772	1.21231	1.35495	2.82869	2.22222	4.10572
LOC100132062	NA	1.88103	121.034	0.911522	0.188733	4.82968	1.3675e-06	2.77202e-06	0.918509	1.304	1.32269	1.90325	2.18855	2.395
LOC100132287	NA	1.88103	121.034	0.911522	0.188733	4.82968	1.3675e-06	2.77202e-06	0.918509	1.304	1.32269	1.90325	2.18855	2.395
LOC100132356	NA	1.684	59.7327	0.751891	0.255609	2.94157	0.00326552	0.00481648	0.804879	0.672373	0.516172	1.08258	0.858586	1.40279
LOC100133091	NA	2.00221	247.746	1.0016	0.147043	6.81158	9.65342e-12	2.79835e-11	2.53774	2.58762	2.35503	4.85416	5.08417	4.80712
LOC100133331	NA	1.8313	413.625	0.872869	0.214414	4.07096	4.68204e-05	8.33281e-05	4.04333	4.67605	3.66159	6.65265	6.38047	9.25498
LOC100134868	NA	3.07689	57.3737	1.62147	0.265414	6.10922	1.00121e-09	2.55327e-09	0.331421	0.499186	0.290347	1.11751	1.26263	1.06064
LOC100190986	NA	3.42545	104.104	1.77629	0.412326	4.30798	1.64755e-05	3.05135e-05	0.397705	0.621436	0.564563	1.18735	1.32997	2.78847
LOC100270804	NA	2.71646	51.9338	1.44173	0.253346	5.69073	1.265e-08	2.9924e-08	0.426112	0.376936	0.403259	0.977817	1.06061	1.1804
LOC100287042	NA	1.88373	164.862	0.913592	0.138809	6.58167	4.65208e-11	1.29548e-10	1.96012	2.05787	1.61304	3.36998	3.53535	3.60961
LOC100288152	NA	2.08911	774.579	1.06289	0.15064	7.05581	1.71597e-12	5.18803e-12	7.3386	7.38592	6.1618	14.545	12.7273	15.6531
LOC100288162	NA	1.54874	178.899	0.631094	0.168964	3.73508	0.000187655	0.000316891	2.0264	1.95599	1.96791	3.10806	2.57576	3.37011
LOC100288637	NA	2.12524	330.8	1.08762	0.105269	10.3319	5.05546e-25	2.93231e-24	3.15323	3.27018	3.77451	7.35109	6.43097	7.33898
LOC100288842	NA	2.99654	55.4731	1.5833	0.247215	6.40454	1.50819e-10	4.05273e-10	0.463989	0.346374	0.516172	1.23973	1.26263	1.35147
LOC100289495	NA	1.71998	142.764	0.782394	0.153312	5.1033	3.33788e-07	7.12589e-07	1.6287	1.51793	1.74208	2.47946	2.71044	3.02797
LOC100294362	NA	3.41673	36.8956	1.77262	0.470191	3.76999	0.000163255	0.000277184	0.142037	0.254687	0.145173	0.314298	0.286195	1.23172
LOC100499484-C9ORF174	LOC100499484-C9orf174 readthrough	1.7921	118.684	0.841647	0.185287	4.54241	5.56152e-06	1.07593e-05	1.33515	1.20212	1.4356	2.47946	2.15488	2.32658
LOC100505915	NA	2.65162	42.2165	1.40687	0.397863	3.53607	0.000406126	0.000661906	0.198852	0.213937	0.290347	0.453987	0.37037	0.975109
LOC100506022	NA	2.29069	54.91	1.19578	0.24073	4.96733	6.78827e-07	1.41218e-06	0.643903	0.509374	0.483911	1.30958	1.11111	1.30015
LOC100506127	NA	1.73187	160.426	0.792335	0.169119	4.68506	2.79876e-06	5.54514e-06	1.60029	1.80318	1.38721	2.47946	2.59259	3.13061
LOC100507002	NA	-1.61961	205.227	-0.695647	0.129005	-5.3924	6.95219e-08	1.55877e-07	4.13802	3.89161	3.50029	2.51439	2.37374	2.1384
LOC100507144	NA	2.17693	83.47	1.12229	0.200518	5.59698	2.18118e-08	5.0836e-08	0.615496	0.692748	0.822649	1.64134	1.48148	1.36857
LOC100507291	NA	1.64666	74.2567	0.719545	0.207003	3.47602	0.000508912	0.000821068	0.785941	0.92706	1.00008	1.51911	1.49832	1.33436
LOC100507577	NA	1.58197	54.4762	0.661723	0.289443	2.28619	0.0222431	0.0297449	0.445051	0.611248	0.387129	0.977817	0.50505	0.78693
LOC100630923	NA	1.88742	338.212	0.916419	0.225944	4.05595	4.99314e-05	8.86553e-05	2.8881	3.56561	3.95194	6.94949	6.21212	6.07305
LOC100652758	NA	1.52693	69.7393	0.610637	0.220726	2.76649	0.0056664	0.0081347	0.804879	0.692748	0.806519	1.25719	1.09428	1.09486
LOC100996255	NA	-1.51174	453.29	-0.596206	0.103543	-5.75804	8.50984e-09	2.03597e-08	7.89728	7.46742	7.37158	4.94147	4.76431	5.08083
LOC101060542	NA	2.50152	68.5587	1.3228	0.214407	6.1696	6.84645e-10	1.76282e-09	0.539742	0.702935	0.596824	1.44926	1.58249	1.48832
LOC101926935	NA	2.73964	48.1534	1.45398	0.327129	4.44469	8.80192e-06	1.67324e-05	0.255667	0.366749	0.241956	0.68098	0.589225	1.07775
LOC101927021	NA	1.77423	629.363	0.827193	0.0738556	11.2001	4.0711e-29	2.76891e-28	7.01665	6.42829	6.45215	11.437	12.138	11.171
LOC101927045	NA	2.46366	103.943	1.30081	0.179265	7.25632	3.97767e-13	1.24705e-12	0.871163	0.906685	1.0646	2.40962	1.95286	2.44633
LOC101927204	NA	2.16017	78.4952	1.11114	0.207232	5.36184	8.238e-08	1.83878e-07	0.719656	0.692748	0.806519	1.44926	1.633	1.59097
LOC101927572	NA	-1.64033	62.0148	-0.713984	0.222345	-3.21116	0.00132201	0.00204061	1.24993	1.20212	1.24204	0.838129	0.74074	0.632966
LOC101927765	NA	-1.55064	104.312	-0.632867	0.221079	-2.86262	0.00420151	0.00612297	1.93171	2.07824	1.87112	0.873051	1.32997	1.52254
LOC101927770	NA	-2.78027	232.73	-1.47522	0.268263	-5.49917	3.81592e-08	8.72842e-08	3.29527	3.06643	3.95194	1.0302	0.858586	1.74493
LOC101927934	NA	-1.94912	347.025	-0.962826	0.102905	-9.35642	8.24824e-21	3.91241e-20	6.63788	6.57092	5.77467	3.05568	3.28283	3.26747
LOC101928103	NA	2.0783	64.5785	1.0554	0.236071	4.47069	7.79666e-06	1.48944e-05	0.501866	0.529748	0.645215	1.29212	0.976431	1.11197
LOC101928505	NA	2.62689	65.5102	1.39335	0.218559	6.37519	1.82736e-10	4.87968e-10	0.511335	0.550123	0.612954	1.29212	1.53199	1.45411
LOC101929147	NA	1.84506	288.575	0.883665	0.105299	8.39192	4.7825e-17	1.89158e-16	3.19111	3.06643	2.88734	5.63991	5.30303	5.69669
LOC101929374	NA	1.81621	208.881	0.860932	0.132281	6.50837	7.59687e-11	2.08158e-10	2.50933	2.18012	2.16147	3.45728	4.49495	4.31101
LOC101929380	NA	171.395	527.453	7.42118	0.281879	26.3275	9.29552e-153	7.44048e-151	0.104161	0.0916872	0.129043	17.8102	18.2492	17.1756
LOC113230	NA	-1.57481	516.32	-0.655182	0.095799	-6.83913	7.96749e-12	2.32596e-11	8.1056	9.29097	7.51675	5.27323	5.20202	5.11505
LOC146880	NA	1.7432	289.653	0.801735	0.242579	3.30505	0.000949603	0.00149057	3.00173	2.8423	2.75829	4.81924	3.90572	6.00462
LOC154761	NA	-1.72548	95.7819	-0.786997	0.202674	-3.88308	0.000103144	0.000177811	1.16471	1.41606	1.2743	0.750824	0.723905	0.718501
LOC155060	AI894139 pseudogene	2.35511	89.6962	1.23579	0.418865	2.95034	0.00317421	0.00468936	0.634434	0.733498	0.483911	1.30958	1.09428	1.8989
LOC257396	NA	2.22421	316.158	1.15329	0.103651	11.1267	9.30234e-29	6.23744e-28	3.09642	3.13774	3.19381	7.03679	6.44781	7.08237
LOC286437	NA	1.61015	105.113	0.687197	0.19249	3.57004	0.000356933	0.000584782	1.31621	1.17156	1.113	1.83341	1.88552	2.00154
LOC339803	NA	1.56795	676.951	0.648877	0.0726161	8.93571	4.04586e-19	1.76663e-18	8.38968	8.71029	8.88784	13.4101	13.8047	12.7277
LOC374443	NA	1.54378	148.448	0.626471	0.147953	4.23425	2.29316e-05	4.18534e-05	1.80861	1.67075	1.4356	2.65408	2.49158	2.3779
LOC388242	NA	-1.57652	53.9416	-0.656747	0.259339	-2.53239	0.0113289	0.0156819	0.767002	0.784435	0.629085	0.488909	0.43771	0.444787
LOC389602	NA	2.3116	123.539	1.20889	0.170811	7.07735	1.4694e-12	4.4668e-12	0.880632	1.141	1.22591	2.51439	2.22222	2.54897
LOC401320	NA	1.70452	73.4118	0.769363	0.280097	2.74678	0.00601838	0.00861681	0.700718	0.72331	0.612954	0.85559	0.942761	1.62518
LOC554206	NA	1.68169	65.4724	0.74991	0.244763	3.06381	0.00218534	0.00328918	0.719656	0.825185	0.88717	1.48419	1.38047	1.12907
LOC613037	NA	1.51347	291.695	0.597861	0.110486	5.41122	6.2598e-08	1.4087e-07	3.96758	3.50449	3.74225	5.88436	5.42087	5.37165
LOC613038	NA	-1.57652	53.9416	-0.656747	0.259339	-2.53239	0.0113289	0.0156819	0.767002	0.784435	0.629085	0.488909	0.43771	0.444787
LOC642846	NA	1.69356	160.478	0.760061	0.218457	3.47923	0.000502857	0.000812117	1.52454	1.50775	1.40334	2.44454	2.0202	2.92533
LOC642852	NA	1.62034	2488.51	0.6963	0.0512635	13.5827	5.06872e-42	5.40959e-41	27.2049	28.963	27.1635	44.2811	44.7138	43.6746
LOC644656	NA	-1.51815	92.2431	-0.602313	0.201003	-2.99653	0.0027307	0.00406914	1.83702	1.67075	1.56465	1.30958	0.892256	1.09486
LOC646471	NA	1.82105	83.9533	0.864768	0.220037	3.9301	8.49113e-05	0.000147873	0.56815	0.682561	0.709736	0.977817	1.02694	1.47122
LOC728024	NA	2.35043	64.117	1.23292	0.233874	5.27175	1.35128e-07	2.97352e-07	0.56815	0.682561	0.693606	1.88579	1.3468	1.23172
LOC728485	NA	1.59152	43.3853	0.670409	0.268984	2.49237	0.0126894	0.0174726	0.445051	0.499186	0.548433	0.873051	0.774411	0.66718
LOC728752	NA	1.63302	63.7486	0.707544	0.219	3.2308	0.00123443	0.00191211	0.68178	0.825185	0.935562	1.36196	1.24579	1.26593
LOC729683	NA	2.20203	76.2239	1.13884	0.216974	5.24872	1.53156e-07	3.35811e-07	0.833286	0.651998	0.580693	1.71118	1.36364	1.45411
LOC729737	NA	1.65882	364.868	0.73016	0.143027	5.10504	3.30731e-07	7.06426e-07	4.07174	4.20743	3.70999	6.16374	5.65656	7.74955
LOC729987	NA	1.56131	151.804	0.642753	0.170876	3.76152	0.000168886	0.000286404	1.49613	1.88468	2.06469	2.63661	2.20539	3.43854
LOC90246	NA	2.24785	215.915	1.16855	0.124285	9.40219	5.34413e-21	2.55954e-20	1.91277	2.22087	2.16147	4.99385	4.24242	4.61894
LOC90768	uncharacterized LOC90768	4.73182	150.091	2.2424	0.158031	14.1896	1.0623e-45	1.25971e-44	0.823817	1.00856	0.838779	4.34779	3.93939	4.17415
LOC90784	NA	1.72567	191.373	0.787153	0.144923	5.43152	5.58763e-08	1.26299e-07	2.20632	2.25143	1.82273	3.26521	3.3165	4.13994
LOH12CR2	loss of heterozygosity; 12; chromosomal region 2 (non-protein coding)	1.77599	89.8054	0.828624	0.189686	4.36839	1.25165e-05	2.34458e-05	0.90904	1.01875	0.951692	1.64134	1.48148	1.8989
LONRF3	LON peptidase N-terminal domain and ring finger 3	-2.41229	286.282	-1.2704	0.10945	-11.6071	3.79339e-31	2.82125e-30	6.90302	7.25348	7.04897	2.81122	3.08081	2.73715
LPAR3	lysophosphatidic acid receptor 3	1.75166	770.205	0.808723	0.0753224	10.7368	6.83598e-27	4.28319e-26	10.0941	9.00572	9.06527	15.453	17.6094	15.482
LPIN3	lipin 3	1.68216	935.878	0.750311	0.258673	2.90062	0.00372427	0.00545605	8.18136	9.07704	9.17818	13.6021	12.9798	17.0559
LPP-AS2	LPP antisense RNA 2	2.98043	73.087	1.57552	0.231829	6.79603	1.07544e-11	3.10907e-11	0.435582	0.539936	0.548433	1.50165	1.21212	1.71072
LRCH3	leucine-rich repeats and calponin homology (CH) domain containing 3	1.89604	1411.27	0.922988	0.0507835	18.175	8.14821e-74	1.9542e-72	15.1412	15.8517	14.969	28.9853	28.2155	28.4834
LRG1	leucine-rich alpha-2-glycoprotein 1	1.90862	100.573	0.932532	0.171445	5.43926	5.35033e-08	1.21191e-07	1.11736	1.23268	1.16139	2.28739	2.05387	2.24104
LRP12	low density lipoprotein receptor-related protein 12	2.38067	465.256	1.25137	0.0877351	14.263	3.71973e-46	4.47731e-45	4.53573	4.70661	4.22616	10.983	10.6061	10.0248
LRRC1	leucine rich repeat containing 1	3.00706	273.62	1.58836	0.110188	14.415	4.1665e-47	5.18062e-46	2.09269	2.25143	2.11308	6.39073	6.09427	6.60337
LRRC16A	leucine rich repeat containing 16A	5.9059	362.993	2.56216	0.111354	23.009	3.78569e-117	1.97891e-115	1.48666	1.47718	2.00017	9.37657	9.52862	9.2892
LRRC16B	leucine rich repeat containing 16B	1.55668	72.5533	0.638476	0.224	2.85034	0.00436725	0.0063544	0.719656	0.702935	0.677476	0.85559	1.07744	1.28304
LRRC26	leucine rich repeat containing 26	-2.35387	162.283	-1.23504	0.149268	-8.27397	1.2957e-16	5.00273e-16	3.39943	3.53505	2.95186	1.39688	1.38047	1.36857
LRRC32	leucine rich repeat containing 32	2.31049	58.2267	1.2082	0.235431	5.13186	2.86892e-07	6.15242e-07	0.549212	0.682561	0.45165	1.36196	1.32997	1.1804
LRRC37A3	leucine rich repeat containing 37; member A3	1.51653	298.506	0.600779	0.116055	5.17669	2.25853e-07	4.87856e-07	3.43731	3.54524	3.41964	5.34307	5.48821	4.67026
LRRC37A4P	leucine rich repeat containing 37; member A4; pseudogene	1.6437	2216.09	0.716945	0.0509586	14.0692	5.87552e-45	6.85942e-44	23.8812	25.3974	27.2119	40.8937	40.202	41.981
LRRC37A6P	leucine rich repeat containing 37; member A6; pseudogene	1.75661	209.738	0.812794	0.118867	6.83784	8.03948e-12	2.3459e-11	2.47145	2.38387	2.3873	4.19065	4.14141	4.17415
LRRC37A8P	leucine rich repeat containing 37; member A8; pseudogene	1.99746	56.7025	0.998169	0.270319	3.69256	0.000222012	0.00037255	0.492397	0.427874	0.645215	1.27465	0.690235	1.06064
LRRC37B	leucine rich repeat containing 37B	1.53849	321.103	0.621512	0.107314	5.79152	6.9754e-09	1.67984e-08	3.76873	3.83049	4.01646	5.7796	5.87542	5.85065
LRRC49	leucine rich repeat containing 49	1.73469	293.898	0.794677	0.104912	7.57471	3.59936e-14	1.20768e-13	3.22898	3.28037	3.53255	5.30815	6.02693	5.69669
LRRC56	leucine rich repeat containing 56	2.45675	61.0179	1.29675	0.244342	5.30712	1.11372e-07	2.466e-07	0.482927	0.448249	0.338738	1.22227	0.942761	0.958002
LRRC59	leucine rich repeat containing 59	-1.5803	12366.9	-0.660197	0.0285689	-23.1089	3.76522e-118	2.05197e-116	260.819	251.06	245.94	158.179	159.798	153.092
LRRC6	leucine rich repeat containing 6	3.58068	42.2099	1.84023	0.304923	6.03507	1.5889e-09	3.99707e-09	0.236729	0.295437	0.322607	1.06512	0.808081	1.09486
LRRC8C	leucine rich repeat containing 8 family; member C	2.00507	431.443	1.00366	0.0897451	11.1834	4.91634e-29	3.32965e-28	4.15696	4.6353	4.25842	8.73051	8.29966	8.69045
LRSAM1	leucine rich repeat and sterile alpha motif containing 1	1.74783	1424.22	0.805567	0.0653191	12.3328	6.03233e-35	5.17109e-34	16.1544	15.7396	15.6787	25.528	26.33	29.8178
LSM3	LSM3 homolog; U6 small nuclear RNA and mRNA degradation associated	-1.59438	2561.31	-0.672997	0.0434472	-15.49	4.05206e-54	6.22986e-53	51.3039	50.3669	51.843	31.3775	32.9966	30.1257
LSM7	LSM7 homolog; U6 small nuclear RNA and mRNA degradation associated	-1.65677	4099.74	-0.728377	0.0453242	-16.0704	4.11524e-58	6.94386e-57	90.4305	85.5748	81.7326	51.5973	53.367	47.9343
LTB	lymphotoxin beta (TNF superfamily; member 3)	2.36888	157.844	1.2442	0.152568	8.15509	3.48916e-16	1.31312e-15	1.79914	1.39568	1.32269	3.30013	3.87205	3.43854
LTB4R2	leukotriene B4 receptor 2	2.08286	110.562	1.05856	0.405084	2.61319	0.00897005	0.0125785	0.785941	0.906685	0.693606	1.3445	0.909091	2.63451
LTBP1	latent transforming growth factor beta binding protein 1	1.85276	349.764	0.889677	0.0944105	9.4235	4.36308e-21	2.10068e-20	4.0528	3.85086	3.69386	7.03679	6.90235	7.23634
LUC7L	LUC7-like	-1.63168	828.683	-0.706359	0.0663078	-10.6527	1.69313e-26	1.041e-25	16.59	16.901	15.5981	9.76071	9.7138	10.1274
LYNX1	Ly6/neurotoxin 1	1.79048	452.768	0.840348	0.0932296	9.01374	1.99137e-19	8.81255e-19	5.58681	5.3688	4.61329	9.07973	9.61279	8.86152
LZTFL1	leucine zipper transcription factor-like 1	1.58445	548.226	0.66398	0.0759723	8.73976	2.33613e-18	9.84497e-18	6.38222	6.59129	6.32311	9.41149	10.3535	10.2814
MAD2L1	MAD2 mitotic arrest deficient-like 1 (yeast)	-1.53537	3604.93	-0.618589	0.0406632	-15.2125	2.92221e-52	4.21925e-51	69.8067	68.4598	71.7802	44.1415	47.2559	42.8364
MAFG-AS1	MAFG antisense RNA 1 (head to head)	2.30946	239.961	1.20755	0.115019	10.4987	8.75687e-26	5.25044e-25	2.3957	2.36349	2.58086	5.25577	5.6734	5.64537
MAGEE1	melanoma antigen family E1	1.50945	390.96	0.594027	0.0961525	6.17797	6.49305e-10	1.67452e-09	5.07547	5.24655	4.87137	7.47332	7.15488	7.93773
MAGI2	membrane associated guanylate kinase; WW and PDZ domain containing 2	3.55461	142.966	1.82969	0.168024	10.8895	1.29392e-27	8.31892e-27	0.871163	1.141	0.87104	3.30013	3.35017	3.47276
MAGI3	membrane associated guanylate kinase; WW and PDZ domain containing 3	1.5469	532.634	0.629384	0.0821667	7.65984	1.86163e-14	6.34094e-14	6.9693	7.21273	7.56514	10.3544	11.2795	11.3078
MALAT1	metastasis associated lung adenocarcinoma transcript 1 (non-protein coding)	1.94896	25314	0.962704	0.420941	2.28703	0.0221942	0.0296827	183.749	198.798	200.017	273.003	244.495	596.168
MAMDC4	MAM domain containing 4	3.02243	182.76	1.59571	0.394639	4.04347	5.26654e-05	9.33286e-05	1.02267	1.19193	0.822649	2.82869	2.22222	3.98597
MAML3	mastermind-like transcriptional coactivator 3	5.91376	58.6409	2.56408	0.263342	9.73667	2.10335e-22	1.0814e-21	0.293544	0.234312	0.241956	1.57149	1.46465	1.47122
MAMSTR	MEF2 activating motif and SAP domain containing transcriptional regulator	1.64624	95.4353	0.719178	0.185753	3.87169	0.000108085	0.000186054	1.14577	1.13081	0.822649	1.48419	1.76768	1.83047
MAN1A1	mannosidase; alpha; class 1A; member 1	3.38729	93.3013	1.76013	0.192712	9.13346	6.63425e-20	3.00973e-19	0.68178	0.682561	0.709736	2.20009	2.47475	2.20683
MAN1B1-AS1	MAN1B1 antisense RNA 1 (head to head)	1.72591	226.445	0.78736	0.132614	5.93724	2.89855e-09	7.17604e-09	2.62296	2.57743	2.56473	4.92401	4.07407	4.17415
MANF	mesencephalic astrocyte-derived neurotrophic factor	-1.60961	2811.35	-0.68671	0.0441081	-15.5688	1.18645e-54	1.84404e-53	63.5286	60.7173	58.9565	37.1396	38.8889	35.8395
MAOA	monoamine oxidase A	-1.53783	971.002	-0.620894	0.059525	-10.4308	1.79338e-25	1.06234e-24	19.0898	18.7857	19.3564	12.083	12.3906	12.0435
MAP10	microtubule-associated protein 10	3.56872	389.316	1.83541	0.097324	18.8587	2.49063e-79	6.59038e-78	2.50933	2.38387	2.41956	9.02735	8.24916	8.38252
MAP1B	microtubule-associated protein 1B	2.06849	565.248	1.04858	0.0787557	13.3143	1.91062e-40	1.96226e-39	6.11708	5.89855	6.21019	12.1529	12.0539	12.762
MAP1LC3B2	microtubule-associated protein 1 light chain 3 beta 2	-1.92033	114.41	-0.941352	0.196007	-4.80264	1.56585e-06	3.1576e-06	1.96012	2.14956	2.3873	1.22227	1.12795	0.958002
MAP1S	microtubule-associated protein 1S	-1.53541	4609.97	-0.618621	0.0380216	-16.2703	1.60484e-59	2.80398e-58	88.8397	87.1844	85.7652	55.561	57.4747	54.4521
MAP2	microtubule-associated protein 2	6.09983	96.6782	2.60877	0.21183	12.3154	7.48425e-35	6.38495e-34	0.397705	0.407499	0.596824	2.63661	2.79461	2.73715
MAP3K12	mitogen-activated protein kinase kinase kinase 12	1.65003	930.576	0.722495	0.064934	11.1266	9.31111e-29	6.24005e-28	10.3214	10.4218	10.1299	15.8197	16.3973	17.8428
MAP3K14-AS1	MAP3K14 antisense RNA 1	2.21158	62.4791	1.14508	0.224305	5.10502	3.30753e-07	7.06426e-07	0.653372	0.611248	0.532302	1.25719	1.3468	1.33436
MAP3K5	mitogen-activated protein kinase kinase kinase 5	6.8069	528.695	2.767	0.0916559	30.189	3.30785e-200	4.27916e-198	2.08322	2.12918	2.53247	14.58	14.5791	15.328
MAP3K8	mitogen-activated protein kinase kinase kinase 8	1.52548	336.151	0.609262	0.102851	5.92375	3.14679e-09	7.76211e-09	4.08121	4.41117	3.80677	6.05897	6.27946	6.15858
MAP4K3	mitogen-activated protein kinase kinase kinase kinase 3	1.50229	1014.31	0.58716	0.0645727	9.09302	9.63291e-20	4.33434e-19	12.2342	14.1708	13.8721	20.2548	19.4444	19.5877
MAP7	microtubule-associated protein 7	8.92625	262.035	3.15805	0.136241	23.1799	7.26213e-119	4.00888e-117	0.738595	0.84556	0.919431	6.98441	7.55892	7.11659
MAPK11	mitogen-activated protein kinase 11	1.64147	1235.63	0.714985	0.0704206	10.1531	3.21117e-24	1.78806e-23	13.0959	13.5391	12.3559	21.5469	20.5724	20.8536
MAPK12	mitogen-activated protein kinase 12	1.50599	1989.97	0.590712	0.0466663	12.6582	1.00759e-36	9.18447e-36	23.2941	23.4414	22.3406	33.5775	33.266	35.4632
MAPKAPK5-AS1	MAPKAPK5 antisense RNA 1	-1.54368	1474.24	-0.626378	0.055485	-11.2891	1.48476e-29	1.02897e-28	30.6896	28.8	29.6315	19.3643	19.2929	18.0481
MAPRE2	microtubule-associated protein; RP/EB family; member 2	4.68145	582.974	2.22695	0.0805939	27.6318	4.62099e-168	4.48342e-166	3.42784	3.22943	3.19381	14.9117	15.202	15.3109
2022-03-03	membrane-associated ring finger (C3HC4) 3; E3 ubiquitin protein ligase	-1.52854	181.306	-0.612151	0.132994	-4.60286	4.16726e-06	8.14438e-06	4.07174	3.70824	3.69386	2.72392	2.49158	2.17261
MAST4	microtubule associated serine/threonine kinase family member 4	6.27712	135.535	2.6501	0.172768	15.339	4.19299e-53	6.22244e-52	0.634434	0.611248	0.500042	3.59697	3.75421	3.5754
MAT2A	methionine adenosyltransferase II; alpha	1.64834	8545.17	0.721016	0.351139	2.05336	0.0400373	0.0518724	80.1659	89.0691	82.0552	124.602	115.017	166.898
MATN1-AS1	MATN1 antisense RNA 1	2.64935	61.9666	1.40564	0.233392	6.02263	1.716e-09	4.30834e-09	0.492397	0.539936	0.532302	1.27465	1.21212	1.57386
MB	myoglobin	2.3599	58.342	1.23873	0.238645	5.19068	2.09528e-07	4.54124e-07	0.606026	0.427874	0.532302	1.20481	1.22896	1.1975
MBLAC2	metallo-beta-lactamase domain containing 2	1.9155	427.502	0.937718	0.0917717	10.2179	1.64806e-24	9.26954e-24	4.63042	5.13449	5.30689	9.95278	9.54545	8.74177
MBP	myelin basic protein	1.54331	8661.03	0.626026	0.0264746	23.6463	1.28793e-123	7.49754e-122	114.444	116.504	119.962	177.334	178.047	175.879
MBTD1	mbt domain containing 1	2.48894	1228.53	1.31553	0.063221	20.8085	3.62651e-96	1.29372e-94	10.0847	11.9295	11.8397	27.536	26.6835	28.2268
MCC	mutated in colorectal cancers	7.45236	88.1702	2.8977	0.238108	12.1697	4.50784e-34	3.74883e-33	0.22726	0.315812	0.41939	1.92071	2.3064	2.56608
MCF2L	MCF.2 cell line derived transforming sequence-like	2.64385	274.374	1.40264	0.11504	12.1927	3.40094e-34	2.83567e-33	2.20632	2.29218	2.50021	5.63991	6.31313	6.10726
MCIDAS	multiciliate differentiation and DNA synthesis associated cell cycle protein	1.52726	69.463	0.610946	0.212339	2.87723	0.00401189	0.00585596	0.975324	0.998372	0.919431	1.22227	1.2963	1.83047
MCM10	minichromosome maintenance 10 replication initiation factor	-1.91985	1048.03	-0.940996	0.0621971	-15.1293	1.0386e-51	1.47792e-50	21.3814	22.4226	23.3729	11.4894	11.6667	11.1368
MCM2	minichromosome maintenance complex component 2	-1.78893	9333.91	-0.839095	0.0305589	-27.4583	5.53089e-166	5.17037e-164	193.91	183.476	181.176	101.449	104.074	101.223
MCM3AP-AS1	MCM3AP antisense RNA 1	2.13141	277.467	1.09181	0.116991	9.3324	1.03501e-20	4.88396e-20	2.5188	2.69968	2.82282	5.51768	5	6.24412
MCM4	minichromosome maintenance complex component 4	-1.84728	8861.91	-0.885405	0.0255657	-34.6326	8.16955e-263	2.05152e-260	171.307	172.372	172.514	93.626	90.8249	89.9153
MCM5	minichromosome maintenance complex component 5	-1.90912	3188.49	-0.932907	0.037575	-24.8278	4.48876e-136	3.05785e-134	69.9582	66.3204	66.441	34.9046	35.1515	34.2828
MCM6	minichromosome maintenance complex component 6	-1.56215	6048.19	-0.643529	0.0348689	-18.4556	4.69739e-76	1.1727e-74	118.743	119.682	119.381	73.7379	77.138	74.0056
MCM7	minichromosome maintenance complex component 7	-1.95023	19326.6	-0.963641	0.02752	-35.016	1.28475e-268	3.50081e-266	428.12	404.616	403.34	207.908	208.249	206.33
MCOLN2	mucolipin 2	1.54096	204.082	0.62383	0.132715	4.70052	2.59495e-06	5.15329e-06	2.55667	2.74043	2.58086	3.87635	3.51852	4.5334
MCOLN3	mucolipin 3	4.68354	91.2197	2.2276	0.212765	10.4697	1.18958e-25	7.09592e-25	0.397705	0.509374	0.483911	2.07786	1.93603	2.34368
MCU	mitochondrial calcium uniporter	-1.61311	3985.79	-0.689847	0.0367752	-18.7585	1.64982e-78	4.32091e-77	79.9292	80.1448	83.765	49.8512	49.3434	49.0976
MDFIC	MyoD family inhibitor domain containing	2.40972	694.079	1.26886	0.0697024	18.204	4.79728e-74	1.15922e-72	6.36328	7.18217	6.77476	15.8721	16.1279	16.0465
MDK	midkine (neurite growth-promoting factor 2)	1.52608	185.219	0.609826	0.176749	3.45025	0.000560073	0.000898742	2.07375	1.93562	1.96791	2.60169	2.42424	3.93465
MDN1	midasin AAA ATPase 1	1.63493	4022.26	0.709228	0.126579	5.60306	2.10601e-08	4.91377e-08	48.217	49.3277	49.9719	75.5189	71.532	89.6758
MED12L	mediator complex subunit 12-like	1.66053	203.724	0.731644	0.122595	5.96797	2.40229e-09	5.98447e-09	2.28207	2.36349	2.53247	4.08588	3.82155	3.74647
MED18	mediator complex subunit 18	1.57492	388.385	0.655278	0.0895359	7.3186	2.50568e-13	7.97273e-13	5.41636	5.10392	5.04881	7.40347	8.29966	8.41673
MEF2B	myocyte enhancer factor 2B	-2.92356	89.1574	-1.54773	0.685869	-2.2566	0.0240333	0.032022	1.87489	2.07824	2.32277	0.50637	1.38047	0.222393
MEGF11	multiple EGF-like-domains 11	-1.71212	156.726	-0.775788	0.15183	-5.10958	3.22882e-07	6.90803e-07	3.4089	3.06643	2.87121	1.92071	1.633	1.83047
MEGF6	multiple EGF-like-domains 6	4.54143	712.413	2.18315	0.233455	9.35146	8.64474e-21	4.09442e-20	3.51306	3.83049	3.12929	15.0339	13.6027	18.1165
MEGF8	multiple EGF-like-domains 8	1.6845	4118.59	0.75232	0.0467507	16.0921	2.89634e-58	4.91956e-57	49.893	48.7776	46.6813	79.081	83.468	78.1114
MEIS2	Meis homeobox 2	6.60725	606.491	2.72405	0.0909692	29.9447	5.1506e-197	6.46703e-195	2.6703	2.40424	2.51634	17.2515	15.2525	16.8164
MEIS3	Meis homeobox 3	2.11802	873.55	1.08272	0.0657298	16.4722	5.81022e-61	1.06302e-59	8.1056	8.33335	7.85549	17.4436	16.8518	16.3374
MEIS3P1	Meis homeobox 3 pseudogene 1	1.88697	477.058	0.916068	0.0840248	10.9023	1.12319e-27	7.23577e-27	5.42583	5.57255	5.61337	10.5988	10.6734	9.47738
MERTK	MER proto-oncogene; tyrosine kinase	1.64236	392.74	0.715769	0.0949218	7.54061	4.67765e-14	1.55521e-13	4.59254	4.68624	5.21011	7.71777	7.49158	8.04037
MEST	mesoderm specific transcript	-2.17871	43.5373	-1.12347	0.308486	-3.64189	0.000270644	0.000448749	0.710187	0.896497	0.790388	0.384142	0.30303	0.393465
METAP1D	methionyl aminopeptidase type 1D (mitochondrial)	1.52503	133.848	0.608833	0.149557	4.0709	4.68317e-05	8.33366e-05	1.74233	1.59943	1.85499	2.84615	2.49158	2.41211
METTL18	methyltransferase like 18	1.89128	228.413	0.919362	0.11643	7.89626	2.87395e-15	1.0264e-14	2.44304	2.68949	2.88734	4.80178	4.79798	5.20058
METTL20	methyltransferase like 20	2.07838	58.8334	1.05546	0.228483	4.61944	3.84783e-06	7.54658e-06	0.624965	0.590873	0.645215	1.27465	1.14478	1.36857
MEX3D	mex-3 RNA binding family member D	-1.60322	9199.5	-0.68097	0.0359373	-18.9488	4.51391e-80	1.22219e-78	168.258	171.384	161.723	96.5769	105.943	104.645
MFAP3	microfibrillar-associated protein 3	1.6405	933.465	0.714137	0.0753487	9.47776	2.59808e-21	1.26998e-20	11.1263	11.4711	13.1624	19.0849	18.367	19.8956
MFAP3L	microfibrillar-associated protein 3-like	1.59931	142.145	0.677448	0.148971	4.54753	5.42797e-06	1.05168e-05	1.76126	2.07824	1.95178	2.93345	2.81145	3.3359
MFSD11	major facilitator superfamily domain containing 11	1.52926	606.731	0.612836	0.0722624	8.4807	2.23851e-17	8.97859e-17	7.32913	8.16016	7.85549	11.7687	11.7845	11.4618
MFSD2A	major facilitator superfamily domain containing 2A	-2.17228	101.066	-1.11921	0.184118	-6.07877	1.21111e-09	3.07203e-09	2.24419	2.56724	2.48408	1.36196	0.925926	1.00932
MFSD6	major facilitator superfamily domain containing 6	1.90236	1217.81	0.927792	0.0531865	17.4441	3.81411e-68	8.1548e-67	13.5788	13.3252	14.2592	25.528	26.4141	24.7541
MGAT3	mannosyl (beta-1;4-)-glycoprotein beta-1;4-N-acetylglucosaminyltransferase	1.5724	510.224	0.652971	0.0814689	8.01496	1.10169e-15	4.04512e-15	6.08867	6.72373	6.43602	9.95278	10.2862	9.46027
MGAT4A	mannosyl (alpha-1;3-)-glycoprotein beta-1;4-N-acetylglucosaminyltransferase; isozyme A	1.70095	291.006	0.766339	0.111352	6.88216	5.89523e-12	1.72928e-11	3.26686	3.22943	3.90355	5.74468	5.70707	5.78223
MGC2889	NA	-1.76263	58.6724	-0.817726	0.2307	-3.54455	0.000393285	0.00064204	1.23099	1.18175	1.113	0.663519	0.63973	0.66718
MGST1	microsomal glutathione S-transferase 1	-1.51855	2932.58	-0.602696	0.0423915	-14.2174	7.14555e-46	8.50494e-45	55.7071	56.5914	58.4565	36.9824	36.3973	36.9344
MIA	melanoma inhibitory activity	12.5162	275.064	3.64573	0.149315	24.4164	1.14457e-131	7.29277e-130	0.729126	0.611248	0.45165	7.54316	7.50842	7.66402
MIAT	myocardial infarction associated transcript (non-protein coding)	3.29063	346.496	1.71836	0.436546	3.93627	8.27572e-05	0.000144338	1.58135	1.85412	1.48399	4.5224	3.50168	7.8693
MICAL1	microtubule associated monooxygenase; calponin and LIM domain containing 1	1.89663	1455.15	0.923437	0.0700406	13.1843	1.0805e-39	1.08364e-38	15.6904	15.6581	15.8884	28.1472	27.9293	31.8536
MICB	MHC class I polypeptide-related sequence B	-2.03231	664.948	-1.02312	0.0735655	-13.9076	5.69391e-44	6.44756e-43	14.5068	13.6308	14.227	6.56534	7.12121	6.77444
MID1	midline 1	-1.56663	58.0765	-0.647668	0.2434	-2.66092	0.00779277	0.0110145	1.06055	1.11043	1.70982	0.838129	0.841751	0.718501
MID2	midline 2	16.1923	158.419	4.01724	0.204492	19.645	6.38319e-86	1.93719e-84	0.246198	0.275062	0.370999	4.71448	4.54545	4.46497
MIDN	midnolin	-1.51417	5177.9	-0.598524	0.0429458	-13.9367	3.78806e-44	4.30085e-43	89.8056	90.3323	90.2656	58.9484	57.5589	58.8316
MIR210HG	MIR210 host gene	2.6601	368.705	1.41148	0.124217	11.363	6.38974e-30	4.50624e-29	2.38623	2.43481	2.20986	6.14628	6.04377	6.24412
MIR600HG	MIR600 host gene	2.06724	183.82	1.0477	0.134239	7.80477	5.96116e-15	2.09335e-14	1.77073	1.97637	1.75821	3.70174	3.7037	3.79779
MITF	microphthalmia-associated transcription factor	1.63916	214.942	0.712954	0.126393	5.64076	1.69299e-08	3.97473e-08	2.65137	2.75062	2.64538	4.41764	3.67003	4.87555
MKL2	MKL/myocardin-like 2	1.603	683.144	0.680772	0.0802907	8.47883	2.27469e-17	9.11514e-17	7.5848	8.34354	9.4524	13.1481	12.7441	13.8055
MLPH	melanophilin	1.50025	2703.95	0.585199	0.118165	4.95239	7.33088e-07	1.52092e-06	33.18	33.4658	33.0673	46.7432	46.1953	53.9218
MLYCD	malonyl-CoA decarboxylase	1.51893	501.154	0.603054	0.0829489	7.27019	3.58986e-13	1.12795e-12	6.99771	7.34517	6.64571	10.8084	10.5387	10.0419
MMP1	matrix metallopeptidase 1	3.34031	194.779	1.73998	0.134388	12.9475	2.42861e-38	2.34211e-37	1.42984	1.66056	1.4356	4.4351	5.3872	5.06372
MMP14	matrix metallopeptidase 14 (membrane-inserted)	1.85159	427.899	0.888768	0.238681	3.72366	0.000196353	0.000331098	4.83874	4.82886	3.90355	7.97969	6.80134	9.92216
MMP24-AS1	MMP24 antisense RNA 1	-1.53979	5963.92	-0.622737	0.0299124	-20.8187	2.92821e-96	1.05047e-94	105.439	105.512	103.702	65.5487	69.0741	66.085
MMP25	matrix metallopeptidase 25	1.9692	58.5086	0.977613	0.26323	3.71391	0.000204082	0.000343635	0.606026	0.621436	0.403259	1.08258	0.808081	1.31725
MMP25-AS1	MMP25 antisense RNA 1	3.22701	108.171	1.6902	0.18576	9.09883	9.13091e-20	4.11325e-19	0.833286	0.743685	0.693606	2.67154	2.20539	2.3779
MMP28	matrix metallopeptidase 28	3.05403	48.9172	1.61071	0.261787	6.15276	7.61454e-10	1.95547e-09	0.435582	0.325999	0.370999	1.11751	1.16162	1.12907
MMRN2	multimerin 2	-1.56142	693.146	-0.642861	0.0734544	-8.75184	2.09898e-18	8.86599e-18	13.8913	13.855	14.227	9.07973	9.42761	7.8693
MN1	meningioma (disrupted in balanced translocation) 1	2.46064	349.102	1.29903	0.0951757	13.6488	2.05223e-42	2.22172e-41	3.31421	3.42299	3.35512	8.43367	7.76094	8.19434
MNS1	meiosis-specific nuclear structural 1	-1.54474	118.306	-0.627367	0.171378	-3.66072	0.000251506	0.000418752	2.25366	2.25143	2.04856	1.4318	1.48148	1.26593
MOB3A	MOB kinase activator 3A	1.55861	1899.53	0.640259	0.0425548	15.0455	3.69379e-51	5.14759e-50	25.0933	24.4601	24.3891	37.3491	38.6532	37.2423
MOB3C	MOB kinase activator 3C	1.55554	440.66	0.63742	0.0834052	7.64245	2.13123e-14	7.24189e-14	5.70044	5.65405	5.41981	8.64321	8.75421	8.27987
MOCS3	molybdenum cofactor synthesis 3	2.09286	376.429	1.06548	0.103599	10.2846	8.26642e-25	4.73471e-24	4.61148	4.11574	3.51642	8.62574	9.07407	7.68112
MORC4	MORC family CW-type zinc finger 4	-2.00784	921.278	-1.00564	0.0653789	-15.3818	2.16969e-53	3.26096e-52	18.5217	19.2238	19.6629	9.32419	9.7138	8.99838
MPC1	mitochondrial pyruvate carrier 1	-1.72951	382.202	-0.79036	0.107357	-7.36201	1.81163e-13	5.80472e-13	8.2287	8.43523	8.3394	5.23831	4.42761	4.5334
MRAP2	melanocortin 2 receptor accessory protein 2	1.88765	45.4197	0.916591	0.268437	3.41455	0.000638871	0.00101982	0.492397	0.387124	0.516172	0.890512	0.942761	0.735609
MRC2	mannose receptor; C type 2	1.82883	10822.8	0.870922	0.0274044	31.7804	1.20824e-221	1.84213e-219	114.293	113.59	109.896	200.313	203.451	203.267
MREG	melanoregulin	1.59477	1478.37	0.673344	0.0625219	10.7697	4.78417e-27	3.02572e-26	16.9687	18.042	18.3402	26.5931	29.0572	27.7649
MRFAP1L1	Morf4 family associated protein 1-like 1	1.64962	1072.92	0.722135	0.0587159	12.2988	9.19462e-35	7.79838e-34	14.0238	14.0587	12.9849	22.5422	22.9966	21.1787
MRM1	mitochondrial rRNA methyltransferase 1	1.8736	389.868	0.90581	0.0895071	10.12	4.50498e-24	2.48472e-23	4.77246	4.83905	4.58103	8.57336	9.30976	8.27987
MROH6	maestro heat-like repeat family member 6	1.65752	131.31	0.729026	0.198073	3.6806	0.000232684	0.000389489	1.5056	1.61981	1.41947	2.07786	2.22222	3.11351
MRPL17	mitochondrial ribosomal protein L17	-1.65465	6188.27	-0.726527	0.03533	-20.564	5.76238e-94	1.99997e-92	123.241	115.159	117.945	71.695	71.3636	68.4629
MRPS30	mitochondrial ribosomal protein S30	-1.54775	5928.86	-0.630172	0.0301113	-20.9281	2.9704e-97	1.07767e-95	120.448	118.307	120.091	75.2395	78.6363	73.749
MRPS31P5	mitochondrial ribosomal protein S31 pseudogene 5	1.84372	160.275	0.882618	0.143249	6.16142	7.2094e-10	1.85329e-09	1.6287	1.83374	1.54852	2.95091	2.86195	3.30169
MSANTD3	Myb/SANT-like DNA-binding domain containing 3	-1.52467	2766.48	-0.608498	0.040248	-15.1187	1.21876e-51	1.73045e-50	50.2244	51.7931	51.7946	32.8791	33.4175	32.7089
MSH5-SAPCD1	MSH5-SAPCD1 readthrough (NMD candidate)	2.71996	171.599	1.44359	0.386005	3.73981	0.000184157	0.00031123	1.18365	1.37531	1.2743	3.33505	3.75421	3.14772
MSMO1	methylsterol monooxygenase 1	-2.23672	2289.02	-1.16139	0.053146	-21.8527	7.3247e-106	3.00665e-104	51.1714	53.8917	55.424	22.2279	24.8148	23.3342
MSRB3	methionine sulfoxide reductase B3	11.8482	235.918	3.5666	0.167416	21.3038	1.04572e-100	4.00973e-99	0.549212	0.438061	0.87104	6.67011	7.79461	6.24412
MST1	macrophage stimulating 1	1.97612	113.106	0.982673	0.404134	2.43155	0.0150342	0.0205292	0.710187	0.988185	1.00008	1.36196	1.59933	2.25815
MST1P2	macrophage stimulating 1 (hepatocyte growth factor-like) pseudogene 2	2.51939	62.8531	1.33308	0.359484	3.7083	0.000208656	0.000351105	0.34089	0.387124	0.258086	0.663519	0.57239	1.23172
[truncated: 1,217 more rows]

## Sheet: Table S4-Group4vsGroup2_atfc1.5
Gene_symbol	NAME	Foldchange	baseMean	log2FoldChange	lfcSE	stat	pvalue	padj	X10R	X11R	X12R	X4R	X5R	X6R
[truncated: 540 more rows]
