# Supplementary material for: Transcriptional, chromatin, and metabolic landscapes of LDHA inhibitor–resistant pancreatic ductal adenocarcinoma
Source: Front Oncol. 2022 Aug 2;12:926437. doi: 10.3389/fonc.2022.926437 (PMC9378957; doi:10.3389/fonc.2022.926437)
Supplement: Supplementary file 1 [file DataSheet_1.zip › Ziped tables/Table S9-merged_meta_genes.xls]

## Sheet: Table S9-merged_meta_genes
meat_gene
HK3
HK1
HK2
HKDC1
GCK
GPI
PFKM
PFKP
PFKL
FBP1
FBP2
ALDOC
ALDOA
ALDOB
TPI1
GAPDH
GAPDHS
PGK2
PGK1
PGAM1
PGAM2
PGAM4
ENO3
ENO2
ENO1
ENO4
PKM
PKLR
PDHA2
PDHA1
PDHB
DLAT
DLD
LDHAL6A
LDHAL6B
LDHA
LDHB
LDHC
ADH1A
ADH1B
ADH1C
ADH7
ADH4
ADH5
ADH6
AKR1A1
ALDH2
ALDH3A2
ALDH1B1
ALDH7A1
ALDH9A1
ALDH3B1
ALDH3B2
ALDH1A3
ALDH3A1
ACSS1
ACSS2
GALM
PGM1
PGM2
G6PC
G6PC2
G6PC3
ADPGK
BPGM
MINPP1
PCK1
PCK2
CS
ACLY
ACO2
ACO1
IDH1
IDH2
IDH3B
IDH3G
IDH3A
OGDHL
OGDH
DLST
SUCLG1
SUCLG2
SUCLA2
SDHA
SDHB
SDHC
SDHD
FH
MDH1
MDH2
PC
G6PD
PGLS
H6PD
PGD
RPE
RPEL1
TKT
TKTL2
TKTL1
TALDO1
RPIA
DERA
RBKS
PRPS1L1
PRPS2
PRPS1
RGN
IDNK
GLYCTK
GUSB
KL
UGT2A1
UGT2A3
UGT2B17
UGT2B11
UGT2B28
UGT1A6
UGT1A4
UGT1A1
UGT1A3
UGT2B10
UGT1A9
UGT2B7
UGT1A10
UGT1A8
UGT1A5
UGT2B15
UGT1A7
UGT2B4
UGT2A2
UGDH
UGP2
CRYL1
XYLB
AKR1B1
AKR1B10
DCXR
SORD
DHDH
ISPD
MPI
PMM2
PMM1
GMPPB
GMPPA
GMDS
TSTA3
FPGT
FUK
ENOSF1
PFKFB1
PFKFB2
PFKFB3
PFKFB4
TIGAR
KHK
TKFC
GALK1
GALT
GALE
GLB1
LCT
LALBA
B4GALT1
B4GALT2
GLA
MGAM
MGAM2
GAA
GANC
SI
MIOX
ENPP1
ENPP3
GBA3
GYS2
GYS1
GYG1
GYG2
GBE1
PYGL
PYGM
PYGB
AGL
AMY1C
AMY2A
AMY1A
AMY2B
AMY1B
TREH
PGM2L1
CHIA
CHIT1
HEXA
HEXB
NAGK
PGM3
UAP1
UAP1L1
GNE
RENBP
NANS
NANP
NPL
CMAS
CYB5R1
CYB5R3
CYB5R2
CYB5RL
CYB5R4
AMDHD2
GNPNAT1
GNPDA1
GNPDA2
GFPT2
GFPT1
UXS1
ACACA
ACACB
ACYP2
ACYP1
ACOT12
LDHD
GLO1
HAGH
GRHPR
ME2
ME3
ME1
ACAT2
ACAT1
MCEE
PCCA
PCCB
MUT
HAO2
HAO1
CAT
PGP
AGXT
GLUL
SHMT2
SHMT1
GLDC
AMT
GCSH
HYI
HOGA1
AFMID
ACSS3
BCKDHA
BCKDHB
DBT
ACADM
HADHA
EHHADH
ECHS1
HIBCH
MLYCD
ABAT
ECHDC1
ALDH6A1
HADH
ACADS
ACSM1
ACSM2A
ACSM4
ACSM5
ACSM3
ACSM2B
ACSM6
L2HGDH
GAD1
GAD2
ALDH5A1
HMGCS1
HMGCS2
HMGCL
HMGCLL1
OXCT1
OXCT2
AACS
BDH1
BDH2
PIK3C3
MTM1
MTMR1
MTMR2
MTMR3
MTMR4
MTMR8
MTMR6
MTMR7
MTMR14
PI4KA
PI4KB
PI4K2A
PI4K2B
SACM1L
INPP5F
PIP5K1C
PIP5K1A
PIP5K1B
PIP5KL1
OCRL
INPP5B
INPP5E
SYNJ1
SYNJ2
PIK3CA
PIK3CD
PIK3CB
PIK3CG
PTEN
INPP5D
INPPL1
PIK3C2G
PIK3C2A
PIK3C2B
INPP4A
INPP4B
PIKFYVE
PIP4K2C
PIP4K2A
PIP4K2B
PLCB1
PLCB2
PLCB3
PLCB4
PLCD1
PLCD3
PLCD4
PLCE1
PLCG1
PLCG2
PLCZ1
PLCH1
PLCH2
IMPA2
IMPA1
IMPAD1
CDIPT
ISYNA1
INPP1
INPP5K
INPP5J
INPP5A
ITPKB
ITPKA
ITPKC
ITPK1
IPMK
IPPK
ND1
ND2
ND3
ND4
ND4L
ND5
ND6
NDUFS1
NDUFS2
NDUFS3
NDUFS4
NDUFS5
NDUFS6
NDUFS7
NDUFS8
NDUFV1
NDUFV2
NDUFV3
NDUFA1
NDUFA2
NDUFA3
NDUFA4
NDUFA4L2
NDUFA5
NDUFA6
NDUFA7
NDUFA8
NDUFA9
NDUFA10
NDUFAB1
NDUFA11
NDUFA12
NDUFA13
NDUFB1
NDUFB2
NDUFB3
NDUFB4
NDUFB5
NDUFB6
NDUFB7
NDUFB8
NDUFB9
NDUFB10
NDUFB11
NDUFC1
NDUFC2
NDUFC2-KCTD14
UQCRFS1
CYTB
CYC1
UQCRC1
UQCRC2
UQCRH
UQCRHL
UQCRB
UQCRQ
UQCR10
UQCR11
COX10
COX3
COX1
COX2
COX4I2
COX4I1
COX5A
COX5B
COX6A1
COX6A2
COX6B1
COX6B2
COX6C
COX7A1
COX7A2
COX7A2L
COX7B
COX7B2
COX7C
COX8C
COX8A
COX11
COX15
COX17
ATP5F1A
ATP5F1B
ATP5F1C
ATP5F1D
ATP5F1E
ATP5PO
ATP6
ATP5PB
ATP5MC1
ATP5MC2
ATP5MC3
ATP5PD
ATP5ME
ATP5MF
ATP5MG
ATP5PF
ATP8
ATP6V1A
ATP6V1B1
ATP6V1B2
ATP6V1C2
ATP6V1C1
ATP6V1D
ATP6V1E2
ATP6V1E1
ATP6V1F
ATP6V1G1
ATP6V1G3
ATP6V1G2
ATP6V1H
TCIRG1
ATP6V0A2
ATP6V0A4
ATP6V0A1
ATP6V0C
ATP6V0B
ATP6V0D1
ATP6V0D2
ATP6V0E1
ATP6V0E2
ATP6AP1
ATP4A
ATP4B
ATP12A
PPA2
PPA1
LHPP
GLUD2
GLUD1
CPS1
CA13
CA1
CA6
CA7
CA12
CA5B
CA14
CA9
CA3
CA5A
CA8
CA2
CA4
PAPSS2
PAPSS1
BPNT1
SUOX
SQOR
ETHE1
MPST
TST
MCAT
FASN
OXSM
OLAH
ACSL6
ACSL4
ACSL1
ACSL5
ACSL3
ACSBG1
ACSBG2
ACAA2
HADHB
MECR
PPT1
PPT2
ABHD17A
ABHD17B
ABHD17C
ELOVL1
ELOVL2
ELOVL3
ELOVL4
ELOVL5
ELOVL6
ELOVL7
HSD17B12
HACD2
HACD1
HACD4
HACD3
TECR
ACOT4
ACOT2
ACOT1
ACOT7
THEM4
THEM5
ACAA1
ACOX3
ACOX1
ACADL
ACADSB
ACADVL
GCDH
CPT1A
CPT1B
CPT1C
CPT2
ECI1
ECI2
CYP4A11
CYP4A22
FDFT1
SQLE
LSS
CYP51A1
TM7SF2
MSMO1
NSDHL
HSD17B7
EBP
DHCR24
SC5D
DHCR7
LIPA
CEL
SOAT2
SOAT1
CYP2R1
CYP27B1
CYP24A1
CYP46A1
CYP39A1
HSD3B7
CH25H
CYP7B1
CYP7A1
CYP27A1
CYP8B1
AKR1D1
AKR1C4
SLC27A5
AMACR
ACOX2
HSD17B4
SCP2
ACOT8
BAAT
CYP11A1
CYP17A1
STS
SULT2B1
CYP21A2
HSD3B1
HSD3B2
SRD5A1
SRD5A2
SRD5A3
AKR1C2
AKR1C3
CYP11B1
CYP11B2
HSD11B1
HSD11B2
AKR1C1
SULT1E1
HSD17B1
HSD17B2
HSD17B6
HSD17B8
CYP1A1
CYP1A2
CYP3A5
CYP3A7
CYP3A7-CYP3A51P
CYP2E1
CYP3A4
CYP1B1
CYP19A1
COMT
LRTOMT
HSD17B3
GK2
GK
GPAM
GPAT2
GPAT4
GPAT3
AGPAT1
AGPAT2
AGPAT5
LCLAT1
MBOAT1
MBOAT2
AGPAT3
AGPAT4
PLPP1
PLPP3
PLPP2
LPIN1
LPIN3
LPIN2
PLPP5
PLPP4
DGKZ
DGKD
DGKI
DGKA
DGKE
DGKB
DGKH
DGKG
DGKQ
DGKK
DGAT1
DGAT2
MOGAT3
PNPLA2
PNPLA3
PNLIP
PNLIPRP1
PNLIPRP2
PNLIPRP3
LIPC
LIPF
LIPG
LPL
AGK
MGLL
MOGAT1
MOGAT2
GPD1L
GPD1
GPD2
GNPAT
ADPRM
CHPT1
CEPT1
PLD1
PLD2
PLD3
PLD4
LCAT
PLA2G10
PLA2G2D
PLA2G2E
PLA2G3
PLA2G2F
PLA2G12A
PLA2G12B
PLA2G1B
PLA2G5
PLA2G2A
PLA2G2C
PLA2G4E
PLA2G4A
JMJD7-PLA2G4B
PLA2G4B
PLA2G4C
PLA2G4D
PLA2G4F
PLA2G6
PLB1
PLA2G16
LPCAT2
LPCAT1
LPCAT4
LPCAT3
LYPLA1
PLA2G15
LYPLA2
PNPLA6
PNPLA7
GPCPD1
CHAT
ACHE
CHKA
CHKB
PHOSPHO1
PCYT1B
PCYT1A
SELENOI
ETNK1
ETNK2
PCYT2
ETNPPL
PEMT
CDS1
CDS2
PTDSS1
PTDSS2
PISD
PGS1
CRLS1
TAZ
LPGAT1
MBOAT7
AGPS
ENPP6
ENPP2
GDPD3
GDPD1
TMEM86B
UGT8
GAL3ST1
PAFAH1B1
PAFAH1B2
PAFAH1B3
PLA2G7
PAFAH2
SPTLC1
SPTLC2
SPTLC3
KDSR
CERS2
CERS3
CERS6
CERS1
CERS4
CERS5
ASAH1
ASAH2
ACER2
ACER1
ACER3
DEGS1
DEGS2
SGMS1
SGMS2
SMPD1
SMPD2
SMPD3
SMPD4
ENPP7
CERK
SGPP1
SGPP2
SPHK1
SPHK2
SGPL1
UGCG
GBA
GBA2
B4GALT6
GALC
ARSA
NEU1
NEU3
NEU4
NEU2
PTGS1
PTGS2
PTGES
PTGES2
PTGES3
CBR1
CBR3
FAM213B
TBXAS1
PTGDS
HPGDS
PTGIS
ALOX5
LTA4H
CYP4F2
CYP4F3
LTC4S
GGT1
GGT5
GPX6
GPX7
GPX2
GPX3
GPX1
GPX5
GPX8
CYP2J2
CYP2U1
CYP2C19
CYP4F8
ALOX12
ALOX12B
ALOX15B
CYP2B6
CYP2C8
CYP2C9
EPHX2
ALOX15
FADS2
PECR
SCD
SCD5
FADS1
NUDT9
NUDT5
PPAT
GART
PFAS
PAICS
ADSL
ATIC
APRT
NT5C2
NT5C1A
NT5C1B
NT5C
NT5M
NT5C3A
NT5C3B
NT5C1B-RDH14
NT5E
PNP
HPRT1
IMPDH1
IMPDH2
NME6
NME7
NME2
NME4
NME1
NME3
NME1-NME2
AK9
ENTPD3
ENTPD8
ENTPD1
CANT1
ENTPD4
ENTPD5
ENTPD6
NUDT16
ITPA
XDH
NUDT2
GMPS
GMPR
GMPR2
GDA
GUK1
RRM1
RRM2B
RRM2
DGUOK
POLR1A
POLR1B
ZNRD1
TWISTNB
POLR1E
POLR2A
POLR2B
POLR2C
POLR2D
POLR2E
POLR2F
POLR2G
POLR2H
POLR2I
POLR2L
POLR2J
POLR2J3
POLR2J2
POLR2K
POLR3A
POLR3B
POLR3C
POLR3D
POLR3E
POLR1C
POLR3K
POLR1D
POLR3H
POLR3GL
POLR3G
POLR3F
POLA1
POLA2
PRIM1
PRIM2
POLD1
POLD2
POLD3
POLD4
POLE
POLE2
POLE3
POLE4
HDDC3
PRUNE1
ADCY1
ADCY2
ADCY3
ADCY4
ADCY5
ADCY6
ADCY7
ADCY8
ADCY9
ADCY10
GUCY1A2
GUCY1A1
GUCY1B1
GUCY2C
GUCY2D
GUCY2F
NPR1
NPR2
PDE1A
PDE1B
PDE1C
PDE2A
PDE3A
PDE3B
PDE5A
PDE6A
PDE6B
PDE6C
PDE6D
PDE6G
PDE6H
PDE9A
PDE10A
PDE11A
ADSSL1
ADSS
AMPD2
AMPD3
AMPD1
ADK
DCK
ADA
ADA2
AK7
AK4
AK5
AK2
AK1
AK8
AK6
AK3
ENTPD2
NTPCR
PNPT1
PDE4A
PDE4B
PDE4C
PDE4D
PDE7A
PDE7B
PDE8B
PDE8A
FHIT
ENPP4
URAD
ALLC
CAD
DHODH
UMPS
CMPK1
CMPK2
CTPS1
CTPS2
UCK1
UCK2
UCKL1
UPP2
UPP1
UPRT
DPYD
DPYS
UPB1
DCTPP1
DUT
TYMS
CDA
TYMP
DCTD
TK2
TK1
DTYMK
GOT1
GOT2
IL4I1
DDO
ASNS
NIT2
GPT2
GPT
AGXT2
ASS1
ASL
NAT8L
RIMKLB
RIMKLA
FOLH1
ASPA
ALDH4A1
GLS2
GLS
PHGDH
PSAT1
PSPH
GCAT
ALAS1
ALAS2
MAOB
MAOA
AOC3
AOC2
DAO
GATM
GAMT
CHDH
BHMT
DMGDH
PIPOX
SARDH
GNMT
CBS
CBSL
CTH
SDS
SDSL
SRR
BHMT2
MTR
MAT2B
MAT1A
MAT2A
AMD1
SRM
SMS
MTAP
MRI1
APIP
ENOPH1
ADI1
TAT
DNMT1
DNMT3A
DNMT3B
AHCYL2
AHCYL1
AHCY
BCAT2
BCAT1
GCLC
GCLM
GSS
CDO1
IVD
ACAD8
HSD17B10
HIBADH
AOX1
ACSF3
MCCC1
MCCC2
AUH
AASS
AADAT
HYKK
PHYKPL
ASH1L
DOT1L
EHMT2
EHMT1
KMT2A
KMT2D
KMT2C
KMT2B
KMT2E
NSD1
NSD2
NSD3
SETD1B
SETD1A
SETD2
SETD3
SETD7
KMT5A
SETDB1
SETDB2
SETMAR
SUV39H1
SUV39H2
KMT5C
KMT5B
EZH1
EZH2
PRDM2
PRDM6
PRDM9
PRDM7
CAMKMT
TMLHE
BBOX1
PLOD1
PLOD2
PLOD3
COLGALT1
COLGALT2
OTC
ARG2
ARG1
NOS1
NOS2
NOS3
NAGS
ACY1
ABHD14A-ACY1
CKM
CKMT1A
CKMT2
CKB
CKMT1B
AZIN2
AGMAT
ODC1
AOC1
SMOX
CNDP1
CNDP2
CARNS1
SAT2
SAT1
OAT
PYCR3
PYCR2
PYCR1
PRODH
ALDH18A1
LAP3
P4HA2
P4HA3
P4HA1
PRODH2
L3HYPDH
HAL
UROC1
AMDHD1
FTCD
HDC
HNMT
CARNMT1
HPD
HGD
GSTZ1
FAH
TYR
TH
DCT
TYRP1
DDC
DBH
PNMT
TPO
FAHD1
MIF
PAH
GLYAT
TDO2
IDO1
IDO2
KMO
KYNU
HAAO
ACMSD
KYAT3
KYAT1
TPH2
TPH1
ASMT
AANAT
INMT
GADL1
CSAD
ADO
GGT7
GGT6
SCLY
TXNRD1
TXNRD3
TXNRD2
SEPHS2
SEPHS1
PSTK
SEPSECS
MARS
MARS2
DGLUCY
GGCT
CHAC1
CHAC2
OPLAH
ANPEP
GSTA5
GSTA2
GSTA4
GSTO2
GSTM4
GSTT2
GSTT1
GSTM3
MGST1
MGST3
GSTP1
GSTM1
GSTM5
MGST2
GSTA1
GSTM2
GSTA3
GSTO1
GSTT2B
GSTK1
NAT8
NAT8B
GSR
TXNDC12
GPX4
DOLK
DPAGT1
ALG5
ALG13
ALG14
DPM1
DPM2
DPM3
ALG1
ALG2
ALG11
ALG3
ALG9
ALG12
ALG6
ALG8
ALG10
ALG10B
STT3A
STT3B
RPN1
RPN2
DAD1
TUSC3
DDOST
DOLPP1
MOGS
GANAB
MAN1B1
MAN1A2
MAN1C1
MAN1A1
MGAT1
MAN2A1
MAN2A2
MGAT2
FUT8
B4GALT3
ST6GAL1
ST6GAL2
MGAT3
MGAT4A
MGAT4B
MGAT4D
MGAT5
MGAT5B
MGAT4C
GALNTL6
GALNT5
GALNT17
GALNT11
GALNT12
GALNT13
GALNT14
GALNT16
GALNT15
GALNT18
GALNTL5
GALNT10
GALNT2
GALNT3
GALNT1
GALNT6
GALNT4
GALNT9
GALNT7
GALNT8
POC1B-GALNT4
C1GALT1
C1GALT1C1
GCNT1
GCNT3
GCNT4
ST3GAL1
ST3GAL2
ST6GALNAC1
B3GNT6
B4GALT5
POMT1
POMT2
POMGNT1
ST3GAL3
B3GAT1
B3GAT2
CHST10
FUT9
FUT4
POMGNT2
B3GALNT2
POMK
FKTN
FKRP
RXYLT1
B4GAT1
LARGE1
LARGE2
OGT
EOGT
POFUT1
POFUT2
MFNG
LFNG
RFNG
B3GLCT
POGLUT1
GXYLT1
GXYLT2
XYLT1
XYLT2
B4GALT7
B3GALT6
B3GAT3
CSGALNACT1
CSGALNACT2
CHSY3
CHSY1
CHPF
CHPF2
DSE
CHST11
CHST12
CHST13
CHST3
CHST7
CHST15
UST
CHST14
EXTL2
EXTL3
EXTL1
EXT1
EXT2
NDST1
NDST2
NDST3
NDST4
GLCE
HS2ST1
HS6ST1
HS6ST2
HS6ST3
HS3ST1
HS3ST2
HS3ST3B1
HS3ST3A1
HS3ST5
B3GNT2
CHST6
B4GALT4
B3GNT7
CHST1
CHST2
CHST4
HYAL2
HYAL1
SPAM1
HYAL4
HYAL3
IDS
IDUA
ARSB
HPSE
HPSE2
SGSH
HGSNAT
NAGLU
GALNS
GNS
PIGA
PIGH
PIGC
PIGQ
PIGP
PIGY
PIGL
PIGW
GPLD1
PIGM
PIGX
PIGV
PIGN
PIGB
PIGF
PIGO
GPAA1
PIGK
PIGS
PIGT
PIGU
PGAP1
PIGZ
PIGG
B3GNT5
B3GALT1
B3GALT2
B3GALT5
FUT1
FUT2
FUT3
ST3GAL4
ABO
FUT5
FUT6
FUT7
ST3GAL6
ST8SIA1
A4GALT
B3GALNT1
B3GNT3
B3GNT4
GCNT2
A3GALT2
GBGT1
NAGA
B4GALNT1
B3GALT4
ST8SIA5
ST3GAL5
SLC33A1
ST6GALNAC3
ST6GALNAC4
ST6GALNAC5
ST6GALNAC6
HEXDC
MAN2C1
MAN2B1
MAN2B2
MANBA
ENGASE
FUCA1
FUCA2
AGA
NFS1
ALPL
ALPI
ALPP
ALPG
ACP1
TPK1
THTPA
RFK
ACP5
ACP2
FLAD1
BLVRB
PNPO
PDXK
PDXP
PHOSPHO2
ASPDH
QPRT
NAPRT
NMRK1
NMRK2
NMNAT3
NMNAT1
NMNAT2
NUDT12
NADSYN1
NAMPT
CD38
BST1
NADK
NADK2
NNT
NNMT
PANK1
PANK4
PANK3
PANK2
PPCS
PPCDC
COASY
AASDHPPT
VNN1
VNN2
VNN3
HLCS
BTD
LIAS
LIPT2
LIPT1
GCH1
DHFR
DHFR2
FPGS
GGH
PTS
SPR
QDPR
PCBD2
PCBD1
MOCS1
MOCS2
GPHN
MOCOS
MTHFD1L
MTHFD1
MTHFD2
MTHFD2L
MTFMT
ALDH1L1
ALDH1L2
MTHFR
MTHFS
ST20-MTHFS
BCO1
DHRS3
DHRS4
DHRS4L1
DHRS4L2
DHRS9
RDH8
RDH10
RDH11
RDH12
RDH16
SDR16C5
LRAT
AWAT2
PNPLA4
RPE65
RDH5
ALDH1A2
ALDH1A1
CYP26A1
CYP26B1
CYP26C1
CYP2A6
CYP2C18
CYP2S1
RETSAT
CYP27C1
EARS2
EPRS
ALAD
HMBS
UROS
UROD
CPOX
PPOX
FECH
MMAB
HMOX1
HMOX2
BLVRA
HCCS
CP
HEPH
FXN
COQ2
COQ3
COQ6
COQ5
COQ7
NQO1
GGCX
VKORC1
VKORC1L1
HMGCR
MVK
PMVK
MVD
IDI1
IDI2
FDPS
GGPS1
PDSS1
PDSS2
DHDDS
NUS1
FNTA
FNTB
RCE1
ZMPSTE24
ICMT
PCYOX1
NAT2
NAT1
EPHX1
SULT2A1
CYP2F1
CYP2A13
CYP2D7
CYP2D6
AKR7A2
AKR7A3
FMO1
FMO2
FMO5
FMO3
FMO4
TPMT
CES1
CES2
MPO
ABCA1
ABCA10
ABCA12
ABCA13
ABCA2
ABCA3
ABCA4
ABCA5
ABCA6
ABCA7
ABCA8
ABCA9
ABCB1
ABCB10
ABCB11
ABCB4
ABCB5
ABCB6
ABCB7
ABCB8
ABCB9
ABCC1
ABCC10
ABCC11
ABCC12
ABCC13
ABCC2
ABCC3
ABCC4
ABCC5
ABCC6
ABCC8
ABCC9
ABCD1
ABCD2
ABCD3
ABCD4
ABCE1
ABCF1
ABCF2
ABCF3
ABCG1
ABCG2
ABCG4
ABCG5
ABCG8
ACY1L
ACY3
ADC
AGXT2L1
AGXT2L2
ASNSD1
ASPG
ASRGL1
CCBL1
CCBL2
CRYM
ILVBL
LGSN
SCCPDH
THNSL1
THNSL2
CHI3L1
CHI3L2
CHID1
GNPTAB
GNPTG
ATP13A1
ATP13A2
ATP13A3
ATP13A4
ATP13A5
MMACHC
MMADHC
MTRR
EBPL
LBR
SC4MOL
SC5DL
ACOT11
ACOT6
ACOT9
CRAT
CUBN
DAK
MOCS3
MT-ND1
MT-ND2
MT-ND3
MT-ND4
MT-ND4L
MT-ND5
MT-ND6
NDUFA4L
NDUFAF1
NDUFAF2
CYCS
MT-CYB
UCRC
UQCR
COX16
COX18
COX19
CKBE
CKMT1A
PCYOX1L
AADAC
AADACL1
AADACL2
AADACL3
AADACL4
AKR7L
BCHE
CES3
CES7
DPEP1
DPEP2
DPEP3
SOD1
SOD2
SOD3
UGT3A1
UGT3A2
ACAD10
ACAD11
ACAD9
ACBD3
ACBD4
ACBD5
ACBD6
ACBD7
ACOXL
ACSF2
CLYBL
CYP4B1
CYP4F11
CYP4F12
CYP4F22
CYP4V2
CYP4X1
CYP4Z1
DCI
DECR1
DECR2
DGAT2L3
DGAT2L4
DGAT2L6
DGAT2L7
ECH1
ECHDC2
ECHDC3
ETFA
ETFB
ETFDH
FA2H
FAAH
FAAH2
FADS3
FAR1
FAR2
GPSN2
HACL1
LIPH
LIPI
LIPJ
LIPK
LIPM
LIPN
LPPR2
MTTP
PECI
PHYH
PHYHD1
PNPLA1
PNPLA5
PNPLA8
SDR16C6
SDR39U1
SDR42E1
SDR9C7
DHFRL1
MTHFSD
GSTCD
HAGHL
A4GNT
B3GALTL
B3GNT1
B3GNT8
B3GNT9
B3GNTL1
B4GALNT2
B4GALNT3
B4GALNT4
CTBS
FN3K
FN3KRP
FUT10
FUT11
GALNTL1
GALNTL2
GALNTL4
GCNT6
GCNT7
GCS1
GLT1D1
GLT25D1
GLT25D2
GLT6D1
GLT8D1
GLT8D2
GLT8D3
GLT8D4
GTDC1
GYLTL1B
HAS1
HAS2
HAS3
LARGE
LYCAT
NAGPA
ST6GALNAC2
ST8SIA2
ST8SIA3
ST8SIA4
ST8SIA6
WBSCR17
EDEM1
EDEM2
EDEM3
FLJ21865
GLB1L
GLB1L2
GLB1L3
LYG1
LYZ
LYZL1
LYZL2
LYZL4
LYZL6
MANBAL
MANEA
MANEAL
CHST5
CHST8
CHST9
GAL3ST2
GAL3ST3
GAL3ST4
SULF1
SULF2
PDHX
PGAM5
PGM5
PKM2
GLOD4
GLOD5
EXT3
HS3ST4
HS3ST6
ACE
ACE2
ALOX5AP
ALOXE3
AOF1
AOF2
ASMTL
CYP20A1
DIO1
DIO2
DIO3
HPGD
IYD
LNPEP
MME
MMEL1
PGDS
PTGR1
PTGR2
FIG4
IP6K1
IP6K2
IP6K3
PIK3R1
PIK3R2
PIK3R3
PIK3R4
PIK3R5
PIK3R6
PIP5K3
ATP11A
ATP11B
ATP11C
ATP1A1
ATP1A2
ATP1A3
ATP1A4
ATP1B1
ATP1B2
ATP1B3
ATP1B4
ATP2A1
ATP2A2
ATP2A3
ATP2B1
ATP2B2
ATP2B3
ATP2B4
ATP2C1
ATP2C2
ATP3
ATP7A
ATP7B
BEST1
BEST2
BEST3
BEST4
BSND
C14orf68
C20orf59
C6orf192
CACNA1A
CACNA1B
CACNA1C
CACNA1D
CACNA1E
CACNA1F
CACNA1G
CACNA1H
CACNA1I
CACNA1S
CACNA2D1
CACNA2D2
CACNA2D3
CACNA2D4
CACNB1
[truncated: 1,060 more rows]
