# Supplementary material for: Transcriptional, chromatin, and metabolic landscapes of LDHA inhibitor–resistant pancreatic ductal adenocarcinoma
Source: Front Oncol. 2022 Aug 2;12:926437. doi: 10.3389/fonc.2022.926437 (PMC9378957; doi:10.3389/fonc.2022.926437)
Supplement: Supplementary file 1 [file DataSheet_1.zip › Ziped tables/Tables S14-S15.xlsx]

## Sheet: Table S14_Group3vsGroup1_ENCODE
Term	Overlap	P-value	Adjusted P-value	Old P-value	Old Adjusted P-value	Odds Ratio	Combined Score	Genes
CBX3 ENCODE	1981-07-01	0.000448699	0.0327141	0	0	5.5808	43.0232	SLC44A1;COX16;NOS3;THEM4;MSMO1;SCN5A;ALG10B
NFE2L2 CHEA	32/1022	0.000641452	0.0327141	0	0	1.96582	14.4523	MAOA;SLC41A2;GCNT1;SLC7A11;AK5;PLA2G6;HSD17B7;OASL;CRYZ;CA2;PRDX1;NSD1;MAN1A1;MLYCD;TRPM8;SLC16A9;NUDT13;FDFT1;GSTM3;KCNH3;GSTM1;CACNA2D1;SLC30A1;ACYP1;SYNJ2;GPCPD1;MCOLN2;DPYD;ALDH1A1;B3GNT2;ALDH8A1;ALG10B
TCF3 CHEA	29/1006	0.00383852	0.13051	0	0	1.78901	9.95164	SLC35B4;PRDM6;SLC41A2;NUDT1;SLCO5A1;ENO1;PKD2;HYAL3;NT5DC3;MGAT3;ENPP3;UPP1;PDE8A;SLC37A1;CACNA2D1;ITPK1;AMT;ELOVL6;ELOVL7;KCTD6;DDAH1;OAS2;SLC9A8;PPAP2B;SLC29A1;B4GALT6;BCAT1;OGT;SLC25A13
GATA1 CHEA	24/807	0.0056898	0.137138	0	0	1.83694	9.49529	SLC22A4;SLC24A1;GALNT6;KCND1;ATP8A1;COX16;NOS3;PDE4D;IDH2;SLC2A1;MTHFR;SLC16A10;PIK3R1;AK8;AQP1;SLC7A5;GFOD1;P4HA2;KCNQ2;MAN1A1;FAR2;SLC29A1;ACSS1;SFXN5
AR CHEA	30/1095	0.00672247	0.137138	0	0	1.69525	8.48013	CHRNA3;COLGALT2;ATP8A1;MAOA;SLC7A11;AK5;PIK3C2B;UGT8;TRPM7;MAN1A1;TRPM8;UPP1;ABCA1;CSGALNACT1;GALNT6;TPK1;EDEM1;PDE4D;SLC35C1;SLC30A1;PLCXD3;PSAT1;ETNK1;SLC9A8;PPAP2B;UST;ALDH1A1;CYP1A1;FAR2;SLC25A13
SUZ12 CHEA	41/1684	0.0119797	0.183632	0	0	1.50882	6.67583	SLC22A4;SLC44A5;KCNG3;COLGALT2;GALNT18;PRDM6;NPR2;SLC41A2;AK5;SLC7A2;ADCY5;LFNG;ANKH;CYP4V2;LIPG;ENPP1;ST3GAL6;MAN1A1;SLC16A9;SCN5A;PDE8A;CACNG4;CSGALNACT1;HS3ST3B1;CA11;KCNH3;ARG2;ATP8B1;CACNA2D1;CACNA2D2;GRIN2C;ITPKB;SLC9A3;PLCXD3;ITPKA;UST;HPSE;NAGS;SCN4B;CHST2;KCNK3
GATA2 CHEA	22/772	0.0126022	0.183632	0	0	1.74991	7.65392	CSGALNACT1;SLC35B4;SLC37A1;NOS3;EDEM1;SLC35C1;PDE2A;ELOVL6;DHCR24;PIK3R1;SYNJ2;ATP1A1;PIK3C2A;SLC2A6;PAFAH2;SLC7A5;GFOD1;MAT2A;P4HA2;B3GNT2;CA14;ABCG1
SMC3 ENCODE	30/1181	0.017881	0.212367	0	0	1.56133	6.2828	GLTP;KCNG3;GALT;SLC43A2;IDUA;NPR2;NUDT1;HSD17B14;SAT1;DSEL;MAN1A1;SCN5A;ATP7A;ABCA1;HS3ST3B1;AOC2;GPX8;SLC30A1;PPAPDC2;SYNJ2;FMO4;SUOX;PAFAH2;KCTD6;SLC4A8;PDE12;ORAI1;KCTD11;ALG10B;SLC29A3
NELFE ENCODE	9/234	0.0187383	0.212367	0	0	2.35588	9.36977	KCNK5;SLC7A5;PNP;SLC16A1;RRM2;MAT2A;PRDX1;PIK3R3;MFSD11
RUNX1 CHEA	31/1294	0.0329624	0.317656	0	0	1.46615	5.00307	SLC35B4;POGLUT1;SLC2A1;ENO1;SLC2A6;AK8;NDST2;UGCG;MICAL1;PRDX1;NSD1;NT5DC3;SLC17A7;UPP1;PTGDS;SLC38A1;SLC11A1;PDE4D;SLC35C1;ITPK1;CYP51A1;MTHFR;ELOVL6;DHCR24;SOD2;PAFAH2;NME1;ETNK1;CHI3L2;B3GNT2;PIGL
E2F6 ENCODE	68/3245	0.034257	0.317656	0	0	1.30192	4.39251	KCNK5;KCNG3;COLGALT2;SLC44A1;ATP2A1;MTR;ENO1;NUDT5;PKD2;ENO3;ATP5G1;IL4I1;NNT;CYP2R1;MLYCD;TK1;SCN5A;UPP1;L3HYPDH;PDE8A;VKORC1;HS3ST3B1;SLC38A1;STARD9;SETMAR;MFSD11;GPCPD1;SLC7A5;NME6;DDAH1;PDE12;CHDH;ITPKA;EOGT;PGP;KCTD12;SLC25A13;SLC22A4;PFKFB3;PIK3R3;PDXP;ABHD17C;ATP1A1;TYMS;PLD1;GLB1L2;NSD1;POLD1;ARSK;NT5DC3;THEM4;TRPM7;SLC16A1;RRM2;TPK1;EDEM1;PMM2;IDH2;CYP51A1;DHCR24;DOLK;SYNJ2;POLE4;ASAH2B;…
SOX2 CHEA	20/775	0.0417942	0.338052	0	0	1.56997	4.98466	HS3ST3B1;IDUA;CACNA2D1;ITPK1;SLCO5A1;ELOVL6;AQP3;UGT8;SLC7A5;PDE12;NNT;PPAP2B;MAN1A1;SCN5A;UPP1;B4GALT6;BCAT1;OGT;ABCG1;FDFT1
CTCF ENCODE	40/1790	0.0434417	0.338052	0	0	1.36921	4.29431	KCNG3;DAGLA;GALT;SLC43A2;IDUA;NPR2;HSD17B14;SAT1;CRYZ;MAT2A;CA2;DSEL;INPP5E;TK1;SCN5A;ATP7A;CA14;ABCA1;VKORC1;HS3ST3B1;AOC2;ALG5;ITPK1;SLC30A1;PPAPDC2;SYNJ2;FMO4;SUOX;PAFAH2;KCTD6;NME1;SLC4A8;EOGT;ORAI1;KCTD11;PLCB1;ALG10B;KCTD18;SMPDL3A;SLC29A3
ESR1 CHEA	6/154	0.0476064	0.338052	0	0	2.37558	7.23313	SLC9A8;SLC16A10;DHCR24;MAN1A1;PLA2G6;SLC29A1
CHD1 ENCODE	17/655	0.0550851	0.338052	0	0	1.57417	4.56332	MOCS3;RRM2;SLC35E2;ATP8A1;EDEM1;PIK3R3;PIK3R1;MFSD11;GPCPD1;SOD2;NDST2;SLC7A5;MAT2A;EOGT;PIGL;L3HYPDH;OGT
SP1 ENCODE	18/707	0.0573387	0.338052	0	0	1.54405	4.4141	HS3ST3B1;GLRX5;PIK3R3;PDXP;ABCA7;MSMO1;SLC30A1;MTR;ATP5G1;TPCN1;CYP2R1;CYP1A1;PGP;PIGM;PDE8A;SFXN5;SLC25A25;FDFT1
RAD21 ENCODE	29/1265	0.0608053	0.338052	0	0	1.39452	3.90477	KCNG3;SLC43A2;IDUA;NPR2;HSD17B14;GDPD3;SAT1;CRYZ;NME1-NME2;CA2;SCN5A;ATP7A;ABCA1;VKORC1;HS3ST3B1;CA11;ARG2;AOC2;GPX8;FMO4;SOD2;SUOX;PAFAH2;KCTD6;NME1;ORAI1;ALG10B;SLC29A3;LPIN3
ZMIZ1 ENCODE	22/914	0.0630513	0.338052	0	0	1.46029	4.03596	SLC35E2;PNPLA7;IDUA;SETD1B;SUV39H1;SLC2A1;PIK3R1;SLC16A13;NDST2;CACNB1;SLC7A5;PNP;CPT2;MAT2A;PRDX1;NMRK1;HYAL3;NT5DC3;B3GNT2;MAN1A1;CHAC1;PIGL
EZH2 ENCODE	10/338	0.0632285	0.338052	0	0	1.79155	4.94648	CA11;KCNG3;COX16;LIPG;CYP1A1;PGP;SLCO5A1;ELOVL7;SLC16A9;CA14
HNF4A ENCODE	29/1276	0.0662847	0.338052	0	0	1.3814	3.74883	SLC26A1;GALT;PYROXD1;PDXP;TYMS;ST3GAL6;MAN1A1;TK1;EDEM1;ELOVL2;AMT;ENTPD8;SLC6A12;SLC30A1;SYNJ2;GPCPD1;SOD2;SUOX;SLC7A5;SCNN1D;ACOX2;CHDH;PNPLA3;SARDH;ORAI1;CES2;SFXN5;SLC29A3;SLC25A13
TP63 CHEA	31/1399	0.076439	0.352773	0	0	1.34589	3.46064	CDS1;SLC47A2;COLGALT2;POGLUT1;PFKFB3;GALNT18;AKR1B1;ENO1;SLC7A11;ATP1A1;SLC4A3;LFNG;CPT2;LIPG;TRPM7;TK1;UPP1;ALG5;GPX8;ELOVL6;ITPKB;GFOD1;OAS2;PPAP2B;PIGM;KCTD12;SLC29A1;KCTD15;SFXN5;ABCG1;CHST3
KLF4 CHEA	23/987	0.076993	0.352773	0	0	1.41168	3.6196	GLTP;SLC22A4;HS3ST3B1;SLC44A1;ITPK1;MTHFR;ENO1;OPLAH;CPT1B;LFNG;CACNB1;SQLE;PDE12;CA2;PRDX1;B3GNT5;ITPKA;EOGT;B3GNT2;PRODH;PDE8A;OGT;SLC25A25
STAT3 CHEA	6/177	0.0813091	0.352773	0	0	2.05363	5.15358	NAPRT;PDE4D;CYP51A1;MAN1A1;PIK3R1;PLD1
NANOG CHEA	15/595	0.0830055	0.352773	0	0	1.52307	3.79069	CDS1;HS3ST3B1;CERKL;SLC37A1;IDUA;CACNA2D1;ENO1;DDAH1;HYAL3;MGAT3;ENPP3;UPP1;BCAT1;OGT;KCTD15
UBTF ENCODE	35/1631	0.0882185	0.359932	0	0	1.30317	3.16401	PFKFB3;SLC44A1;SETD7;SLC2A1;PIK3R1;ABHD17C;ATP1A1;SAT1;SRM;SMPD3;NMRK1;TRPM7;MAN1A1;MLYCD;SLC25A25;SMOX;EDEM1;GLRX5;ALG5;IDH2;ELOVL6;SLC30A1;DHCR24;MFSD11;GPCPD1;COQ10B;KCTD6;GFOD1;PDE12;PSAT1;ETNK1;ITPKA;ORAI1;PIGL;KCTD18
MAX ENCODE	43/2073	0.0953753	0.36054	0	0	1.2617	2.96492	SLC22A4;POGLUT1;SLC44A1;AASDH;PIK3R3;PDXP;MTR;ENO1;NUDT5;ATP5G1;SRM;NME1-NME2;IL4I1;MAT2A;PRDX1;ARSK;NT5DC3;THEM4;TRPM7;SCN5A;L3HYPDH;PDE8A;ABCA1;SLC38A1;SLC16A1;PNPLA7;GLRX5;SLC35C1;PMM2;SLC30A1;DOLK;NME1;POLE4;SQLE;SLC7A5;NME6;GFOD1;PDE12;PGP;ORAI1;POLR3H;PIGL;SLC25A13
RFX5 ENCODE	14/559	0.0954372	0.36054	0	0	1.51093	3.54962	IDI1;SLC43A2;PIK3R3;PDXP;SLC30A1;ATP1A1;GPCPD1;SUOX;ATP5G1;PSAT1;NMRK1;DSE;INPP5J;FDFT1
FOSL2 ENCODE	6/196	0.117042	0.426369	0	0	1.84647	3.96108	SLC22A4;NME1-NME2;CHI3L2;ENO1;UPP1;NME1
E2F1 CHEA	19/859	0.144084	0.48104	0	0	1.33035	2.57737	VKORC1;CERKL;RRM2;COX16;SUV39H1;MGST1;MTHFR;ATP2A1;MTR;ACYP1;POLE4;IL4I1;ABHD10;MAT2A;POLD1;TK1;L3HYPDH;OGT;SFXN5
USF2 ENCODE	21/965	0.14523	0.48104	0	0	1.30935	2.52631	SLC35B4;SLC16A1;POGLUT1;GALT;PNPLA7;PMM2;MTHFR;DOLK;MFSD11;PLA2G6;ATP5G1;SLC16A13;NME1;SRM;ADI1;NNT;POLR3C;PGP;SLC38A7;TRPM7;ATP7A
TRIM28 ENCODE	4/120	0.146992	0.48104	0	0	2.01184	3.85744	UGCG;COX16;NOS3;SLC7A11
SALL4 CHEA	9/355	0.150914	0.48104	0	0	1.52246	2.87905	SLC44A1;DDAH1;LIPG;DSE;ELOVL6;BCAT1;PDE8A;OGT;STRA6
FOXA2 ENCODE	8/316	0.169872	0.515385	0	0	1.51866	2.69213	LFNG;DAGLA;PDE4D;CHI3L2;DHCR24;TK1;SLC29A3;TPCN1
USF1 ENCODE	29/1423	0.174103	0.515385	0	0	1.22586	2.14294	POGLUT1;GALT;IDUA;HSD17B14;ENO1;PLA2G6;ATP5G1;SRM;NME1-NME2;NNT;ARSK;SLC38A7;TRPM7;ATP7A;SLC38A1;SLC16A1;PNPLA7;PLA2G4C;SETMAR;MTHFR;DOLK;MFSD11;SLC16A13;NME1;CLCN4;PDE12;POLR3C;ORAI1;SLC25A13
HDAC2 ENCODE	5/175	0.176848	0.515385	0	0	1.71636	2.97354	SQLE;EDEM1;PGAM5;SYNJ2;KCTD18
TCF3 ENCODE	18/840	0.183908	0.521072	0	0	1.28515	2.17617	LIPT2;GALNT6;SLC16A1;SLC44A1;ALG5;ENO1;PIK3R1;ATP1A1;MFSD11;ENO3;TPCN1;UGCG;MICAL1;CHAC1;MLYCD;SLC29A1;PDE8A;FDFT1
FOS ENCODE	14/637	0.195364	0.535233	0	0	1.31637	2.14949	RRM2;GALNT18;GLRX5;PIK3R3;MTHFR;MSMO1;MTR;ATP5G1;TPCN1;PSAT1;CYP2R1;SFXN5;SLC25A25;FDFT1
PPARG CHEA	12/535	0.1994	0.535233	0	0	1.34285	2.16527	GALNT6;EDEM1;GPD1;MGST1;SLC16A10;SLC39A7;B4GALNT3;PLCB1;COQ10B;KCNK3;GNE;PIK3C2B
ZBTB7A ENCODE	42/2184	0.213117	0.535582	0	0	1.1566	1.788	SLC22A4;DNMT1;SLC43A2;IDUA;HSD17B14;ENO1;PIK3R1;TYMS;ENO3;MAT2A;NNT;CYP4V2;MAN1A1;PDE8A;SLC16A5;SLC16A1;RRM2;PNPLA7;SMOX;SETD1B;ELOVL2;ITPK1;IDH2;CYP51A1;ENTPD8;MTHFR;ELOVL6;SLC30A1;SYNJ2;SOD2;CACNB1;PLA2G15;NME6;DDAH1;ADI1;P4HA2;ITPKA;B3GNT2;SLC29A1;KCTD18;KCTD15;SFXN5
RCOR1 ENCODE	15/702	0.213891	0.535582	0	0	1.27864	1.97204	SLC44A1;SLC43A2;ABCA7;ENO1;SYNJ2;GPCPD1;SAT1;AK8;NDST2;IL4I1;GFOD1;KCTD11;UPP1;PDE8A;ST6GALNAC4
EZH2 CHEA	6/237	0.215283	0.535582	0	0	1.51554	2.32757	COLGALT2;P4HA2;PRDM6;CACNA2D2;SLC16A9;ADCY5
NFYA ENCODE	43/2250	0.221936	0.538986	0	0	1.14887	1.72947	GLTP;IDI1;GALT;SLC43A2;SUV39H1;GALNT18;PIK3R3;PDXP;MSMO1;ATP2A1;MTR;ENO1;PLA2G6;ATP5G1;SLC2A6;SRM;MTHFSD;EBP;CYP2R1;DSE;MAN1A1;CHAC1;MLYCD;TK1;NUDT13;SLC25A25;FDFT1;SLC16A1;RRM2;SETD1B;GLRX5;STARD9;ABCA7;DHCR24;ACYP1;SUOX;COQ10B;GCAT;TPCN1;PLA2G15;PSAT1;PGP;SFXN5
SRF ENCODE	7/299	0.245572	0.58252	0	0	1.39857	1.96382	PFKFB3;COX16;DDAH1;AASDH;TPK1;POLD1;HEXDC
BCLAF1 ENCODE	17/851	0.277402	0.643068	0	0	1.19181	1.52825	VKORC1;SLC44A1;COX16;MTR;NUDT5;SAT1;PAFAH2;NME1;NME1-NME2;DPM3;PRDX1;CYP4V2;THEM4;PGAM5;PIGL;OGT;NUDT13
ATF3 ENCODE	3/114	0.304775	0.673975	0	0	1.57255	1.86848	MTHFSD;ADI1;DOLK
NFYB ENCODE	67/3715	0.305742	0.673975	0	0	1.08124	1.28129	GLTP;SLC35B4;SUV39H1;GALNT18;AKR1B1;MSMO1;ATP2A1;MTR;ENO1;AQP3;SAT1;ATP5G1;SLC2A6;PNP;NNT;CYP2R1;DSE;MAN1A1;CHAC1;MLYCD;TK1;NUDT13;VKORC1;ARG2;GLRX5;STARD9;SLC30A1;ACYP1;MFSD11;GPCPD1;COQ10B;GCAT;PLA2G15;PGP;LIPT2;IDI1;GALT;SLC43A2;AASDH;PIK3R3;HSD17B14;PDXP;PLA2G6;GLB1L2;SRM;MTHFSD;SLC25A27;EBP;RIMKLA;SLC25A25;FDFT1;SLC16A1;RRM2;PNPLA7;EDEM1;SETD1B;CYP51A1;MTHFR;ABCA7;DHCR24;SUOX;SLC16A13;TPCN1;…
MYOD1 ENCODE	4/166	0.310557	0.673975	0	0	1.43718	1.68062	CACNB1;PLA2G15;ATP2A1;SCN5A
BCL3 ENCODE	6/273	0.317935	0.675611	0	0	1.30877	1.49973	EDEM1;NAPRT;INPP5E;PLA2G4C;ABCA7;ENO3
ZKSCAN1 ENCODE	3/120	0.33261	0.692373	0	0	1.49145	1.64177	SLC43A2;ITPK1;ACYP1
MYC ENCODE	28/1515	0.344186	0.70214	0	0	1.10037	1.17362	POGLUT1;AASDH;SLC2A1;MTR;ENO1;NUDT5;ATP5G1;SRM;NME1-NME2;IL4I1;MAT2A;NT5DC3;TRPM7;L3HYPDH;SLC38A1;SLC16A1;RRM2;GLRX5;PMM2;MFSD11;PAFAH2;NME1;POLE4;NME6;PDE12;PGP;POLR3H;OGT
PPARD CHEA	6/285	0.353871	0.707742	0	0	1.2517	1.3003	SMOX;PMM2;HYAL3;MAN1A1;MLYCD;NUDT13
VDR CHEA	1976-02-01	0.370047	0.72586	0	0	1.57086	1.56163	MSMO1;PIK3C2B
CEBPB ENCODE	3/144	0.442289	0.825273	0	0	1.23607	1.00837	CHAC1;SLC7A11;OGT
EGR1 CHEA	6/315	0.444293	0.825273	0	0	1.12843	0.915463	COLGALT2;SLC26A1;SLC11A1;ITPK1;ENTPD8;KCNK3
IRF3 ENCODE	12/663	0.449782	0.825273	0	0	1.0716	0.856204	RRM2;GLRX5;PGP;PDXP;ABCA7;MSMO1;ACYP1;ATP5G1;SFXN5;SLC25A25;FDFT1;TPCN1
TP53 CHEA	6/319	0.456229	0.825273	0	0	1.11378	0.874048	HS3ST3B1;RRM2;DSE;SLC30A1;SLC39A7;SCN4B
IRF1 ENCODE	5/263	0.461182	0.825273	0	0	1.12583	0.87135	NME1-NME2;NME6;HEXDC;PAFAH2;NME1
REST ENCODE	7/383	0.473581	0.826008	0	0	1.08141	0.808282	SMPD3;ELOVL2;PLA2G4C;RIMKLA;KCNK3;SLC25A13;HCN1
TRIM28 CHEA	4/210	0.477789	0.826008	0	0	1.12766	0.832876	SLC7A5;CA11;ANKH;KCTD12
SMAD4 CHEA	10/584	0.531984	0.874977	0	0	1.01072	0.637906	SLC44A5;ITPKB;SMOX;B3GNT5;ETNK1;GALNT18;PDE4D;B4GALNT3;BCAT1;SLC25A13
PML ENCODE	27/1596	0.533615	0.874977	0	0	0.997867	0.62674	IDI1;SLC44A1;NUDT1;PIK3R3;ENO1;ATP1A1;SAT1;IL4I1;UGCG;CPT2;MAT2A;PRDX1;NAPRT;POLD1;INPP5E;THEM4;TRPM7;TK1;PDE8A;TPK1;MFSD11;SLC16A13;POLR3C;PGAM5;PIGL;CES2;SFXN5
SUZ12 ENCODE	2/105	0.533719	0.874977	0	0	1.12691	0.707567	ITPKA;MCOLN2
BHLHE40 ENCODE	6/348	0.540427	0.874977	0	0	1.01781	0.626354	SLC7A5;SLC16A1;MTHFR;TRPM7;ENO1;PLD6
PBX3 ENCODE	21/1269	0.577862	0.917212	0	0	0.974321	0.534337	HS3ST3B1;ENTPD4;GALNT18;GLRX5;CYP51A1;ATP1A3;PDXP;ABCA7;MSMO1;ENO1;ACYP1;SUOX;PAFAH2;TPCN1;IL4I1;CYP2R1;PGP;TK1;OGT;SFXN5;SLC25A25
ZNF384 ENCODE	12/730	0.584498	0.917212	0	0	0.968184	0.519917	ITPKB;DNMT1;SLC35B4;SLC43A2;PGAM1;SLC9A8;ALG5;PMM2;SLC30A1;PLA2G6;ATP7A;SAT1
ZC3H11A ENCODE	2/129	0.645564	0.986328	0	0	0.912825	0.399481	PDE12;PDXP
TAF7 ENCODE	10/640	0.647882	0.986328	0	0	0.918174	0.398531	MOCS3;MAT2A;PRDX1;DOLK;ENO1;SLC16A9;NUDT5;MFSD11;GPCPD1;OGT
FOXA1 ENCODE	3/205	0.678226	0.999992	0	0	0.860104	0.333957	SMPD3;PNPLA7;SYNJ2
SIX5 ENCODE	17/1094	0.679185	0.999992	0	0	0.910996	0.35243	VKORC1;CA11;SLC35B4;SLC35E2;NOS3;PMM2;SETMAR;MTR;MFSD11;PAFAH2;PGM2L1;SMPD3;DPM3;ARSK;SLC38A7;SFXN5;NUDT13
NFIC ENCODE	4/279	0.699049	0.999992	0	0	0.841726	0.301367	SLC44A1;PIK3R3;UPP1;NUDT5
ERG CHEA	2/144	0.704051	0.999992	0	0	0.815773	0.286259	IDI1;SLC35B4
RELA ENCODE	7/484	0.716183	0.999992	0	0	0.84797	0.283069	CHST7;POGLUT1;SLC9A8;ORAI1;DOLK;PIK3R1;CRYZ
MYC CHEA	8/573	0.758863	0.999992	0	0	0.816876	0.225403	VKORC1;KCNK5;MAT2A;SLC9A8;PLA2G6;SLC29A1;NME1;SRM
TCF7L2 ENCODE	8/583	0.775207	0.999992	0	0	0.802249	0.204273	SMPD3;IDI1;ETNK1;SLC30A1;MTR;SLC7A11;PLD1;FDFT1
KAT2A ENCODE	1990-01-01	0.786055	0.999992	0	0	0.650622	0.156623	IL4I1
STAT3 ENCODE	10/725	0.789107	0.999992	0	0	0.805407	0.190763	NME1-NME2;SLC16A1;RRM2;COX16;SLC7A11;SOD2;ALG10B;SAT1;PAFAH2;NME1
SP2 ENCODE	14/994	0.79787	0.999992	0	0	0.821143	0.185422	HS3ST3B1;GLRX5;PDXP;ABCA7;MSMO1;MTR;ENO1;ACYP1;AK9;TPCN1;POLR3C;PGP;SFXN5;SLC25A25
CEBPD ENCODE	10/734	0.801307	0.999992	0	0	0.795018	0.176105	SLC38A1;MAT2A;AKR1C1;THEM4;SLC30A1;ENO1;SLC7A11;MFSD11;OGT;SFXN5
FOXM1 ENCODE	1995-01-01	0.80366	0.999992	0	0	0.615857	0.134613	GLRX5
POU5F1 CHEA	3/261	0.821961	0.999992	0	0	0.671477	0.131651	ENO1;UPP1;OGT
ZEB1 ENCODE	1/106	0.837473	0.999992	0	0	0.551028	0.0977341	LPIN3
NR2C2 ENCODE	4/350	0.847342	0.999992	0	0	0.666552	0.110415	PLA2G15;TPK1;ARSK;HEXDC
BRCA1 ENCODE	48/3218	0.853711	0.999992	0	0	0.858096	0.135719	IDI1;DNMT1;SLC35B4;GALT;SLC44A1;ATP8A1;AASDH;SUV39H1;PIK3R3;MTR;PIK3R1;SLC7A11;NUDT5;ATP5G1;NDST2;MTHFSD;IL4I1;DHFRL1;MAT2A;PRDX1;DSE;PDE8A;ARG2;SLC38A1;SLC16A1;SLC35E2;SETD1B;ALG5;IDH2;CYP51A1;MTHFR;ABCA7;DOLK;MFSD11;SOD2;HEXDC;GCAT;NME6;PDE12;ADI1;PSAT1;PGP;PIGL;SLC27A3;ALG10B;KCTD18;CES2;SFXN5
SIN3A ENCODE	15/1131	0.868255	0.999992	0	0	0.769323	0.108682	RRM2;SETD1B;PMM2;SLC2A1;MTHFR;SLC7A11;NUDT5;MFSD11;NME1;SQLE;PDE12;POLR3C;PRDX1;SLC38A7;OGT
SPI1 ENCODE	21/1540	0.877532	0.999992	0	0	0.788714	0.103039	GALNT6;SLC43A2;COX16;IDH2;SLC6A12;ABCA7;ENO1;ATP1A1;SLC2A6;AK8;LFNG;PNP;NME6;MICAL1;NMRK1;PIGM;HPSE;SCN5A;B4GALT6;ABCG1;SLC25A25
EGR1 ENCODE	6/537	0.895585	0.999992	0	0	0.649124	0.071584	PLA2G15;NME1-NME2;SLC9A8;ORAI1;DOLK;NME1
ZBTB33 ENCODE	8/702	0.911787	0.999992	0	0	0.660543	0.0610003	SLC35B4;DHFRL1;PDE12;PRDX1;SUV39H1;DSE;NUDT5;ATP5G1
E2F4 ENCODE	8/710	0.917665	0.999992	0	0	0.65274	0.0560852	POLE4;SLC16A1;RRM2;POLD1;PGP;TK1;MFSD11;TYMS
REST CHEA	16/1280	0.922516	0.999992	0	0	0.72097	0.0581464	KCNK5;KCNH3;SLC35B4;TPK1;GALNT18;PDE2A;CACNA2D2;PLA2G6;GRIN2C;GPCPD1;CPT1B;ADCY5;SRM;MGAT3;PNPLA3;PLCE1
ETS1 ENCODE	1/156	0.931253	0.999992	0	0	0.372323	0.0265185	PGM2L1
CREB1 CHEA	17/1444	0.96026	0.999992	0	0	0.674607	0.0273562	IDI1;MOCS3;SLC43A2;CYP51A1;PIK3R3;MSMO1;PLA2G6;PIK3C2A;COQ10B;NME1;ETNK1;PNPLA3;CHAC1;PDE8A;SLC25A25;FDFT1;SLC25A13
ELF1 ENCODE	32/2483	0.964648	0.999992	0	0	0.731896	0.0263424	SLC35B4;MOCS3;COX16;PYROXD1;NUDT1;MTR;PIK3R1;NUDT5;PLA2G6;CPT2;DHFRL1;THEM4;MLYCD;ATP7A;L3HYPDH;NUDT13;FDFT1;TPK1;SLC35C1;PMM2;PPAPDC2;FMO4;COQ10B;PLA2G15;PDE12;POLR3C;SLC9A8;PGAM5;PIGM;ALG10B;KCTD18;CES2
GABPA ENCODE	26/2082	0.965011	0.999992	0	0	0.711282	0.0253332	SLC35B4;MOCS3;SLC44A1;COX16;NUDT1;MTR;NUDT5;SRM;NME1-NME2;CPT2;CYP4V2;THEM4;GLRX5;PMM2;MTHFR;PPAPDC2;MFSD11;NME1;ASAH2B;DPM3;PDE12;PGAM5;PIGM;PIGL;ALG10B;CES2
FLI1 ENCODE	6/650	0.96612	0.999992	0	0	0.532063	0.0183389	POLE4;SLC9A8;GLRX5;MTHFR;PIGM;NME1
SPI1 CHEA	11/1056	0.972302	0.999992	0	0	0.597433	0.0167812	GLTP;ITPKB;SLC43A2;COX16;PGAM1;POLD1;PDXP;ELOVL6;PPAPDC2;SLC29A1;ABCG1
STAT5A ENCODE	1/233	0.981804	0.999992	0	0	0.247768	0.00454983	GPCPD1
ATF2 ENCODE	33/2852	0.995238	0.999992	0	0	0.644304	0.00307519	MOCS3;SLC44A1;COX16;AASDH;MAOA;ENO1;SLC7A11;NUDT5;TYMS;ATP5G1;NME1-NME2;IL4I1;DHFRL1;MAT2A;PRDX1;DSE;TK1;PDE8A;ARG2;SLC38A1;ALG5;ABCA7;ELOVL6;MFSD11;FMO4;GPCPD1;PAFAH2;NME1;PDE12;NDUFS5;KCTD11;BCAT1;OGT
TAF1 ENCODE	40/3346	0.995682	0.999992	0	0	0.661815	0.0028639	IDI1;MOCS3;POGLUT1;SLC44A1;ATP8A1;AASDH;NUDT1;SLC2A1;PIK3R3;MTR;ENO1;PIK3R1;SAT1;NDST2;NME1-NME2;IL4I1;UGCG;DHFRL1;MAT2A;PRDX1;DSE;TRPM7;SLC38A1;SETD1B;ALG5;CYP51A1;SLC30A1;DOLK;MFSD11;COQ10B;NME1;NME6;PDE12;POLR3C;ETNK1;SLC9A8;NDUFS5;PIGL;ALG10B;OGT
CREB1 ENCODE	24/2238	0.995969	0.999992	0	0	0.600404	0.00242528	IDI1;ARG2;SLC35B4;AASDH;MAOA;CYP51A1;PDXP;MSMO1;SLC30A1;DOLK;ATP1A1;MFSD11;FMO4;GPCPD1;COQ10B;SAT1;ATP5G1;PAFAH2;AK8;MTHFSD;NME6;NDUFS5;HYAL3;ALG10B
YY1 CHEA	1/332	0.996729	0.999992	0	0	0.172777	0.00056603	TRPM8
NRF1 ENCODE	17/1882	0.999108	0.999992	0	0	0.503775	0.000449442	LIPT2;DNMT1;SLC16A1;PGAM1;PLA2G4C;ENO1;MFSD11;COQ10B;SLC16A13;MTHFSD;IL4I1;ABHD10;ADI1;ARSK;PGP;POLR3H;PDE8A
YY1 ENCODE	21/2753	0.999992	0.999992	0	0	0.409207	3.12267e-06	SLC22A4;MOCS3;POGLUT1;SETD1B;ALG5;NUDT1;MTHFR;DOLK;MFSD11;PLA2G6;ATP5G1;PAFAH2;AK9;CRYZ;POLE4;MAT2A;SLC9A8;TK1;PIGL;OGT;SFXN5

## Sheet: Table S15_Group2vsGroup1_ENCODE
Term	Overlap	P-value	Adjusted P-value	Old P-value	Old Adjusted P-value	Odds Ratio	Combined Score	Genes
CEBPB ENCODE	5/144	0.00146852	0.107668	0	0	6.45716	42.1233	SLC25A28;MARS;CHAC1;SLC7A11;OGT
ZMIZ1 ENCODE	13/914	0.0022908	0.107668	0	0	2.68538	16.324	PNPLA7;IDUA;OXSM;AMD1;SLC2A1;CTPS1;PLOD1;PIK3R1;SLC25A28;P4HA1;MAT2A;CHAC1;ALDOA
CHD1 ENCODE	10/655	0.0045266	0.141833	0	0	2.8409	15.3346	KMT2E;LDHA;MOCS3;P4HA1;MAT2A;EOGT;SLC16A6;PIK3R3;PIK3R1;OGT
NELFE ENCODE	5/234	0.0113962	0.265347	0	0	3.90155	17.4574	KMT2E;LDHA;MAT2A;AMD1;PIK3R3
PBX3 ENCODE	14/1269	0.0141142	0.265347	0	0	2.05767	8.76686	KMT2E;HS3ST3B1;PFKFB4;SLC26A2;AMD1;ENTPD7;CTPS1;SUOX;KCTD7;GYS1;SLC25A28;CYP2R1;PGK1;OGT
CEBPD ENCODE	9/734	0.0257511	0.403434	0	0	2.24385	8.21088	KMT2E;PFKFB4;ABCD3;SLC25A28;ABCB6;MAT2A;AMD1;SLC7A11;OGT
MAX ENCODE	18/2073	0.0494022	0.593505	0	0	1.61005	4.84265	DHRS13;SLC26A2;ABCB6;PNPLA7;SLC35C1;AMD1;PIK3R3;DOLK;CTPS1;NANP;LDHA;MAT2A;POLR3B;SLC16A6;PGK1;SLC25A32;UMPS;SLC25A13
CTCF ENCODE	16/1790	0.0505111	0.593505	0	0	1.64996	4.92606	HS3ST3B1;DHRS13;HCN3;SLC26A2;GGT7;ATP6V1G2;IDUA;PPAPDC2;SUOX;SLC16A14;GYS1;GRIN3B;P4HA1;MAT2A;EOGT;CA14
REST ENCODE	5/383	0.0702913	0.594662	0	0	2.34572	6.22813	SMPD3;HCN3;ABCB6;RIMKLA;SLC25A13
E2F6 ENCODE	25/3245	0.0730212	0.594662	0	0	1.43763	3.76228	HCN3;ISYNA1;SLC26A2;ABCB6;KCNC3;PIK3R3;CSAD;FUT4;NANP;LDHA;SLC25A28;CYP2R1;SLC16A6;PGK1;MLYCD;HS3ST3B1;OXSM;MOCOS;DOLK;CTPS1;P4HA1;EOGT;B3GNT4;ALDOA;SLC25A13
TAF7 ENCODE	7/640	0.0761908	0.594662	0	0	1.97127	5.07507	KMT2E;MOCS3;MAT2A;AMD1;SLC16A6;DOLK;OGT
NFIC ENCODE	4/279	0.0774804	0.594662	0	0	2.5697	6.57259	KMT2E;LDHA;SLC25A28;PIK3R3
STAT3 CHEA	3/177	0.0822405	0.594662	0	0	3.03433	7.58008	PDE4D;PIK3R1;HK2
HNF4A ENCODE	11/1276	0.116351	0.67837	0	0	1.55686	3.34902	SLC26A1;ABCD3;SCNN1D;ABCB6;QPRT;ENTPD8;RDH14;TCIRG1;UMPS;SUOX;SLC25A13
USF1 ENCODE	12/1423	0.116814	0.67837	0	0	1.52538	3.27525	KMT2E;NANP;SLC26A2;LDHA;ABCB6;PNPLA7;IDUA;DOLK;SLC25A32;ENO2;PLA2G6;SLC25A13
EZH2 ENCODE	4/338	0.130696	0.67837	0	0	2.1094	4.29238	CA11;GRIN3B;CACNA1A;CA14
SMC3 ENCODE	10/1181	0.141842	0.67837	0	0	1.52202	2.97257	HS3ST3B1;HCN3;SLC26A2;GGT7;ATP6V1G2;IDUA;SLC16A6;PPAPDC2;SUOX;SLC16A14
GATA2 CHEA	7/772	0.156735	0.67837	0	0	1.61995	3.00208	MAT2A;POLR3B;P4HA2;SLC35C1;ATP6V0A2;PIK3R1;CA14
NFYB ENCODE	26/3715	0.15953	0.67837	0	0	1.28257	2.35419	KMT2E;HCN3;SLC26A2;ABCB6;AMD1;PIK3R3;PLA2G6;AQP3;HK2;SLC25A27;GYS1;SLC25A28;CYP2R1;ATP6V0A2;PGK1;RDH14;CHAC1;MLYCD;RIMKLA;EDEM3;PNPLA7;ENTPD7;CTPS1;SUOX;KCTD7;SLC25A32
ZC3H11A ENCODE	2/129	0.16987	0.67837	0	0	2.75354	4.88125	GGT7;ATP6V1G2
AR CHEA	9/1095	0.178731	0.67837	0	0	1.46974	2.53071	ABCD3;P4HA1;PDE4D;SLC35C1;CTPS1;SLC25A32;SLC7A11;SLC16A14;SLC25A13
USF2 ENCODE	8/965	0.191466	0.67837	0	0	1.47876	2.44446	NANP;SLC26A2;LDHA;ABCB6;PNPLA7;DOLK;SLC25A32;PLA2G6
RAD21 ENCODE	10/1265	0.191485	0.67837	0	0	1.41377	2.33689	HS3ST3B1;CA11;SLC26A2;GGT7;GRIN3B;ATP6V1G2;POLR3B;IDUA;SUOX;LPIN3
SIN3A ENCODE	9/1131	0.202996	0.67837	0	0	1.41986	2.26407	KMT2E;LDHA;ABCB6;AMD1;SLC2A1;SLC25A32;SLC7A11;ALDOA;OGT
TCF3 ENCODE	7/840	0.209314	0.67837	0	0	1.48242	2.31838	KMT2E;LDHA;P4HA1;CHAC1;MLYCD;PIK3R1;KCTD7
SP2 ENCODE	8/994	0.213016	0.67837	0	0	1.43307	2.21608	HS3ST3B1;GYS1;SLC26A2;SLC25A28;MARS;AMD1;CTPS1;KCTD7
NFYA ENCODE	16/2250	0.219188	0.67837	0	0	1.27694	1.93818	KMT2E;EDEM3;SLC26A2;AMD1;ENTPD7;PIK3R3;CTPS1;PLA2G6;SUOX;KCTD7;GYS1;SLC25A28;CYP2R1;PGK1;CHAC1;MLYCD
ESR1 CHEA	2/154	0.221921	0.67837	0	0	2.29774	3.45909	SLC16A6;PLA2G6
SP1 ENCODE	6/707	0.221986	0.67837	0	0	1.50642	2.26737	HS3ST3B1;GYS1;SLC25A28;CYP2R1;PGK1;PIK3R3
PPARD CHEA	3/285	0.225733	0.67837	0	0	1.86199	2.77139	POLR3B;PLOD1;MLYCD
ETS1 ENCODE	2/156	0.226151	0.67837	0	0	2.26767	3.37101	KMT2E;ATP6V1G2
HDAC2 ENCODE	2/175	0.266544	0.67837	0	0	2.01668	2.66648	ABCB6;P4HA1
EGR1 CHEA	3/315	0.271823	0.67837	0	0	1.68037	2.18886	KMT2E;SLC26A1;ENTPD8
FOXA2 ENCODE	3/316	0.27338	0.67837	0	0	1.67492	2.17219	ABCA5;PDE4D;CHI3L2
TAF1 ENCODE	22/3346	0.279321	0.67837	0	0	1.1786	1.50317	KMT2E;MOCS3;MPI;AMD1;SLC2A1;PIK3R3;DOLK;PIK3R1;CSAD;KCTD7;GYS1;NANP;LDHA;SLC25A28;P4HA1;DHFRL1;MAT2A;POLR3B;PGK1;SLC25A32;UMPS;OGT
SOX2 CHEA	6/775	0.287454	0.67837	0	0	1.36834	1.7059	HS3ST3B1;IDUA;SLC16A6;B4GALT6;AQP3;OGT
SIX5 ENCODE	8/1094	0.293622	0.67837	0	0	1.29423	1.58603	EDEM3;SMPD3;CA11;ATP6V1G2;KCTD21;MARS;MPI;RDH14
RELA ENCODE	4/484	0.303518	0.67837	0	0	1.45683	1.737	KMT2E;P4HA1;DOLK;PIK3R1
FOS ENCODE	5/637	0.304313	0.67837	0	0	1.38471	1.64738	KMT2E;SLC26A2;SLC25A28;CYP2R1;PIK3R3
PML ENCODE	11/1596	0.310577	0.67837	0	0	1.22118	1.42796	KMT2E;NANP;SLC26A2;LDHA;SLC25A28;P4HA1;MAT2A;POLR3B;AMD1;SLC16A6;PIK3R3
CREB1 CHEA	10/1444	0.317844	0.67837	0	0	1.22541	1.40456	EDEM3;LDHA;MOCS3;SLC25A28;PIK3R3;CHAC1;PLA2G6;UMPS;HK2;SLC25A13
GATA1 CHEA	6/807	0.319669	0.67837	0	0	1.31148	1.4957	P4HA2;PDE4D;SLC2A1;SLC2A3;PIK3R1;SLC18A2
RUNX1 CHEA	9/1294	0.326967	0.67837	0	0	1.22898	1.37388	KMT2E;PDE4D;SLC35C1;ATP6V0A2;SLC2A1;CHI3L2;PTGDS;CSAD;ALDOA
FOXA1 ENCODE	2/205	0.330187	0.67837	0	0	1.71603	1.90153	SMPD3;PNPLA7
SALL4 CHEA	3/355	0.334597	0.67837	0	0	1.48638	1.62733	OGT;HK2;STRA6
UBTF ENCODE	11/1631	0.336037	0.67837	0	0	1.19252	1.30048	SMPD3;DHRS13;ABCD3;ZADH2;OXSM;AMD1;SLC2A1;MLYCD;PIK3R1;ALDOA;ISPD
KLF4 CHEA	7/987	0.340153	0.67837	0	0	1.25033	1.34831	HS3ST3B1;POLR3B;MARS;EOGT;SLC2A3;PRODH;OGT
VDR CHEA	1976-01-01	0.355375	0.67837	0	0	2.31696	2.39708	ENTPD7
MYC ENCODE	10/1515	0.372871	0.67837	0	0	1.16311	1.14743	KMT2E;DHRS13;LDHA;MAT2A;POLR3B;SLC16A6;SLC2A1;CTPS1;SLC25A32;OGT
NFE2L2 CHEA	7/1022	0.37322	0.67837	0	0	1.20498	1.18761	ABCB6;P4HA1;MLYCD;SLC7A11;PLA2G6;ALDH8A1;PAM
ZBTB7A ENCODE	14/2184	0.375304	0.67837	0	0	1.13159	1.10898	KMT2E;ISYNA1;GGT7;PNPLA7;IDUA;MOCOS;ENTPD8;PIK3R1;TCIRG1;CSAD;GRIN3B;MAT2A;P4HA2;RDH14
SUZ12 CHEA	11/1684	0.375359	0.67837	0	0	1.15139	1.12821	SLC44A5;HS3ST3B1;CA11;CACNB4;ABCA5;SCN4B;FUT4;SLC16A14;SLC18A2;CHST2;SLC7A2
STAT5A ENCODE	2/233	0.388224	0.67837	0	0	1.50588	1.42482	KMT2E;POLR3B
BRCA1 ENCODE	20/3218	0.389702	0.67837	0	0	1.09852	1.03521	KMT2E;EDEM3;PFKFB4;AMD1;PIK3R3;DOLK;PIK3R1;SLC7A11;CSAD;KCTD7;NANP;LDHA;SLC25A28;P4HA1;DHFRL1;MAT2A;POLR3B;SLC25A32;ALDOA;UMPS
RFX5 ENCODE	4/559	0.401437	0.686092	0	0	1.25509	1.14553	GRIK5;AMD1;PIK3R3;SUOX
TP63 CHEA	9/1399	0.413784	0.694566	0	0	1.12973	0.99689	KMT2E;PFKFB4;ABCD3;SLC25A28;ABCA5;ENTPD7;SLC7A11;UMPS;HK2
POU5F1 CHEA	2/261	0.443999	0.725929	0	0	1.34117	1.08894	OGT;HK2
NANOG CHEA	4/595	0.447914	0.725929	0	0	1.17645	0.944868	HS3ST3B1;IDUA;SLC2A3;OGT
ZEB1 ENCODE	1/106	0.458208	0.730026	0	0	1.65246	1.28964	LPIN3
ATF3 ENCODE	1/114	0.482766	0.756334	0	0	1.53485	1.11772	DOLK
ZKSCAN1 ENCODE	1/120	0.500458	0.758758	0	0	1.45702	1.0086	ALDOA
TRIM28 ENCODE	1/120	0.500458	0.758758	0	0	1.45702	1.0086	SLC7A11
FLI1 ENCODE	4/650	0.516599	0.770798	0	0	1.07322	0.708846	LDHA;ATP6V1G2;MARS;AMD1
IRF3 ENCODE	4/663	0.53228	0.775737	0	0	1.05133	0.662956	GYS1;SLC26A2;SLC25A28;CTPS1
BCLAF1 ENCODE	5/851	0.544512	0.775737	0	0	1.02294	0.621811	KMT2E;ATP6V1G2;POLR3B;AMD1;OGT
TP53 CHEA	2/319	0.549938	0.775737	0	0	1.09254	0.653287	HS3ST3B1;SCN4B
E2F1 CHEA	5/859	0.552919	0.775737	0	0	1.01293	0.600207	EDEM3;MAT2A;KCNC3;ALDOA;OGT
RCOR1 ENCODE	4/702	0.577786	0.787128	0	0	0.990578	0.543384	ATP6V1G2;SLC16A6;CTPS1;TCIRG1
ZBTB33 ENCODE	4/702	0.577786	0.787128	0	0	0.990578	0.543384	EDEM3;NANP;SLC25A28;DHFRL1
EGR1 ENCODE	3/537	0.600072	0.805812	0	0	0.970656	0.495719	HCN3;DOLK;CSAD
ZNF384 ENCODE	4/730	0.608895	0.806143	0	0	0.950984	0.471792	ABCB6;P4HA1;SLC2A3;PLA2G6
MYOD1 ENCODE	1/166	0.61758	0.806284	0	0	1.04838	0.505263	KCTD7
FOXP2 ENCODE	1/178	0.643362	0.808018	0	0	0.976707	0.430775	CSAD
MYC CHEA	3/573	0.644049	0.808018	0	0	0.90766	0.399352	MAT2A;PLA2G6;UMPS
TCF7L2 ENCODE	3/583	0.655652	0.808018	0	0	0.891549	0.376345	SMPD3;SLC25A28;SLC7A11
SMAD4 CHEA	3/584	0.656798	0.808018	0	0	0.889968	0.374124	SLC44A5;PDE4D;SLC25A13
GABPA ENCODE	2082-11-01	0.661887	0.808018	0	0	0.909789	0.375433	EDEM3;GYS1;ATP6V1G2;MOCS3;POLR3B;MARS;AMD1;PGK1;SLC25A32;PPAPDC2;CSAD
FOSL2 ENCODE	1/196	0.678839	0.818088	0	0	0.88574	0.343111	CHI3L2
TRIM28 CHEA	1/210	0.703993	0.837663	0	0	0.825821	0.289852	CA11
SPI1 CHEA	5/1056	0.732575	0.860775	0	0	0.814549	0.253479	POLR3B;PGK1;PPAPDC2;TCIRG1;ALDOA
EZH2 CHEA	1/237	0.747117	0.867025	0	0	0.730337	0.212917	P4HA2
STAT3 ENCODE	3/725	0.791785	0.900446	0	0	0.710934	0.165978	ZADH2;SLC7A11;ALDOA
BCL3 ENCODE	1/273	0.795075	0.900446	0	0	0.632514	0.145048	KMT2E
PPARG CHEA	2/535	0.816769	0.908024	0	0	0.642614	0.130065	NANP;ENO2
SRF ENCODE	1/299	0.823991	0.908024	0	0	0.576563	0.11162	PLOD1
TCF3 CHEA	4/1006	0.836356	0.908024	0	0	0.67911	0.121358	SLC25A28;B4GALT6;OGT;SLC25A13
ATF2 ENCODE	13/2852	0.85254	0.908024	0	0	0.765245	0.122083	KMT2E;DHRS13;ATP6V1G2;MOCS3;SLC7A11;DHFRL1;MAT2A;POLR3B;KCTD21;MARS;SLC25A32;UMPS;OGT
NRF1 ENCODE	8/1882	0.858443	0.908024	0	0	0.718579	0.10968	NANP;PFKFB4;LDHA;ABCD3;P4HA1;POLR3B;OXSM;CSAD
ELF1 ENCODE	2483-11-01	0.859725	0.908024	0	0	0.745048	0.112609	EDEM3;MOCS3;DHFRL1;MARS;SLC35C1;PGK1;SLC25A32;MLYCD;PPAPDC2;PIK3R1;PLA2G6
REST CHEA	4/1280	0.941588	0.973141	0	0	0.525544	0.0316313	GRIK5;CACNA1A;PLA2G6;HK2
SPI1 ENCODE	5/1540	0.947257	0.973141	0	0	0.543382	0.029443	SLC16A6;PGK1;SLC25A32;TCIRG1;B4GALT6
CREB1 ENCODE	2238-08-01	0.952436	0.973141	0	0	0.591928	0.0288462	EDEM3;LDHA;ATP6V1G2;SLC25A28;AMD1;DOLK;SLC25A32;UMPS
YY1 ENCODE	2753-10-01	0.964011	0.974377	0	0	0.595177	0.0218145	KMT2E;MOCS3;MAT2A;MPI;AMD1;DOLK;PLA2G6;CSAD;UMPS;OGT
E2F4 ENCODE	1/710	0.984528	0.984528	0	0	0.23725	0.00369953	ALDOA
