# Supplementary material for: Transcriptional, chromatin, and metabolic landscapes of LDHA inhibitor–resistant pancreatic ductal adenocarcinoma
Source: Front Oncol. 2022 Aug 2;12:926437. doi: 10.3389/fonc.2022.926437 (PMC9378957; doi:10.3389/fonc.2022.926437)
Supplement: Supplementary file 1 [file DataSheet_1.zip › Ziped tables/Tables S5-S7.xlsx]

## Sheet: Table S5_Group 2 vs. group 1 EN
Term	Overlap	P-value	Adjusted P-value	Old P-value	Old Adjusted P-value	Odds Ratio	Combined Score	Genes
ESR1 CHEA	5/154	0.000361352	0.0321603	0	0	8.96608	71.0621	C3;CNTNAP1;SERPINA1;E2F3;HES1
CEBPB ENCODE	4/144	0.00254939	0.113448	0	0	7.53562	45.002	SLC25A28;MARS;SLC7A11;CHAC1
CEBPD ENCODE	8/734	0.00834656	0.190408	0	0	2.97909	14.2576	ZNHIT2;SLC25A28;ARRDC3;IRF2BP1;SAMD4A;ZKSCAN2;E2F3;SLC7A11
CTCF ENCODE	14/1790	0.00986102	0.190408	0	0	2.20054	10.1646	CNTNAP1;NYAP1;UTP3;ARRDC3;MUC1;ZNHIT2;NCEH1;P4HA1;NDUFAF4;EOGT;HES1;STEAP1;FJX1;SRGAP1
RAD21 ENCODE	11/1265	0.0106971	0.190408	0	0	2.40802	10.9271	MUC1;ZNHIT2;NYAP1;NCEH1;NDUFAF4;ARRDC3;HES1;STEAP1;FJX1;SRGAP1;ALKBH8
PPARD CHEA	4/285	0.0263701	0.348974	0	0	3.72764	13.5519	MBP;RIPK1;PLOD1;ALKBH8
ATF2 ENCODE	18/2852	0.0274474	0.348974	0	0	1.77913	6.39685	TRMT10C;UTP3;ARRDC3;IRF2BP1;SAMD4A;SLC7A11;ARID1A;MUC1;ZNHIT2;SYNGAP1;PGBD4;DHFRL1;MTG2;MARS;ZNF614;ZKSCAN2;E2F3;HES1
TCF3 ENCODE	7/840	0.0479767	0.533741	0	0	2.22782	6.76599	P4HA1;LMO4;CCDC146;E2F3;HES1;CHAC1;ARID1A
EZH2 CHEA	3/237	0.0674815	0.631515	0	0	3.32102	8.95314	P4HA2;SAMD4A;FJX1
TRIM28 ENCODE	2/120	0.0816435	0.631515	0	0	4.35901	10.921	UTP3;SLC7A11
SMC3 ENCODE	8/1181	0.0939515	0.631515	0	0	1.8009	4.25908	MUC1;NYAP1;NCEH1;NDUFAF4;ARRDC3;HES1;STEAP1;FJX1
PML ENCODE	10/1596	0.0970895	0.631515	0	0	1.67544	3.90733	ZNHIT2;SLC25A28;P4HA1;UTP3;MTG2;ARRDC3;DDX31;ZKSCAN2;ARID1A;RLF
NFIC ENCODE	3/279	0.0983525	0.631515	0	0	2.80964	6.51611	SLC25A28;HES1;ARID1A
GATA1 CHEA	6/807	0.0993395	0.631515	0	0	1.96193	4.53051	P4HA2;SAMD4A;SLC2A3;HES1;MBP;ARID1A
CHD1 ENCODE	5/655	0.117045	0.641334	0	0	2.00322	4.29731	ZNHIT2;P4HA1;EOGT;ATXN7L3B;PLXNA3
EGR1 CHEA	3/315	0.128556	0.641334	0	0	2.4809	5.08928	L3MBTL1;SERPINA1;NDUFAF4
SIX5 ENCODE	7/1094	0.140593	0.641334	0	0	1.68453	3.30486	C19ORF81;PGBD4;MARS;CCDC146;IRF2BP1;ZNF614;ALKBH8
HDAC2 ENCODE	2/175	0.152076	0.641334	0	0	2.96494	5.5841	P4HA1;NDUFAF4
ZMIZ1 ENCODE	6/914	0.152349	0.641334	0	0	1.72105	3.23829	SLC25A28;P4HA1;LMO4;ARRDC3;PLOD1;CHAC1
SIN3A ENCODE	7/1131	0.158653	0.641334	0	0	1.62588	2.9933	ZNHIT2;ARRDC3;CCDC146;GPATCH4;E2F3;HES1;SLC7A11
CREB1 ENCODE	2238-12-01	0.169028	0.641334	0	0	1.42374	2.53098	ZNHIT2;PGBD4;SLC25A28;TRMT10C;LMO4;MTG2;IRF2BP1;ZNF614;E2F3;HES1;RLF;ZCCHC2
GATA2 CHEA	5/772	0.189518	0.641334	0	0	1.68734	2.8065	OBSCN;P4HA2;E2F3;HES1;ARID1A
MYC CHEA	4/573	0.190752	0.641334	0	0	1.8139	3.00523	GPATCH4;E2F3;HES1;ARID1A
SOX2 CHEA	5/775	0.191563	0.641334	0	0	1.6805	2.7771	MUC1;LMO4;ARRDC3;EBF3;MBP
BRCA1 ENCODE	16/3218	0.19335	0.641334	0	0	1.32608	2.17908	TRMT10C;SLC7A11;ARID1A;RLF;MUC1;ZNHIT2;SYNGAP1;PGBD4;SLC25A28;DHFRL1;P4HA1;MTG2;ZNF614;ZKSCAN2;SRGAP1;ZCCHC2
FOXA1 ENCODE	2/205	0.194214	0.641334	0	0	2.52294	4.13457	HES1;MBP
KLF4 CHEA	6/987	0.194562	0.641334	0	0	1.58686	2.5977	ZNHIT2;MARS;EOGT;SLC2A3;RIPK1;ARID1A
CREB1 CHEA	8/1444	0.20951	0.663719	0	0	1.45043	2.267	SLC25A28;WDR45B;UTP3;DDX31;EBF3;CHAC1;RLF;ZCCHC2
NFE2L2 CHEA	6/1022	0.216268	0.663719	0	0	1.52937	2.34182	P4HA1;SAMD4A;ATXN7L3B;HES1;SLC7A11;FJX1
MYC ENCODE	8/1515	0.247876	0.735365	0	0	1.37679	1.92038	MUC1;TRMT10C;UTP3;NDUFAF4;DDX31;GPATCH4;HES1;ARID1A
ELF1 ENCODE	2483-12-01	0.272041	0.781022	0	0	1.26482	1.64655	ZNHIT2;ZNF81;PGBD4;DHFRL1;UTP3;PARS2;MTG2;MARS;ZKSCAN2;GPATCH4;ATXN7L3B;ALKBH8
BCL3 ENCODE	2/273	0.293275	0.787876	0	0	1.88336	2.31021	ZNHIT2;NDUFAF4
E2F6 ENCODE	15/3245	0.294867	0.787876	0	0	1.21113	1.47907	ISYNA1;TRMT10C;DDX31;IRF2BP1;EN1;ARID1A;MUC1;SLC25A28;MYO15B;P4HA1;EOGT;ZKSCAN2;HES1;LINC00526;FJX1
ZBTB33 ENCODE	4/702	0.300986	0.787876	0	0	1.46881	1.76358	SLC25A28;DHFRL1;ZNF614;ZKSCAN2
ZNF384 ENCODE	4/730	0.326102	0.818608	0	0	1.4101	1.58008	P4HA1;LMO4;ARRDC3;SLC2A3
SRF ENCODE	2/299	0.331122	0.818608	0	0	1.71621	1.89687	PGBD4;PLOD1
EGR1 ENCODE	3/537	0.356558	0.828536	0	0	1.4331	1.4779	ZNHIT2;HES1;RLF
YY1 CHEA	2/332	0.378336	0.828536	0	0	1.54199	1.49878	GPATCH4;E2F3
HNF4A ENCODE	6/1276	0.391256	0.828536	0	0	1.20705	1.13269	C3;CCDC146;SAMD4A;ZKSCAN2;LINC00526;ARID1A
NFYA ENCODE	2250-10-01	0.39664	0.828536	0	0	1.14396	1.05785	SYNGAP1;PGBD4;SLC25A28;NCEH1;LMO4;PARS2;ARRDC3;E2F3;HES1;CHAC1
ZC3H11A ENCODE	1/129	0.400825	0.828536	0	0	1.98247	1.81243	ARRDC3
NR2C2 ENCODE	2/350	0.403532	0.828536	0	0	1.46089	1.32576	ZNHIT2;CCDC146
TCF7L2 ENCODE	3/583	0.40604	0.828536	0	0	1.31631	1.18639	SLC25A28;HES1;SLC7A11
AR CHEA	5/1095	0.436286	0.828536	0	0	1.16731	0.968231	P4HA1;LMO4;PTPN21;SLC7A11;RLF
REST ENCODE	2/383	0.448446	0.828536	0	0	1.33211	1.06831	COL5A3;HES1
TAF1 ENCODE	14/3346	0.452753	0.828536	0	0	1.07233	0.849727	TRMT10C;ARRDC3;DDX31;ATXN7L3B;ARID1A;RLF;PGBD4;SLC25A28;DHFRL1;P4HA1;MTG2;ZKSCAN2;E2F3;ZCCHC2
TAF7 ENCODE	3/640	0.46579	0.828536	0	0	1.19499	0.913	ARRDC3;E2F3;ARID1A
UBTF ENCODE	7/1631	0.467459	0.828536	0	0	1.09537	0.832965	ZNHIT2;LMO4;IRF2BP1;ATXN7L3B;E2F3;ARID1A;ZCCHC2
FLI1 ENCODE	3/650	0.476022	0.828536	0	0	1.17591	0.872871	ZNHIT2;TRMT10C;MARS
TP63 CHEA	6/1399	0.478948	0.828536	0	0	1.09322	0.804784	C1ORF106;SLC25A28;COL7A1;E2F3;HES1;SLC7A11
MYOD1 ENCODE	1/166	0.483008	0.828536	0	0	1.53504	1.11708	E2F3
ZBTB7A ENCODE	2184-09-01	0.499344	0.828536	0	0	1.04902	0.728505	ISYNA1;NYAP1;MYO15B;P4HA2;MTG2;NDUFAF4;ZKSCAN2;E2F3;HES1
SUZ12 CHEA	7/1684	0.501866	0.828536	0	0	1.05768	0.729185	CNTNAP1;SAMD4A;EN1;HR;EBF3;MBP;FJX1
NFYB ENCODE	15/3715	0.508005	0.828536	0	0	1.02751	0.695897	ZNF254;LMO4;PARS2;ARRDC3;CCDC146;IRF2BP1;SYNGAP1;PGBD4;SLC25A28;NCEH1;E2F3;HES1;CHAC1;SRGAP1;ZCCHC2
RCOR1 ENCODE	3/702	0.527737	0.828536	0	0	1.0855	0.693804	CNTNAP1;LMO4;ZCCHC2
SP1 ENCODE	3/707	0.532566	0.828536	0	0	1.07751	0.678883	SLC25A28;HES1;ARID1A
STAT3 ENCODE	3/725	0.549726	0.828536	0	0	1.04966	0.628049	MUC1;UTP3;SLC7A11
SP2 ENCODE	4/994	0.557059	0.828536	0	0	1.01985	0.5967	SLC25A28;PARS2;MARS;GPATCH4
TRIM28 CHEA	1/210	0.566352	0.828536	0	0	1.20918	0.687464	RIPK1
TCF3 CHEA	4/1006	0.566694	0.828536	0	0	1.007	0.571911	MUC1;SLC25A28;LMO4;EBF3
PBX3 ENCODE	5/1269	0.567873	0.828536	0	0	0.997317	0.564339	ZNF254;SLC25A28;LMO4;ZKSCAN2;HES1
MAX ENCODE	2073-08-01	0.582236	0.829722	0	0	0.974307	0.526983	MUC1;TRMT10C;UTP3;NDUFAF4;DDX31;GPATCH4;E2F3;HES1
GABPA ENCODE	2082-08-01	0.587331	0.829722	0	0	0.96959	0.515983	ZNHIT2;TRMT10C;UTP3;MTG2;MARS;IRF2BP1;GPATCH4;LINC00526
STAT5A ENCODE	1/233	0.604487	0.840615	0	0	1.08803	0.547687	MUC1
POU5F1 CHEA	1/261	0.646466	0.852502	0	0	0.969477	0.422919	C1ORF106
IRF1 ENCODE	1/263	0.64929	0.852502	0	0	0.961979	0.415455	MUC1
RFX5 ENCODE	2/559	0.652113	0.852502	0	0	0.902982	0.386058	ARRDC3;ZCCHC2
BCLAF1 ENCODE	3/851	0.659086	0.852502	0	0	0.887832	0.370138	SYNGAP1;UTP3;ARRDC3
E2F1 CHEA	3/859	0.665358	0.852502	0	0	0.879166	0.358198	ZNHIT2;E2F3;HES1
USF1 ENCODE	5/1423	0.670507	0.852502	0	0	0.881666	0.35242	SYNGAP1;ARRDC3;DDX31;E2F3;RLF
FOXA2 ENCODE	1/316	0.716528	0.886228	0	0	0.797965	0.265992	HES1
TP53 CHEA	1/319	0.719928	0.886228	0	0	0.790316	0.259702	COL11A2
EZH2 ENCODE	1/338	0.740542	0.886228	0	0	0.745035	0.223788	LINC00526
IRF3 ENCODE	2/663	0.74203	0.886228	0	0	0.756823	0.22581	SLC25A28;E2F3
BHLHE40 ENCODE	1/348	0.750783	0.886228	0	0	0.723195	0.207296	HES1
SALL4 CHEA	1/355	0.757713	0.886228	0	0	0.708641	0.196613	HES1
E2F4 ENCODE	2/710	0.775796	0.886228	0	0	0.704857	0.178939	PARS2;E2F3
YY1 ENCODE	2753-09-01	0.776694	0.886228	0	0	0.804837	0.203389	ZNF81;PGBD4;ZNF649;ZNF614;GPATCH4;E2F3;ARID1A;RLF;ALKBH8
RELA ENCODE	1/484	0.856172	0.958287	0	0	0.515953	0.0801194	P4HA1
NRF1 ENCODE	5/1882	0.876018	0.958287	0	0	0.649541	0.0859788	P4HA1;MTG2;NDUFAF4;ARRDC3;ATXN7L3B
PPARG CHEA	1/535	0.88308	0.958287	0	0	0.465452	0.0578742	ARID1A
RUNX1 CHEA	3/1294	0.892912	0.958287	0	0	0.569632	0.0645204	HES1;ARID1A;ZCCHC2
SMAD4 CHEA	1/584	0.904228	0.958287	0	0	0.425254	0.0428121	PTPN21
NANOG CHEA	1/595	0.908429	0.958287	0	0	0.417142	0.0400617	SLC2A3
FOS ENCODE	1/637	0.922862	0.958287	0	0	0.388748	0.0312072	SLC25A28
SPI1 CHEA	2/1056	0.925985	0.958287	0	0	0.464945	0.0357529	NCEH1;PARS2
SPI1 ENCODE	3/1540	0.948577	0.970384	0	0	0.472143	0.0249253	NCEH1;GPATCH4;ALKBH8
REST CHEA	2/1280	0.965797	0.976772	0	0	0.3789	0.0131862	HES1;ARID1A
USF2 ENCODE	1/965	0.98005	0.98005	0	0	0.252115	0.00508064	ARRDC3

## Sheet: Table S6_Group 3 vs. Group 1 EN
Term	Overlap	P-value	Adjusted P-value	Old P-value	Old Adjusted P-value	Odds Ratio	Combined Score	Genes
AR CHEA	39/1095	1.11961e-06	7.47351e-05	0	0	2.53944	34.7967	PTGER4;DOCK5;PPM1L;LAMA3;PCDH15;FAM129A;NEDD4L;CBLB;LPAR3;TMTC1;RASAL2;LRRC16A;LRRC1;ZFP36L1;HMCN1;PDLIM5;SASH1;MAP3K5;NKX3-1;C11ORF63;GALNT6;JAG1;GADD45B;LMO4;HPCAL1;FBXO15;SHROOM3;SMARCA2;KTN1;ETV6;BTC;MDFIC;ST5;UST;SPAG1;FAR2;MAML3;AMOTL1;LRP12
SOX2 CHEA	31/775	1.4799e-06	7.47351e-05	0	0	2.82945	37.9812	NEDD4L;ETS1;CTGF;ZFP36L1;PODXL;ENC1;MBP;PDLIM5;SKIL;SASH1;RALGPS2;ZFHX3;KLF12;JAG1;GADD45B;MYO10;LMO4;MYBPH;FBXO15;SHROOM3;TBC1D9;DKK1;DUSP6;RHOB;FOXP1;ETV6;FSCN1;TRIM36;TRIB3;B4GALT6;OGT
TCF3 CHEA	34/1006	1.73236e-05	0.000583227	0	0	2.37226	26.0082	CDKN1C;NCAPG2;HSPB1;PKD2;CTGF;ZFP36L1;PODXL;NT5DC3;HIVEP2;EMB;PRKACB;SKIL;SASH1;RALGPS2;HSP90AA1;JAG1;LMO4;FBXO15;SHROOM3;TBC1D9;DKK1;SMARCA2;DUSP6;FOXP1;RHEB;ST5;DLC1;FSCN1;ID3;TRIM36;B4GALT6;HOXB7;OGT;CCNJL
RELA ENCODE	21/484	2.39509e-05	0.00060476	0	0	3.01753	32.1051	CD74;GADD45B;FUS;ZNF292;SPPL2A;FAM129A;FBXO15;TNFAIP3;PIK3R1;RCSD1;ZFP36L1;NFKB2;ETV6;CYLD;IRF1;NFKBIZ;FSCN1;MALAT1;SKIL;MAP3K5;BIRC3
SUZ12 CHEA	47/1684	5.75917e-05	0.00116335	0	0	1.9708	19.2392	SLC22A4;CDKN1C;PTGER4;SERPINE2;PPM1L;FAXC;SATB2;PPM1H;LPAR3;TMTC1;PRICKLE1;PEAR1;RCSD1;ELFN2;CX3CL1;C12ORF56;HHAT;ALCAM;PODXL;CYP4V2;HOXA3;ADORA1;ENPP1;PRKG2;MBP;HIVEP2;RNF150;RHBDL3;RGAG4;MAP3K5;NKX3-1;OSBPL6;LIMCH1;TBC1D9;DKK1;SMARCA2;PARP8;TGFBR2;PTPRE;MYO5B;UST;ID3;FAM171B;HOXB7;CPEB2;EPHA3;KCNK3
NFE2L2 CHEA	32/1022	0.000130487	0.0018968	0	0	2.17426	19.4471	DOCK5;PPM1H;ZBTB20;PTPRK;ETS1;CXCL5;HAPLN1;TMEM242;RGS4;PCLO;ENC1;HES1;SASH1;RALGPS2;KLF12;JAG1;ATRNL1;PLAUR;SYNJ2;TPD52L1;KTN1;FOXP1;BTC;MDFIC;BCL6;SDPR;ST5;SSPN;FSCN1;CD9;ALDH8A1;LRP12
TP63 CHEA	40/1399	0.000131462	0.0018968	0	0	1.99831	17.8585	PTGER4;PFKFB3;SPPL2A;PXN;PRICKLE2;AKR1B1;LPAR3;ATP1A1;RCSD1;ETS1;TMEM242;C1ORF106;ALCAM;ZNF827;DPP9;RNF217;HES1;EMB;JAG1;OSBPL6;MYO10;TNFSF15;HPCAL1;KRT8;PLAUR;SMARCA2;MEIS2;PDIA5;RHOB;CLDN11;PTPRE;ELF3;ST5;IRF1;SSPN;USP40;AMOTL1;ITGA5;EPHA3;KCTD15
FOSL2 ENCODE	11/196	0.000253392	0.00319907	0	0	3.87879	32.1186	SLC22A4;LINC01011;RBM25;DPP9;CHEK2;ERCC1;KRT8;TNFAIP3;KIAA1683;GBP2;TGFBR2
FOXA1 ENCODE	11/205	0.000372046	0.00417518	0	0	3.69713	29.1944	C11ORF63;BCL6;C21ORF58;KRT8;NEDD4L;MBP;HES1;MAML3;SYNJ2;DUSP6;FOXP1
NANOG CHEA	21/595	0.000422976	0.00427205	0	0	2.41995	18.7987	DOCK5;ZFHX3;HSP90AA1;FBXO15;SHROOM3;TBC1D9;DKK1;DUSP6;CTGF;ZFP36L1;TSPAN15;PODXL;CHEK2;ENC1;MAP7;EMB;OGT;KCTD15;SASH1;RALGPS2;PAK4
SMAD4 CHEA	20/584	0.00083788	0.00769326	0	0	2.33871	16.5689	JAG1;LIMCH1;SATB2;PXN;PRICKLE2;PPM1H;SHROOM3;RASAL2;DUSP6;LRRC1;ROBO1;ETV6;ALCAM;ST5;DLC1;ENC1;MAP7;ID3;SKIL;SASH1
FOXA2 ENCODE	13/316	0.0013842	0.0113615	0	0	2.80062	18.4355	OSBPL6;KRT8;NEDD4L;ZDHHC2;CXCL2;DUSP6;CLGN;FOXP1;TGFBR2;PLXNB1;HES1;MAML3;HIVEP2
TCF3 ENCODE	25/840	0.00146237	0.0113615	0	0	2.03154	13.2612	ZNF292;ANKRD11;PIK3R1;ATP1A1;ZFP36L1;TMEM189;TUBA1B;ALCAM;ZNF827;ENC1;COTL1;HES1;HIVEP2;TSC22D4;GALNT6;HSP90AA1;SLC16A1;NHLRC3;GADD45B;TNFSF15;LMO4;FUS;NEAT1;TRIP12;MALAT1
STAT3 CHEA	9/177	0.00181564	0.0130985	0	0	3.47449	21.9286	ZFHX3;BCL6;PPM1L;IRF1;DLC1;FBXO15;PIK3R1;ZFP36L1;ETV6
ESR1 CHEA	8/154	0.00281887	0.0189804	0	0	3.54604	20.8203	BCL6;GREB1;PDK4;ID3;HES1;FREM2;ZFP36L1;RALGPS2
SALL4 CHEA	13/355	0.00379294	0.0239429	0	0	2.47626	13.8042	ZFHX3;SATB2;FBXO15;CTGF;BTC;FSCN1;ID3;HES1;EMB;CPEB2;OGT;SASH1;STRA6
TRIM28 CHEA	9/210	0.00563137	0.0334569	0	0	2.89914	15.0158	JAG1;MYO10;ERI1;PODXL;RHEB;ENC1;HSPB1;PTPRG;ETV6
VDR CHEA	1976-05-01	0.00652767	0.0366275	0	0	4.5299	22.7931	PTGER4;DDX26B;RAC2;HIVEP2;NFKB2
CEBPB ENCODE	7/144	0.0072658	0.0386235	0	0	3.29722	16.2374	BCL6;ERI1;COTL1;NEAT1;OGT;LZTFL1;ETV6
POU5F1 CHEA	10/261	0.00779084	0.0393438	0	0	2.58154	12.5329	C1ORF106;ZFHX3;HSP90AA1;FBXO15;SHROOM3;DKK1;SKIL;OGT;DUSP6;ZFP36L1
PPARG CHEA	16/535	0.00965216	0.0464223	0	0	2.01025	9.32871	GALNT6;HSPA5;CCDC57;TNFAIP3;DUSP6;PDIA5;ROBO1;RHOB;TMEM242;TMEM189;CASP8;SDPR;CD9;HIVEP2;KCNK3;GNE
IRF8 CHEA	6/121	0.0114952	0.0527734	0	0	3.35955	15.0032	BTC;CD74;UBA7;DTX3L;GBP2;PARP8
GATA1 CHEA	21/807	0.0147176	0.0646296	0	0	1.74764	7.3728	SLC22A4;GALNT6;OSBPL6;PPM1L;PRUNE2;C21ORF58;HPCAL1;LAPTM5;MITF;PIK3R1;CYLD;PTPRE;RAB36;ELF3;DLC1;RAC2;MBP;HES1;FAR2;MAML3;MAP3K5
GATA2 CHEA	20/772	0.0178065	0.0749355	0	0	1.73679	6.99614	DOCK5;PDE2A;LAPTM5;MITF;PIK3R1;SYNJ2;ATP1A1;RCSD1;NEAT1;CXCL2;CYLD;CHEK2;DLC1;RNF217;RAC2;COTL1;TXNIP;HES1;MAPRE2;MAP3K5
EGR1 CHEA	10/315	0.0256691	0.103703	0	0	2.11858	7.75922	GADD45B;MAP7;PLAUR;ZBTB20;LPAR3;ITGA5;GBP2;CFB;KCNK3;RALGPS2
TP53 CHEA	10/319	0.0276704	0.107489	0	0	2.09072	7.50025	JAG1;SERPINE2;SDPR;GLIPR2;ANKRD11;ENC1;LAPTM5;CPEB2;NEO1;NKX3-1
NFIC ENCODE	9/279	0.0305144	0.114147	0	0	2.15061	7.50467	TSC22D4;GADD45B;ENC1;HSPB1;HES1;HIVEP2;NEAT1;SKIL;ZFP36L1
ZC3H11A ENCODE	5/129	0.0506198	0.182593	0	0	2.58673	7.71727	GADD45B;TGFB3;ERCC1;PDXP;PEAR1
FOXM1 ENCODE	1995-04-01	0.0603356	0.210134	0	0	2.81534	7.90501	RGS5;RHEB;UBE2T;HJURP
HNF4A ENCODE	27/1276	0.0625373	0.210542	0	0	1.40864	3.90473	SPPL2A;TNFAIP3;PDXP;PTPRK;CX3CL1;LRRC1;CTGF;ZNF827;ENC1;SH3BP2;SH3BGRL2;SKIL;SASH1;PAK4;RANBP1;HPCAL1;SYNJ2;KIAA1683;NEAT1;DKK1;DUSP6;CYLD;ACOX2;ELF3;SESTD1;MYO5B;PLXNB1
NELFE ENCODE	7/234	0.0727932	0.237165	0	0	1.98079	5.18994	TUBA1B;SLC16A1;GADD45B;HSPA5;FUS;MALAT1;NEAT1
E2F1 CHEA	19/859	0.0769103	0.242748	0	0	1.46519	3.75837	ZFHX3;HSP90AA1;MAP1S;FUS;ANKRD11;SPPL2A;TMEM242;ZFP36L1;SMTN;TUBA1B;ST5;CHEK2;POLD1;ID3;CD9;USP51;HES1;MAPRE2;OGT
SP1 ENCODE	16/707	0.0849453	0.259984	0	0	1.49632	3.68956	HSPA5;ANKRD11;C21ORF58;HJURP;ZBTB20;PDXP;CYLD;FCHO1;RHEB;CHEK2;UBE2T;COTL1;BBX;RAD54L;MALAT1;HES1
SRF ENCODE	8/299	0.0948593	0.281788	0	0	1.76591	4.15936	LINC01011;PFKFB3;GLIPR2;POLD1;RAD54L;RASAL2;PDLIM5;LRP12
CEBPD ENCODE	16/734	0.108262	0.312414	0	0	1.43801	3.19698	GADD45B;FUS;C21ORF58;CXCL2;LZTFL1;CLGN;ETV6;TUBA1B;BCL6;ERI1;COTL1;FSCN1;TXNIP;TRIB3;MALAT1;OGT
MYOD1 ENCODE	5/166	0.116388	0.317912	0	0	1.98849	4.2769	TUBA1B;TNFSF15;MYBPH;HSPB1;PDIA5
ZKSCAN1 ENCODE	4/120	0.116463	0.317912	0	0	2.20577	4.74281	NHLRC3;SLC43A2;HPCAL1;TMEM242
TCF7L2 ENCODE	13/583	0.121944	0.324113	0	0	1.46825	3.08949	RBM25;MYO10;ZNF292;SPPL2A;DKK1;MEIS2;DUSP6;RGS5;BCL6;SH3BGRL2;HES1;HMCN1;PDLIM5
EGR1 ENCODE	12/537	0.132019	0.341895	0	0	1.46999	2.97645	PTPRE;RBM25;GADD45B;FUS;CCDC57;ZDHHC23;NEDD4L;HSPB1;MALAT1;HES1;SKIL;PAK4
PPARD CHEA	7/285	0.155546	0.392754	0	0	1.61317	3.00181	ZNF827;TXNIP;CBLB;MALAT1;MBP;PRICKLE1;TGFBI
NR2C2 ENCODE	8/350	0.178149	0.438854	0	0	1.49863	2.58533	PSD;RANBP1;DPP9;RAD54L;TTC21A;RASAL2;LRP12;PAK4
CHD1 ENCODE	13/655	0.218632	0.525757	0	0	1.29868	1.97447	HSP90AA1;PPM1L;ATRNL1;FUS;PIK3R1;RHOB;DBP;DPP9;RHEB;TRIP12;HIVEP2;CPEB2;OGT
PBX3 ENCODE	23/1269	0.247221	0.580681	0	0	1.18627	1.65778	AMER1;GADD45B;HSPA5;LMO4;FUS;ANKRD11;SPPL2A;ZBTB20;PDXP;CBLB;SMARCA2;MEIS2;RHOB;RGS5;TSPAN15;TUBA1B;ERCC1;BBX;TRIP12;MALAT1;HES1;MAML3;OGT
EZH2 ENCODE	7/338	0.271596	0.623436	0	0	1.35117	1.76117	PRKCG;CXADR;ATRNL1;LAMA3;ZDHHC23;FSCN1;MAPRE2
TRIM28 ENCODE	3/120	0.285063	0.639809	0	0	1.63476	2.0517	RGS5;HSPA5;CFAP69
BHLHE40 ENCODE	7/348	0.295791	0.649455	0	0	1.31087	1.59677	SLC16A1;ZNF292;ZDHHC23;TNFAIP3;HES1;NEAT1;CPEB2
EZH2 CHEA	5/237	0.306773	0.659235	0	0	1.37493	1.62468	MAPK11;RNF150;ELFN2;HOXB7;NKX3-1
RAD21 ENCODE	22/1265	0.318644	0.67048	0	0	1.13367	1.29655	JAG1;GADD45B;SLC43A2;TGFB3;PXN;NEDD4L;TNFAIP3;PEAR1;ELFN2;LRRC16A;NFKB2;PTPRE;CASP8;KIFC2;ELF3;MB;UBE2T;ENC1;SPAG1;HES1;RNF150;MAP3K5
STAT3 ENCODE	13/725	0.33524	0.684154	0	0	1.1667	1.27509	RNASEL;RBM25;SLC16A1;TBC1D9;NEAT1;ZFP36L1;ETV6;RGS5;BCL6;IFI16;CHEK2;IRF1;HIVEP2
REST CHEA	22/1280	0.33869	0.684154	0	0	1.11924	1.21176	SATB2;PDE2A;ARPC1A;PCDH15;NEDD4L;LPAR3;TRAF1;ELFN2;ZDHHC2;TMEM242;CYLD;HHAT;PODXL;MYO5B;ENC1;RAC2;TRIP12;C6ORF118;HES1;RHBDL3;CPEB2;NEO1
SPI1 CHEA	18/1056	0.373163	0.722981	0	0	1.10769	1.09189	RBM25;SLC43A2;SPPL2A;FAM129A;LAPTM5;TNFAIP3;PDXP;TRAF1;NEAT1;DUSP6;CASP8;DBP;CYTH4;POLD1;ID3;CPEB2;MAPRE2;BIRC3
SMC3 ENCODE	20/1181	0.37387	0.722981	0	0	1.10066	1.08288	GADD45B;SLC43A2;TGFB3;PXN;NEDD4L;SYNJ2;PEAR1;LRRC16A;PDGFRL;TMEM242;NFKB2;PTPRE;KIFC2;ELF3;ENC1;SPAG1;KCTD11;HES1;RNF150;MAP3K5
REST ENCODE	7/383	0.383285	0.722981	0	0	1.1867	1.13801	PSD;MAPK11;PCLO;PPM1L;PRUNE2;HES1;KCNK3
ERG CHEA	3/144	0.386544	0.722981	0	0	1.35484	1.28779	RBM25;SPAG1;TTC21A
BCL3 ENCODE	5/273	0.416928	0.765632	0	0	1.18804	1.03934	ALCAM;MALAT1;SKIL;NFKB2;BIRC3
CTCF ENCODE	29/1790	0.429616	0.774842	0	0	1.05072	0.887719	USP27X;SLC43A2;PXN;NEDD4L;TNFAIP3;PEAR1;LRRC16A;ALCAM;CASP8;ENC1;MAP7;HES1;RNF150;MAP3K5;NTRK1;JAG1;GADD45B;TGFB3;SYNJ2;TPD52L1;DKK1;PDGFRL;NFKB2;BTC;PTPRE;KIFC2;ELF3;SPAG1;KCTD11
ZNF384 ENCODE	12/730	0.459231	0.813726	0	0	1.06403	0.828029	DNMT1;DBP;GADD45B;SLC43A2;LMO4;SPPL2A;ID3;TRIP12;LRRC16A;SKIL;TMEM242;ZFP36L1
ZEB1 ENCODE	2/106	0.490976	0.854975	0	0	1.2229	0.869924	KIFC2;MAP7
HDAC2 ENCODE	3/175	0.511545	0.875695	0	0	1.10889	0.743314	TUBA1B;SYNJ2;SKIL
FOXP2 ENCODE	3/178	0.522953	0.879606	0	0	1.08972	0.706423	TSC22D4;MAML3;FOXP1
MYC CHEA	9/573	0.531247	0.879606	0	0	1.01396	0.641358	RANBP1;HSP90AA1;MAP1S;ERI1;ERCC1;LIG4;TRIB3;HES1;PDIA5
E2F4 ENCODE	11/710	0.5438	0.885868	0	0	0.999522	0.608882	RANBP1;TUBA1B;SLC16A1;ERI1;FUS;CHEK2;UBE2T;POLD1;NCAPG2;HJURP;RAD54L
IRF1 ENCODE	4/263	0.584297	0.930213	0	0	0.980695	0.526972	CASP8;SAMD9;DTX3L;FOXP1
ZBTB7A ENCODE	33/2184	0.589442	0.930213	0	0	0.971401	0.513462	SLC22A4;LINC01011;DNMT1;SLC43A2;ANKRD11;NEDD4L;HSPB1;TNFAIP3;PIK3R1;TMEM242;ZFP36L1;TUBA1B;DBP;CYP4V2;SH3BP2;SH3BGRL2;HES1;PRKACB;SKIL;RALGPS2;PAK4;TSC22D4;SLC16A1;GADD45B;MAP1S;CCDC57;HPCAL1;SYNJ2;NEAT1;FOXP1;KIFC2;MAML3;KCTD15
SPI1 ENCODE	23/1540	0.605228	0.940431	0	0	0.960035	0.482082	RANBP1;GALNT6;SLC43A2;TNFSF13;SPPL2A;FAM129A;LAPTM5;ATP1A1;SMARCA2;MEIS2;PARP8;NFKB2;ETV6;TUBA1B;CYTH4;CHEK2;IRF1;RAC2;FSCN1;ID3;B4GALT6;CPEB2;BIRC3
RUNX1 CHEA	19/1294	0.630537	0.964913	0	0	0.943023	0.434906	KLF12;FUS;CCDC57;HPCAL1;LAPTM5;TNFAIP3;RASAL2;DUSP6;ETV6;CASP8;CYTH4;IFI16;NT5DC3;SH3BP2;COTL1;ID3;HES1;ITGA5;MAPRE2
RCOR1 ENCODE	10/702	0.651794	0.971049	0	0	0.915125	0.391698	SLC43A2;MAP1S;LMO4;RHEB;FSCN1;KCTD11;MAML3;SYNJ2;SKIL;PAK4
NFYA ENCODE	33/2250	0.659625	0.971049	0	0	0.938936	0.390676	AMER1;SLC43A2;ANKRD11;HJURP;ZBTB20;PDXP;CBLB;TMEM189;DBP;FCHO1;CHEK2;COTL1;BBX;RAD54L;HES1;PAK4;CD74;SLC16A1;HSPA5;LMO4;C21ORF58;LAPTM5;SMARCA2;LZTFL1;C12ORF76;RHOB;CYLD;TSPAN15;SMTN;RHEB;UBE2T;TXNIP;HOXB7
TAF7 ENCODE	9/640	0.66339	0.971049	0	0	0.903123	0.370635	TUBA1B;HSPA5;FUS;C21ORF58;FSCN1;NEAT1;PDLIM5;OGT;TMEM242
SP2 ENCODE	14/994	0.681844	0.983804	0	0	0.902992	0.345804	RANBP1;RBM25;HSPA5;ANKRD11;C21ORF58;ZBTB20;PDXP;CBLB;CYLD;TSPAN15;KIFC2;ERCC1;BBX;ZNF620
UBTF ENCODE	23/1631	0.713108	0.999993	0	0	0.901169	0.304705	CENPV;ZFHX3;PFKFB3;LMO4;SPPL2A;PXN;FAM129A;NEDD4L;CBLB;PIK3R1;RASAL2;ATP1A1;LRRC16A;ZDHHC2;SMARCA2;HECTD2;IRF1;BBX;ID3;MAML3;PDLIM5;CPEB2;MAP3K5
CBX3 ENCODE	1981-01-01	0.718574	0.999993	0	0	0.793285	0.26217	RGS5
KAT2A ENCODE	1990-01-01	0.755633	0.999993	0	0	0.712738	0.199709	HSPA5
KLF4 CHEA	13/987	0.764883	0.999993	0	0	0.841087	0.225439	SLC22A4;CDKN1C;SATB2;FBXO15;LRRC1;ZFP36L1;TUBA1B;RHEB;FSCN1;TXNIP;PLXNB1;PDLIM5;OGT
FOS ENCODE	8/637	0.7746	0.999993	0	0	0.802746	0.205028	CYLD;HSPA5;CHEK2;HJURP;COTL1;TXNIP;ZBTB20;SMARCA2
E2F6 ENCODE	45/3245	0.815163	0.999993	0	0	0.875059	0.178834	SLC22A4;CDKN1C;PFKFB3;PPM1L;ZNF292;FAM129A;ZDHHC23;GPR63;HSPB1;PDXP;RASAL2;ATP1A1;PKD2;CLGN;ZFP36L1;TMEM189;RGS5;TUBA1B;DBP;POLD1;NFKBIZ;NT5DC3;SH3BP2;MAP7;RAD54L;HES1;NTRK1;RANBP1;CENPV;SLC16A1;NHLRC3;DTX3L;FUS;SETMAR;SYNJ2;LZTFL1;PDIA5;ZNF33B;FOXP1;TMEM17;SESTD1;RHEB;IRF1;CFAP57;TRIP12
USF1 ENCODE	18/1423	0.845422	0.999993	0	0	0.802247	0.134713	SLC16A1;USP27X;GADD45B;BRI3;ZNF292;PPM1H;SETMAR;TNFAIP3;NEAT1;LZTFL1;SPOCD1;TUBA1B;DBP;KIFC2;BCL6;ENC1;HOXB7;MAPRE2
RFX5 ENCODE	6/559	0.867975	0.999993	0	0	0.683009	0.0967088	CD74;SLC43A2;RHEB;PDXP;ATP1A1;NFKB2
STAT5A ENCODE	2/233	0.878893	0.999993	0	0	0.547001	0.0706137	RANBP1;BCL6
IRF3 ENCODE	7/663	0.892222	0.999993	0	0	0.670319	0.0764435	CYLD;HSPA5;ANKRD11;RAD54L;ZBTB20;PDXP;CBLB
ZMIZ1 ENCODE	10/914	0.905341	0.999993	0	0	0.692699	0.0688844	HSP90AA1;GADD45B;HSPA5;LMO4;DDX26B;NT5DC3;TRIB3;PIK3R1;PDLIM5;ZFP36L1
NFYB ENCODE	49/3715	0.911487	0.999993	0	0	0.820605	0.0760518	CDKN1C;RBM25;NCAPG2;HJURP;AKR1B1;ZBTB20;CBLB;TMEM189;DBP;CHEK2;PDK4;COTL1;BBX;HMCN1;NKX3-1;LMO4;C21ORF58;LZTFL1;MID2;RHOB;IRF1;TXNIP;HOXB7;AMER1;PTGER4;SAMD9;SLC43A2;HCG18;ANKRD11;PDXP;FCHO1;DPP9;RAD54L;HES1;PAK4;CD74;SLC16A1;GADD45B;HSPA5;LAPTM5;SMARCA2;C12ORF76;NFKB2;CYLD;TSPAN15;SMTN;RHEB;UBE2T;ERCC1
ETS1 ENCODE	1/156	0.913403	0.999993	0	0	0.407871	0.0369444	NCAPG2
BCLAF1 ENCODE	9/851	0.915037	0.999993	0	0	0.669313	0.0594291	RANBP1;RGS5;TUBA1B;RBM25;ERI1;DPP9;CYP4V2;OGT;TMEM242
BRCA1 ENCODE	41/3218	0.93096	0.999993	0	0	0.79221	0.0566743	LINC01011;DNMT1;USP53;PPM1L;HCG18;ZNF292;ANKRD11;NCAPG2;ZBTB20;PIK3R1;LRRC16A;CTGF;TMEM242;ZFP36L1;RGS5;TUBA1B;ALCAM;DBP;DPP9;RAD54L;HIVEP2;SKIL;RANBP1;CENPV;SLC16A1;GADD45B;HSPA5;FUS;CCDC57;LIG4;TTC21A;NEAT1;ZNF33B;NFKB2;KIFC2;BCL6;TXNIP;ID3;TRIP12;MALAT1;LRP12
FLI1 ENCODE	5/650	0.974718	0.999993	0	0	0.484051	0.0123952	LAPTM5;HJURP;LIG4;CFAP57;DUSP6
SIN3A ENCODE	10/1131	0.983328	0.999993	0	0	0.552156	0.0092833	RGS5;TUBA1B;STK36;HJURP;CFAP57;TRIP12;HES1;NEAT1;OGT;LZTFL1
USF2 ENCODE	7/965	0.993503	0.999993	0	0	0.451725	0.00294438	SLC16A1;DBP;ZNF292;CHEK2;TNFAIP3;NEAT1;LZTFL1
MAX ENCODE	20/2073	0.99397	0.999993	0	0	0.592472	0.00358343	SLC22A4;RANBP1;SLC16A1;NHLRC3;ZNF292;TNFAIP3;PDXP;RASAL2;LZTFL1;PDIA5;ZNF33B;TMEM189;TUBA1B;DBP;ERI1;RHEB;NT5DC3;TXNIP;CFAP57;HES1
PML ENCODE	14/1596	0.994546	0.999993	0	0	0.541378	0.00296051	GADD45B;USP53;FUS;ARPC1A;NCAPG2;SPPL2A;C21ORF58;ATP1A1;ZNF33B;TMEM189;TUBA1B;POLD1;FSCN1;CPEB2
MYC ENCODE	13/1515	0.994698	0.999993	0	0	0.530032	0.00281756	RANBP1;RBM25;SLC16A1;FUS;PDIA5;ZNF33B;TUBA1B;DBP;ERCC1;NT5DC3;CFAP57;HES1;OGT
ZBTB33 ENCODE	4/702	0.99539	0.999993	0	0	0.355675	0.00164343	USP53;FUS;NCAPG2;LRRC16A
ATF2 ENCODE	29/2852	0.996529	0.999993	0	0	0.616621	0.00214392	LINC01011;RBM25;ZNF292;HSPB1;TMEM242;RGS5;TUBA1B;DBP;DPP9;HES1;HIVEP2;PSD;RANBP1;NHLRC3;GADD45B;HSPA5;FUS;TBC1D9;NEAT1;LZTFL1;RHOB;NFKB2;ELF3;UBE2T;FSCN1;TXNIP;KCTD11;TRIP12;OGT
CREB1 CHEA	11/1444	0.997965	0.999993	0	0	0.468711	0.000954812	DBP;SLC43A2;USP53;HSPA5;RHEB;ANKRD11;ELFN2;PRKACB;SKIL;RHOB;NFKB2
CREB1 ENCODE	19/2238	0.999221	0.999993	0	0	0.514069	0.000400591	CD74;RANBP1;NHLRC3;HSPA5;LMO4;HCG18;ANKRD11;FBXO15;TTC21A;PDXP;ATP1A1;NFKB2;BCL6;RHEB;CHEK2;UBE2T;HES1;CPEB2;SKIL
GABPA ENCODE	17/2082	0.999309	0.999993	0	0	0.495211	0.000342232	RANBP1;HSPA5;HCG18;CCDC57;SPPL2A;LIG4;LZTFL1;TMEM242;RGS5;ERI1;DPP9;STK36;CHEK2;CYP4V2;CFAP57;TRIB3;TRIP12
SIX5 ENCODE	6/1094	0.99949	0.999993	0	0	0.337449	0.000172078	BCL6;DPP9;CHEK2;SETMAR;FBXO15;MITF
NRF1 ENCODE	13/1882	0.999845	0.999993	0	0	0.417359	6.45115e-05	PSD;DNMT1;SLC16A1;HCG18;ARPC1A;C21ORF58;FBXO15;PDIA5;ZNF33B;TUBA1B;PDXDC2P;ST5;UBE2T
ELF1 ENCODE	19/2483	0.999917	0.999993	0	0	0.456462	3.77669e-05	RANBP1;NHLRC3;ANKRD11;ARPC1A;SPPL2A;LIG4;PIK3R1;MEIS2;ZNF33B;NFKB2;ETV6;RGS5;CASP8;ERI1;DPP9;STK36;ID3;CFAP57;TRIP12
TAF1 ENCODE	26/3346	0.999989	0.999993	0	0	0.451404	5.08839e-06	RBM25;ZNF292;ANKRD11;ARPC1A;PIK3R1;TMEM242;RGS5;TUBA1B;HECTD2;PAK4;HSP90AA1;NHLRC3;GADD45B;HSPA5;MAP1S;FUS;C21ORF58;NEAT1;RHOB;IRF1;FSCN1;ID3;TRIP12;MALAT1;USP40;OGT
YY1 ENCODE	18/2753	0.999993	0.999993	0	0	0.382147	2.64826e-06	SLC22A4;LINC01011;RBM25;HSP90AA1;MAP1S;FUS;ZNF292;C21ORF58;TMEM242;CYLD;TMEM17;HECTD2;STK36;TRIP12;MALAT1;USP40;OGT;PAK4

## Sheet: Table S7_Group 4 vs. Group 3 EN
Term	Overlap	P-value	Adjusted P-value	Old P-value	Old Adjusted P-value	Odds Ratio	Combined Score	Genes
UBTF ENCODE	226/1631	3.48214e-17	3.62143e-15	0	0	1.98804	75.3393	CBLB;ZDHHC2;ZC3H12C;FRAT1;ZMIZ1;BBX;PWWP2A;EPC2;MLYCD;PAQR8;OXSM;REV1;FRS2;DICER1;DOPEY1;KIAA0922;ZNF839;DAAM1;MAML3;PRR12;EZR;CBLL1;POM121;SLC35D1;TERC;TSHZ1;ZBTB1;ENDOD1;NEDD4L;ATXN7L3B;PIK3R1;ZNHIT2;SPATA5L1;MIER3;RDH10;ERI2;HIVEP1;STXBP5;TRPM7;RAB11FIP2;PPARGC1B;N4BP1;TRPM4;EGR1;EGR2;HOMER1;SYNRG;EDEM1;SS18L1;SLC35E3;IRF2BP1;SMARCA2;MCAT;RNF103;ID3;CDK13;CPEB3;CPEB2;DENND1B;SETD5;TRMU;CSRNP2;…
ELF1 ENCODE	299/2483	4.18981e-14	2.1787e-12	0	0	1.705	52.52	ERVK13-1;MTRR;SLC35B4;PARS2;NUDT1;GPATCH4;MSANTD4;GCC1;WDR89;GPATCH8;ALKBH8;WDR92;CLP1;ZSCAN32;ZNF846;ZNF845;TRIM25;MLYCD;ZNF169;NUP214;ZNF18;COG7;NHLRC3;TSTD2;ZNF160;COG2;GAPVD1;C7ORF49;THAP6;THAP5;BIN3;ARMC5;ZSCAN20;ZNF837;UNC50;ENTHD2;ALG10B;CBLL1;ZNF397;LOC148413;TERC;MTMR9;ATXN7L3B;PIK3R1;C12ORF66;ZNHIT2;ZNF708;PGBD4;ERI2;BLOC1S3;DHX36;STXBP5;RAB11FIP2;ZSCAN16;ZNF268;CLHC1;ZNF266;EDEM3;C9ORF…
BRCA1 ENCODE	359/3218	3.2394e-12	1.12299e-10	0	0	1.57112	41.565	LTV1;MAPKBP1;JRK;SLC35B4;TRIO;TFRC;C5ORF28;ZNF292;RRP1;JMJD1C;THUMPD3;PTPDC1;GPATCH8;NDST2;ELK4;FAM122A;FRAT1;ALCAM;ZSCAN31;CLP1;ZSCAN32;GOLGA1;EPC1;TRIM25;EPC2;DIP2A;CCNL1;NUP214;MED1;TSTD2;WDR73;C7ORF49;DOPEY1;THAP5;ARMC5;WDR81;ZNF837;THAP7-AS1;SIK3;ALG10B;CBLL1;TSPYL4;ATF4;ZNF397;LOC148413;SRCAP;AASDH;TERC;ZBTB1;PIK3R3;ZNF23;PIK3R1;C12ORF66;MTMR6;BRIP1;ZNHIT2;PGBD4;SPATA5L1;ERI2;DHX36;HIVEP2;Z…
PBX3 ENCODE	169/1269	1.5893e-11	3.51072e-10	0	0	1.85597	46.1491	SLC46A3;TRIO;SPPL2A;ZBTB20;JMJD1C;WBP1L;CBLB;MSANTD4;ENO1;WDR89;RGS5;ZSCAN32;POGZ;BBX;PWWP2A;BRWD1-IT2;CCNL1;SEPHS2;ZNF443;ZNF564;ZNF200;PSKH1;ZNF17;EPHA4;EPHA7;ZNF680;ENTPD4;LMO4;SLX4IP;ENTPD7;DYRK1A;ALG11;ZNF14;CDC25A;TOM1L2;FRMD5;ZSCAN20;WDR81;ZNF837;KAT6A;ENTHD2;MAML3;ADNP;ATF4;KMT2E;LOC148413;DDX5;SLC26A2;ANKRD11;C12ORF60;ZBTB1;DTX4;DNAJC27;ZBTB3;EFNB2;SPATA5L1;ERI2;BLOC1S3;ORC2;ZNF669;RHPN1…
TAF1 ENCODE	367/3346	1.68784e-11	3.51072e-10	0	0	1.53945	38.186	JRK;TFRC;C5ORF28;ZNF292;NUDT1;THUMPD3;ENO1;WDR89;NDST2;ELK4;FAM122A;ZSCAN32;GOLGA1;PWWP2A;EPC1;TRIM25;CCNL1;SEPHS2;DDX17;NUP214;ZNF18;PDHX;MED1;ESCO1;NHLRC3;TSTD2;MAP1S;ARRDC3;CIRBP;FNDC3B;FRS2;FLJ37453;THAP6;THAP5;ARMC5;DAAM1;WDR81;SNHG11;ZNF837;UNC50;THAP7-AS1;ZSCAN26;PRR12;ALG10B;CBLL1;ATF4;ZNF397;LOC148413;SRCAP;AASDH;C12ORF60;ZBTB1;PIK3R3;ATXN7L3B;ZNF23;PIK3R1;RTF1;UGCG;ZNF708;PGBD4;SPATA5L1…
E2F6 ENCODE	349/3245	7.2276e-10	1.25278e-08	0	0	1.49224	31.4086	TFRC;UXS1;ZNF292;RRP1;PITPNA;CCNF;THUMPD3;GCC1;ENO1;ACCS;WDR89;ENO3;PTPDC1;GPATCH8;MCIDAS;ZSCAN32;ZNF846;EPC1;TRIM25;DIP2A;MLYCD;CCNL1;SEPHS2;MNX1;NUP214;ESCO1;NHLRC3;TSTD2;SFMBT1;DAPK1;OXSM;STARD9;CIRBP;REV1;SETMAR;ARMC7;DICER1;C7ORF49;DOPEY1;FLJ37453;ZC2HC1C;KIAA0922;THAP5;ARMC5;ZNF837;C9ORF69;SPATA13;THAP7-AS1;FAR1;LINC00526;KCTD12;EZR;ATF4;SLC22A4;ZNF324B;ZNF274;ZBTB1;PIK3R3;IQGAP2;BLOC1S4;BR…
YY1 ENCODE	303/2753	1.2319e-09	1.63424e-08	0	0	1.51962	31.1746	ZNF292;NUDT1;GPATCH4;GPATCH8;ALKBH8;PPP4R2;PWWP2A;EPC1;EPC2;BTRC;CCNL1;FBXO9;ZNF17;DDX17;ZNF18;PDHX;MED1;ESCO1;MAP1S;CIRBP;FNDC3B;COG2;FAM86EP;FLJ37453;THAP6;ZNF839;ARMC5;SIK3;ENTHD2;PRR12;EZR;ATF4;SLC22A4;LOC148413;ZNF274;L3MBTL2;SLC35D1;SRCAP;TERC;C12ORF60;ENDOD1;PGBD4;MIER3;ERI2;DHX36;RAB11FIP2;ZNF268;ZBED5;N4BP1;HEXIM1;TOE1;HEXIM2;ZNF143;SYNRG;INO80;NARFL;PAFAH2;EIF5;SASS6;TRMT12;DCP1A;DCP1B;…
SIX5 ENCODE	144/1094	1.29316e-09	1.63424e-08	0	0	1.81531	37.1524	CARS;SLC35B4;ARID4B;ALKBH8;TBC1D31;CLP1;SESN2;CWC22;ZNF689;BTRC;ZNF169;ZNF565;AP5S1;ZNF200;FBXO9;ZNF17;BIVM;SLX4IP;SETMAR;MITF;RPGRIP1L;GAPVD1;CDC25A;FTSJ3;DAAM1;ZSCAN20;WDR81;ARMC5;ZNF837;ZSCAN22;CCDC150;ZCCHC8;KMT2D;ZNF274;ZNF324B;L3MBTL2;SRCAP;CCDC146;TMTC3;MTMR9;UQCRH;DNAJC28;HSP90B1;MTM1;PGBD4;TMEM127;DPP9;RDH10;C1ORF109;ZNF549;ZNF548;RDH14;SLC38A9;ZNF304;STXBP5;TSNAXIP1;ZNF268;KIAA1407;CLHC…
CREB1 ENCODE	255/2238	1.41424e-09	1.63424e-08	0	0	1.56834	31.9575	LTV1;MTRR;SLC35B4;TFRC;RRP1;PITPNA;GCC1;THUMPD1;WDR89;ELK4;FAM122A;FRAT1;WDR92;CLP1;GOLGA1;PWWP2A;BTRC;CCNL1;ESCO1;NHLRC3;TSTD2;FNDC3B;THAP6;ZNF839;BIN3;ARMC5;WDR81;ZSCAN22;UNC50;SIK3;PEX11G;ANKRA2;ALG10B;TSPYL4;LOC148413;AASDH;C12ORF60;ZNF23;C12ORF66;ZNHIT2;PGBD4;BLOC1S3;DHX36;HIVEP1;ZNF268;N4BP1;ZNF266;EDEM3;HEXIM2;C9ORF156;EGR1;ZNF143;EGR3;EGR4;HOMER1;ZNF140;XRCC2;IRF2BP1;ZNF34;NARFL;PAFAH2;SE…
ATF2 ENCODE	310/2852	2.90795e-09	3.02427e-08	0	0	1.49789	29.4423	LTV1;MAPKBP1;TFRC;ZMYND8;ZNF292;RRP1;THUMPD3;GCC1;ENO1;WDR89;NUDT6;ELK4;FRAT1;WDR92;ZSCAN31;ZSCAN30;EPC1;CCNL1;SOX4;MED1;NHLRC3;TSTD2;ARRDC3;CIRBP;WDR73;ZNF839;THAP5;DAAM1;WDR81;SNHG11;ZSCAN22;KCTD11;ANKRA2;ATF4;LOC148413;SRCAP;AASDH;TERC;ZNF391;FUT10;ZBTB1;TMTC3;MTMR9;C12ORF66;ZNHIT2;PGBD4;RDH10;DHX36;HIVEP1;HIVEP2;ZNF268;ZBED5;CLHC1;N4BP1;HEXIM1;TOE1;HEXIM2;C9ORF156;EGR1;ZNF143;C5ORF34;HOMER1;Z…
GABPA ENCODE	238/2082	4.19877e-09	3.96975e-08	0	0	1.56765	30.2376	LTV1;JRK;SLC35B4;NUDT1;THUMPD3;GPATCH4;NUDT6;GPATCH8;ELK4;ZNF846;GOLGA1;ZNF17;NUP214;TSTD2;FRS2;WDR73;C7ORF49;THAP5;BIN3;ARMC5;ZSCAN20;ZNF837;ZSCAN22;UNC50;TRIB3;LINC00526;ENTHD2;ALG10B;CBLL1;ATF4;ZNF397;NAA60;ZNF324B;LOC148413;ZNF274;C12ORF60;MTMR9;ZNF23;ZBTB3;ZNHIT2;SPATA5L1;ERI2;DHX36;DPH7;ZNF266;EDEM3;ZNF143;C5ORF34;HOMER1;IRF2BP1;ZNF34;MCAT;SETX;ASAH2B;ZBTB6;NPLOC4;GOLGB1;SASS6;INTS5;TRMT12;…
TCF3 ENCODE	115/840	7.35658e-09	6.37571e-08	0	0	1.88658	35.3313	ZNF292;ENO1;ENO3;ALCAM;PPP4R2;ZMIZ1;RNF19A;COTL1;EPC2;MLYCD;CHAC1;CCNL1;ARID2;PDE8A;PHLDA3;NANOS1;USP7;NHLRC3;ESCO1;FBXW7;LMO4;CIRBP;FNDC3B;RUNX1;KIAA0922;KAT6A;SRSF5;ADNP;SRSF6;ATF3;ATF4;KMT2E;ZNF397;DDX5;SLC35D1;KMT2C;ANKRD11;CCDC146;UTP23;ZBTB1;NRF1;PIK3R1;UGCG;ZNF827;STXBP5;HIVEP2;EGR1;EGR2;CPSF6;HOMER1;GADD45B;FUS;IQSEC1;SYNRG;FBXO36;MAFA;EIF5;RNF103;ATG16L2;NABP1;TAB2;CNTROB;CDK13;FBN1;DCP1…
NFYB ENCODE	383/3715	1.51839e-08	1.21471e-07	0	0	1.42191	25.5988	ERVK13-1;MAPKBP1;MTRR;SLC35B4;TRIO;ACSM3;PARS2;ZMYND8;CCNF;THUMPD3;CBLB;MSANTD4;ENO1;WDR89;PTPDC1;WDR92;ZSCAN31;CLP1;ZSCAN32;BBX;PWWP2A;EPC2;DIP2A;MLYCD;CHAC1;SEPHS2;MNX1;SOX4;ZNF17;NUP214;TSTD2;ARRDC3;STARD9;CIRBP;COG2;ENTPD7;DICER1;ZNF14;RUNX1;THAP5;DAAM1;WDR81;ZSCAN20;ZNF837;C9ORF69;FAR1;KDELR2;ENTHD2;PRR12;ATF4;ZNF397;NAA60;ZNF324B;LOC148413;L3MBTL2;AASDH;TERC;C12ORF60;ZNF20;PIK3R3;ZBTB3;BRIP…
NRF1 ENCODE	214/1882	4.47017e-08	3.32069e-07	0	0	1.54762	26.1907	TRAF3IP1;UXS1;RRP1;ENO1;GPATCH8;FAM122A;ZSCAN30;RASSF4;CLP1;ZSCAN32;GOLGA1;DIP2A;BTRC;FBXO9;NUP214;ESCO1;OXSM;ARRDC3;CIRBP;COG2;ARMC7;GAPVD1;ZNF14;DOPEY1;FLJ37453;ZC2HC1C;THAP5;ARMC5;DAAM1;C9ORF69;THAP7-AS1;ANKRA2;CBLL1;STX1A;ZNF324B;ZBED8;POM121;SLC35D1;SRCAP;ZNF391;LOC100630923;ATXN7L3B;BLOC1S4;POM121C;SPATA5L1;RDH10;N4BP1;HEXIM2;C9ORF156;XRCC2;SLC35E3;NARFL;NPLOC4;NDUFAF4;INTS5;CC2D1B;SETD4;C1…
CREB1 CHEA	167/1444	5.61269e-07	3.89146e-06	0	0	1.56146	22.4742	OTUD4;CCNT1;PRDM4;CCNF;RRP1;PITPNA;ZBTB21;WBP1L;CAAP1;CWC25;THUMPD1;CDC14B;ELK4;FAM122A;FRAT1;MAEA;TBC1D31;ZMIZ1;GOLGA1;POGZ;TRIM26;CHAC1;CCNL1;BTRC;PRKACB;BAHCC1;PDE8A;PSKH1;DDX17;NUP214;PCID2;RALGAPA1;CIRBP;DYRK1A;EBF3;LEMD3;FRMD5;BIN3;RALGAPB;PRPF6;ZSCAN22;FAR1;FIZ1;SRSF5;ADNP;LRIF1;SRSF6;TTPAL;ANKRA2;TSPYL4;ATF4;POM121;L3MBTL2;USP53;KMT2C;ANKRD11;PIK3R3;RLF;C12ORF66;BLOC1S4;DHX36;TASP1;PMAIP1…
CEBPD ENCODE	94/734	3.47587e-06	2.22777e-05	0	0	1.73082	21.7559	KLLN;ZNF253;TRMU;ABCD3;TFRC;CITED4;ENO1;ZC3H6;ECE2;SLC7A11;CHD2;CXCL2;AFF4;AFF1;CLGN;SPRED2;SPRED1;PCF11;COTL1;TRIM25;CCNL1;KIAA1429;HIST1H1C;PDHX;SLC30A6;SLC38A1;PCID2;ESCO1;TTC32;ARRDC3;CIRBP;ASH1L;HIST2H2BE;ETV6;FLJ37453;SFPQ;CTDSP1;UNC50;FSCN1;TRIB3;SRSF5;ADNP;LRIF1;SOS1;EZR;ATF4;KMT2E;SLC45A4;GTF2A1;DDX5;CUL3;KMT2C;STX18;GTPBP10;MRPS31;MTMR9;ZBTB45;C1RL-AS1;KRCC1;DNAJC27;APOLD1;UQCRH;DNAJB2;…
CTCF ENCODE	195/1790	3.64155e-06	2.22777e-05	0	0	1.46117	18.2984	MAPKBP1;JRK;TRIO;RRP1;THUMPD1;ACCS;WDR89;ZC3H12C;ALCAM;MCIDAS;PPP4R2;PEG10;EPC1;EPHA4;ESCO1;ARRDC3;REV1;COG2;ISLR2;DOPEY1;ARMC5;SNHG11;KCTD11;ALG10B;NYAP1;MTMR9;NEDD4L;IQGAP2;MTMR6;FAM160B1;ZNHIT2;INPP5E;MAP7;DPH7;EGR1;EGR2;JAG1;GADD45B;NARFL;PAFAH2;ICK;EHD2;NDUFAF4;CDK13;CPEB3;DET1;SYNM;ZNF251;ZNF250;FAF2;AP4E1;PEAR1;PIGW;PTPRF;LETM2;CTSO;EPB41L4A;MED13;ZMYM2;SUFU;RNF150;ZHX2;TOMM40L;HIST2H2BE;B…
TCF7L2 ENCODE	78/583	4.79733e-06	2.77179e-05	0	0	1.81472	22.2258	C11ORF30;SWSAP1;TRIO;ZNF292;SPPL2A;MTR;KIAA1551;SLC7A11;CHD2;WWTR1-AS1;ELK4;PANX1;RGS5;SPRED2;CCND1;ZMIZ1;SUFU;SNAPC4;PTGFRN;ARID2;IKBKE;MNX1;ZNF443;RBM6;DUSP4;ZNF441;MED1;MREG;ANKRD46;SSR2;LRRC49;MKL1;AXIN2;NBPF1;ZNF503-AS2;DUSP6;BIRC6;C9ORF3;SRSF6;C17ORF53;SHC3;ROCK2;TSHZ1;RHOBTB3;CXXC5;PLD1;DNAJC27;SLC25A28;UBN1;HIVEP1;BRD9;ZKSCAN5;HES1;ZBED5;ARSB;CLASP1;HEXIM1;TCF7L2;TAF15;SMURF2;USP9X;ADAT1;…
NFYA ENCODE	236/2250	5.14066e-06	2.81384e-05	0	0	1.40659	17.1299	MAPKBP1;MTRR;ACSM3;PARS2;ZMYND8;CCNF;CBLB;MSANTD4;ENO1;WDR89;PTPDC1;ZSCAN31;ZSCAN32;BBX;PWWP2A;DIP2A;MLYCD;CHAC1;SEPHS2;MNX1;SOX4;ZNF17;ARRDC3;STARD9;ENTPD7;DICER1;THAP5;WDR81;ZSCAN20;ZNF837;FAR1;ENTHD2;PRR12;ATF4;ZNF397;NAA60;ZNF324B;LOC148413;L3MBTL2;C12ORF60;ZNF20;PIK3R3;ZBTB3;BRIP1;PGBD4;SPATA5L1;BLOC1S3;CEP192;STXBP5;ZBED5;HEXIM1;EDEM3;HEXIM2;ZNF143;SMARCA2;EIF5;ID2;GOLGB1;ID1;HYOU1;CDK13;SE…
RELA ENCODE	66/484	1.37577e-05	7.15403e-05	0	0	1.84958	20.704	KLLN;SETD5;SFT2D3;ZNF292;WWC1;ITGB2;SPPL2A;AP4E1;RND1;IKBKB;ZC3H12C;AP1G1;NFKBIZ;REV3L;EPC1;CCNL1;IKBKE;MAP3K5;C6ORF62;C7ORF49;ETV6;KIAA0922;TRAF3;ZNF837;SLC9A8;KAT6A;IRF1;FSCN1;BMP2K;BIRC3;DDR2;KMT2E;FAM129A;ZBTB1;ZNF518A;PIK3R1;HSP90B1;RELB;DNAJB2;DRAM1;HIVEP1;PMAIP1;CEP192;SKIL;CLHC1;NEK8;CD74;GADD45B;FUS;DENND4A;CFLAR;RPRD2;NFKB1;ZFP91-CNTF;ASXL1;MARCKS;ARHGAP31;ATG16L2;CYP20A1;APLF;FAS;INTS6…
ZBTB7A ENCODE	226/2184	2.09844e-05	0.000103923	0	0	1.38013	14.8664	LTV1;JRK;MTRR;ENO1;ENO3;ELK4;ZMIZ1;DIP2A;PRKACB;FBXO9;MAP1S;REV1;COG2;HPCAL1;ENTPD8;ARMC7;WDR81;C9ORF69;MAML3;EZR;CBLL1;KCTD15;ATF4;SLC22A4;NYAP1;SLC35D1;ZNF391;ZBTB1;NEDD4L;PIK3R1;IQGAP2;MIER3;DHX36;HIVEP1;RDH14;STXBP5;RAB11FIP2;ST3GAL2;TRPM4;EGR1;HOMER1;GADD45B;ZNF34;VANGL1;ICK;EIF5;NDUFAF4;ID1;INTS6;DCP1B;DENND1B;ZNF251;ZNF250;AP4E1;PRSS27;WDR43;MTG2;REV3L;JARID2;RALGPS2;NCOA2;SHPRH;NCOA5;SLC3…
SMC3 ENCODE	132/1181	4.75847e-05	0.000224946	0	0	1.4862	14.7921	FHOD3;CARS;CCDC71L;MAPKBP1;CSF3;ZFAND4;NUDT1;CDC14A;ZMIZ1;ARID2;AP5S1;MAP3K5;EPM2A;EPHA4;ANKRD46;ARRDC3;REV1;ISLR2;PPAPDC2;PDGFRL;DOPEY1;GLTPD2;ARMC5;ZNF319;KCTD11;ADNP;TTPAL;EZR;STEAP1;ALG10B;RTN4R;SLC26A2;NYAP1;TERC;PXN;MTMR9;NEDD4L;IQGAP2;FBXO43;DTX4;LTBP1;ATXN1;SPATA5L1;TMEM127;BLOC1S3;EP400;TBC1D14;NPTX1;ZNF786;HEXIM1;NEK8;EGR1;EGR2;GADD45B;GAREM;SYNJ2;MAFA;NARFL;ARHGAP26;PAFAH2;PTPRE;EHD2;L…
PML ENCODE	169/1596	7.99541e-05	0.000361532	0	0	1.40363	13.2419	TFRC;SPPL2A;NUDT1;C1ORF131;UBE3A;GCC1;ENO1;TSEN2;ELK4;LOC100507557;TRIM25;EPC1;BRWD1-IT2;CCNL1;AP5S1;SEPHS2;PDE8A;ZNF564;CMTR2;EPM2A;SLC30A6;TSTD2;SLX4IP;ARRDC3;CIRBP;FNDC3B;COG2;LEMD3;PYGO2;THAP5;SNHG11;UNC50;PPP1R3D;FSCN1;SRSF5;ADNP;SRSF6;PRR12;TTPAL;EZR;KMT2E;ZNF397;DDX5;SLC26A2;ZBED8;SRCAP;USP53;TERC;ZBTB1;PIK3R3;ZNF23;NRF1;KRCC1;RLF;UGCG;ZNHIT2;ERI2;ORC2;INPP5E;ZKSCAN2;PMAIP1;THEM4;ZNF425;TR…
RUNX1 CHEA	140/1294	0.000129446	0.000560932	0	0	1.43197	12.8194	SLC35B4;FAM13B;ZMYND8;THUMPD3;WBP1L;ENO1;GPATCH8;NDST2;SESN3;RNF19A;RPS6KA2;COTL1;EPC1;GGT1;BTRC;AP5S1;SEPHS2;SOX4;ZNF442;SLC38A1;ANKRD46;DAPK1;HPCAL1;ARMC7;FTSJ3;RUNX1;WDR81;TEX9;SIK3;SRSF5;TNIK;CBLL1;TSPYL4;KMT2E;ZNF397;RASAL2;IQGAP2;GSPT2;ZBTB3;DNAJC28;UGCG;NLRP6;RDH10;ATP6V0A2;ST3GAL2;HEXIM1;NEK8;HEXIM2;EGR1;ZNF143;TOR1A;FUS;SYNRG;BCDIN3D;DHCR24;PAFAH2;VANGL1;SETX;ICK;EHD2;ID2;RFXAP;SASS6;ID3…
SMAD4 CHEA	72/584	0.000157306	0.000654392	0	0	1.6451	14.4067	CHD9;PTPN21;TTF1;CHD2;CDC14A;LRRC1;ROBO1;EPB41L4A;ALCAM;RPS6KA2;PPP6R3;EPC2;TNS4;MAGI1;ARHGEF11;PDHX;ZHX2;DAPK1;LIMCH1;MAGI3;SHROOM3;AXIN2;DUSP6;PAX2;ETV6;TOM1L2;DAAM1;ZSCAN22;TNIK;TLR5;CCDC150;SLC25A13;DDR2;CREB5;SGMS1;SATB2;PXN;PPM1H;AOAH;RASAL2;DNAJB2;FGD4;ATXN1;SERTAD2;RPS6KC1;MAP7;LRRC8D;TBC1D14;SKIL;MDN1;SMAD1;JAG1;FAM78B;SMOX;MICAL2;MCC;TTC39C;ARHGAP26;ARHGAP31;EIF5;GNAL;RFWD2;ST5;ID1;CEP1…
GATA1 CHEA	93/807	0.000221729	0.000886914	0	0	1.52753	12.8527	TFRC;ATP8A1;ZMYND8;KIAA1551;PTPRF;AFF1;CDC14A;AQP1;RPTOR;SESN3;ZSCAN31;WDR92;ZMIZ1;PEG10;RPS6KA2;ZNF846;RAC2;ERC1;ZNF445;JARID2;BTRC;BAHCC1;AP5S1;MAP3K5;PHACTR4;GPX1;UNC5A;ZBTB38;MKL1;HPCAL1;FAM118A;GAB1;COG2;MITF;GAPVD1;ARID1A;SEPP1;RUNX1;ELF3;RAB36;POC5;STIM2;DNAJC6;KAT6A;KCNQ2;BMP2K;MAML3;TNIK;ALDH7A1;SLC22A4;PPM1L;SGMS1;FAXDC2;ARHGEF28;PRUNE2;ENDOD1;RHOBTB3;NRF1;PIK3R1;IQGAP2;MRM1;LTBP1;BLOC1…
AR CHEA	120/1095	0.000236188	0.00090976	0	0	1.448	12.0921	TRIO;FAM13B;ATP8A1;WWC1;CAAP1;CBLB;PTPDC1;TRAPPC12;CCNL1;MAP3K5;EPM2A;CSGALNACT1;MAGI1;EPHA4;MAP2K4;PDHX;EPHA7;DAPK1;LMO4;SLX4IP;HPCAL1;FNDC3B;CDC25A;DOPEY1;STIM2;SLC9A8;MAML3;TNIK;ANKRA2;CDKL1;CHRNA7;PCDH15;MTMR9;NEDD4L;LPAR3;TMTC1;ADRB1;RASAL2;IQGAP2;RLF;KIAA0556;UGT8;PDZD2;SLC38A9;TRPM7;RPRD1B;SMYD3;ZBED5;KIAA1407;JAG1;GADD45B;EDEM1;GAREM;MICAL2;INHBB;BTBD7;SMARCA2;VANGL1;APPBP2;UST;TRMT12;AMO…
SP1 ENCODE	83/707	0.000264333	0.00098181	0	0	1.55751	12.8312	KLLN;SWSAP1;C2ORF42;MTRR;MTMR12;CHD8;ZBTB20;MTR;MSANTD4;WDR43;SPRED2;MAEA;ZMYM2;ZMIZ1;ZMYM5;SUFU;ZSCAN32;PPP6R3;CYP2R1;COTL1;BBX;PWWP2A;ZNF689;ZNF766;FBXL19-AS1;KIAA1429;PDE8A;ZNF564;HIST1H1C;HS3ST3B1;NCOA2;LYNX1;SLX4IP;MKL1;AEN;ALG11;ARID1A;TOMM40L;DHDDS;TOM1L2;ASPM;SFPQ;WDR81;POLR1A;BBS12;ENTHD2;CACTIN;FAM84B;ZSWIM1;LOC148413;SGMS1;ANKRD11;FUT10;PIK3R3;APOLD1;ZBTB3;HSP90B1;NOL6;LOC100507373;SLC…
STAT3 ENCODE	84/725	0.000371222	0.00133128	0	0	1.53402	12.1167	SCYL3;USPL1;DUSP19;DDX42;ARID4B;SLC7A11;ACCS;AFF4;AFF1;RGS5;HELB;CASP10;PCF11;RNF19A;ZMYM5;REV3L;CCNL1;BTRC;SEPHS2;HIST1H1C;SLC30A7;ZNF484;RALGAPA1;SLX4IP;MKL1;TBC1D9;HIST2H2BE;RUNX1;ETV6;GLTPD2;THAP5;WDR81;ASPH;THRAP3;IRF1;ALG10B;SRSF8;ZNF473;RNASEL;TSSC4;TERC;TSHZ1;PRCC;C12ORF60;CSTF2T;C1RL-AS1;RTF1;IWS1;HSP90B1;MUC1;IFI16;HIVEP1;PMAIP1;RBBP6;HIVEP2;TBL1X;ZBED5;APBB3;CLHC1;APOL2;NEK8;EGR1;SLC16…
SP2 ENCODE	109/994	0.000442268	0.00153319	0	0	1.44577	11.1666	JRK;C5ORF28;PARS2;ZBTB20;WBP1L;GPATCH4;CBLB;ARID4B;MSANTD4;ENO1;MAEA;ZSCAN30;ZSCAN32;BBX;PWWP2A;ZNF445;ZNF202;SEPHS2;ZNF563;TSTD2;MAGI3;ALG11;TOM1L2;FRMD5;ZSCAN20;WDR81;SNHG11;ZNF837;ZSCAN26;ENTHD2;LOC148413;SLC26A2;ANKRD11;C12ORF60;ZNF23;DNAJC27;ZBTB3;AK9;EFNB2;SPATA5L1;BLOC1S3;ORC2;ZKSCAN3;RHPN1;ZKSCAN5;STXBP5;IP6K1;HEXIM2;ZNF143;C5ORF34;OSBPL2;DNAJC14;EIF5;ID2;MDM4;TAB1;NF2;SWSAP1;SETD5;SCYL3;…
ZBTB33 ENCODE	81/702	0.000531838	0.00178423	0	0	1.52557	11.5015	ZNF512B;LTV1;SETD5;DIDO1;AHCTF1;SLC35B4;TFRC;CCNT1;AP4E1;PIGW;C1ORF74;LOC728752;ZFP30;DHFRL1;CLP1;NKRF;DSE;REV3L;HIST1H1C;MED1;USP47;SHPRH;EXOC8;TTC32;SLX4IP;TFIP11;WDR73;RPGRIP1L;HIST2H2BE;ASPH;TEX9;KAT6A;THAP7-AS1;SRSF5;RAPGEF6;TSPYL4;GAS8;ATF4;GTF2A1;ZNF790;SRCAP;CUL5;USP53;TERC;CUL3;IREB2;MAK16;ZBTB1;RBM4B;LRRC16A;DNAJC27;DCAF16;BCLAF1;GGA3;SLC25A28;TMEM127;EP400;ZKSCAN2;RICTOR;ZNF500;ZNF420;…
CHD1 ENCODE	76/655	0.000663988	0.00215796	0	0	1.53381	11.2233	SETD5;USPL1;ATP8A1;PHF23;THUMPD3;ZC3H6;PHRF1;DUSP16;AFF1;NDST2;ZC3H12C;FRAT1;MED13;ZMIZ1;PCF11;SESN2;EPC1;L3HYPDH;USP47;USP7;TET2;DYRK1A;MSL2;GPCPD1;HIST2H2BE;ERBB2IP;POLR1A;THRAP3;EOGT;BIRC6;PAFAH1B1;KMT2E;GTF2A1;INO80D;LUZP1;PPM1L;TM2D2;PLAG1;ANKRD12;ZBTB1;PIK3R3;ATXN7L3B;NRF1;PIK3R1;UQCRH;FAM160B1;ZNHIT2;DPP9;HIVEP1;PMAIP1;RBBP6;HIVEP2;IP6K1;SPEN;HEXIM2;ZNF143;CHTOP;TAF15;ATRNL1;FUS;EDEM1;SS18…
BCL3 ENCODE	36/273	0.00210059	0.00662005	0	0	1.7628	10.8686	KMT2E;LOC148413;AMIGO3;AP4E1;WBP1L;ENO3;ZC3H12C;ZNHIT2;ALCAM;SIX5;INPP5E;TRAPPC12;TBL1X;ZNF565;SKIL;ZNF784;HIST1H1C;HEXIM1;NANOS1;NEK8;TRIM41;DENND4A;EDEM1;SYNRG;C6ORF62;ZNF34;HIST2H2BE;C7ORF49;MARCKS;NDUFAF4;KAT6A;TUBGCP6;ENTHD2;ADNP;TAB1;BIRC3
NFE2L2 CHEA	107/1022	0.00237991	0.00727972	0	0	1.36853	8.26684	IRS1;ZBTB20;TSEN2;IFIT3;PPP4R2;ZMIZ1;MLYCD;EPM2A;MREG;DAPK1;MAGI3;LEMD3;FOXP1;FRMD6;WDR81;PSPC1;STIM2;FSCN1;KDELR2;ALG10B;ARHGEF28;TMTC3;ATXN7L3B;DTX4;C12ORF66;EFNB2;TBC1D14;CLHC1;ST3GAL2;TGFB2;JAG1;FZD6;SLC35E3;INHBB;SYNJ2;ICK;LRCH1;APPBP2;ATG16L2;MDM2;SSPN;LRP12;BMPR1A;C11ORF30;DOCK5;SCYL3;SLC44A3;USPL1;MTMR12;MCM9;ITGB2;PTPRK;SLC7A11;HAPLN1;CXCL5;GLI2;IRF2BPL;MFSD9;CTSO;YAE1D1;SPRED1;PCLO;FAM1…
SOX2 CHEA	84/775	0.00266903	0.0078143	0	0	1.41901	8.40911	DIDO1;MTMR12;MTCL1;CHD9;ZBTB21;TFCP2L1;CHD2;ZNF48;LETM2;CDC14B;SPRED1;SESN3;PEG10;SESN2;SACS;EPC2;UPP1;PTGFRN;JARID2;RALGPS2;HIST1H1C;HS3ST3B1;DDX17;EPHA4;KLF12;LMO4;SSR2;ARRDC3;FNDC3B;ISLR2;SHROOM3;TBC1D9;FRS2;ELOVL6;EBF3;DUSP6;HIST2H2BE;MESDC1;FOXP1;ETV6;SFPQ;DNAJC6;RASA1;FSCN1;TRIB3;SRSF6;B4GALT6;ATF4;TSHZ1;PRCC;NEDD4L;ZBTB45;HOXB13;UGT8;MUC1;RXRA;SERTAD2;PODXL;PMAIP1;MBP;IP6K1;SKIL;ZFHX3;TTC1…
SPI1 ENCODE	153/1540	0.00270495	0.0078143	0	0	1.29599	7.66277	LINC00265;FAM13B;ACSM3;SPPL2A;GPATCH4;ENO1;ACCS;CDC14A;ALKBH8;ZMIZ1;CLP1;CWC22;TRAPPC12;ZNF564;CMTR2;SLC30A6;MED1;ESCO1;FBXW7;FAM118A;DHDDS;RUNX1;FLJ37453;DOPEY1;TOM1L2;SHQ1;KIAA0922;THAP5;ARMC5;C9ORF69;SIK3;FSCN1;ASPHD2;CBLL1;ZNF397;ZCCHC8;TERC;CUL3;ZBTB1;KRCC1;SPATA5L1;RDH10;DHX36;ARSB;NEK8;ANKRD28;CCDC18;HELQ;TNFSF13;TRAPPC8;HPS5;SMARCA2;PALB2;NFKB1;ZBTB6;EIF5;UBLCP1;ATG16L2;FAM175B;GOLGB1;ID3…
STAT3 CHEA	25/177	0.003866	0.0108666	0	0	1.90428	10.5793	FHOD3;PPM1L;CHD9;ZMYND8;PIK3R1;PLD1;KRCC1;RPTOR;HELB;ARL13B;RBBP6;APBB2;PAQR8;EPHA7;ZFHX3;PARD3B;ETV6;ASXL1;LRCH1;GNPDA1;ZSCAN20;KAT6A;ID2;IRF1;CCDC64
EGR1 CHEA	39/315	0.00432647	0.0118409	0	0	1.63947	8.92366	KMT2E;CSTB;KMT2D;DIDO1;ZFAND4;NLRC5;SECTM1;ZBTB20;LPAR3;CHD1;AFF1;GLI2;RELB;RAB43;SHH;ZMYM2;CLP1;MAP7;LRRC8D;TRIM26;RICTOR;ERC1;ZNF169;ZNF565;RALGPS2;EGR1;EGR2;PLEKHG2;GADD45B;SFMBT1;DAPK1;ENTPD8;PER2;PER3;CDK6;ELF2;NDUFAF4;ITGA5;CPEB3
EGR1 ENCODE	60/537	0.00536708	0.0139439	0	0	1.46291	7.6473	DIDO1;C2ORF42;LINC00265;TFRC;CCNT1;ZFAND4;UXS1;HSPB1;ARID4B;CAAP1;ZNF48;MCIDAS;ZMIZ1;CLP1;RNF19A;CHAMP1;MSTO2P;SLC30A6;IL4R;SLX4IP;REV1;FAM118A;DICER1;DOPEY1;SFPQ;SLC9A8;RASA1;NAF1;FIZ1;RAPGEF6;LNP1;KMT2D;DDX5;IREB2;MAK16;WBP4;ZDHHC23;NEDD4L;ZNF3;RLF;ZNHIT2;C6ORF203;HES1;ZNF786;SKIL;MMAA;GADD45B;FUS;CCDC57;DENND4A;CDC42BPG;BCDIN3D;SPATA2L;SETX;PTPRE;DPY19L1;NPLOC4;CYP20A1;CPEB3;NFKBID
SRF ENCODE	37/299	0.00539029	0.0139439	0	0	1.63768	8.55386	PFKFB3;PRDM4;TERC;AASDH;KDM8;CWC25;THUMPD1;RASAL2;PFAS;PGBD4;REV3L;ZNF548;IDH3B;ZNF644;ZNF268;EGR1;EGR3;PLEKHG2;HOMER1;EGR4;DDX51;INO80;RANBP6;PALB2;AP4B1;DHDDS;KLHL20;PIKFYVE;TRMT12;FOSB;ACOX3;BDP1;MAP3K14;LRP12;TRMT61B;DCP1B;ANAPC2
NR2C2 ENCODE	42/350	0.00549711	0.0139439	0	0	1.5824	8.23405	LNP1;USP38;PRDM4;KDM8;CCDC146;UTP23;DDX42;MSANTD4;ZNF3;RASAL2;PHRF1;NUDT6;ZNHIT2;PTAR1;DPP9;RPS6KC1;C10ORF2;TBC1D14;BRD9;RPRD1B;FBXL19-AS1;DPH7;PSD;SHPRH;TTC21A;INO80;DNAJC14;PALB2;AP4B1;FTSJ3;IMPACT;PIKFYVE;ZBTB6;PRPF6;ERCC4;GOLGB1;CYP20A1;LRIF1;SRSF6;LRP12;DCP1B;CSNK1G1
RCOR1 ENCODE	75/702	0.00620782	0.0153718	0	0	1.39308	7.07955	USPL1;SLC44A1;CCNF;CAAP1;ENO1;WDR43;NDST2;ZC3H12C;SMCHD1;YAE1D1;SPRED1;EEF2K;ZMIZ1;SIX5;RNF19A;PWWP2A;TRIM25;UPP1;TRIM65;PDE8A;ARHGEF11;MAP1S;SFMBT1;LMO4;MAGI3;SLX4IP;TET2;FAM118A;ARMC7;DDX51;GPCPD1;THAP6;ZNF839;CTDSP1;ZNF319;FSCN1;PICK1;BIRC6;KCTD11;MAML3;ACOX3;EZR;STX1A;SLC43A2;WBP4;UQCRH;RELB;DNAJB2;ARHGAP22;KCTD20;SERTAD2;BEND3;HIVEP1;PMS2;TBL1X;IP6K1;SKIL;N4BP1;HEXIM1;SPEN;ZBTB14;USP9X;TRAPP…
VDR CHEA	13/76	0.00694943	0.0168079	0	0	2.38263	11.8395	CD274;VDR;ENTPD7;NLRC5;RPRD2;PIK3C2B;WDR81;DDX26B;GOLGB1;RAC2;C14ORF28;DENND6B;HIVEP2
PPARG CHEA	59/535	0.00750644	0.0174341	0	0	1.44069	7.04786	SFT2D3;PPP1R10;CHD9;ZMYND8;ZBTB21;DDX42;WDR43;PIK3C2B;ROBO1;RND1;HELB;CASP8;PPP6R3;SHPRH;DAPK1;SLX4IP;MSL2;COG2;ARID1A;DUSP6;ZNF638;NAF1;SRSF5;GNE;ATF4;GTF2A1;SGMS1;ROCK2;ARHGEF28;MGST1;PSEN2;NRF1;DTX4;KIAA0556;EFNB2;SH3TC1;LRRC8D;RPRD1B;HIVEP2;ALOXE3;RANBP2;GALNT6;CCDC57;EDEM1;MGA;XRCC2;CFLAR;GRHL1;SMAD6;PALB2;NECAP1;KANSL1;RFWD2;NABP1;CD9;AMOTL2;ATP13A3;DCP1A;MAP3K14
TCF3 CHEA	102/1006	0.00755528	0.0174341	0	0	1.31687	6.4336	SLC35B4;ZFAND4;PRDM6;ZMYND8;NUDT1;ENO1;CDC14B;ELK4;PEG10;TRIM25;EPC1;EPC2;PTGFRN;ENPP3;PRKACB;BAHCC1;PDE8A;MAGI1;MREG;NKX6-2;LMO4;EBF3;FOXP1;SLC9A8;FSCN1;ADNP;NOTCH4;IREB2;ZBTB1;NRF1;HOXB13;KRCC1;AGER;ATXN1;PODXL;HIVEP2;SKIL;JAG1;SLC37A1;INO80;MCC;MAFA;SMARCA2;VANGL1;ID1;ID3;AMOTL2;CDK12;OGT;FGFR2;CCNJL;CDKN1C;DIDO1;MTMR12;CHD7;HSPB1;TFCP2L1;CHD2;PKD2;IRF2BPL;RPTOR;SPRED2;SPRED1;EEF2K;FAM102A;UPP…
FOXA2 ENCODE	38/316	0.00771122	0.0174341	0	0	1.58475	7.70996	SLC45A4;KLHL18;INO80D;SLC35D1;ZNF250;YTHDC1;NEDD4L;ZDHHC2;CXCL2;DUSP16;CLGN;FRAT1;YAE1D1;TRAPPC12;EPC2;RICTOR;HES1;HIVEP2;TBL1X;ARSB;HEXIM1;OSBPL6;TTC32;NR1H3;FBXL18;DHCR24;CFLAR;SEPP1;DUSP6;FOXP1;TGFBR2;MARCKS;ID2;GATS;MDM2;PLXNB1;MAML3;SOS1
NFIC ENCODE	34/279	0.00928723	0.0205505	0	0	1.60774	7.52281	KMT2E;SLC44A1;CCDC103;WBP4;PIK3R3;HSPB1;IRF2BPL;EPS8;SPRED2;SPRED1;ATXN1;EEF2K;SLC25A28;SERTAD2;RNF19A;TRIM25;HES1;HIVEP2;TBL1X;UPP1;ZBED5;SKIL;KIAA1429;ZNF200;HIST1H1C;SLC30A7;EGR1;GADD45B;ZNF76;ARID1A;HIST2H2BE;LOC648987;WDR81;MDM2
ZNF384 ENCODE	76/730	0.0107904	0.0233791	0	0	1.3522	6.12427	OTUD4;MAPKBP1;DENND1B;ZNF251;SLC35B4;ZBTB24;SPPL2A;USP34;ZC3H6;CHD2;AFF4;TMEM186;MED18;LETM2;RPTOR;SPRED2;HELB;SPRED1;NKRF;AP1G1;ZMYM5;TRIM25;EPC1;JARID2;ZNF202;LMO4;SLX4IP;ARRDC3;DYRK1A;FRS2;SERPINB9;CDC25A;SFPQ;STIM2;PSPC1;SLC9A8;TRAF6;PELI1;ATG4B;BIRC6;PRR12;RAPGEF6;ZCCHC8;INO80D;SLC43A2;TERC;ZBTB1;NRF1;LRRC16A;ZMAT1;DPP8;TAF1C;VPS54;PMAIP1;VHL;SKIL;CLASP1;HEXIM2;NOP58;HOMER1;GADD45B;ADAT1;FBX…
SALL4 CHEA	41/355	0.0113015	0.0239868	0	0	1.51373	6.78578	SLC46A3;USP13;SETD5;AHCTF1;SLC44A3;SLC44A1;ZMYND8;SATB2;IRF2BPL;PCMTD2;FGD4;SPRED1;SESN3;SESN2;DSE;TRIM25;HES1;PDE8A;WNT4;MAP2K4;ZFHX3;FNDC3B;FRS2;ELOVL6;AXIN2;PARP12;ERBB2IP;ASXL1;EIF5;ASPH;ID2;RFXAP;ASXL2;FSCN1;BMP2K;ID3;SPRY2;CPEB2;OGT;TNFRSF21;CDK5R1
USF1 ENCODE	136/1423	0.0159353	0.0331455	0	0	1.23431	5.10907	CCNT1;FAM13B;ZBTB24;ZNF292;ZBTB21;ENO1;PTPDC1;TRIM25;EPC1;ZNF324;ZNF202;SEPHS2;CMTR2;SLC38A1;PCID2;ARRDC3;FNDC3B;REV1;DYRK1A;SETMAR;DHDDS;SPOCD1;TOM1L2;THAP6;THAP5;KAT6A;SIK3;ADNP;ATF4;KMT2E;DDX5;SLC26A2;CUL5;CUL3;ANKRD12;ZBTB1;RLF;MTM1;BLOC1S3;HIVEP1;TASP1;TRPM7;NPTX1;IP6K1;MDN1;C9ORF156;TOR1A;HELQ;GADD45B;SYNRG;OSBPL2;TCEANC;SLC35E3;B3GALT6;BTBD7;TRAPPC8;HPS5;SMAD6;PALB2;DNAJC16;GNL3L;ADCK1;ID2…
MAX ENCODE	191/2073	0.0192654	0.0392864	0	0	1.18885	4.69528	LTV1;MTRR;TFRC;CCNT1;ZBTB24;ZNF292;RRP1;THUMPD3;GPATCH4;ENO1;WDR89;TSEN2;NUDT6;PTPDC1;WDR92;EPC1;TRIM25;ARID2;SEPHS2;ZNF202;ZNF565;PDE8A;CMTR2;NUP214;SLC30A7;PCID2;SLC38A1;ESCO1;NHLRC3;TSTD2;CIRBP;REV1;DYRK1A;DHDDS;DOPEY1;SHQ1;KIAA0922;THAP5;ARMC5;WDR81;KAT6A;THAP7-AS1;ADNP;SRSF6;ANKRA2;SLC22A4;DDX5;SLC26A2;CUL5;AASDH;UTP23;ANKRD12;PIK3R3;RASAL2;C12ORF66;ZMAT1;RDH10;BLOC1S3;ORC2;THEM4;TRPM7;RPRD1…
SPI1 CHEA	103/1056	0.0202408	0.0404815	0	0	1.25872	4.90907	CCNT1;PARS2;SPPL2A;THUMPD3;JMJD1C;ACCS;WDR89;ELK4;FRAT1;MAEA;CWC22;POGZ;TRIM25;ZNF445;BTRC;CMTR2;NUP214;SLC30A6;ANGEL2;ARMC7;PPAPDC2;KLHL42;RUNX1;ARMC5;UNC50;ADNP;LRIF1;CSNK1G1;NAA60;ZNF274;IREB2;UTP23;ZBTB1;IQGAP2;MTMR6;BTBD2;TBC1D14;ZBED5;CLHC1;HEXIM1;DENND4A;OSBPL2;KLHDC1;HPS6;PALB2;NFKB1;EIF5;FAM175B;SASS6;ID3;NFKBIE;CPEB2;CC2D1B;KDM5A;USPL1;PHF23;ITGB2;AP4E1;PPP1R18;ZNF48;WDR43;IRF2BPL;SPRED…
E2F1 CHEA	85/859	0.0240251	0.0471437	0	0	1.27676	4.76058	DIDO1;DET1;USPL1;CCNT1;MCM9;FAF2;SPPL2A;AP4E1;DDX42;MTR;ETFB;GCC1;GPATCH8;IRF2BPL;EPS8;SPRED1;PPP6R3;CHAMP1;POLI;TRIM26;TRIM27;CCNL1;L3HYPDH;SEPHS2;SOX4;TGIF1;DDX17;ZNF18;CDKL5;ESCO1;MAP1S;SLX4IP;ZDHHC13;FRS2;AEN;CDC25A;ZFP90;KLHL42;DAAM1;TEX9;ZNF638;FAR1;MAPRE2;ZNF397;ZCCHC8;GTF2A1;L3MBTL2;TSSC4;LUZP1;ANKRD11;ZBTB1;MRPS31;MGST1;CSTF2T;ZNF2;MRM1;BRIP1;ZNHIT2;DPP8;HIVEP1;LRIG1;E2F3;USP51;HES1;ZBED…
TRIM28 CHEA	25/210	0.0297757	0.0573457	0	0	1.56177	5.48816	SHC3;HTRA1;HSPB1;GLI3;PTPRG;EFNB2;ANKH;SESN3;PODXL;RIPK1;PAQR8;EGR1;SMAD1;EPHA7;JAG1;MMAA;XRCC2;ZIC5;ETV6;FRMD6;CDK6;ID2;RFXAP;AGGF1;KCTD12
RAD21 ENCODE	119/1265	0.0346644	0.0637425	0	0	1.20887	4.06426	FHOD3;CCDC71L;MAPKBP1;CSF3;ALKBH8;ELK4;MCIDAS;ANKRD31;EPC1;AP5S1;MAP3K5;EPHA4;IGFBP5;ARRDC3;REV1;ISLR2;DOPEY1;GLTPD2;CD8A;ZNF319;ADNP;STEAP1;ALG10B;CSNK1G1;RTN4R;KMT2D;SLC26A2;NYAP1;TERC;PXN;ZNF20;NEDD4L;FBXO43;DTX4;LTBP1;EFNB2;ARHGAP22;ZNHIT2;ATXN1;TMEM127;EP400;TBC1D14;ZNF786;SRGAP1;NEK8;C9ORF156;EGR2;JAG1;GADD45B;GAREM;MAFA;AP4B1;PAFAH2;ICK;PTPRE;EHD2;LRCH1;NDUFAF4;UBE2T;ZNF778;CPEB3;SYNM;ZNF2…
GATA2 CHEA	76/772	0.0347506	0.0637425	0	0	1.2676	4.25857	LTV1;DOCK5;CSF3;SLC35B4;CHD9;ZMYND8;PIK3C2A;SLC2A6;CXCL2;PTPRF;CDC14A;ZMIZ1;RPS6KA2;RAC2;COTL1;JARID2;BAHCC1;MAP3K5;CSGALNACT1;MAGI1;ZHX2;GPX1;DAPK1;ZBTB38;MKL1;ADAM11;ELOVL6;MITF;ARID1A;RUNX1;CTDSP1;RAPGEF2;ALDH7A1;MAPRE2;STX1A;SGMS1;PIK3R1;ATP1A1;CXXC5;EHBP1;DNAJB2;KIAA0513;RXRA;ZNF669;HIVEP1;ATP6V0A2;E2F3;HES1;SMYD3;ST3GAL2;NEK8;TGFB2;SLC37A1;DENND4A;NOS3;EDEM1;SYNRG;ADAT1;ZNF180;BCDIN3D;MICAL…
RFX5 ENCODE	57/559	0.0349358	0.0637425	0	0	1.31615	4.41467	FOXA1;ZNF253;LINC00265;MTMR12;ZFAND4;PITPNA;CDC14B;ZSCAN31;SESN3;CCND1;ZC3H7A;PCF11;DSE;PPP6R3;REV3L;DIP2A;SOX4;ESCO1;ARRDC3;GPCPD1;WDR81;BBS12;SIK3;TSPYL4;ZNF791;SLC43A2;TM2D2;KMT2C;ZNF20;PIK3R3;ATP1A1;FAM214A;LOC100507373;ZNF429;BLOC1S3;UBN1;UBTD2;PMS2;KIAA1407;CD74;DENND4A;SUOX;ASXL1;PER2;NPLOC4;ZNF70;TFCP2;PSAT1;GOLGB1;TAOK2;FOSB;TAF4B;NF2;PTPN4;NUPL2;MAP3K14;ZCCHC2
BCLAF1 ENCODE	81/851	0.0576681	0.103405	0	0	1.22005	3.48087	CCDC71L;JRK;AHCTF1;USPL1;TFRC;CCNT1;SLC44A1;C5ORF28;THUMPD3;PRSS27;MTR;KIAA1551;CHD2;MED18;RGS5;EEF2K;ZSCAN31;CYP4V2;ZNF846;CHAMP1;EPC1;CCNL1;ARID2;SLC30A6;PCID2;TSTD2;ARRDC3;HIST2H2BE;KIF27;C7ORF49;SNHG11;ZNF837;ZSCAN22;BIRC6;TNIK;CBLL1;KMT2E;TSSC4;SGMS1;ZNF391;PRCC;STX18;MRPS31;RHOBTB3;TMTC3;MTMR9;ZBTB45;ZNF3;WDR24;MRM1;ZNF7;DNAJB2;EXOSC4;KCTD20;DPP8;DPP9;THEM4;ZNF425;DPH7;ZNF224;CLASP1;HEXIM1;…
ATF3 ENCODE	14/114	0.0712458	0.125586	0	0	1.61428	4.26431	C9ORF156;CCNT1;SYNRG;GTPBP10;DDX51;HPS5;NARFL;RANBP6;PFAS;SPATA2L;MTHFSD;FAM122A;BDP1;ANAPC2
TP53 CHEA	33/319	0.0774846	0.134307	0	0	1.33288	3.40909	ZNF397;CHD9;ANKRD11;MRPS31;ADRB1;CHD2;LTBP1;WDR43;SESN2;DSE;PMAIP1;APBB2;NEO1;E2F7;PHLDA3;NKX3-1;HS3ST3B1;EPHA4;JAG1;PCGF5;AEN;PTPN14;RUNX1;PARD3B;MDM2;FAS;MDM4;CPEB2;SCN4B;TRIM32;ATF3;TLR3;CDKL1
YY1 CHEA	34/332	0.0824624	0.140592	0	0	1.31794	3.28881	NAA60;DIDO1;SCYL3;MTMR10;PPP1R10;ZNF518A;WBP1L;C15ORF41;CSTF2T;GPATCH4;CHD2;RPTOR;BRIP1;ZNF689;E2F3;SNRNP35;EXOSC2;N4BP1;RRP15;ZNF563;MED1;ZNF143;METAP1D;PRMT7;TOR1A;FEM1A;SLX4IP;FBXO36;C7ORF25;TAOK2;TRMT12;PICK1;NUP35;TAB1
MYC CHEA	55/573	0.0912022	0.152984	0	0	1.22805	2.94078	SETD5;DIDO1;TFRC;PRDM4;CCDC125;C1ORF131;THUMPD3;GPATCH4;UBE3A;ECE2;PIGW;CCND1;PPP6R3;CHAMP1;EPC1;POLI;TRIM27;RRP15;DDX17;PRMT7;MAP1S;SLX4IP;LIG4;AEN;ARID1A;SFPQ;POLR1A;SLC9A8;METTL20;TRIB3;SRSF6;UMPS;DDX5;GTPBP10;NOL6;FAM160B1;BCLAF1;TAF1C;E2F3;HES1;DPH7;RPP14;EXOSC2;ANKRD28;C9ORF156;NOP58;MMAA;MGA;C7ORF25;INO80;RAD52;EIF5;ASXL2;SASS6;DCP1B
HNF4A ENCODE	115/1276	0.095333	0.155459	0	0	1.14904	2.70067	LTV1;FOXA1;IRS1;SPPL2A;ELK4;RAB43;SMCHD1;RASSF4;ZSCAN32;TRAPPC12;ZNF443;ZNF564;ZNF441;COG7;HPCAL1;ENTPD8;ALG11;SEPP1;C7ORF49;GLTPD2;ZNF839;WDR81;ARMC5;C9ORF69;ZNF837;PPP1R3D;SIK3;LINC00526;SRSF5;SLC45A4;LOC148413;SLC35D1;FUT10;CCDC146;GATA4;IQGAP2;BRIP1;ATXN1;ZNF827;TMEM127;ORC2;ZNF548;ZKSCAN2;RDH14;ZNF425;SKIL;EDEM1;HPS5;SYNJ2;DNAJC14;PALB2;VANGL1;ID1;PLXNB1;ZNF512B;KLLN;MTMR10;ABCD3;FASTKD1;PYR…
BHLHE40 ENCODE	35/348	0.095667	0.155459	0	0	1.29144	3.03086	MTMR12;ZNF292;ANKRD12;ZDHHC23;RHOBTB3;ENO1;ZC3H6;SPRED1;PDPR;REV3L;TRPM7;HES1;TBL1X;SMYD3;SEPHS2;NCOA2;YTHDF1;SLC16A1;HELQ;TSTD2;USP9X;SYNRG;REV1;DYRK1A;HPS5;AXIN2;RNF146;PER2;PIKFYVE;DPY19L3;KAT6A;JMY;CCNYL1;CPEB2;CDK5R1
MYC ENCODE	135/1515	0.0976979	0.156317	0	0	1.13568	2.64144	LTV1;TFRC;RRP1;THUMPD3;GPATCH4;ENO1;TSEN2;WDR89;WDR92;CLP1;LOC100507557;BRWD1-IT2;CCNL1;ZNF202;ZNF565;EPM2A;NUP214;SLC38A1;TSTD2;DHDDS;PRPF6;ARMC5;ADNP;SRSF6;ANKRA2;ATF4;CDKL1;KMT2E;DDX5;AASDH;UTP23;RTF1;C12ORF66;UQCRH;RDH10;C1ORF109;BLOC1S3;CEP192;TRPM7;MAP2K7;KIAA1407;PPARGC1B;MDN1;CLHC1;TOE1;ANKRD28;ZNF143;CHTOP;FUS;B3GALT6;HPS5;INO80;MINA;AP4B1;PAFAH2;GNL3L;ADCK1;NDUFAF4;NABP1;TAF4B;OGT;ATR;D…
POU5F1 CHEA	27/261	0.101938	0.160629	0	0	1.33161	3.0406	DIDO1;ENO1;TFCP2L1;AGER;RPTOR;C1ORF106;SPRED1;FAM102A;SESN3;ZMIZ1;SERTAD2;EPC1;UPP1;JARID2;SKIL;CLASP1;TGIF1;ZFHX3;SHROOM3;ZIC5;DUSP6;ASXL1;ID2;SPRY2;ADNP;OGT;FGFR2
FOS ENCODE	60/637	0.105212	0.161442	0	0	1.20262	2.70804	SLC46A3;SWSAP1;MTMR12;ZMYND8;ZBTB20;MTR;MSANTD4;AFF4;CDC14B;RND1;ZMYM2;PPP6R3;CYP2R1;COTL1;PWWP2A;DGCR8;TRIM25;ZNF689;ZNF564;ZNF680;MKL1;AEN;TOM1L2;ASPM;FRMD5;SFPQ;ZSCAN20;WDR81;POC5;FAR1;ENTHD2;PRR12;ATF4;KMT2E;LOC148413;SLC26A2;ANKRD12;PIK3R3;HSP90B1;NOL6;EFNB2;LOC100507373;SLC25A28;RHPN1;ZBED5;ZNF143;C9ORF156;OSBPL2;TCEANC;LCA5;ZNF76;HPS5;SMARCA2;ZFP91-CNTF;FAM111B;EIF5;PSAT1;NF2;FRYL;LINC00346
PPARD CHEA	29/285	0.108163	0.161442	0	0	1.30742	2.90784	FHOD3;IRS1;CHD9;TUBD1;CBLB;FMN1;ITPR3;PRICKLE1;IL1RAP;ETFB;TSEN2;ALKBH8;BRIP1;ZNF827;CCND1;RIPK1;MBP;MLYCD;HIST1H1C;E2F8;PRMT7;NCOA5;SMOX;NARFL;TOM1L2;POLR3B;TGFBI;DCP1A;TNFRSF21
FLI1 ENCODE	61/650	0.108404	0.161442	0	0	1.19773	2.66122	KDM5A;PPP1R10;PHF23;FAF2;THUMPD3;CWC25;WDR89;C1ORF74;MED18;LETM2;CWC22;RRP15;ZNF761;GEN1;FBXW7;SSR2;LIG4;ARMC7;AEN;TFIP11;WDR73;DUSP6;THAP6;BIN3;BBS10;SHQ1;PRPF6;SLC9A8;UNC50;SRSF5;RAPGEF6;CSNK1G1;TSSC4;VPS4B;CSTF2T;ZBTB45;OVCA2;WDR24;UQCRH;ZNHIT2;NDOR1;EXOSC4;TAF1C;UBN2;TASP1;MDN1;ZNF143;CASP8AP2;C5ORF34;TRMT10C;TRIM41;FEM1A;DNAJC14;PALB2;KLHL20;ZBTB9;UBLCP1;ASXL2;AGGF1;CDK13;CRLF2
ESR1 CHEA	17/154	0.109934	0.161442	0	0	1.43061	3.15862	MAGI1;LRRC49;GREB1;PSEN2;DHCR24;ETFB;IL17RA;TOM1L2;SLC9A8;ID2;BCL2;BMP2K;ID3;E2F3;HES1;FREM2;RALGPS2
IRF3 ENCODE	62/663	0.111583	0.161442	0	0	1.19303	2.61629	SWSAP1;C2ORF42;MTMR12;CHD8;ZBTB20;CBLB;ARID4B;MSANTD4;WDR89;ZMYM2;PCF11;ZMYM5;SUFU;PWWP2A;DGCR8;ZNF689;JARID2;ZNF564;BIVM;NCOA2;USP42;AEN;TOMM40L;TOM1L2;SFPQ;OXLD1;ZSCAN20;WDR81;ENTHD2;SRSF6;ZSWIM1;LOC148413;SLC26A2;ANKRD11;LOC100630923;C12ORF60;DNAJC27;ZBTB3;HSP90B1;EFNB2;LOC100507373;SLC25A28;KIAA2018;BLOC1S3;ORC2;PMS2;FYN;E2F3;STXBP5;IP6K1;HEXIM2;ZNF143;OSBPL2;LCA5;FAM111B;PER2;EIF5;GOLGB1;ID2…
CBX3 ENCODE	1981-10-01	0.111768	0.161442	0	0	1.62251	3.55546	CCDC71L;RGS5;SLC44A1;TERC;NOS3;THEM4;ADNP;RBM45;ALG10B;ATR
CEBPB ENCODE	16/144	0.113365	0.161506	0	0	1.44093	3.13711	PLEKHG2;DDX42;SLC7A11;SMAD6;DUSP16;ETV6;ABLIM2;DRAM1;SLC25A28;PCF11;COTL1;NUP35;CHAC1;TBL1X;CCNL1;OGT
SIN3A ENCODE	101/1131	0.13119	0.184375	0	0	1.13545	2.30622	CARS;TFRC;GPATCH4;CWC25;TTF1;NUDT6;CDC14A;RGS5;WDR92;TRAPPC12;GEN1;SLC30A7;SLC30A6;COG7;ARRDC3;CDC25A;DOPEY1;TOM1L2;SHQ1;WDR81;KAT6A;ANKRA2;CSNK1G1;KMT2E;KLHL18;DDX5;IREB2;CCDC146;UTP23;RTF1;ZNHIT2;NDOR1;STK36;BLOC1S3;HIVEP1;KIAA1407;MDN1;CHTOP;TOR1A;FBXO36;HPS5;INO80;PALB2;DNAJC16;KLHL20;ID2;ID1;SASS6;MDM2;ZNF778;CDK12;OGT;ATR;AHCTF1;USPL1;AP4E1;ECE2;SLC7A11;PIGW;PFAS;WDR43;TMEM186;SPRED2;SIX5;R…
ZEB1 ENCODE	12/106	0.140467	0.194781	0	0	1.47062	2.8865	ANKRD28;MREG;ATXN1;ZNF70;AP1G1;WWC1;JMY;MAP7;TASP1;PICK1;LEMD3;TJP2
HDAC2 ENCODE	18/175	0.163414	0.22362	0	0	1.32119	2.39329	HEXIM1;USPL1;EDEM1;PSEN2;SYNJ2;ZNF3;IQGAP2;APOLD1;EEF2K;NDUFAF4;ID1;REV3L;BEND3;ZNF778;TNIK;TBL1X;SKIL;ZNF696
FOXP2 ENCODE	18/178	0.181294	0.241611	0	0	1.2962	2.21344	DUSP4;ZNF250;YTHDC1;OSBPL2;MSL2;NBPF1;FOXP1;SPRED2;FRAT1;CLP1;KAT6A;SPRY2;EPC2;MAML3;TAB1;TBL1X;CBLL1;DCP1B
NANOG CHEA	54/595	0.182863	0.241611	0	0	1.15223	1.95766	DIDO1;DOCK5;MTMR12;KDM8;ENO1;TFCP2L1;CHD2;SPRED2;SPRED1;CDH3;SESN3;TRIM2;SACS;TRIM25;EPC1;UPP1;PTGFRN;ENPP3;JARID2;NKX3-2;RALGPS2;HS3ST3B1;MREG;SHROOM3;TBC1D9;FRS2;DUSP6;TOMM40L;KCTD15;TLR3;L3MBTL2;SGMS1;NOTCH4;HOXB13;FGD4;PODXL;MAP7;TBL1X;HEXIM1;ZFHX3;SLC37A1;VEGFC;SORBS1;ZIC5;VANGL1;ASXL1;TSPAN15;ID2;ID1;STAC2;SPRY2;OGT;FRYL;FGFR2
ETS1 ENCODE	16/156	0.183531	0.241611	0	0	1.31656	2.23205	KMT2E;HEXIM2;CCNT1;CTNS;CWC25;AFF4;ASXL1;THAP6;PIKFYVE;TBC1D31;WDR81;KAT6A;ADNP;KBTBD7;ST3GAL2;HIST1H1C
TP63 CHEA	121/1399	0.19147	0.248912	0	0	1.09527	1.81051	FOXA1;TRIO;SPPL2A;PRDM2;ENO1;ELK4;ALCAM;CDH3;MAEA;PEG10;PTGFRN;MNX1;MAGI1;IL4R;ANKRD46;HPCAL1;ENTPD7;KIAA0922;FEZ1;KCTD12;ALDH7A1;KCTD15;KMT2E;ZCCHC8;DLX1;CASZ1;PFKFB3;YTHDC1;TERC;PXN;HTRA1;GATA4;LPAR3;C12ORF66;EFNB2;C1ORF106;ZNF827;DPP9;TBC1D14;TRPM7;WNT4;EGR1;JAG1;OSBPL6;VDR;SS18L1;SYNRG;FZD6;OSBPL2;SMARCA2;NFKB1;VANGL1;PTPRE;ID2;MDM2;SSPN;AMOTL1;CC2D1B;C2ORF42;SLC44A3;SFT2D3;ABCD3;MTCL1;CHD9;F…
ZC3H11A ENCODE	13/129	0.232561	0.298597	0	0	1.29028	1.882	CHTOP;ZNF251;GADD45B;CHD9;HARBI1;CDC42BPG;ARRDC3;RBM4B;PEAR1;PTPRF;GNPDA1;TBC1D14;SNRNP35
STAT5A ENCODE	22/233	0.239111	0.303263	0	0	1.201	1.71842	CCDC71L;KMT2E;EGR1;TTC32;RHOBTB3;C1RL-AS1;GPCPD1;NBPF1;HIST2H2BE;DNAJB2;THAP6;HELB;MUC1;ZSCAN31;WDR92;POLR3B;TRAF6;THAP7-AS1;ZNF778;ZNF425;HIST1H1C;REPS1
NELFE ENCODE	22/234	0.245363	0.307443	0	0	1.19527	1.67937	HEXIM1;KMT2E;EGR1;CSRNP2;DDX5;SLC16A1;TFRC;GADD45B;FUS;CIRBP;PIK3R3;HIST2H2BE;ELK4;BCLAF1;EIF5;ID2;SESN2;TRIM25;PMAIP1;INTS6;ATF4;HIST1H1C
ZKSCAN1 ENCODE	12/120	0.252426	0.312528	0	0	1.279	1.76072	ICK;INO80D;NHLRC3;MTMR12;SLC43A2;SYNRG;HPCAL1;COG2;IQCC;TBL1X;ZNF48;FBXO9
ERG CHEA	14/144	0.262757	0.321491	0	0	1.23972	1.65691	DUSP4;RANBP2;DLX1;SHPRH;SLC35B4;TTC21A;PURB;FRAT1;SESN3;SERTAD2;SPAG1;CEP192;RPP14;ZNF565
FOXA1 ENCODE	19/205	0.285826	0.34565	0	0	1.17602	1.47282	HEXIM1;KLHL18;YTHDC1;NEDD4L;FBXL18;SYNJ2;SEPP1;DUSP6;FOXP1;FRAT1;MDM2;MBP;HES1;MAML3;CDK12;TBL1X;PCNT;CBLL1;RAPGEF3
ZMIZ1 ENCODE	78/914	0.29048	0.34724	0	0	1.07594	1.3301	SETD5;CSRNP2;ZNF251;MTMR12;AFF1;NDST2;ELK4;RAB43;ZMYM1;MAEA;NKRF;RB1CC1;RNF19A;SESN2;CHAC1;SEPHS2;HIST1H1C;SLC30A6;LMO4;OXSM;ARRDC3;REV1;GAPVD1;HIST2H2BE;IL17RA;PYGO2;THAP6;KIAA0922;BBS10;KAT6A;TRIB3;SRSF5;SRSF6;EZR;ATF4;PAFAH1B1;GTF2A1;DDX5;ROCK2;TERC;PLAG1;ZBTB1;PSEN2;PIK3R1;RTF1;KRCC1;SCAF8;SLC25A28;ZMAT1;KCTD20;SERTAD2;DDX26B;HIVEP1;EP400;RBBP6;DPH7;CLHC1;HEXIM1;TTC14;EGR1;CHTOP;GADD45B;SMURF…
USF2 ENCODE	82/965	0.29868	0.352985	0	0	1.07085	1.294	SWSAP1;SLC35B4;CCNT1;ZBTB24;ZNF292;THUMPD3;AFF4;PTPDC1;WDR43;TMEM186;SPRED1;MED13;TRIM25;ZNF800;SEPHS2;GPX1;ARRDC3;REV1;DYRK1A;TOM1L2;THAP6;WDR81;THRAP3;KAT6A;BMP2K;SIK3;ADNP;RAPGEF3;ATF4;GTF2A1;CSTB;DDX5;SLC26A2;GALT;CUL5;CCDC103;CUL3;ANKRD12;ZBTB1;FAM214A;MRM1;RELB;KIAA0513;TMEM127;TDG;BLOC1S3;UBN1;HIVEP1;PMS2;TASP1;RBBP6;TRPM7;IP6K1;RANBP2;METAP1D;YTHDF1;SLC16A1;HELQ;USP9X;SYNRG;OSBPL2;SLC35E3…
FOSL2 ENCODE	17/196	0.401725	0.469431	0	0	1.09242	0.996273	SLC22A4;SHC3;TCEANC;ENO1;KIAA1683;TGFBR2;EIF5;ZSCAN31;CTTN;KCTD20;DPP9;TRIM25;HCG11;UPP1;EZR;ALOXE3;LINC00346
TAF7 ENCODE	52/640	0.476444	0.550558	0	0	1.01686	0.753907	SETD5;JRK;AHCTF1;TFRC;ENO1;ZC3H6;ECE2;CHD2;RPTOR;YAE1D1;PCF11;CCNL1;RRP15;HIST1H1C;SLC30A6;ARRDC3;DYRK1A;AEN;ASH1L;GPCPD1;ARID1A;HIST2H2BE;KIF27;KAT6A;FSCN1;ATF4;KMT2E;DDX5;ZNF391;LRP6;BCLAF1;ZNF627;ZNF425;RBBP6;E2F3;RPRD1B;ZNF544;PCNT;HEXIM1;EGR1;TAF15;FUS;SYNRG;RPRD2;ZNF79;ETAA1;NPLOC4;INTS5;NABP1;INTS6;CDK13;OGT
FOXM1 ENCODE	1995-08-01	0.494498	0.565141	0	0	1.05704	0.744378	ASXL1;RGS5;ASPM;UBE2T;CCNF;DYRK1A;APOLD1;HSP90B1
KLF4 CHEA	79/987	0.518385	0.586	0	0	0.999865	0.656949	CDKN1C;SETD5;DIDO1;ZNF251;SLC44A1;PPP1R10;CHD9;PHF23;TFCP2L1;THUMPD1;ENO1;LRRC1;IRF2BPL;EEF2K;ZMIZ1;TRIM25;TRIM27;CCNL1;JARID2;PDE8A;HIST1H1C;TGIF1;HS3ST3B1;MREG;GPX1;PLEKHG2;IGFBP5;SLX4IP;ISLR2;C6ORF62;ARID1A;MESDC1;PYGO2;ZFP41;THRAP3;EOGT;FSCN1;PICK1;SOS1;EZR;RAPGEF6;ATF3;ATF4;ANAPC2;CSNK1G1;SLC22A4;GTF2A1;CSTB;DDX5;TMEM63C;SATB2;NOTCH4;C15ORF41;ITPR3;HOXB13;EFNB2;ARHGAP22;ZNHIT2;SERTAD2;BRD9;R…
TRIM28 ENCODE	9/120	0.629863	0.704363	0	0	0.931414	0.430549	RGS5;UGCG;DDX5;CCNT1;NOS3;UTP3;SLC7A11;TBL1X;KLHL20
SUZ12 CHEA	130/1684	0.68773	0.760892	0	0	0.957967	0.358624	FOXA1;IRS1;PRDM6;GLDN;HHAT;FRAT1;ALCAM;MCIDAS;ZMIZ1;PEG10;ADORA1;HOXA3;ENPP1;PDE8A;MNX1;SOX4;MAP3K5;CHGB;CSGALNACT1;EPHA7;NKX6-2;IGFBP5;LIMCH1;OSR1;ISLR2;EBF3;RUNX1;BCORL1;ATF3;RTN4R;SLC22A4;DLX1;SHC3;TSHZ1;HTRA1;GATA4;LPAR3;TMTC1;ADRB1;TNFRSF11A;HOXB13;DTX4;EFNB2;ITPRIPL2;C12ORF56;ATXN1;NLRP6;ANKH;PODXL;STXBP5;MBP;NPTX1;HIVEP2;OTX1;HOXC8;ARSB;ATP6V1C2;MFAP3L;WNT4;EGR2;TGFB2;EGR3;OSBPL6;EGR4;FAM7…
IRF1 ENCODE	19/263	0.713283	0.780857	0	0	0.893621	0.301934	MSTO2P;TTC32;USP42;TERC;STAT2;CHD8;WBP4;RHOBTB3;ARID4B;PAFAH2;PARP12;FOXP1;ELK4;MUC1;CASP8;NME6;TTC30B;APPBP2;APOL2
E2F4 ENCODE	53/710	0.72538	0.785828	0	0	0.924575	0.296844	SETD5;DIDO1;AHCTF1;ERCC6L;CCNT1;ZMYND19;PARS2;CCNF;SMCHD1;TBC1D31;DGCR8;ZNF689;HIST1H1C;NUP214;GEN1;REV1;CDC25A;DOPEY1;ASPM;POC5;RPUSD1;ZNF473;GTF2A1;TSSC4;CSTF2T;EXOSC6;BRIP1;ERI2;BRD9;E2F3;CEP192;RPRD1B;PCNT;EXOSC2;E2F7;E2F8;TOE1;ZNF143;CASP8AP2;CCDC18;NOP58;SLC16A1;HELQ;FUS;XRCC2;ZNF180;PALB2;ETAA1;UBE2T;TRMT6;TAOK2;APLF;SASS6
REST CHEA	97/1280	0.734708	0.787728	0	0	0.93858	0.289348	FHOD3;JRK;SLC35B4;UXS1;CCNF;ZBTB21;GCC1;ZDHHC2;GLDN;HHAT;WDR92;LDOC1L;ZMIZ1;SESN2;ZNF689;EPC2;CCNL1;SOX4;CHGB;EPM2A;EPHA4;USP7;UNC5A;FBXW7;DAPK1;ZFP2;DYRK1A;DHDDS;STX1A;RTN4R;TMEM63C;PCDH15;MTMR9;NEDD4L;LPAR3;NRF1;TNFRSF11A;KRCC1;BLOC1S4;PODXL;TMEM128;PMAIP1;NPTX1;SMYD3;PPARGC1B;ZNF784;EGR4;FAM78B;IQSEC1;INHBB;TRAPPC8;ADCK1;C6ORF118;NF2;DCP1A;CPEB2;ONECUT2;AFF1;GLI3;LETM2;RAC2;NEO1;NKX3-2;ARHGEF1…
IRF8 CHEA	8/121	0.761999	0.808652	0	0	0.81267	0.220892	CD274;CD74;ERCC6L;STAT2;SECTM1;CSTF2T;TRIM26;PARP8
EZH2 ENCODE	23/338	0.820614	0.862059	0	0	0.836767	0.165431	PRKCG;MAPKBP1;CXADR;SHC3;FAM78B;ZNF250;ATRNL1;GAREM;ZDHHC23;IQGAP2;EFR3B;EPOR;MFSD9;FRMD5;CD8A;CTDSP1;CDC27;FSCN1;EMILIN2;LINC00526;JARID2;MAPRE2;ATP6V1C2
KAT2A ENCODE	1990-04-01	0.936537	0.973999	0	0	0.533355	0.03497	NUP214;EGR1;ARMC5;HSP90B1
EZH2 CHEA	13/237	0.947046	0.975176	0	0	0.664231	0.0361396	EGR4;C5ORF28;PRDM6;ADAM11;INHBB;HOXB13;MAFA;PAX2;P4HA2;RNF150;NPTX1;MNX1;NKX3-1
MYOD1 ENCODE	7/166	0.982182	0.999844	0	0	0.503776	0.00905717	PURB;ABLIM2;MYBPH;HSPB1;E2F3;MAFA;ATF4
REST ENCODE	18/383	0.996234	0.999844	0	0	0.561812	0.00211956	TIGD3;PSD;TFRC;FAM78B;PPM1L;PRUNE2;C1ORF131;SLC35G2;FSTL5;PCLO;ABLIM2;CCDC64;EPC2;HES1;RBM45;CHGB;CDK5R1;SLC25A13
SUZ12 ENCODE	1/105	0.999844	0.999844	0	0	0.109946	1.71654e-05	MDGA1
