# Supplementary material for: Transcriptional, chromatin, and metabolic landscapes of LDHA inhibitor–resistant pancreatic ductal adenocarcinoma
Source: Front Oncol. 2022 Aug 2;12:926437. doi: 10.3389/fonc.2022.926437 (PMC9378957; doi:10.3389/fonc.2022.926437)
Supplement: Supplementary file 1 [file DataSheet_1.zip › Ziped tables/Tables S22_S25.xlsx]

## Sheet: Table S22_Group 2 vs. group 1 M
	Total	Hits.cmpd	Hits.gene	Raw p	#NAME?	Holm adjust	FDR	Impact
Arginine biosynthesis	27	9	0	3.1357e-09	8.5037	1.8814e-07	1.8814e-07	0.80769
Glycolysis or Gluconeogenesis	61	8	8	1.417e-07	6.8486	8.3604e-06	4.2511e-06	1.0833
D-Glutamine and D-glutamate metabolism	10	5	0	2.0321e-06	5.6921	0.00011786	4.0642e-05	1
Alanine, aspartate and glutamate metabolism	61	11	1	2.9337e-05	4.5326	0.0016722	0.00044005	0.81667
Pyruvate metabolism	45	7	3	7.3578e-05	4.1333	0.0041204	0.00088293	0.81818
Pentose phosphate pathway	47	7	3	9.3961e-05	4.0271	0.0051678	0.00093961	1.1087
Arginine and proline metabolism	78	9	4	0.00013096	3.8828	0.0070721	0.0011226	0.38961
Fructose and mannose metabolism	40	4	6	0.00025934	3.5861	0.013745	0.001945	0.89744
Citrate cycle (TCA cycle)	42	6	0	0.00037245	3.4289	0.019367	0.002483	0.53659
Amino sugar and nucleotide sugar metabolism	79	8	4	0.00054364	3.2647	0.027726	0.0032618	0.62821
Glycerophospholipid metabolism	86	7	4	0.0035522	2.4495	0.17761	0.019376	0.51765
Glyoxylate and dicarboxylate metabolism	56	6	0	0.0052405	2.2806	0.25678	0.026203	0.2
Pyrimidine metabolism	99	8	3	0.0062989	2.2007	0.30235	0.027621	0.70408
Valine, leucine and isoleucine biosynthesis	12	3	0	0.0064449	2.1908	0.30291	0.027621	0.36364
Glutathione metabolism	56	6	2	0.0079828	2.0978	0.36721	0.031931	0.50909
Nicotinate and nicotinamide metabolism	42	5	1	0.01082	1.9658	0.48692	0.040577	0.80488
Pentose and glucuronate interconversions	32	4	0	0.012266	1.9113	0.5397	0.043292	0.32258
Purine metabolism	166	11	3	0.01955	1.7089	0.84064	0.065166	0.52121
Nitrogen metabolism	10	2	1	0.025128	1.5998	1	0.078555	0.55556
Glycine, serine and threonine metabolism	68	5	0	0.026185	1.5819	1	0.078555	0.14925
Histidine metabolism	32	3	0	0.047569	1.3227	1	0.13591	0.12903
Ascorbate and aldarate metabolism	13	2	0	0.062019	1.2075	1	0.16914	0.25
Taurine and hypotaurine metabolism	16	0	2	0.073514	1.1336	1	0.19178	0.4
Vitamin B6 metabolism	21	2	0	0.077081	1.1131	1	0.1927	0.55
alpha-Linolenic acid metabolism	22	0	2	0.09109	1.0405	1	0.21862	0.095238
Aminoacyl-tRNA biosynthesis	74	5	0	0.10271	0.98839	1	0.23702	0.068493
Neomycin, kanamycin and gentamicin biosynthesis	4	0	1	0.11243	0.94912	1	0.24984	0.66667
Glycerolipid metabolism	35	3	1	0.11755	0.92978	1	0.25189	0.17647
Starch and sucrose metabolism	43	2	3	0.13887	0.8574	1	0.28448	0.45238
Cysteine and methionine metabolism	71	3	4	0.14224	0.84698	1	0.28448	0.25714
Linoleic acid metabolism	17	0	2	0.14963	0.82498	1	0.28961	0.125
Propanoate metabolism	48	0	3	0.17149	0.76576	1	0.32154	0.12766
Butanoate metabolism	29	2	0	0.18401	0.73516	1	0.33456	0.071429
D-Arginine and D-ornithine metabolism	6	1	0	0.19419	0.71177	1	0.34269	0.2
beta-Alanine metabolism	44	3	1	0.21725	0.66305	1	0.37242	0.13953
Pantothenate and CoA biosynthesis	34	2	0	0.26302	0.58001	1	0.43837	0.090909
Thiamine metabolism	14	1	0	0.31492	0.5018	1	0.49594	0.23077
Valine, leucine and isoleucine degradation	88	3	0	0.32158	0.49271	1	0.49594	0.11494
Galactose metabolism	51	3	1	0.32236	0.49166	1	0.49594	0.42
Lysine degradation	49	0	2	0.4098	0.38743	1	0.61134	0.16667
Caffeine metabolism	19	1	0	0.41775	0.37908	1	0.61134	0.055556
Sulfur metabolism	18	0	1	0.45067	0.34614	1	0.64381	0.11765
Biotin metabolism	21	0	1	0.4828	0.31623	1	0.66896	0.3
Arachidonic acid metabolism	81	0	3	0.49057	0.3093	1	0.66896	0.075
Ether lipid metabolism	39	1	2	0.53641	0.2705	1	0.71521	0.13158
Mannose type O-glycan biosynthesis	30	1	0	0.60214	0.2203	1	0.7854	0.034483
Tyrosine metabolism	88	2	0	0.65847	0.18146	1	0.8406	0.034483
Glycosaminoglycan degradation	44	0	1	0.71802	0.14386	1	0.88076	0.093023
Sphingolipid metabolism	58	1	2	0.72342	0.14061	1	0.88076	0.10526
Inositol phosphate metabolism	69	2	1	0.73397	0.13432	1	0.88076	0.058824
Phosphatidylinositol signaling system	74	0	2	0.7612	0.1185	1	0.89553	0.10959
Porphyrin and chlorophyll metabolism	53	1	0	0.80479	0.094317	1	0.9286	0.019231
Folate biosynthesis	61	0	1	0.87319	0.058891	1	0.98488	0.033333
Drug metabolism - other enzymes	70	0	1	0.91266	0.039691	1	0.98488	0.014493
Steroid biosynthesis	82	0	1	0.91266	0.039691	1	0.98488	0.024691
Tryptophan metabolism	84	0	1	0.92759	0.032644	1	0.98488	0.024096
Glycosphingolipid biosynthesis - lacto and neolacto series	121	0	2	0.93695	0.028284	1	0.98488	0.2
N-Glycan biosynthesis	77	1	1	0.95205	0.021341	1	0.98488	0.065789
Fatty acid biosynthesis	129	0	1	0.99443	0.0024258	1	0.9993	0.24219
Steroid hormone biosynthesis	199	0	1	0.9993	0.00030411	1	0.9993	0.030303

## Sheet: Table S23_Group 3 vs. Group 4 M
	Total	Hits.cmpd	Hits.gene	Raw p	#NAME?	Holm adjust	FDR	Impact
Aminoacyl-tRNA biosynthesis	74	15	0	5.583e-09	8.2531	2.9032e-07	2.9032e-07	0.20548
Valine, leucine and isoleucine biosynthesis	12	6	0	4.8367e-07	6.3155	2.4667e-05	1.2575e-05	0.72727
Arginine biosynthesis	27	7	0	2.3537e-06	5.6282	0.00011768	4.0797e-05	0.61538
Alanine, aspartate and glutamate metabolism	61	8	2	3.96e-06	5.4023	0.00019404	5.148e-05	0.55
Pyruvate metabolism	45	6	0	0.00070472	3.152	0.033827	0.0073291	0.45455
Glycolysis or Gluconeogenesis	61	6	1	0.0015019	2.8234	0.070587	0.013016	0.43333
Glycerophospholipid metabolism	86	7	1	0.0025849	2.5876	0.11891	0.016077	0.45882
Glutathione metabolism	56	6	0	0.0027506	2.5606	0.12378	0.016077	0.32727
Arginine and proline metabolism	78	7	0	0.0030503	2.5157	0.13421	0.016077	0.35065
Citrate cycle (TCA cycle)	42	5	0	0.0030917	2.5098	0.13421	0.016077	0.5122
Pyrimidine metabolism	99	7	0	0.0035601	2.4485	0.14952	0.01683	0.32653
Starch and sucrose metabolism	43	4	1	0.0063047	2.2003	0.25849	0.027321	0.54762
Fructose and mannose metabolism	40	4	1	0.0075376	2.1228	0.3015	0.03015	0.51282
Amino sugar and nucleotide sugar metabolism	79	6	1	0.0082259	2.0848	0.32081	0.030553	0.46154
Neomycin, kanamycin and gentamicin biosynthesis	4	1	1	0.011809	1.9278	0.44873	0.040937	1.3333
D-Arginine and D-ornithine metabolism	6	2	0	0.015614	1.8065	0.57772	0.04776	0.4
Phenylalanine, tyrosine and tryptophan biosynthesis	11	2	0	0.015614	1.8065	0.57772	0.04776	1.2
Pentose phosphate pathway	47	4	0	0.026038	1.5844	0.91133	0.075203	0.43478
Glycine, serine and threonine metabolism	68	5	0	0.027478	1.561	0.93425	0.075203	0.37313
D-Glutamine and D-glutamate metabolism	10	2	0	0.036407	1.4388	1	0.094658	0.22222
Valine, leucine and isoleucine degradation	88	5	0	0.047245	1.3256	1	0.11699	0.16092
Taurine and hypotaurine metabolism	16	2	0	0.06342	1.1978	1	0.1499	0.46667
Pantothenate and CoA biosynthesis	34	3	0	0.075798	1.1203	1	0.171	0.18182
Galactose metabolism	51	3	1	0.078923	1.1028	1	0.171	0.42
Glyoxylate and dicarboxylate metabolism	56	4	0	0.085806	1.0665	1	0.17848	0.18182
Cysteine and methionine metabolism	71	4	0	0.093851	1.0276	1	0.1792	0.2
Phenylalanine metabolism	21	2	0	0.095175	1.0215	1	0.1792	0.4
beta-Alanine metabolism	44	3	0	0.09649	1.0155	1	0.1792	0.44186
Purine metabolism	166	6	1	0.14597	0.83573	1	0.26174	0.18788
Butanoate metabolism	29	2	0	0.18762	0.72672	1	0.31472	0.14286
Nicotinate and nicotinamide metabolism	42	2	0	0.18762	0.72672	1	0.31472	0.39024
Glycerolipid metabolism	35	2	0	0.20741	0.68317	1	0.32275	0.088235
Histidine metabolism	32	2	0	0.20741	0.68317	1	0.32275	0.19355
Inositol phosphate metabolism	69	3	0	0.21103	0.67566	1	0.32275	0.044118
Pentose and glucuronate interconversions	32	2	0	0.24756	0.60632	1	0.3678	0.12903
Nitrogen metabolism	10	1	0	0.27981	0.55314	1	0.40417	0.11111
Propanoate metabolism	48	2	0	0.34808	0.45832	1	0.4853	0.12766
Ascorbate and aldarate metabolism	13	1	0	0.35464	0.45021	1	0.4853	0.083333
Lysine degradation	49	2	0	0.38728	0.41197	1	0.49352	0.083333
Ubiquinone and other terpenoid-quinone biosynthesis	17	1	0	0.38912	0.40992	1	0.49352	0.0625
Vitamin B6 metabolism	21	1	0	0.38912	0.40992	1	0.49352	0.2
Biotin metabolism	21	1	0	0.42178	0.37491	1	0.51006	0.05
Caffeine metabolism	19	1	0	0.42178	0.37491	1	0.51006	0.055556
Mannose type O-glycan biosynthesis	30	1	0	0.60682	0.21694	1	0.71715	0.034483
Tyrosine metabolism	88	2	0	0.66531	0.17698	1	0.73786	0.14943
Ether lipid metabolism	39	1	0	0.66691	0.17593	1	0.73786	0.026316
Selenocompound metabolism	35	1	0	0.66691	0.17593	1	0.73786	0.029412
Sphingolipid metabolism	58	1	0	0.68485	0.1644	1	0.74192	0.035088
Primary bile acid biosynthesis	92	2	0	0.71415	0.14621	1	0.75787	0.043956
Folate biosynthesis	61	1	0	0.7741	0.1112	1	0.80506	0.033333
Porphyrin and chlorophyll metabolism	53	1	0	0.80884	0.092137	1	0.8247	0.019231
Tryptophan metabolism	84	1	0	0.89668	0.047363	1	0.89668	0.072289

## Sheet: Table S24_Group 3 vs. Group 1 M
	Total	Hits.cmpd	Hits.gene	Raw p	#NAME?	Holm adjust	FDR	Impact
Aminoacyl-tRNA biosynthesis	74	17	0	1.5073e-11	10.822	1.1305e-09	1.1305e-09	0.24658
Arginine biosynthesis	27	11	4	5.0352e-11	10.298	3.726e-09	1.8882e-09	1.5
Arginine and proline metabolism	78	11	12	4.7764e-07	6.3209	3.4868e-05	1.1941e-05	0.76623
Alanine, aspartate and glutamate metabolism	61	13	3	2.8489e-06	5.5453	0.00020512	5.3418e-05	1.0167
Glutathione metabolism	56	7	10	3.8704e-05	4.4122	0.002748	0.00058056	0.72727
D-Glutamine and D-glutamate metabolism	10	5	1	4.6555e-05	4.332	0.0032588	0.00058193	1.4444
Valine, leucine and isoleucine biosynthesis	12	5	1	0.0002243	3.6492	0.015477	0.0024032	1.3636
Butanoate metabolism	29	5	0	0.00054853	3.2608	0.0373	0.0051425	0.25
Glycerophospholipid metabolism	86	7	11	0.0028955	2.5383	0.194	0.024129	0.74118
Nitrogen metabolism	10	2	3	0.0044866	2.3481	0.29612	0.03365	1
Nicotinate and nicotinamide metabolism	42	4	6	0.0099698	2.0013	0.64803	0.064362	1.2439
Drug metabolism - other enzymes	70	0	14	0.010298	1.9872	0.65907	0.064362	0.31884
D-Arginine and D-ornithine metabolism	6	2	0	0.013797	1.8602	0.86921	0.078753	0.4
Pantothenate and CoA biosynthesis	34	4	4	0.014745	1.8314	0.9142	0.078753	0.57576
beta-Alanine metabolism	44	5	4	0.015751	1.8027	0.96078	0.078753	0.76744
Glycine, serine and threonine metabolism	68	5	8	0.025234	1.598	1	0.11828	0.89552
Glyoxylate and dicarboxylate metabolism	56	6	3	0.043702	1.3595	1	0.1928	0.34545
Pyrimidine metabolism	99	4	15	0.061993	1.2077	1	0.25558	0.85714
Phenylalanine, tyrosine and tryptophan biosynthesis	11	2	1	0.065878	1.1813	1	0.25558	1.6
Phosphatidylinositol signaling system	74	0	13	0.074805	1.1261	1	0.25558	0.42466
Purine metabolism	166	7	19	0.074939	1.1253	1	0.25558	0.86667
Thiamine metabolism	14	1	4	0.074969	1.1251	1	0.25558	0.53846
Phenylalanine metabolism	21	2	3	0.083819	1.0767	1	0.27332	0.9
Pyruvate metabolism	45	4	3	0.10967	0.95991	1	0.33605	0.63636
Citrate cycle (TCA cycle)	42	5	1	0.11202	0.95071	1	0.33605	0.80488
Fructose and mannose metabolism	40	3	4	0.11715	0.93124	1	0.33795	0.79487
Glycerolipid metabolism	35	2	5	0.14498	0.83869	1	0.40272	0.44118
Cysteine and methionine metabolism	71	3	9	0.17094	0.76717	1	0.45786	0.48571
Inositol phosphate metabolism	69	2	11	0.21791	0.66172	1	0.56264	0.33824
alpha-Linolenic acid metabolism	22	0	3	0.23213	0.63427	1	0.56264	0.095238
Riboflavin metabolism	9	0	2	0.23982	0.62011	1	0.56264	0.25
Glycolysis or Gluconeogenesis	61	3	6	0.24006	0.61968	1	0.56264	0.53333
Mucin type O-glycan biosynthesis	22	0	3	0.28836	0.54006	1	0.6357	0.33333
Histidine metabolism	32	3	1	0.29342	0.53251	1	0.6357	0.32258
Ether lipid metabolism	39	1	7	0.29666	0.52774	1	0.6357	0.34211
Steroid biosynthesis	82	0	9	0.33605	0.4736	1	0.68899	0.74074
Pentose phosphate pathway	47	4	1	0.3399	0.46865	1	0.68899	0.52174
Biotin metabolism	21	1	0	0.40137	0.39646	1	0.77333	0.05
Linoleic acid metabolism	17	0	3	0.40213	0.39563	1	0.77333	0.125
Porphyrin and chlorophyll metabolism	53	2	0	0.44663	0.35005	1	0.83743	0.038462
Glycosaminoglycan biosynthesis - chondroitin sulfate / dermatan sulfate	18	0	2	0.46409	0.3334	1	0.84895	0.35294
Lysine degradation	49	1	7	0.49016	0.30966	1	0.85566	0.1875
Vitamin B6 metabolism	21	1	2	0.49058	0.30929	1	0.85566	0.85
Ubiquinone and other terpenoid-quinone biosynthesis	17	1	1	0.56938	0.2446	1	0.96824	0.3125
Propanoate metabolism	48	2	3	0.58094	0.23587	1	0.96824	0.42553
Valine, leucine and isoleucine degradation	88	5	2	0.59846	0.22297	1	0.97305	0.32184
One carbon pool by folate	31	0	4	0.62153	0.20654	1	0.97305	0.53333
Sphingolipid metabolism	58	2	4	0.62275	0.20568	1	0.97305	0.19298
Lipoic acid metabolism	15	0	1	0.77021	0.11339	1	1	0.14286
Amino sugar and nucleotide sugar metabolism	79	3	3	0.77187	0.11246	1	1	0.24359
Glycosaminoglycan degradation	44	0	3	0.79023	0.10225	1	1	0.37209
Caffeine metabolism	19	0	1	0.8494	0.070888	1	1	0.11111
Glycosylphosphatidylinositol (GPI)-anchor biosynthesis	31	0	2	0.86124	0.064876	1	1	0.16667
N-Glycan biosynthesis	77	1	7	0.86322	0.063878	1	1	0.23684
Sulfur metabolism	18	0	1	0.87812	0.056446	1	1	0.11765
Starch and sucrose metabolism	43	0	3	0.88021	0.055414	1	1	0.095238
Selenocompound metabolism	35	1	1	0.88555	0.052785	1	1	0.088235
Fatty acid elongation	75	0	5	0.88917	0.051015	1	1	0.081081
Pentose and glucuronate interconversions	32	0	1	0.94786	0.023256	1	1	0.25806
Arachidonic acid metabolism	81	0	5	0.94888	0.022789	1	1	0.125
Tyrosine metabolism	88	2	3	0.9516	0.021546	1	1	0.37931
Galactose metabolism	51	0	2	0.95855	0.018385	1	1	0.24
Glycosphingolipid biosynthesis - globo and isoglobo series	31	0	1	0.96595	0.015045	1	1	0.13333
Drug metabolism - cytochrome P450	98	0	6	0.96604	0.015005	1	1	0.082474
Terpenoid backbone biosynthesis	36	0	1	0.97779	0.0097544	1	1	0.11429
Tryptophan metabolism	84	1	4	0.97872	0.0093414	1	1	0.24096
Retinol metabolism	47	0	2	0.98852	0.0050145	1	1	0.17391
Various types of N-glycan biosynthesis	36	0	1	0.99506	0.0021507	1	1	0.28571
Glycosphingolipid biosynthesis - ganglio series	47	0	1	0.99602	0.0017319	1	1	0.043478
Metabolism of xenobiotics by cytochrome P450	145	0	6	0.99869	0.0005693	1	1	0.38889
Primary bile acid biosynthesis	92	1	1	0.99917	0.00036121	1	1	0.065934
Folate biosynthesis	61	0	1	0.9993	0.00030411	1	1	0.066667
Glycosphingolipid biosynthesis - lacto and neolacto series	121	0	4	0.99986	6.0805e-05	1	1	0.1
Fatty acid degradation	102	0	2	0.99998	8.686e-06	1	1	0.039604
Steroid hormone biosynthesis	199	0	4	1	0	1	1	0.16162

## Sheet: Table S25_Group 4 vs. Group 2 M
	Total	Hits.cmpd	Hits.gene	Raw p	#NAME?	Holm adjust	FDR	Impact
Neomycin, kanamycin and gentamicin biosynthesis	4	0	3	1.9985e-06	5.6993	0.00016188	0.00016188	0.66667
Glycolysis or Gluconeogenesis	61	6	19	4.0904e-06	5.3882	0.00032723	0.00016566	1.2833
Lysine degradation	49	0	18	9.9926e-06	5.0003	0.00078942	0.0002698	0.41667
Arginine and proline metabolism	78	8	17	1.5147e-05	4.8197	0.0011814	0.00030672	0.79221
Arginine biosynthesis	27	6	5	2.9037e-05	4.5371	0.0022358	0.0004704	1.1154
Glutathione metabolism	56	4	19	5.5869e-05	4.2528	0.0042461	0.00075423	0.83636
Pentose phosphate pathway	47	6	7	0.0013654	2.8647	0.10241	0.0158	1.1957
Fructose and mannose metabolism	40	3	12	0.0019478	2.7105	0.14414	0.019722	1.0256
Aminoacyl-tRNA biosynthesis	74	6	0	0.0052897	2.2766	0.38615	0.047607	0.082192
Alanine, aspartate and glutamate metabolism	61	7	6	0.006765	2.1697	0.48708	0.050146	0.73333
D-Arginine and D-ornithine metabolism	6	2	0	0.00681	2.1669	0.48708	0.050146	0.4
Pyruvate metabolism	45	6	4	0.0086835	2.0613	0.60784	0.058361	0.77273
Nitrogen metabolism	10	0	4	0.0093666	2.0284	0.6463	0.058361	0.88889
Glycerolipid metabolism	35	2	10	0.024178	1.6166	1	0.13989	0.70588
Nicotinate and nicotinamide metabolism	42	3	9	0.027114	1.5668	1	0.14642	1.2439
Ether lipid metabolism	39	0	10	0.040846	1.3889	1	0.20476	0.42105
Drug metabolism - other enzymes	70	0	18	0.042975	1.3668	1	0.20476	0.31884
Thiamine metabolism	14	1	5	0.054285	1.2653	1	0.23852	0.38462
Mucin type O-glycan biosynthesis	22	0	6	0.055949	1.2522	1	0.23852	0.42857
Citrate cycle (TCA cycle)	42	4	4	0.077594	1.1102	1	0.31426	0.7561
beta-Alanine metabolism	44	2	10	0.083436	1.0786	1	0.31699	0.95349
Amino sugar and nucleotide sugar metabolism	79	3	16	0.089572	1.0478	1	0.31699	0.78205
Pantothenate and CoA biosynthesis	34	3	4	0.090876	1.0416	1	0.31699	0.51515
Purine metabolism	166	7	25	0.093923	1.0272	1	0.31699	0.9697
Taurine and hypotaurine metabolism	16	2	2	0.10663	0.97211	1	0.33972	0.86667
Valine, leucine and isoleucine biosynthesis	12	2	1	0.10904	0.96239	1	0.33972	1
Phosphatidylinositol signaling system	74	0	18	0.1529	0.81559	1	0.4587	0.56164
Riboflavin metabolism	9	0	3	0.17906	0.747	1	0.518	0.5
Pentose and glucuronate interconversions	32	3	2	0.21035	0.67706	1	0.58323	0.54839
Glycosaminoglycan biosynthesis - chondroitin sulfate / dermatan sulfate	18	0	4	0.21601	0.66553	1	0.58323	0.58824
Phenylalanine metabolism	21	0	5	0.23686	0.62551	1	0.61889	0.7
Starch and sucrose metabolism	43	1	11	0.25414	0.59493	1	0.64328	0.66667
Ascorbate and aldarate metabolism	13	1	2	0.27769	0.55644	1	0.67999	0.5
Butanoate metabolism	29	2	3	0.28543	0.5445	1	0.67999	0.35714
Inositol phosphate metabolism	69	1	16	0.40003	0.39791	1	0.92578	0.41176
Galactose metabolism	51	1	10	0.41863	0.37817	1	0.94193	1.42
Glycine, serine and threonine metabolism	68	2	10	0.4457	0.35096	1	0.96099	0.40299
Vitamin B6 metabolism	21	1	3	0.45084	0.34598	1	0.96099	0.65
Glycerophospholipid metabolism	86	2	14	0.51015	0.2923	1	1	0.51765
Terpenoid backbone biosynthesis	36	0	6	0.51183	0.29087	1	1	0.54286
alpha-Linolenic acid metabolism	22	0	3	0.5701	0.24405	1	1	0.38095
Glycosphingolipid biosynthesis - globo and isoglobo series	31	0	5	0.59346	0.22661	1	1	0.53333
Propanoate metabolism	48	2	4	0.60562	0.2178	1	1	0.46809
Glyoxylate and dicarboxylate metabolism	56	2	5	0.60641	0.21723	1	1	0.23636
Lipoic acid metabolism	15	0	2	0.69683	0.15687	1	1	0.57143
Histidine metabolism	32	1	3	0.71852	0.14356	1	1	0.16129
Cysteine and methionine metabolism	71	2	7	0.73456	0.13397	1	1	0.35714
D-Glutamine and D-glutamate metabolism	10	0	1	0.77691	0.10963	1	1	0.44444
N-Glycan biosynthesis	77	1	11	0.80491	0.094254	1	1	0.36842
Glycosylphosphatidylinositol (GPI)-anchor biosynthesis	31	0	4	0.82941	0.081231	1	1	0.36667
Selenocompound metabolism	35	1	2	0.84345	0.073941	1	1	0.14706
Pyrimidine metabolism	99	1	16	0.8566	0.067224	1	1	0.83673
Sphingolipid metabolism	58	0	9	0.86681	0.062076	1	1	0.38596
Sulfur metabolism	18	0	2	0.87019	0.060386	1	1	0.23529
Fatty acid elongation	75	0	9	0.90594	0.042901	1	1	0.14865
Valine, leucine and isoleucine degradation	88	2	7	0.90689	0.042444	1	1	0.32184
Phenylalanine, tyrosine and tryptophan biosynthesis	11	0	1	0.92796	0.032471	1	1	0.4
Linoleic acid metabolism	17	0	2	0.92907	0.031952	1	1	0.125
Ubiquinone and other terpenoid-quinone biosynthesis	17	0	1	0.95063	0.021988	1	1	0.25
Caffeine metabolism	19	0	1	0.96618	0.014942	1	1	0.11111
Folate biosynthesis	61	1	3	0.97818	0.0095793	1	1	0.2
Glycosaminoglycan degradation	44	0	3	0.9803	0.008641	1	1	0.23256
Glycosphingolipid biosynthesis - ganglio series	47	0	4	0.98208	0.0078531	1	1	0.21739
Biotin metabolism	21	0	1	0.98415	0.0069387	1	1	0.3
Biosynthesis of unsaturated fatty acids	47	0	1	0.98415	0.0069387	1	1	0.47826
One carbon pool by folate	31	0	3	0.98536	0.0064051	1	1	0.33333
Mannose type O-glycan biosynthesis	30	0	1	0.99259	0.0032301	1	1	0.068966
Tyrosine metabolism	88	1	5	0.99321	0.0029585	1	1	0.29885
Steroid biosynthesis	82	0	6	0.99521	0.0020853	1	1	0.61728
Drug metabolism - cytochrome P450	98	0	9	0.99695	0.0013266	1	1	0.072165
Tryptophan metabolism	84	0	6	0.99787	0.00092603	1	1	0.21687
Porphyrin and chlorophyll metabolism	53	0	2	0.9981	0.00082594	1	1	0.15385
Primary bile acid biosynthesis	92	1	3	0.99839	0.00070187	1	1	0.26374
Arachidonic acid metabolism	81	0	6	0.99877	0.00053451	1	1	0.15
Retinol metabolism	47	0	3	0.99913	0.000378	1	1	0.34783
Various types of N-glycan biosynthesis	36	0	1	0.99993	3.0402e-05	1	1	0.28571
Metabolism of xenobiotics by cytochrome P450	145	0	10	0.99997	1.3029e-05	1	1	0.20833
Steroid hormone biosynthesis	199	0	2	1	0	1	1	0.070707
Fatty acid degradation	102	0	5	1	0	1	1	0.21782
Glycosphingolipid biosynthesis - lacto and neolacto series	121	0	5	1	0	1	1	0.26667
Fatty acid biosynthesis	129	0	2	1	0	1	1	0.3125
