# Supplementary material for: Transcriptional, chromatin, and metabolic landscapes of LDHA inhibitor–resistant pancreatic ductal adenocarcinoma
Source: Front Oncol. 2022 Aug 2;12:926437. doi: 10.3389/fonc.2022.926437 (PMC9378957; doi:10.3389/fonc.2022.926437)
Supplement: Supplementary file 1 [file DataSheet_1.zip › Ziped tables/Table S16-Group4vsGroup3_atfc1.5p0.05_129_genes_meta_gene.xlsx]

## Sheet: Table S16-Group4vsGroup3_atfc1.
Gene_symbol	NAME	Foldchange	baseMean	log2FoldChange	lfcSE	stat	pvalue	padj	X10R	X11R	X12R	X7R	X8R	X9R
AQP1	aquaporin 1 (Colton blood group)	1.69475	47.7205	0.761071	0.322541	2.35961	0.0182941	0.0772477	0.438927	0.482392	0.483431	0.244454	0.252525	0.342144
ASNS	asparagine synthetase (glutamine-hydrolyzing)	-1.57387	3989.81	-0.654313	0.0352319	-18.5716	5.45509e-77	1.16439e-73	51.8315	50.9599	49.9267	80.3556	80.3703	82.3711
GRIN2C	glutamate receptor; ionotropic; N-methyl D-aspartate 2C	1.57307	63.8258	0.653586	0.245647	2.66067	0.00779849	0.0414076	1.27861	1.58225	2.05041	0.890512	0.892256	1.38568
HKDC1	hexokinase domain containing 1	-1.55684	971.981	-0.638621	0.0655788	-9.73822	2.0716e-22	4.34934e-20	8.9312	8.64447	8.91846	14.2831	14.1582	13.3094
PDE4C	phosphodiesterase 4C; cAMP-specific	1.87966	41.3626	0.910475	0.372225	2.44603	0.0144438	0.0652724	0.992356	0.791124	1.30026	0.576214	0.387205	0.701394
PNPLA7	patatin-like phospholipase domain containing 7	1.63577	94.1741	0.709971	0.195946	3.6233	0.000290865	0.00332302	2.59539	2.54703	2.80056	1.53657	1.53199	1.84758
RIMKLA	ribosomal modification protein rimK-like family member A	1.6957	729.227	0.761881	0.0778302	9.78902	1.25509e-22	2.7244e-20	9.84722	9.99517	10.2521	5.63991	6.16161	6.15858
SCN4B	sodium channel; voltage gated; type IV beta subunit	1.59785	66.7766	0.676136	0.225093	3.00381	0.00266621	0.018379	1.79387	1.3507	1.48363	0.907973	0.925926	1.09486
SLC25A27	solute carrier family 25; member 27	1.79588	41.9744	0.844689	0.291375	2.89897	0.00374387	0.0236312	1.5267	1.13845	1.23358	0.698441	0.521885	0.975109
SLC26A10	solute carrier family 26; member 10	1.67791	49.7091	0.746662	0.276759	2.69788	0.00697834	0.038027	1.46945	0.945489	1.5003	0.733363	0.57239	1.06064
SLC27A3	solute carrier family 27 (fatty acid transporter); member 3	1.69115	119.973	0.758002	0.197428	3.83938	0.000123345	0.00169676	3.41599	3.41534	3.90078	1.85087	1.75084	2.82268
SLC2A3	solute carrier family 2 (facilitated glucose transporter); member 3	-1.50347	20228.8	-0.588297	0.0242708	-24.2389	8.66664e-130	3.69979e-126	166.926	162.258	163.616	247.021	253.081	249.474
SLC7A5	solute carrier family 7 (amino acid transporter light chain; L system); member 5	-1.66982	16529.7	-0.739691	0.026697	-27.7069	5.76133e-169	7.37853e-165	242.917	237.916	243.032	409.548	415.572	397.896
