# Supplementary material for: Transcriptional, chromatin, and metabolic landscapes of LDHA inhibitor–resistant pancreatic ductal adenocarcinoma
Source: Front Oncol. 2022 Aug 2;12:926437. doi: 10.3389/fonc.2022.926437 (PMC9378957; doi:10.3389/fonc.2022.926437)
Supplement: Supplementary file 1 [file DataSheet_1.zip › Ziped tables/Table S10-Group3vsGroup1_atfc1.5p0.05_2605_genes_meta_gene.xlsx]

## Sheet: Table S10-Group3vsGroup1_atfc1.
Gene_symbol	NAME	Foldchange	baseMean	log2FoldChange	lfcSE	stat	pvalue	padj	X1R	X2R	X3R	X7R	X8R	X9R
AASDH	aminoadipate-semialdehyde dehydrogenase	1.53476	614.491	0.618018	0.074679	8.27565	1.28e-16	4.94e-16	8.21923	8.67972	7.75871	11.9433	12.2054	13.1212
ABCA1	ATP-binding cassette; sub-family A (ABC1); member 1	2.22431	1094.4	1.15336	0.0748675	15.4053	1.51e-53	2.28e-52	9.54492	10.3505	10.9041	22.2803	21.9529	22.821
ABCA7	ATP-binding cassette; sub-family A (ABC1); member 7	1.66706	4835.86	0.73731	0.0568963	12.9588	2.09e-38	2.03e-37	53.4913	53.1277	52.8431	84.651	86.5993	89.7785
ABCA8	ATP-binding cassette; sub-family A (ABC1); member 8	1.80272	1397.2	0.850179	0.0521146	16.3137	7.89e-60	1.39e-58	13.2758	13.6308	14.356	24.2708	24.0404	24.4975
ABCG1	ATP-binding cassette; sub-family G (WHITE); member 1	1.6441	238.266	0.717297	0.118129	6.07214	1.26e-09	3.2e-09	2.53774	2.58762	2.88734	4.34779	4.73064	3.78069
ABHD10	abhydrolase domain containing 10	-1.50918	3716.3	-0.59376	0.0424798	-13.9775	2.14e-44	2.45e-43	73.1304	74.1444	77.6194	50.4449	50.0673	45.6933
ABHD17C	abhydrolase domain containing 17C	1.82417	191.795	0.867241	0.136988	6.33079	2.44e-10	6.46e-10	2.25366	2.47556	1.88725	4.10334	4.30976	3.54119
ACOT11	acyl-CoA thioesterase 11	2.37861	71.8776	1.25012	0.207882	6.01361	1.81e-09	4.55e-09	0.691249	0.641811	0.580693	1.55403	1.44781	1.50543
ACOX2	acyl-CoA oxidase 2; branched chain	-2.61892	493.7	-1.38897	0.0861403	-16.1245	1.72e-58	2.93e-57	10.293	10.4829	10.0331	3.84142	3.68687	4.03729
ACSS1	acyl-CoA synthetase short-chain family member 1	-1.72696	932.519	-0.788231	0.0658618	-11.968	5.23e-33	4.18e-32	17.5464	17.7669	16.6788	9.56864	10.3704	9.66555
ACYP1	acylphosphatase 1; erythrocyte (common) type	-1.86093	996.596	-0.896025	0.065471	-13.6858	1.23e-42	1.35e-41	20.7943	20.8538	18.7112	11.2449	10.8417	9.85373
ADCY5	adenylate cyclase 5	1.75781	91.4356	0.813776	0.17753	4.58387	4.56e-06	8.9e-06	1.15524	1.04931	0.967822	1.78102	1.90236	1.83047
ADI1	acireductone dioxygenase 1	-1.51597	9681.6	-0.600241	0.0310011	-19.3619	1.62e-83	4.69e-82	196.409	190.75	195.048	127.902	127.963	121.221
AK1	adenylate kinase 1	-1.56039	3262.32	-0.641909	0.0418283	-15.3463	3.75e-53	5.58e-52	62.0798	59.6884	58.0693	38.4492	38.4848	36.3528
AK5	adenylate kinase 5	-1.61399	951.698	-0.690632	0.0610342	-11.3155	1.1e-29	7.68e-29	19.2982	19.4784	18.808	11.7338	11.8687	11.4618
AK8	adenylate kinase 8	1.50854	44.2384	0.59315	0.298656	1.98606	0.0470261	0.0602806	0.445051	0.509374	0.532302	0.488909	0.6734	1.02643
AK9	adenylate kinase 9	2.11234	109.959	1.07884	0.170714	6.31958	2.62e-10	6.94e-10	0.984793	1.19193	0.951692	2.23501	2.22222	2.06997
AKR1B1	aldo-keto reductase family 1; member B1 (aldose reductase)	1.73344	4837.86	0.793634	0.0438459	18.1005	3.16e-73	7.47e-72	55.5366	52.1904	55.0691	93.626	93.9899	89.4021
AKR1C1	aldo-keto reductase family 1; member C1	-2.18494	6650.49	-1.12759	0.0340122	-33.1526	5.2e-241	1.07e-238	145.162	143.134	148.351	64.9026	67.7778	63.4676
ALDH1A1	aldehyde dehydrogenase 1 family; member A1	-1.53616	66216.7	-0.619329	0.0293154	-21.1264	4.55e-99	1.7e-97	1224.47	1236.41	1263.38	803.242	803.215	773.843
ALDH8A1	aldehyde dehydrogenase 8 family; member A1	2.82698	114.581	1.49926	0.173936	8.61962	6.72e-18	2.77e-17	0.776471	0.947435	0.88717	2.40962	2.60943	2.20683
ALDOC	aldolase C; fructose-bisphosphate	-2.36445	5115.2	-1.24151	0.0372808	-33.3015	3.68e-243	7.85e-241	81.3591	77.6998	79.055	33.3331	33.771	31.8022
ALG10B	ALG10B; alpha-1;2-glucosyltransferase	1.67515	494.436	0.744292	0.09894	7.52266	5.37e-14	1.78e-13	5.52999	5.92911	5.72628	8.50352	8.9899	10.7604
ALG5	ALG5; dolichyl-phosphate beta-glucosyltransferase	1.63295	785.757	0.707478	0.0682717	10.3627	3.67e-25	2.15e-24	9.18509	9.40304	10.0654	15.4181	15.4545	14.9175
AMT	aminomethyltransferase	2.46965	73.0262	1.30431	0.567901	2.29671	0.0216351	0.0289834	0.615496	0.438061	0.41939	0.85559	0.791246	1.93311
ANKH	ANKH inorganic pyrophosphate transport regulator	5.25669	284.967	2.39416	0.121756	19.6636	4.42e-86	1.35e-84	1.43931	1.5485	1.37108	7.54316	7.82828	7.23634
AOC2	amine oxidase; copper containing 2 (retina-specific)	-2.17257	130.966	-1.1194	0.172673	-6.48278	9e-11	2.46e-10	2.67977	2.8423	2.87121	1.25719	1.02694	1.50543
AQP1	aquaporin 1 (Colton blood group)	-3.26063	47.7205	-1.70515	0.292691	-5.82577	5.69e-09	1.38e-08	0.965855	0.92706	0.88717	0.244454	0.252525	0.342144
AQP3	aquaporin 3 (Gill blood group)	2.45513	76.3054	1.2958	0.214873	6.03052	1.63e-09	4.11e-09	0.719656	0.651998	0.483911	1.41434	1.44781	1.69361
ARG2	arginase 2	-1.63519	2354.18	-0.709462	0.0544645	-13.0261	8.69e-39	8.51e-38	43.7475	44.8249	44.6166	27.7281	26.6835	25.5581
ARSK	arylsulfatase family; member K	-1.84986	1509.12	-0.887415	0.0500145	-17.7432	1.95e-70	4.38e-69	31.8069	33.0482	34.1964	17.6356	17.2222	17.6375
ASAH2B	N-acylsphingosine amidohydrolase (non-lysosomal ceramidase) 2B	1.60469	49.2554	0.68229	0.258264	2.64184	0.00824579	0.0116176	0.577619	0.713123	0.661345	1.25719	0.976431	0.838252
ATP1A1	ATPase; Na+/K+ transporting; alpha 1 polypeptide	-1.54565	88605.1	-0.628217	0.022883	-27.4535	6.32e-166	5.86e-164	1675.24	1659.09	1681.96	1071.95	1073.33	1041.25
ATP1A3	ATPase; Na+/K+ transporting; alpha 3 polypeptide	-1.81123	700.095	-0.856969	0.0741597	-11.5557	6.91e-31	5.08e-30	15.6241	15.5053	13.8883	8.25906	8.23232	7.98905
ATP2A1	ATPase; Ca++ transporting; cardiac muscle; fast twitch 1	2.32634	207.8	1.21806	0.309823	3.93148	8.44e-05	0.000147088	1.66657	1.89487	1.38721	3.17791	2.81145	5.33744
ATP4A	ATPase; H+/K+ exchanging; alpha polypeptide	10.179	38.7606	3.34752	0.36899	9.07213	1.17e-19	5.23e-19	0.0946916	0.183374	0.0483911	1.06512	1.14478	1.23172
ATP5G1	ATP synthase; H+ transporting; mitochondrial Fo complex; subunit C1 (subunit 9)	-1.74279	2684.8	-0.801399	0.0411375	-19.481	1.59e-84	4.7e-83	58.1028	57.875	55.1659	32.3553	33.4848	30.6903
ATP6V1E2	ATPase; H+ transporting; lysosomal 31kDa; V1 subunit E2	2.15493	63.3061	1.10764	0.217796	5.08569	3.66e-07	7.79e-07	0.79541	0.651998	0.661345	1.51911	1.59933	1.36857
ATP7A	ATPase; Cu++ transporting; alpha polypeptide	1.56341	725.092	0.644694	0.0700906	9.19801	3.65e-20	1.68e-19	7.48064	8.17035	8.56523	12.7291	12.4074	11.8724
ATP8A1	ATPase; aminophospholipid transporter (APLT); class I; type 8A; member 1	3.17016	110.879	1.66456	0.175752	9.47103	2.77e-21	1.35e-20	0.785941	0.835373	0.951692	2.42708	2.52525	2.97665
ATP8B1	ATPase; aminophospholipid transporter; class I; type 8B; member 1	-1.50693	858.426	-0.591608	0.0679634	-8.70481	3.18e-18	1.33e-17	16.3154	17.7466	16.3401	10.4068	10.7744	11.6842
AZIN2	antizyme inhibitor 2	1.86766	444.449	0.901233	0.0935626	9.63241	5.83e-22	2.94e-21	5.02813	4.8798	4.66168	9.42895	8.41751	8.94705
B3GALT5	UDP-Gal:betaGlcNAc beta 1;3-galactosyltransferase; polypeptide 5	213.825	28.8435	7.74029	1.21573	6.36678	1.93e-10	5.15e-10	0.00946916	0	0	0.750824	1.14478	0.718501
B3GNT2	UDP-GlcNAc:betaGal beta-1;3-N-acetylglucosaminyltransferase 2	-1.60775	1632.95	-0.68504	0.0496131	-13.8077	2.29e-43	2.54e-42	33.4735	32.6203	32.3737	19.3992	19.899	20.8708
B3GNT5	UDP-GlcNAc:betaGal beta-1;3-N-acetylglucosaminyltransferase 5	1.80783	282.561	0.854259	0.113279	7.54116	4.66e-14	1.55e-13	2.9165	3.07662	3.35512	5.72721	5.01683	5.76512
B4GALNT3	beta-1;4-N-acetyl-galactosaminyl transferase 3	1.94966	290.47	0.963226	0.105685	9.11416	7.93e-20	3.58e-19	3.07748	3.19887	3.16155	6.26851	6.04377	5.74801
B4GALT6	UDP-Gal:betaGlcNAc beta 1;4- galactosyltransferase; polypeptide 6	6.48167	230.13	2.69637	0.136334	19.7777	4.64e-87	1.45e-85	0.965855	1.01875	0.983953	6.30343	6.17845	6.41519
BCAT1	branched chain amino-acid transaminase 1; cytosolic	1.55376	309.801	0.635763	0.104177	6.10272	1.04e-09	2.66e-09	4.28953	4.16668	5.0972	6.4955	7.10437	6.92841
CA11	carbonic anhydrase XI	1.74738	3358.92	0.805197	0.0442886	18.1807	7.34e-74	1.76e-72	34.6003	35.2894	32.5511	58.7738	60.4209	56.8985
CA14	carbonic anhydrase XIV	-4.67635	114.754	-2.22538	0.204701	-10.8714	1.58e-27	1.01e-26	2.47145	2.50612	2.35503	0.576214	0.43771	0.530322
CA2	carbonic anhydrase II	9.4014	77.8775	3.23288	0.273219	11.8326	2.65e-32	2.07e-31	0.34089	0.163	0.193564	2.00802	2.15488	2.42922
CACNA2D1	calcium channel; voltage-dependent; alpha 2/delta subunit 1	18.2083	80.9758	4.18653	0.294334	14.2237	6.53e-46	7.79e-45	0.104161	0.152812	0.161304	2.44454	2.37374	2.48054
CACNA2D2	calcium channel; voltage-dependent; alpha 2/delta subunit 2	1.78232	85.0934	0.833757	0.189439	4.40118	1.08e-05	2.03e-05	0.937447	1.03912	0.935562	1.81595	1.61616	1.6765
CACNB1	calcium channel; voltage-dependent; beta 1 subunit	1.8578	457.033	0.893596	0.0997111	8.96184	3.19e-19	1.4e-18	4.87662	4.8798	4.43585	8.73051	8.06397	9.18655
CACNG4	calcium channel; voltage-dependent; gamma subunit 4	-1.69859	1070.55	-0.764339	0.0566644	-13.4889	1.82e-41	1.91e-40	21.0689	21.9744	21.0824	12.4322	12.3232	12.3343
CACNG8	calcium channel; voltage-dependent; gamma subunit 8	3.77241	517.784	1.91549	0.113186	16.9233	3.03e-64	5.96e-63	3.08695	2.94418	2.88734	10.4592	10.1852	12.454
CDA	cytidine deaminase	1.74113	233.338	0.800027	0.127246	6.28724	3.23e-10	8.49e-10	2.78393	2.34312	2.1776	4.06842	4.34343	4.17415
CDS1	CDP-diacylglycerol synthase (phosphatidate cytidylyltransferase) 1	2.32951	48.3689	1.22002	0.265149	4.60128	4.2e-06	8.2e-06	0.369297	0.397311	0.467781	0.873051	1.06061	0.855359
CEL	carboxyl ester lipase	1.64347	66.3062	0.716744	0.208377	3.43965	0.000582457	0.000933374	0.823817	0.855748	0.774258	1.32704	1.2963	1.35147
CERKL	ceramide kinase-like	2.20746	103.392	1.14239	0.183136	6.23794	4.43e-10	1.16e-09	0.880632	0.96781	1.113	1.95563	2.08754	2.30947
CES2	carboxylesterase 2	1.53072	3658.56	0.614213	0.0367265	16.724	8.77e-63	1.68e-61	43.8422	43.4088	41.4551	64.7455	65.5387	63.4847
CHAC1	ChaC glutathione-specific gamma-glutamylcyclotransferase 1	4.66993	457.984	2.2234	0.0903932	24.597	1.36e-133	8.85e-132	2.63243	2.42462	2.64538	11.891	11.7845	11.5645
CHDH	choline dehydrogenase	1.9201	776.514	0.941185	0.0664749	14.1585	1.66e-45	1.96e-44	8.11507	7.6406	7.93614	14.2831	15.0168	15.3622
CHI3L2	chitinase 3-like 2	1.69779	1414.84	0.763657	0.0618203	12.3528	4.7e-35	4.04e-34	14.7246	13.4169	14.1947	24.9343	22.3737	23.2829
CHRNA3	cholinergic receptor; nicotinic; alpha 3 (neuronal)	1.89799	127.156	0.924471	0.171418	5.39307	6.93e-08	1.55e-07	1.21205	1.47718	1.4356	2.74138	2.6431	2.27525
CHST2	carbohydrate (N-acetylglucosamine-6-O) sulfotransferase 2	2.85118	261.095	1.51156	0.122149	12.3747	3.58e-35	3.11e-34	2.47145	2.55706	2.29051	6.1812	7.50842	6.87709
CHST3	carbohydrate (chondroitin 6) sulfotransferase 3	1.69948	1455.28	0.765097	0.0498391	15.3513	3.47e-53	5.18e-52	17.8494	18.3374	17.7273	28.7932	30.5892	30.639
CHST7	carbohydrate (N-acetylglucosamine 6-O) sulfotransferase 7	-1.61009	2524.16	-0.687146	0.0497417	-13.8143	2.09e-43	2.32e-42	51.285	47.9626	47.2136	28.6361	32.0202	28.7401
CKMT1A	creatine kinase; mitochondrial 1A	-2.20865	777.192	-1.14317	0.0757744	-15.0864	1.99e-51	2.8e-50	16.3911	16.9621	15.8078	7.89238	7.22222	6.77444
CKMT1B	creatine kinase; mitochondrial 1B	-2.19072	231.668	-1.13141	0.265535	-4.26085	2.04e-05	3.74e-05	5.42583	4.72699	4.69394	2.42708	1.78451	2.44633
CLCN4	chloride channel; voltage-sensitive 4	1.62917	99.4732	0.704136	0.183499	3.83727	0.000124411	0.000213126	1.39197	1.12062	0.967822	2.04294	1.9697	1.62518
COLGALT2	collagen beta(1-O)galactosyltransferase 2	-1.54181	825.774	-0.624626	0.0618079	-10.1059	5.2e-24	2.86e-23	16.3248	16.5954	16.7433	10.4242	10.2862	10.8973
COQ10B	coenzyme Q10B	-1.62366	2876.3	-0.699252	0.0418618	-16.7038	1.23e-62	2.34e-61	58.1123	59.3318	59.8759	37.5412	36.2121	33.4445
COX16	COX16 cytochrome c oxidase assembly homolog	-1.52337	1705.69	-0.607268	0.0473793	-12.8172	1.31e-37	1.23e-36	33.6818	33.5881	32.5672	21.9136	21.7845	20.7168
CPT1B	carnitine palmitoyltransferase 1B (muscle)	2.2226	224.785	1.15225	0.330653	3.48475	0.000492588	0.000796135	1.83702	1.73187	2.0163	3.4922	3.04714	5.62826
CPT2	carnitine palmitoyltransferase 2	1.53004	1800.2	0.613571	0.0443177	13.8448	1.37e-43	1.53e-42	23.0101	22.3717	22.0341	34.2411	33.7205	33.4616
CRYZ	crystallin; zeta (quinone reductase)	-1.54199	4769.04	-0.624789	0.0381184	-16.3908	2.23e-60	3.98e-59	91.8604	92.0132	92.8787	60.0485	59.3097	56.8471
CSGALNACT1	chondroitin sulfate N-acetylgalactosaminyltransferase 1	7.67384	39.9031	2.93995	0.336476	8.73748	2.38e-18	1e-17	0.142037	0.213937	0.129043	1.23973	1.26263	1.21461
CYP1A1	cytochrome P450; family 1; subfamily A; polypeptide 1	-1.50026	184.094	-0.585211	0.13149	-4.45062	8.56e-06	1.63e-05	3.38996	3.86105	3.64546	2.26993	2.25589	2.60029
CYP2R1	cytochrome P450; family 2; subfamily R; polypeptide 1	1.82373	253.897	0.866892	0.110161	7.8693	3.57e-15	1.27e-14	2.93544	2.87287	3.33899	5.30815	5.42087	5.54273
CYP4V2	cytochrome P450; family 4; subfamily V; polypeptide 2	1.83793	464.865	0.878084	0.0872757	10.061	8.21e-24	4.49e-23	4.81034	5.2058	5.06494	8.27652	9.20875	9.69977
CYP51A1	cytochrome P450; family 51; subfamily A; polypeptide 1	-1.53309	8650.54	-0.616445	0.0281971	-21.862	5.97e-106	2.46e-104	165.095	169.642	173.369	110.703	108.333	106.201
DAGLA	diacylglycerol lipase; alpha	1.63723	360.92	0.71126	0.101038	7.03952	1.93e-12	5.81e-12	4.73458	4.09536	4.69394	7.42093	7.52525	6.75733
DDAH1	dimethylarginine dimethylaminohydrolase 1	-2.59668	1740.92	-1.37667	0.0519105	-26.5201	5.69e-155	4.64e-153	40.3765	43.8367	43.7133	16.6229	16.4815	15.2254
DHCR24	24-dehydrocholesterol reductase	-1.77381	11007.6	-0.826854	0.0287568	-28.7533	8.24e-182	9.17e-180	226.247	219.581	224.293	124.602	126.582	119.75
DHFRL1	dihydrofolate reductase-like 1	2.58484	348.875	1.37008	0.103529	13.2337	5.61e-40	5.68e-39	3.03013	3.42299	3.20994	8.60828	8.367	7.54427
DNMT1	DNA (cytosine-5-)-methyltransferase 1	-1.63299	13907.1	-0.707514	0.0361406	-19.5767	2.44e-85	7.33e-84	280.59	276.732	277.426	163.557	163.737	174.596
DOLK	dolichol kinase	1.54716	685.352	0.629621	0.0735913	8.55564	1.17e-17	4.76e-17	9.92368	9.14835	9.80727	14.6498	15.3535	13.8397
DPM3	dolichyl-phosphate mannosyltransferase polypeptide 3	-1.53462	2187.54	-0.617886	0.0657595	-9.39616	5.66e-21	2.7e-20	45.7077	42.4308	37.5354	26.5757	29.7138	24.2751
DPYD	dihydropyrimidine dehydrogenase	-1.53764	6789.15	-0.620714	0.0312089	-19.889	5.07e-88	1.62e-86	120.864	123.105	126.365	79.6397	78.8384	77.8548
DSE	dermatan sulfate epimerase	4.52308	127.645	2.1773	0.173039	12.5827	2.63e-36	2.36e-35	0.710187	0.672373	0.725867	3.24775	3.06397	3.02797
DSEL	dermatan sulfate epimerase-like	3.4645	331.297	1.79265	0.104986	17.075	2.28e-65	4.6e-64	2.5188	2.30237	2.41956	8.43367	7.84512	8.36541
EBP	emopamil binding protein (sterol isomerase)	-1.87221	4575.16	-0.904739	0.0410951	-22.0157	2.04e-107	8.61e-106	99.8429	94.336	93.8142	51.0211	50.2862	49.8161
EDEM1	ER degradation enhancer; mannosidase alpha-like 1	1.75439	1902.44	0.810972	0.0456101	17.7805	1e-70	2.26e-69	20.5102	22.0049	21.8244	37.9952	36.3805	36.3185
ELOVL2	ELOVL fatty acid elongase 2	-1.88424	64.8734	-0.913986	0.217941	-4.19374	2.74e-05	4.98e-05	1.55294	1.55868	1.37108	0.663519	0.824916	0.855359
ELOVL6	ELOVL fatty acid elongase 6	1.9053	251.375	0.930015	0.122569	7.5877	3.26e-14	1.09e-13	2.69871	2.72005	2.93573	4.71448	5.62289	5.2348
ELOVL7	ELOVL fatty acid elongase 7	2.20255	336.128	1.13917	0.0961544	11.8473	2.22e-32	1.74e-31	3.57934	3.51468	3.6132	8.32891	7.37373	7.44162
ENO1	enolase 1; (alpha)	-1.53692	151310	-0.620044	0.0244434	-25.3666	5.9e-142	4.34e-140	2762.24	2638.82	2707.02	1724.33	1740.55	1715.05
ENO3	enolase 3 (beta; muscle)	2.18558	88.7589	1.12802	0.205023	5.50189	3.76e-08	8.6e-08	0.691249	0.865935	0.919431	1.99056	1.54882	1.72782
ENPP1	ectonucleotide pyrophosphatase/phosphodiesterase 1	26.6663	455.803	4.73695	0.145705	32.5105	7.58e-232	1.43e-229	0.492397	0.509374	0.500042	12.8513	12.7104	13.7542
ENPP3	ectonucleotide pyrophosphatase/phosphodiesterase 3	193.041	46.8415	7.59276	1.03869	7.30993	2.67e-13	8.48e-13	0.0189383	0	0	1.58895	1.22896	1.45411
ENTPD4	ectonucleoside triphosphate diphosphohydrolase 4	1.5758	1716.99	0.656085	0.0618726	10.6038	2.86e-26	1.75e-25	20.5765	22.7486	21.5179	32.1283	31.4141	36.7633
ENTPD8	ectonucleoside triphosphate diphosphohydrolase 8	3.33775	40.7467	1.73888	0.321169	5.41421	6.16e-08	1.39e-07	0.284075	0.152812	0.225825	0.750824	0.622895	0.804037
EOGT	EGF domain-specific O-linked N-acetylglucosamine (GlcNAc) transferase	1.55759	315.339	0.639312	0.0987409	6.47465	9.5e-11	2.59e-10	3.99599	4.04443	4.06485	6.12882	5.92592	6.44941
ETNK1	ethanolamine kinase 1	-1.6325	4186.56	-0.707079	0.0470639	-15.0238	5.13e-51	7.1e-50	76.312	81.9786	87.9267	48.6115	47.7778	51.4926
FAR2	fatty acyl CoA reductase 2	2.11631	628.578	1.08155	0.0752654	14.3698	8e-47	9.86e-46	6.73258	6.43848	6.59732	13.7069	14.3603	13.0186
FDFT1	farnesyl-diphosphate farnesyltransferase 1	-1.50498	9602.42	-0.589741	0.0260969	-22.5981	4.52e-113	2.18e-111	192.877	191.738	193.355	125.37	128.148	123.531
FMO4	flavin containing monooxygenase 4	1.58253	59.6758	0.662234	0.229886	2.8807	0.00396794	0.00579512	0.700718	0.774248	0.612954	1.01274	1.14478	1.11197
GALNT18	polypeptide N-acetylgalactosaminyltransferase 18	2.34127	293.305	1.22729	0.108523	11.309	1.18e-29	8.25e-29	2.75553	2.64874	2.29051	5.65737	6.02693	6.15858
GALNT6	polypeptide N-acetylgalactosaminyltransferase 6	-2.33303	1337.19	-1.2222	0.0543577	-22.4844	5.89e-112	2.72e-110	31.3713	31.357	33.0189	13.8641	13.4007	12.9843
GALT	galactose-1-phosphate uridylyltransferase	1.54993	587.065	0.632204	0.0813403	7.77233	7.71e-15	2.69e-14	7.05453	6.91729	6.95219	10.8782	10.3199	10.6578
GCAT	glycine C-acetyltransferase	-1.5397	1953.32	-0.622646	0.0455583	-13.667	1.6e-42	1.74e-41	36.0491	34.5559	33.777	22.0707	22.6936	21.8972
GCNT1	glucosaminyl (N-acetyl) transferase 1; core 2	2.05405	213.254	1.03847	0.125705	8.26116	1.44e-16	5.55e-16	2.18738	2.20049	2.3873	4.34779	5.0505	4.20837
GDPD3	glycerophosphodiester phosphodiesterase domain containing 3	1.915	134.065	0.937344	0.334842	2.79936	0.00512036	0.00738889	1.36356	1.47718	1.14526	2.11278	1.6835	3.71226
GFOD1	glucose-fructose oxidoreductase domain containing 1	-1.66499	299.194	-0.735514	0.105425	-6.97664	3.02e-12	8.98e-12	6.58107	5.7763	6.29085	3.45728	3.63636	3.90044
GLB1L2	galactosidase; beta 1-like 2	-2.44172	961.308	-1.2879	0.0663276	-19.4172	5.52e-84	1.62e-82	22.3851	21.2001	23.2761	9.1845	8.83838	8.8273
GLRX5	glutaredoxin 5	-1.58336	4185.58	-0.662991	0.0438823	-15.1084	1.43e-51	2.02e-50	88.2621	87.8669	79.1195	52.7847	54.4613	51.2531
GLTP	glycolipid transfer protein	-1.73455	3189.59	-0.794565	0.0375312	-21.1708	1.77e-99	6.69e-98	67.1174	67.2781	66.4249	39.0254	37.7778	36.9173
GLUD2	glutamate dehydrogenase 2	-1.6064	62.5274	-0.683836	0.298037	-2.29447	0.0217636	0.0291464	1.22152	1.11043	1.38721	0.925434	0.589225	0.752716
GNE	glucosamine (UDP-N-acetyl)-2-epimerase/N-acetylmannosamine kinase	2.17157	4822.29	1.11874	0.0318283	35.1492	1.2e-270	3.41e-268	49.6563	49.613	50.2784	106.111	104.899	107.724
GPCPD1	glycerophosphocholine phosphodiesterase 1	2.48128	923.01	1.31109	0.0808743	16.2114	4.19e-59	7.24e-58	7.65108	9.71885	8.61362	21.1104	20.7744	21.384
GPD1	glycerol-3-phosphate dehydrogenase 1 (soluble)	-1.51293	427.361	-0.597345	0.0899038	-6.64427	3.05e-11	8.57e-11	8.25711	7.65079	8.40392	5.01131	5.60606	5.13215
GPX8	glutathione peroxidase 8 (putative)	-1.71593	2551.05	-0.778989	0.0473769	-16.4424	9.51e-61	1.72e-59	51.2376	52.4349	55.2949	31.4124	29.5286	29.9205
GRIN2C	glutamate receptor; ionotropic; N-methyl D-aspartate 2C	1.53154	63.8258	0.614986	0.253237	2.4285	0.0151614	0.0206984	0.79541	0.682561	0.612954	0.890512	0.892256	1.38568
GSTM1	glutathione S-transferase mu 1	-1.54773	1792.38	-0.630155	0.0537281	-11.7286	9.1e-32	6.97e-31	33.4356	32.9055	33.8577	20.4992	22.7778	20.2549
GSTM3	glutathione S-transferase mu 3 (brain)	-1.57747	2004.2	-0.657616	0.0481664	-13.653	1.94e-42	2.1e-41	37.7914	36.5526	37.7612	22.9089	24.0067	22.8381
GSTT2B	glutathione S-transferase theta 2B (gene/pseudogene)	-1.50893	1362.63	-0.593524	0.133131	-4.45821	8.26e-06	1.57e-05	21.1731	21.302	24.8085	16.1689	12.0539	15.5162
HACD1	3-hydroxyacyl-CoA dehydratase 1	-1.78724	1453.43	-0.837729	0.0506015	-16.5554	1.46e-61	2.72e-60	29.4964	30.8375	29.196	15.9245	16.4983	16.7992
HCN1	hyperpolarization activated cyclic nucleotide gated potassium channel 1	2.17649	117.113	1.122	0.172071	6.52056	7e-11	1.93e-10	1.18365	1.13081	1.41947	2.33978	3.06397	2.49765
HEXDC	hexosaminidase (glycosyl hydrolase family 20; catalytic domain) containing	1.52526	614.016	0.609057	0.0776446	7.84416	4.36e-15	1.54e-14	7.51852	7.94623	6.9038	11.9084	10.7407	10.9999
HPSE	heparanase	1.78163	80.9694	0.833201	0.193878	4.29755	1.73e-05	3.19e-05	0.861694	0.80481	0.919431	1.32704	1.633	1.53965
HS3ST3B1	heparan sulfate (glucosamine) 3-O-sulfotransferase 3B1	2.89564	44.8234	1.53388	0.263297	5.82569	5.69e-09	1.38e-08	0.45452	0.356561	0.41939	1.25719	1.04377	1.1975
HSD17B14	hydroxysteroid (17-beta) dehydrogenase 14	1.64759	267.033	0.720353	0.116316	6.19309	5.9e-10	1.53e-09	3.1627	2.79137	3.30673	4.95893	4.84848	5.11505
HSD17B7	hydroxysteroid (17-beta) dehydrogenase 7	-1.64104	3059.48	-0.714615	0.0392396	-18.2116	4.18e-74	1.02e-72	62.1651	63.3253	64.0698	36.7554	38.7542	37.8411
HYAL3	hyaluronoglucosaminidase 3	1.50498	339.741	0.58974	0.105172	5.60739	2.05e-08	4.8e-08	4.08121	3.20905	3.91968	5.51768	5.47138	5.54273
IDH2	isocitrate dehydrogenase 2 (NADP+); mitochondrial	-1.54005	7292.41	-0.622981	0.0358068	-17.3984	8.49e-68	1.8e-66	139.575	130.165	132.124	83.3938	88.9225	83.9791
IDI1	isopentenyl-diphosphate delta isomerase 1	-1.91784	1779.99	-0.939483	0.0517862	-18.1416	1.5e-73	3.56e-72	38.227	39.7617	40.3905	20.3596	19.1077	21.0931
IDUA	iduronidase; alpha-L-	1.80579	327.621	0.852629	0.224148	3.80387	0.000142454	0.000242995	3.03013	2.99512	3.0809	4.81924	4.73064	6.58626
IL4I1	interleukin 4 induced 1	1.50265	83.9197	0.587511	0.198682	2.95705	0.00310601	0.0045955	1.1363	1.15118	0.790388	1.62387	1.48148	1.50543
INPP5E	inositol polyphosphate-5-phosphatase E	1.83028	1294.2	0.872062	0.0690551	12.6285	1.47e-36	1.33e-35	14.9897	14.507	13.8237	24.4804	24.9327	28.569
INPP5J	inositol polyphosphate-5-phosphatase J	1.5562	147.108	0.638025	0.146873	4.34406	1.4e-05	2.61e-05	1.81808	1.84393	1.67756	2.93345	2.67677	2.58318
ITPK1	inositol-tetrakisphosphate 1-kinase	-1.59007	4793.75	-0.669091	0.0342122	-19.5571	3.59e-85	1.07e-83	96.3298	92.7977	94.7175	56.9055	60.1852	58.1815
ITPKA	inositol-trisphosphate 3-kinase A	-1.53984	587.754	-0.622779	0.0854638	-7.28704	3.17e-13	1e-12	11.4482	9.83091	9.90405	6.42566	6.90235	6.60337
ITPKB	inositol-trisphosphate 3-kinase B	-1.67075	90.0691	-0.740496	0.195853	-3.78088	0.000156273	0.000265718	1.9033	2.03749	1.66143	1.23973	1.0101	1.06064
KCND1	potassium channel; voltage gated Shal related subfamily D; member 1	1.59185	199.78	0.670701	0.194874	3.44172	0.000578036	0.000926638	2.0264	2.45518	1.90338	3.02076	2.71044	4.27679
KCNG3	potassium channel; voltage gated modifier subfamily G; member 3	-1.9309	179.33	-0.949274	0.132971	-7.13898	9.4e-13	2.89e-12	3.86342	4.07499	4.21003	1.83341	2.12121	2.20683
KCNH3	potassium channel; voltage gated eag related subfamily H; member 3	2.08641	307.61	1.06102	0.104792	10.125	4.28e-24	2.36e-23	2.81234	2.83212	2.88734	5.62245	5.55555	6.27833
KCNJ14	potassium channel; inwardly rectifying subfamily J; member 14	1.62381	93.1118	0.69938	0.21342	3.27701	0.00104914	0.00163917	1.22152	1.35493	1.35495	1.9731	1.78451	2.49765
KCNK3	potassium channel; two pore domain subfamily K; member 3	-2.55966	366.062	-1.35595	0.105393	-12.8657	7.02e-38	6.65e-37	8.89155	8.66954	8.37166	2.98583	3.90572	3.06218
KCNK5	potassium channel; two pore domain subfamily K; member 5	-1.56748	6768.63	-0.648443	0.0315283	-20.567	5.42e-94	1.89e-92	141.043	136.93	134.85	88.0385	86.3804	84.3213
KCNMB3	potassium channel subfamily M regulatory beta subunit 3	1.85162	174.055	0.888786	0.136325	6.5196	7.05e-11	1.94e-10	1.91277	1.96618	1.8066	3.7192	3.16498	3.48986
KCNQ2	potassium channel; voltage gated KQT-like subfamily Q; member 2	-1.58653	3501.56	-0.665877	0.0392812	-16.9516	1.87e-64	3.69e-63	67.5151	65.21	63.4569	39.1651	41.9023	40.4585
KCTD11	potassium channel tetramerization domain containing 11	1.88619	361.797	0.915475	0.100062	9.14908	5.74e-20	2.61e-19	4.10962	3.83049	3.59707	7.43839	7.10437	6.92841
KCTD12	potassium channel tetramerization domain containing 12	2.89633	101.603	1.53423	0.187998	8.16087	3.33e-16	1.25e-15	0.672311	0.896497	0.774258	1.9731	2.54209	2.1384
KCTD15	potassium channel tetramerization domain containing 15	1.56171	2115.88	0.643123	0.0441349	14.5718	4.25e-48	5.41e-47	26.0591	25.5807	26.7442	40.2651	38.8889	40.9033
KCTD18	potassium channel tetramerization domain containing 18	1.69164	1114.14	0.758421	0.0587612	12.9068	4.12e-38	3.94e-37	13.825	13.2845	13.4366	22.5771	23.0976	21.709
KCTD6	potassium channel tetramerization domain containing 6	-1.69565	334.594	-0.761837	0.0963952	-7.90327	2.72e-15	9.72e-15	6.71364	6.57092	7.01671	3.77158	3.90572	4.0544
L3HYPDH	L-3-hydroxyproline dehydratase (trans-)	1.62814	200.891	0.703225	0.130725	5.37941	7.47e-08	1.67e-07	2.31995	2.47556	2.37116	3.64935	3.75421	4.0544
LCTL	lactase-like	1.87285	68.455	0.905237	0.217546	4.16113	3.17e-05	5.72e-05	0.653372	0.835373	0.774258	1.53657	1.31313	1.30015
LDHC	lactate dehydrogenase C	1.71452	70.25	0.777803	0.241471	3.2211	0.001277	0.00197566	0.700718	0.957622	0.548433	1.32704	1.41414	1.02643
LFNG	LFNG O-fucosylpeptide 3-beta-N-acetylglucosaminyltransferase	1.53485	430.697	0.618101	0.0936605	6.59937	4.13e-11	1.15e-10	4.92397	4.46211	5.17785	6.84472	7.60943	7.40741
LIPG	lipase; endothelial	4.07184	289.135	2.02568	0.115224	17.5804	3.48e-69	7.64e-68	1.96012	1.78281	1.83886	7.96223	6.75084	7.64691
LIPT2	lipoyl(octanoyl) transferase 2 (putative)	2.76586	64.9745	1.46773	0.238977	6.1417	8.16e-10	2.09e-09	0.587088	0.458436	0.532302	1.79849	1.39731	1.09486
LPIN3	lipin 3	1.68216	935.878	0.750311	0.258673	2.90062	0.00372427	0.00545605	8.18136	9.07704	9.17818	13.6021	12.9798	17.0559
MAN1A1	mannosidase; alpha; class 1A; member 1	3.38729	93.3013	1.76013	0.192712	9.13346	6.63e-20	3.01e-19	0.68178	0.682561	0.709736	2.20009	2.47475	2.20683
MAOA	monoamine oxidase A	-1.53783	971.002	-0.620894	0.059525	-10.4308	1.79e-25	1.06e-24	19.0898	18.7857	19.3564	12.083	12.3906	12.0435
MAT2A	methionine adenosyltransferase II; alpha	1.64834	8545.17	0.721016	0.351139	2.05336	0.0400373	0.0518724	80.1659	89.0691	82.0552	124.602	115.017	166.898
MCOLN2	mucolipin 2	1.54096	204.082	0.62383	0.132715	4.70052	2.59e-06	5.15e-06	2.55667	2.74043	2.58086	3.87635	3.51852	4.5334
MCOLN3	mucolipin 3	4.68354	91.2197	2.2276	0.212765	10.4697	1.19e-25	7.1e-25	0.397705	0.509374	0.483911	2.07786	1.93603	2.34368
MFSD11	major facilitator superfamily domain containing 11	1.52926	606.731	0.612836	0.0722624	8.4807	2.24e-17	8.98e-17	7.32913	8.16016	7.85549	11.7687	11.7845	11.4618
MGAT3	mannosyl (beta-1;4-)-glycoprotein beta-1;4-N-acetylglucosaminyltransferase	1.5724	510.224	0.652971	0.0814689	8.01496	1.1e-15	4.05e-15	6.08867	6.72373	6.43602	9.95278	10.2862	9.46027
MGAT4A	mannosyl (alpha-1;3-)-glycoprotein beta-1;4-N-acetylglucosaminyltransferase; isozyme A	1.70095	291.006	0.766339	0.111352	6.88216	5.9e-12	1.73e-11	3.26686	3.22943	3.90355	5.74468	5.70707	5.78223
MGST1	microsomal glutathione S-transferase 1	-1.51855	2932.58	-0.602696	0.0423915	-14.2174	7.15e-46	8.5e-45	55.7071	56.5914	58.4565	36.9824	36.3973	36.9344
MICAL1	microtubule associated monooxygenase; calponin and LIM domain containing 1	1.89663	1455.15	0.923437	0.0700406	13.1843	1.08e-39	1.08e-38	15.6904	15.6581	15.8884	28.1472	27.9293	31.8536
MLYCD	malonyl-CoA decarboxylase	1.51893	501.154	0.603054	0.0829489	7.27019	3.59e-13	1.13e-12	6.99771	7.34517	6.64571	10.8084	10.5387	10.0419
MOCS3	molybdenum cofactor synthesis 3	2.09286	376.429	1.06548	0.103599	10.2846	8.27e-25	4.73e-24	4.61148	4.11574	3.51642	8.62574	9.07407	7.68112
MSMO1	methylsterol monooxygenase 1	-2.23672	2289.02	-1.16139	0.053146	-21.8527	7.32e-106	3.01e-104	51.1714	53.8917	55.424	22.2279	24.8148	23.3342
MSRB3	methionine sulfoxide reductase B3	11.8482	235.918	3.5666	0.167416	21.3038	1.05e-100	4.01e-99	0.549212	0.438061	0.87104	6.67011	7.79461	6.24412
MTHFR	methylenetetrahydrofolate reductase (NAD(P)H)	1.88696	1154.37	0.916063	0.054185	16.9062	4.05e-64	7.94e-63	13.1621	12.9992	13.7753	24.0438	25.4882	24.2922
MTHFSD	methenyltetrahydrofolate synthetase domain containing	1.57805	822.794	0.658142	0.0659859	9.97397	1.98e-23	1.06e-22	10.0089	10.1569	10.1783	15.6102	15.0505	16.3374
MTR	5-methyltetrahydrofolate-homocysteine methyltransferase	1.61413	3023.99	0.690755	0.0500016	13.8147	2.08e-43	2.31e-42	33.5114	35.4626	35.8901	54.1815	53.4848	58.3526
NAGS	N-acetylglutamate synthase	1.63135	57.4577	0.706068	0.235603	2.99686	0.00272777	0.00406546	0.757533	0.672373	0.532302	1.06512	0.976431	1.14618
NAPRT	nicotinate phosphoribosyltransferase	2.04646	72.0107	1.03313	0.216667	4.76829	1.86e-06	3.73e-06	0.757533	0.631623	0.564563	1.22227	1.36364	1.38568
NAT1	N-acetyltransferase 1 (arylamine N-acetyltransferase)	1.77116	45.8081	0.824692	0.261571	3.15284	0.00161689	0.00246636	0.606026	0.417686	0.45165	0.873051	0.808081	0.90668
NDST2	N-deacetylase/N-sulfotransferase (heparan glucosaminyl) 2	1.50831	1459.74	0.592932	0.0521995	11.359	6.69e-30	4.72e-29	18.7963	20.1814	18.9209	28.5488	28.1481	29.1164
NDST3	N-deacetylase/N-sulfotransferase (heparan glucosaminyl) 3	4.19725	40.3297	2.06944	0.292207	7.08212	1.42e-12	4.32e-12	0.217791	0.275062	0.290347	1.18735	1.04377	0.958002
NDUFS5	NADH dehydrogenase (ubiquinone) Fe-S protein 5; 15kDa (NADH-coenzyme Q reductase)	-1.53943	10075.3	-0.622398	0.0401419	-15.5049	3.21e-54	4.95e-53	207.81	197.902	187.193	128.897	129.529	119.973
NME1	NME/NM23 nucleoside diphosphate kinase 1	-1.52102	8497.6	-0.605036	0.0420948	-14.3732	7.63e-47	9.41e-46	176.799	165.883	170.982	111.541	114.966	105.124
NME1-NME2	NME1-NME2 readthrough	-1.81322	1242.92	-0.858556	0.168643	-5.09098	3.56e-07	7.59e-07	29.1934	29.7678	25.5666	17.5483	13.1481	15.0885
NME5	NME/NM23 family member 5	1.65661	133.601	0.728236	0.158329	4.5995	4.23e-06	8.27e-06	1.27834	1.81337	1.45173	2.39216	2.55892	2.44633
NME6	NME/NM23 nucleoside diphosphate kinase 6	1.55784	525.517	0.639546	0.0776098	8.24053	1.71e-16	6.57e-16	6.71364	6.97842	6.79089	10.8957	10.3872	10.059
NMRK1	nicotinamide riboside kinase 1	1.96857	114.694	0.977149	0.167299	5.84072	5.2e-09	1.26e-08	1.18365	1.19193	1.33882	2.14771	2.67677	2.30947
NNT	nicotinamide nucleotide transhydrogenase	-1.5643	473.211	-0.645516	0.0853762	-7.56084	4e-14	1.34e-13	8.75898	9.26041	10.0976	6.04151	5.7239	5.81644
NOS3	nitric oxide synthase 3 (endothelial cell)	-1.69436	691.605	-0.76074	0.0766617	-9.92335	3.3e-23	1.75e-22	14.7624	13.1826	12.8236	8.13684	8.23232	7.32187
NPR2	natriuretic peptide receptor 2	1.6275	93.4675	0.702659	0.180524	3.89233	9.93e-05	0.000171394	1.05108	1.2225	1.113	1.67626	1.71717	2.01865
NSD1	nuclear receptor binding SET domain protein 1	1.78162	6078.24	0.833188	0.0360734	23.097	4.96e-118	2.66e-116	71.5206	74.613	77.5387	129.508	129.646	131.623
NT5DC3	5'-nucleotidase domain containing 3	-1.58147	1385.14	-0.661262	0.0583831	-11.3263	9.73e-30	6.8e-29	28.1897	29.3195	28.0991	17.1118	17.2391	18.8179
NUDT1	nudix (nucleoside diphosphate linked moiety X)-type motif 1	-1.63415	2333.16	-0.708542	0.0515436	-13.7465	5.35e-43	5.88e-42	50.3381	46.2919	44.536	28.671	29.7306	26.5503
NUDT10	nudix (nucleoside diphosphate linked moiety X)-type motif 10	2.36885	42.1101	1.24419	0.273385	4.55104	5.34e-06	1.03e-05	0.520804	0.387124	0.338738	1.04766	1.0101	0.889573
NUDT11	nudix (nucleoside diphosphate linked moiety X)-type motif 11	2.23981	954.51	1.16338	0.0624405	18.6317	1.78e-77	4.59e-76	9.27978	9.52528	10.0815	21.5644	21.0269	20.7339
NUDT13	nudix (nucleoside diphosphate linked moiety X)-type motif 13	1.53321	243.275	0.616559	0.119321	5.16722	2.38e-07	5.12e-07	2.44304	2.86268	2.85508	4.26049	4.02357	3.95176
NUDT5	nudix (nucleoside diphosphate linked moiety X)-type motif 5	-1.55197	2364.22	-0.634099	0.0468839	-13.5249	1.12e-41	1.18e-40	50.4422	49.8269	48.4879	31.5521	33.0471	29.5783
OAS2	2'-5'-oligoadenylate synthetase 2; 69/71kDa	-1.86711	251.235	-0.900809	0.11285	-7.98239	1.44e-15	5.23e-15	5.29326	5.39936	5.2585	2.74138	2.86195	2.78847
OASL	2'-5'-oligoadenylate synthetase-like	-2.71143	1181.86	-1.43906	0.0664436	-21.6583	5.07e-104	2.02e-102	29.8373	29.1362	29.3895	10.5115	11.6835	9.80241
OGT	O-linked N-acetylglucosamine (GlcNAc) transferase	1.71989	5751	0.78232	0.269786	2.89978	0.00373423	0.00547001	49.4859	56.4691	54.3755	78.4349	76.1784	115.987
OPLAH	5-oxoprolinase (ATP-hydrolysing)	1.58859	1139.39	0.667747	0.0768175	8.69264	3.54e-18	1.48e-17	13.1243	12.1333	11.8881	18.5611	18.5017	20.9734
ORAI1	ORAI calcium release-activated calcium modulator 1	-1.62352	2738.23	-0.699128	0.0512248	-13.6482	2.07e-42	2.24e-41	56.7108	56.3367	54.94	32.6172	34.798	34.2144
P2RX6	purinergic receptor P2X; ligand gated ion channel; 6	1.60946	581.314	0.686574	0.0851962	8.05874	7.71e-16	2.85e-15	5.77619	5.1243	5.58111	8.59082	8.85522	8.5878
P4HA2	prolyl 4-hydroxylase; alpha polypeptide II	-1.58973	7325.78	-0.668783	0.0303429	-22.0408	1.17e-107	4.99e-106	115.685	110.931	113.574	71.0664	69.5454	69.5236
PAFAH2	platelet-activating factor acetylhydrolase 2; 40kDa	2.43565	278.769	1.2843	0.110263	11.6477	2.36e-31	1.77e-30	2.68924	2.75062	2.64538	5.76214	6.80134	6.79155
PDE12	phosphodiesterase 12	-1.53651	1477.1	-0.619656	0.0523438	-11.8382	2.48e-32	1.93e-31	27.7731	28.9019	30.3896	18.5436	18.2155	18.7666
PDE2A	phosphodiesterase 2A; cGMP-stimulated	2.09849	654.764	1.06935	0.0752592	14.2089	8.07e-46	9.57e-45	7.07347	7.26367	6.43602	14.7895	13.7542	14.4556
PDE4D	phosphodiesterase 4D; cAMP-specific	2.71821	74.9557	1.44266	0.216706	6.6572	2.79e-11	7.86e-11	0.662841	0.733498	0.548433	2.07786	1.51515	1.6594
PDE8A	phosphodiesterase 8A	2.06521	2160.95	1.04629	0.0447414	23.3852	6.05e-121	3.44e-119	21.05	21.1696	22.389	42.2033	43.9057	44.5813
PDXP	pyridoxal (pyridoxine; vitamin B6) phosphatase	-1.94731	2257.58	-0.961484	0.0493114	-19.4982	1.14e-84	3.36e-83	45.0922	45.538	42.8261	21.5818	23.468	22.3078
PFKFB3	6-phosphofructo-2-kinase/fructose-2;6-biphosphatase 3	-1.53847	7945.51	-0.6215	0.0277482	-22.3978	4.13e-111	1.87e-109	159.887	155.237	153.948	100.733	98.6195	100.163
PGAM1	phosphoglycerate mutase 1 (brain)	-1.54723	40613	-0.629689	0.0333572	-18.8771	1.76e-79	4.7e-78	684.876	663.805	678.363	431.863	434.646	419.861
PGAM5	PGAM family member 5; serine/threonine protein phosphatase; mitochondrial	-1.51009	8576.47	-0.594633	0.0306681	-19.3893	9.5e-84	2.78e-82	180.52	178.016	171.563	114.23	118.468	112.172
PGM2L1	phosphoglucomutase 2-like 1	-1.61458	792.534	-0.691158	0.0672957	-10.2705	9.57e-25	5.46e-24	14.9897	14.8941	15.6626	9.55118	8.75421	9.35763
PGP	phosphoglycolate phosphatase	-1.96204	1251.81	-0.972355	0.0637045	-15.2635	1.34e-52	1.96e-51	27.3185	27.4654	25.1634	11.8386	13.9899	14.2332
PIGL	phosphatidylinositol glycan anchor biosynthesis; class L	-1.63356	561.534	-0.708018	0.0826095	-8.57066	1.03e-17	4.19e-17	10.757	10.6357	10.2267	6.25105	6.21212	6.56916
PIGM	phosphatidylinositol glycan anchor biosynthesis; class M	2.21786	418.164	1.14917	0.0982058	11.7016	1.25e-31	9.49e-31	3.98652	4.50286	3.91968	9.34165	8.35017	9.40895
PIK3C2A	phosphatidylinositol-4-phosphate 3-kinase; catalytic subunit type 2 alpha	1.69413	3984.25	0.760548	0.0432783	17.5734	3.94e-69	8.62e-68	42.9427	45.7927	47.391	75.03	72.5589	78.4706
PIK3C2B	phosphatidylinositol-4-phosphate 3-kinase; catalytic subunit type 2 beta	2.10148	356.277	1.07141	0.100521	10.6585	1.59e-26	9.8e-26	3.31421	3.29055	3.91968	7.40347	7.20538	6.92841
PIK3R1	phosphoinositide-3-kinase; regulatory subunit 1 (alpha)	4.89118	853.163	2.29018	0.0697538	32.8324	2.03e-236	4.13e-234	4.5452	4.77792	4.83911	22.0882	22.0202	23.7277
PIK3R3	phosphoinositide-3-kinase; regulatory subunit 3 (gamma)	1.5157	664.202	0.59998	0.0700857	8.56066	1.12e-17	4.56e-17	8.63588	8.59823	8.45232	13.0259	12.3232	12.9159
PKD2	polycystic kidney disease 2 (autosomal dominant)	2.87578	332.714	1.52395	0.101208	15.0576	3.08e-51	4.3e-50	2.83128	2.61818	2.77442	7.82254	7.82828	7.56137
PLA2G15	phospholipase A2; group XV	-1.53237	3112.14	-0.615763	0.040982	-15.0252	5.02e-51	6.96e-50	61.7674	58.4761	57.3757	38.1174	38.9225	36.9002
PLA2G4B	phospholipase A2; group IVB (cytosolic)	5.10708	77.5247	2.3525	0.555911	4.23179	2.32e-05	4.23e-05	0.407174	0.305624	0.112913	1.7461	0.60606	1.86468
PLA2G4C	phospholipase A2; group IVC (cytosolic; calcium-independent)	3.00039	300.972	1.58515	0.105038	15.0913	1.85e-51	2.6e-50	2.70818	2.35331	2.9196	7.85746	7.77778	7.71534
PLA2G6	phospholipase A2; group VI (cytosolic; calcium-independent)	1.69344	311.676	0.759958	0.107926	7.04148	1.9e-12	5.73e-12	3.15323	3.19887	2.90347	4.94147	4.73064	5.78223
PLCB1	phospholipase C; beta 1 (phosphoinositide-specific)	2.33243	202.561	1.22183	0.126868	9.63075	5.93e-22	2.98e-21	1.88436	1.82356	2.22599	4.27795	4.57912	4.60183
PLCE1	phospholipase C; epsilon 1	-1.8651	1015.72	-0.899253	0.0609284	-14.7592	2.69e-49	3.54e-48	19.8284	19.835	20.6953	10.529	11.2963	9.90506
PLCH1	phospholipase C; eta 1	1.88698	111.918	0.916077	0.165809	5.5249	3.3e-08	7.58e-08	1.17418	1.10025	1.113	2.14771	2.17172	1.96733
PLCXD3	phosphatidylinositol-specific phospholipase C; X domain containing 3	4.68341	207.887	2.22756	0.135351	16.4577	7.38e-61	1.35e-59	1.07002	1.304	1.22591	5.37799	5.35353	5.76512
PLD1	phospholipase D1; phosphatidylcholine-specific	2.21051	159.086	1.14438	0.148448	7.70896	1.27e-14	4.37e-14	1.42984	1.81337	1.58078	3.36998	3.18182	3.91754
PLD6	phospholipase D family; member 6	-1.52644	1490.2	-0.610167	0.0489149	-12.4741	1.03e-35	9.13e-35	27.9246	27.445	27.7926	17.8452	18.3838	17.2611
PMM2	phosphomannomutase 2	1.65295	643.537	0.725041	0.0715082	10.1393	3.7e-24	2.05e-23	7.9541	7.71192	7.85549	13.2355	12.3232	12.6251
PNP	purine nucleoside phosphorylase	-2.31228	3878.43	-1.20932	0.0369076	-32.7661	1.79e-235	3.53e-233	91.51	88.9061	90.1688	38.4492	38.6532	37.8069
PNPLA3	patatin-like phospholipase domain containing 3	1.71554	237.854	0.778659	0.128911	6.04031	1.54e-09	3.88e-09	2.90703	2.98493	2.98412	4.78432	4.49495	5.66248
PNPLA7	patatin-like phospholipase domain containing 7	3.17815	94.1741	1.66819	0.221047	7.54677	4.46e-14	1.49e-13	0.577619	0.539936	0.43552	1.53657	1.53199	1.84758
POGLUT1	protein O-glucosyltransferase 1	1.56908	403.202	0.649923	0.0889833	7.30387	2.8e-13	8.85e-13	4.76299	5.07336	4.96815	7.31617	8.0303	7.44162
POLD1	polymerase (DNA directed); delta 1; catalytic subunit	-1.54461	7434.26	-0.627239	0.0344422	-18.2113	4.2e-74	1.02e-72	143.439	136.186	133.301	85.8908	90.8081	85.9636
POLE4	polymerase (DNA-directed); epsilon 4; accessory subunit	-1.53923	1181.85	-0.622208	0.05762	-10.7985	3.5e-27	2.22e-26	23.5119	22.4532	22.0018	14.353	15	14.0621
POLR3C	polymerase (RNA) III (DNA directed) polypeptide C (62kD)	1.53892	1281.03	0.621918	0.0612327	10.1566	3.1e-24	1.72e-23	16.9214	15.7295	15.6787	23.9216	25.6397	23.5737
POLR3H	polymerase (RNA) III (DNA directed) polypeptide H (22.9kD)	1.85914	830.142	0.894636	0.0624918	14.3161	1.74e-46	2.12e-45	9.47863	9.2706	9.51692	16.8673	17.5758	17.1243
PPAP2B	phosphatidic acid phosphatase type 2B	-1.61408	1183.74	-0.690713	0.0529077	-13.0551	5.95e-39	5.85e-38	26.419	26.1818	26.7119	16.5007	15.9764	15.7557
PPAPDC2	phosphatidic acid phosphatase type 2 domain containing 2	1.88138	369.616	0.911791	0.0939895	9.70098	2.99e-22	1.52e-21	4.59254	4.07499	3.95194	7.50824	8.18182	7.73244
PRDM6	PR domain containing 6	2.9782	94.708	1.57444	0.198497	7.9318	2.16e-15	7.78e-15	0.852225	0.682561	0.790388	2.33978	2.49158	1.96733
PRDX1	peroxiredoxin 1	-1.71218	45283.7	-0.775835	0.0304174	-25.5063	1.68e-143	1.26e-141	951.443	928.568	924.528	548.171	548.434	511.847
PRODH	proline dehydrogenase (oxidase) 1	3.43392	186.59	1.77986	0.139077	12.7976	1.69e-37	1.57e-36	1.18365	1.23268	1.19365	3.87635	4.02357	4.27679
PSAT1	phosphoserine aminotransferase 1	1.58208	5800.95	0.661822	0.0314218	21.0625	1.76e-98	6.48e-97	82.3533	83.7716	85.5232	131.516	131.734	127.397
PTGDS	prostaglandin D2 synthase 21kDa (brain)	1.5109	106.84	0.595407	0.183553	3.24379	0.00117952	0.00183193	1.14577	1.25306	1.03234	1.69372	1.66667	1.76204
PYROXD1	pyridine nucleotide-disulphide oxidoreductase domain 1	1.83721	285.529	0.87752	0.103103	8.51111	1.72e-17	6.94e-17	3.30474	3.07662	3.27447	5.69229	5.77441	5.93619
RIMKLA	ribosomal modification protein rimK-like family member A	-1.53318	729.227	-0.61653	0.0752108	-8.19736	2.46e-16	9.34e-16	9.12827	9.70866	9.19431	5.63991	6.16161	6.15858
RRM2	ribonucleotide reductase M2	-2.09241	15546.5	-1.06517	0.0265117	-40.1771	0	0	311.119	311.512	313.897	146.533	146.818	146.078
SARDH	sarcosine dehydrogenase	-1.82163	119.504	-0.865229	0.166261	-5.20404	1.95e-07	4.24e-07	2.2726	2.20049	2.0163	1.23973	1.12795	1.14618
SAT1	spermidine/spermine N1-acetyltransferase 1	-2.07107	11431.6	-1.05038	0.037819	-27.7739	8.97e-170	8.9e-168	218.482	219.998	219.438	101.868	98.5017	111.505
SCN4B	sodium channel; voltage gated; type IV beta subunit	1.527	66.7766	0.610704	0.234083	2.60892	0.00908279	0.0127282	0.634434	0.621436	0.709736	0.907973	0.925926	1.09486
SCN5A	sodium channel; voltage gated; type V alpha subunit	1.60884	170.757	0.686021	0.134348	5.1063	3.29e-07	7.02e-07	2.1495	1.95599	2.06469	3.31759	3.11448	3.31879
SCNN1D	sodium channel; non voltage gated 1 delta subunit	2.18412	254.622	1.12705	0.2751	4.09687	4.19e-05	7.49e-05	2.03587	2.07824	2.00017	3.99857	3.53535	5.57694
SETD1B	SET domain containing 1B	1.60604	909.175	0.68351	0.068335	10.0023	1.49e-23	8.01e-23	11.8459	11.4405	11.8881	17.3039	18.3838	19.7417
SETD7	SET domain containing (lysine methyltransferase) 7	1.6176	2273.66	0.693851	0.0417018	16.6384	3.67e-62	6.88e-61	29.1745	28.3008	30.7768	46.8828	46.3636	46.6
SETMAR	SET domain and mariner transposase fusion gene	1.57866	107.944	0.658698	0.167578	3.9307	8.47e-05	0.000147523	1.28781	1.31418	1.45173	2.02548	2.22222	2.00154
SFXN5	sideroflexin 5	-1.55906	2009	-0.640678	0.0456076	-14.0476	7.96e-45	9.26e-44	38.7478	37.9993	36.4708	22.7866	23.6869	24.9252
SLC11A1	solute carrier family 11 (proton-coupled divalent metal ion transporter); member 1	1.63172	49.085	0.706396	0.250338	2.82177	0.00477589	0.00691362	0.729126	0.570498	0.467781	0.942895	1.0101	0.923788
SLC15A2	solute carrier family 15 (oligopeptide transporter); member 2	1.55013	118.081	0.632394	0.174613	3.6217	0.000292679	0.000483906	1.5056	1.52812	1.20978	2.462	1.90236	2.1555
SLC16A1	solute carrier family 16 (monocarboxylate transporter); member 1	-2.0339	16872.7	-1.02425	0.0281784	-36.3486	2.76e-289	8.85e-287	343.267	349.094	362.175	170.908	169.495	168.489
SLC16A10	solute carrier family 16 (aromatic amino acid transporter); member 10	-1.70422	87.086	-0.769113	0.204954	-3.75261	0.000175	0.000296185	1.56241	1.77262	1.98404	0.750824	1.0101	1.28304
SLC16A13	solute carrier family 16; member 13	2.04096	385.159	1.02924	0.0924132	11.1374	8.25e-29	5.55e-28	4.39369	3.89161	4.37133	8.01461	8.28283	9.01548
SLC16A5	solute carrier family 16 (monocarboxylate transporter); member 5	1.56995	1559.29	0.650722	0.0506491	12.8477	8.87e-38	8.36e-37	18.8531	19.1321	17.5821	28.4091	28.8552	28.6374
SLC16A9	solute carrier family 16; member 9	2.55976	367.008	1.35601	0.0954132	14.212	7.72e-46	9.17e-45	3.58881	3.64711	3.56481	8.4686	8.83838	9.85373
SLC17A7	solute carrier family 17 (vesicular glutamate transporter); member 7	-1.90722	262.206	-0.931474	0.116357	-8.0053	1.19e-15	4.36e-15	4.75352	4.93074	5.30689	2.61915	2.59259	2.48054
SLC22A4	solute carrier family 22 (organic cation/zwitterion transporter); member 4	1.73934	55.4176	0.798536	0.245352	3.25465	0.00113532	0.00176735	0.596557	0.580686	0.564563	1.08258	1.0101	0.889573
SLC24A1	solute carrier family 24 (sodium/potassium/calcium exchanger); member 1	1.63984	475.202	0.713556	0.0827876	8.61911	6.75e-18	2.78e-17	5.26486	5.10392	5.38754	8.25906	8.93939	8.12591
SLC25A13	solute carrier family 25 (aspartate/glutamate carrier); member 13	1.57717	997.543	0.657336	0.058502	11.2361	2.71e-29	1.86e-28	13.219	13.0705	12.872	20.5516	19.9158	20.2378
SLC25A25	solute carrier family 25 (mitochondrial carrier; phosphate carrier); member 25	-1.75913	2185.91	-0.814859	0.0472947	-17.2294	1.6e-66	3.33e-65	44.7134	44.1525	43.5359	24.3581	25.4545	24.1211
SLC25A27	solute carrier family 25; member 27	3.70578	41.9744	1.88978	0.338958	5.57525	2.47e-08	5.73e-08	0.160976	0.224124	0.225825	0.698441	0.521885	0.975109
SLC25A34	solute carrier family 25; member 34	1.74389	56.0522	0.802312	0.235467	3.40732	0.000656051	0.00104581	0.653372	0.682561	0.629085	1.04766	1.14478	1.1804
SLC25A41	solute carrier family 25; member 41	1.50805	78.3338	0.592687	0.216809	2.73368	0.00626315	0.00894426	1.08895	0.784435	0.935562	1.36196	1.14478	1.6594
SLC26A1	solute carrier family 26 (anion exchanger); member 1	2.66197	85.1274	1.4125	0.454103	3.11052	0.00186757	0.00283019	0.596557	0.611248	0.483911	1.08258	1.17845	2.17261
SLC26A10	solute carrier family 26; member 10	1.81164	49.7091	0.857299	0.291687	2.93911	0.00329159	0.00485325	0.445051	0.448249	0.43552	0.733363	0.57239	1.06064
SLC27A3	solute carrier family 27 (fatty acid transporter); member 3	2.82306	119.973	1.49726	0.214179	6.99071	2.73e-12	8.14e-12	0.899571	0.733498	0.661345	1.85087	1.75084	2.82268
SLC29A1	solute carrier family 29 (equilibrative nucleoside transporter); member 1	-1.64703	5378.59	-0.719866	0.0313099	-22.9917	5.65e-117	2.92e-115	101.708	98.8898	99.0244	60.0485	59.0404	59.6014
SLC29A3	solute carrier family 29 (equilibrative nucleoside transporter); member 3	1.50326	248.527	0.588092	0.110753	5.30995	1.1e-07	2.43e-07	3.02066	3.3313	3.35512	4.62717	4.76431	4.89265
SLC2A1	solute carrier family 2 (facilitated glucose transporter); member 1	-1.66578	9769.32	-0.736202	0.0266678	-27.6064	9.31e-168	8.84e-166	173.854	168.226	168.579	100.314	100.657	100.128
SLC2A6	solute carrier family 2 (facilitated glucose transporter); member 6	1.57908	762.688	0.659082	0.0672492	9.8006	1.12e-22	5.81e-22	9.20403	9.56603	8.85557	13.9863	15.0337	13.9081
SLC30A1	solute carrier family 30 (zinc transporter); member 1	-1.68508	1406.69	-0.752817	0.0541044	-13.9142	5.2e-44	5.89e-43	23.957	25.1325	26.4216	14.6323	14.1751	15.0885
SLC35B4	solute carrier family 35 (UDP-xylose/UDP-N-acetylglucosamine transporter); member B4	1.60841	861.002	0.685632	0.0643623	10.6527	1.69e-26	1.04e-25	10.6812	10.9312	10.5331	17.007	16.5825	17.2269
SLC35C1	solute carrier family 35 (GDP-fucose transporter); member C1	1.91191	552.273	0.935018	0.0769692	12.148	5.88e-34	4.86e-33	6.53372	7.17198	6.43602	12.8513	12.4747	12.5738
SLC35E2	solute carrier family 35; member E2	1.74725	2713.24	0.805088	0.0561834	14.3297	1.43e-46	1.75e-45	29.0609	30.267	30.7606	52.7148	49.1077	52.6046
SLC37A1	solute carrier family 37 (glucose-6-phosphate transporter); member 1	2.43409	191.758	1.28338	0.124779	10.2852	8.21e-25	4.71e-24	1.87489	2.05787	1.79047	4.60971	4.57912	4.55051
SLC38A1	solute carrier family 38; member 1	1.5387	5299.28	0.621713	0.0372027	16.7115	1.08e-62	2.07e-61	68.5852	72.4431	76.9096	111.89	108.384	108.408
SLC38A7	solute carrier family 38; member 7	1.5807	1168.7	0.660561	0.0511571	12.9124	3.83e-38	3.67e-37	15.2643	15.0673	15.1303	23.4152	23.6364	23.5224
SLC39A7	solute carrier family 39 (zinc transporter); member 7	-1.63148	9015.06	-0.70618	0.0306293	-23.0557	1.29e-117	6.83e-116	181.126	172.403	170.998	107.141	106.953	101.753
SLC41A2	solute carrier family 41 (magnesium transporter); member 2	1.70562	172.065	0.7703	0.136759	5.63253	1.78e-08	4.16e-08	1.80861	2.29218	2.27438	3.36998	3.83838	3.40433
SLC43A2	solute carrier family 43 (amino acid system L transporter); member 2	1.6747	887.595	0.743907	0.0644532	11.5418	8.12e-31	5.96e-30	12.3478	11.7563	10.517	19.1198	19.5118	18.5955
SLC44A1	solute carrier family 44 (choline transporter); member 1	1.86515	2573.04	0.899291	0.0476739	18.8634	2.28e-79	6.08e-78	26.703	27.6692	29.0347	50.7766	49.1751	52.4848
SLC44A5	solute carrier family 44; member 5	1.55254	130.581	0.634628	0.195259	3.25018	0.00115331	0.00179319	0.918509	1.31418	1.58078	1.78102	1.59933	2.34368
SLC47A2	solute carrier family 47 (multidrug and toxin extrusion); member 2	1.95852	85.7308	0.969761	0.196669	4.93093	8.18e-07	1.69e-06	0.776471	0.896497	0.758128	1.57149	1.46465	1.6594
SLC4A3	solute carrier family 4 (anion exchanger); member 3	1.65268	856.511	0.724804	0.0800555	9.05377	1.38e-19	6.17e-19	9.27031	9.29097	9.6137	14.2482	14.3771	17.0387
SLC4A8	solute carrier family 4; sodium bicarbonate cotransporter; member 8	-1.58467	324.867	-0.664184	0.101595	-6.53759	6.25e-11	1.73e-10	6.38222	6.61167	6.14567	3.4922	4.36027	4.02019
SLC6A12	solute carrier family 6 (neurotransmitter transporter); member 12	1.57224	1529.45	0.652825	0.053013	12.3144	7.58e-35	6.45e-34	17.196	17.6039	16.2594	27.309	26.3131	25.4042
SLC7A11	solute carrier family 7 (anionic amino acid transporter light chain; xc- system); member 11	7.00831	466.99	2.80907	0.0984844	28.5229	6.08e-179	6.49e-177	1.89383	2.07824	2.12921	13.3577	13.6027	14.7977
SLC7A2	solute carrier family 7 (cationic amino acid transporter; y+ system); member 2	1.92596	128.337	0.945581	0.15786	5.98999	2.1e-09	5.24e-09	1.5056	1.43643	1.62917	3.03822	2.55892	3.01086
SLC7A5	solute carrier family 7 (amino acid transporter light chain; L system); member 5	1.8096	16529.7	0.855672	0.0263789	32.4377	8.07e-231	1.5e-228	233.453	232.957	221.47	409.548	415.572	397.896
SLC9A3	solute carrier family 9; subfamily A (NHE3; cation proton antiporter 3); member 3	1.58371	184.625	0.663312	0.139791	4.74503	2.08e-06	4.16e-06	2.18738	2.08843	2.14534	3.12552	3.23232	3.62672
SLC9A8	solute carrier family 9; subfamily A (NHE8; cation proton antiporter 8); member 8	1.91962	682.872	0.940823	0.0730478	12.8796	5.87e-38	5.57e-37	7.67002	7.49798	7.61354	14.2133	13.5859	15.1399
SLCO5A1	solute carrier organic anion transporter family; member 5A1	-1.87139	62.6268	-0.904111	0.240718	-3.75589	0.000172729	0.000292688	1.21205	1.13081	1.40334	0.715902	0.57239	0.66718
SMOX	spermine oxidase	-1.54148	6115.45	-0.62432	0.0329712	-18.9353	5.83e-80	1.58e-78	123.033	118.236	113.768	75.4316	76.6161	74.3307
SMPD3	sphingomyelin phosphodiesterase 3; neutral membrane (neutral sphingomyelinase II)	1.7355	54.6957	0.795348	0.344673	2.30754	0.0210245	0.0282185	0.45452	0.448249	0.500042	0.698441	0.63973	1.04354
SMPDL3A	sphingomyelin phosphodiesterase; acid-like 3A	2.66973	135.768	1.41669	0.166341	8.5168	1.64e-17	6.61e-17	1.07948	1.36512	0.983953	3.23029	2.71044	3.13061
SOD2	superoxide dismutase 2; mitochondrial	1.65135	11312.3	0.723648	0.0237991	30.4065	4.51e-203	5.95e-201	131.063	132.957	133.624	217.547	215.236	211.77
SQLE	squalene epoxidase	-1.50689	2205.71	-0.591575	0.0433261	-13.654	1.91e-42	2.07e-41	44.5524	45.9964	45.1489	30.6616	28.5858	29.1848
SRM	spermidine synthase	-1.69616	4998.51	-0.762271	0.0409881	-18.5974	3.37e-77	8.66e-76	104.985	108.313	103.17	59.9437	63.3501	59.9607
ST3GAL6	ST3 beta-galactoside alpha-2;3-sialyltransferase 6	20.312	37.8081	4.34426	0.477781	9.09259	9.67e-20	4.35e-19	0.0473458	0.0509374	0.0483911	0.820668	0.993266	1.11197
ST6GALNAC2	ST6 (alpha-N-acetyl-neuraminyl-2;3-beta-galactosyl-1;3)-N-acetylgalactosaminide alpha-2;6-sialyltransferase 2	1.67584	324.006	0.744886	0.104262	7.14436	9.04e-13	2.78e-12	3.63616	3.9018	3.67772	5.95421	5.82491	6.68891
ST6GALNAC4	ST6 (alpha-N-acetyl-neuraminyl-2;3-beta-galactosyl-1;3)-N-acetylgalactosaminide alpha-2;6-sialyltransferase 4	-1.52138	6485.48	-0.605383	0.0315883	-19.1648	7.29e-82	2.03e-80	114.956	112.174	110.348	73.895	72.7272	71.3198
STARD9	StAR-related lipid transfer (START) domain containing 9	2.04094	579.027	1.02924	0.0970958	10.6002	2.97e-26	1.81e-25	4.9145	5.4503	5.93598	11.1751	10.0673	11.2565
STRA6	stimulated by retinoic acid 6	1.9127	1214.75	0.935609	0.0593396	15.767	5.25e-56	8.42e-55	11.7512	11.2979	11.5816	22.2803	20.2525	22.513
SULT2B1	sulfotransferase family; cytosolic; 2B; member 1	-1.55957	352.795	-0.641149	0.0980673	-6.53784	6.24e-11	1.72e-10	6.89355	6.04117	6.14567	3.99857	4.09091	3.95176
SUOX	sulfite oxidase	1.95962	474.237	0.97057	0.0853653	11.3696	5.92e-30	4.19e-29	5.27432	4.86961	5.30689	10.1449	9.3771	10.1617
SUV39H1	suppressor of variegation 3-9 homolog 1 (Drosophila)	-1.52229	1487.49	-0.60624	0.0510349	-11.8789	1.52e-32	1.2e-31	29.7995	29.452	30.8413	18.2468	20.3199	19.468
SYNJ2	synaptojanin 2	2.35237	1746.52	1.23412	0.0459594	26.8524	7.91e-159	6.76e-157	17.338	16.9927	17.2918	40.5096	39.1246	39.586
TCN1	transcobalamin I (vitamin B12 binding protein; R binder family)	32.2517	191.735	5.0113	0.241551	20.7464	1.32e-95	4.66e-94	0.246198	0.101875	0.177434	5.97167	5.30303	5.50851
THEM4	thioesterase superfamily member 4	1.51638	608.817	0.600636	0.0733798	8.18529	2.72e-16	1.03e-15	7.31966	7.34517	7.16189	11.0528	10.7744	10.7091
TK1	thymidine kinase 1; soluble	-1.71884	5623.65	-0.781432	0.0358303	-21.8093	1.89e-105	7.75e-104	108.602	102.129	100.46	59.9088	60.606	57.4117
TPCN1	two pore segment channel 1	1.6966	1714.53	0.762649	0.0654981	11.6438	2.47e-31	1.85e-30	18.7016	19.8452	19.5823	32.233	31.431	33.1195
TPK1	thiamin pyrophosphokinase 1	-1.66528	266.917	-0.735761	0.115615	-6.36389	1.97e-10	5.24e-10	5.13229	5.91892	6.46828	3.36998	3.40067	3.50697
TRPM7	transient receptor potential cation channel; subfamily M; member 7	2.01031	2585.97	1.00742	0.0457532	22.0185	1.91e-107	8.11e-106	25.8792	27.2719	29.3089	54.6006	53.0471	54.589
TRPM8	transient receptor potential cation channel; subfamily M; member 8	1.60358	70.9889	0.681295	0.224993	3.02807	0.0024612	0.00368404	0.662841	0.896497	0.709736	1.13497	0.993266	1.45411
TRPV1	transient receptor potential cation channel; subfamily V; member 1	1.94229	269.771	0.957759	0.113388	8.44672	3e-17	1.2e-16	2.48092	2.87287	2.79055	5.30815	5.08417	5.09794
TTYH1	tweety family member 1	2.56355	75.5861	1.35814	0.215386	6.30562	2.87e-10	7.57e-10	0.530273	0.702935	0.516172	1.57149	1.43098	1.437
TYMS	thymidylate synthetase	-1.5553	9834.45	-0.63719	0.0293457	-21.7132	1.54e-104	6.16e-103	188.957	184.546	187.112	118.49	118.99	116.449
UGCG	UDP-glucose ceramide glucosyltransferase	1.86041	1475.53	0.89562	0.0538355	16.6362	3.81e-62	7.12e-61	15.965	17.3493	17.0498	31.6743	29.0572	31.1693
UGT8	UDP glycosyltransferase 8	4.22657	75.9367	2.07949	0.21666	9.59792	8.16e-22	4.07e-21	0.378767	0.499186	0.483911	1.92071	1.76768	1.916
UPP1	uridine phosphorylase 1	-1.64713	690.425	-0.719955	0.0727784	-9.89243	4.49e-23	2.37e-22	14.8382	14.13	14.6464	8.20668	8.9899	8.79309
UST	uronyl-2-sulfotransferase	4.28618	432.933	2.09969	0.093278	22.51	3.31e-112	1.54e-110	2.73659	2.53668	2.82282	10.7734	12.138	11.0341
VKORC1	vitamin K epoxide reductase complex; subunit 1	-1.60981	11613.2	-0.686888	0.0372717	-18.4292	7.66e-76	1.91e-74	214.287	201.253	191.097	123.048	128.653	118.57
