# Supplementary material for: Transcriptional, chromatin, and metabolic landscapes of LDHA inhibitor–resistant pancreatic ductal adenocarcinoma
Source: Front Oncol. 2022 Aug 2;12:926437. doi: 10.3389/fonc.2022.926437 (PMC9378957; doi:10.3389/fonc.2022.926437)
Supplement: Supplementary file 1 [file DataSheet_1.zip › Ziped tables/Table S12-Group2vsGroup1_atfc1.5p0.05_1025_genes_meta_gene.xlsx]

## Sheet: Table S12-Group2vsGroup1_atfc1.
Gene_symbol	NAME	Foldchange	baseMean	log2FoldChange	lfcSE	stat	pvalue	padj	X1R	X2R	X3R	X4R	X5R	X6R
ABCA5	ATP-binding cassette; sub-family A (ABC1); member 5	1.61395	721.379	0.690597	0.0750739	9.1989	3.61645e-20	4.62235e-19	8.50331	9.15854	9.72661	13.3147	14.749	15.4729
ABCA8	ATP-binding cassette; sub-family A (ABC1); member 8	1.67649	1397.2	0.745442	0.0523988	14.2263	6.29242e-46	3.34386e-44	13.2758	13.6308	14.356	21.9522	22.9872	23.2816
ABCB6	ATP-binding cassette; sub-family B (MDR/TAP); member 6 (Langereis blood group)	1.66621	1718	0.736568	0.0504825	14.5906	3.22567e-48	1.92145e-46	23.7676	22.7181	23.0503	38.5104	35.7431	40.3451
ABCD3	ATP-binding cassette; sub-family D (ALD); member 3	-1.52137	1454.79	-0.605374	0.0513442	-11.7905	4.36954e-32	1.24081e-30	23.7771	23.7266	24.4375	15.6264	16.3055	14.9234
ALDH8A1	aldehyde dehydrogenase 8 family; member A1	1.62371	114.581	0.699295	0.18379	3.80487	0.00014188	0.000367522	0.776471	0.947435	0.88717	1.23649	1.3667	1.56175
ALDOA	aldolase A; fructose-bisphosphate	1.6593	142401	0.730576	0.0270337	27.0246	7.5883e-161	7.47564e-158	2233.54	2150.71	2136.66	3698.84	3566.93	3443.8
ALDOC	aldolase C; fructose-bisphosphate	2.1358	5115.2	1.09478	0.0331661	33.009	6.04134e-239	2.57905e-235	81.3591	77.6998	79.055	173.073	165.428	165.053
AMD1	adenosylmethionine decarboxylase 1	-1.61616	4473.48	-0.692566	0.0415093	-16.6846	1.69603e-62	1.79512e-60	83.1866	88.0911	92.6851	53.7246	55.5603	52.2751
AQP3	aquaporin 3 (Gill blood group)	1.93002	76.3054	0.948612	0.219449	4.3227	1.54129e-05	4.62713e-05	0.719656	0.651998	0.483911	1.25441	1.25281	1.11347
ATP1B2	ATPase; Na+/K+ transporting; beta 2 polypeptide	1.63497	108.402	0.709261	0.165836	4.27687	1.89537e-05	5.61248e-05	1.41091	1.40587	1.20978	2.45506	2.03107	2.08233
ATP6V0A2	ATPase; H+ transporting; lysosomal V0 subunit a2	-1.86052	487.456	-0.895705	0.0842024	-10.6375	1.99354e-26	4.00176e-25	8.92942	9.32154	9.69435	5.161	4.82143	4.85877
ATP6V1G2	ATPase; H+ transporting; lysosomal 13kDa; V1 subunit G2	1.81379	45.7888	0.859011	0.255108	3.36724	0.000759236	0.0017379	0.662841	0.651998	0.596824	1.09313	1.29078	1.07009
B3GNT4	UDP-GlcNAc:betaGal beta-1;3-N-acetylglucosaminyltransferase 4	1.5382	292.992	0.621246	0.103451	6.00522	1.91068e-09	9.36117e-09	4.83874	4.1463	4.53263	6.95302	6.52981	7.0857
B4GALT6	UDP-Gal:betaGlcNAc beta 1;4- galactosyltransferase; polypeptide 6	-1.51718	230.13	-0.601397	0.186798	-3.2195	0.00128413	0.00281704	0.965855	1.01875	0.983953	0.716806	0.493532	0.70857
CA11	carbonic anhydrase XI	1.77038	3358.92	0.82406	0.0442337	18.6297	1.84611e-77	3.5823e-75	34.6003	35.2894	32.5511	62.0575	56.6043	61.1106
CA14	carbonic anhydrase XIV	1.56804	114.754	0.648966	0.147985	4.38534	1.15804e-05	3.5413e-05	2.47145	2.50612	2.35503	3.65571	3.92927	3.8176
CACNA1A	calcium channel; voltage-dependent; P/Q type; alpha 1A subunit	1.82396	529.86	0.867077	0.102804	8.43427	3.33263e-17	3.38201e-16	6.36328	6.30604	5.74241	9.7844	10.554	12.9133
CACNB4	calcium channel; voltage-dependent; beta 4 subunit	1.87942	156.986	0.910291	0.134289	6.7786	1.21348e-11	7.42524e-11	1.95065	2.21068	2.03243	3.61987	4.08113	3.83206
CHAC1	ChaC glutathione-specific gamma-glutamylcyclotransferase 1	-2.26375	457.984	-1.17871	0.132825	-8.87417	7.04561e-19	8.2538e-18	2.63243	2.42462	2.64538	1.05729	1.17688	1.12793
CHI3L2	chitinase 3-like 2	1.88058	1414.84	0.911179	0.0613783	14.8453	7.46363e-50	4.70871e-48	14.7246	13.4169	14.1947	27.8479	26.7456	24.3228
CHST2	carbohydrate (N-acetylglucosamine-6-O) sulfotransferase 2	-3.19945	261.095	-1.67783	0.169416	-9.90357	4.01675e-23	6.44643e-22	2.47145	2.55706	2.29051	1.00353	0.721316	0.578425
CLIC3	chloride intracellular channel 3	2.47503	256.391	1.30745	0.113206	11.5493	7.44135e-31	1.95691e-29	2.58508	2.68949	2.85508	6.45125	6.35897	6.99894
CNGA4	cyclic nucleotide gated channel alpha 4	1.60234	70.4221	0.68018	0.207935	3.27111	0.00107125	0.00238599	0.984793	0.906685	0.983953	1.43361	1.46161	1.64851
CSAD	cysteine sulfinic acid decarboxylase	1.71611	217.645	0.779144	0.168528	4.62324	3.77793e-06	1.23586e-05	2.23472	2.47556	2.46795	3.51235	3.2649	5.33597
CTPS1	CTP synthase 1	-1.60015	2014.63	-0.67821	0.0448545	-15.1202	1.19146e-51	8.20377e-50	37.1191	38.04	37.2934	23.2424	24.1261	22.3127
CYP2R1	cytochrome P450; family 2; subfamily R; polypeptide 1	-1.51101	253.897	-0.595513	0.12602	-4.72556	2.29484e-06	7.70985e-06	2.93544	2.87287	3.33899	1.98914	2.06904	1.9088
DHFRL1	dihydrofolate reductase-like 1	-2.20554	348.875	-1.14113	0.131931	-8.64947	5.17375e-18	5.64878e-17	3.03013	3.42299	3.20994	1.59489	1.4806	1.28699
DHRS13	dehydrogenase/reductase (SDR family) member 13	1.5962	1268.81	0.674641	0.0523802	12.8797	5.85782e-38	2.32985e-36	16.4574	15.8415	16.1304	25.2674	26.366	24.959
DOLK	dolichol kinase	-2.14925	685.352	-1.10383	0.0852207	-12.9526	2.27088e-38	9.20351e-37	9.92368	9.14835	9.80727	4.13955	4.84041	4.33819
EDEM3	ER degradation enhancer; mannosidase alpha-like 3	-1.75476	2571.92	-0.811272	0.0450489	-18.0087	1.6647e-72	2.7333e-70	38.8709	41.2389	41.6486	21.7192	22.7025	24.0625
ENO2	enolase 2 (gamma; neuronal)	2.13084	18239.9	1.09142	0.0401389	27.1912	8.25996e-163	8.81544e-160	220.395	221.853	220.97	451.14	443.799	503.649
ENTPD7	ectonucleoside triphosphate diphosphohydrolase 7	-1.6	333.691	-0.678076	0.103858	-6.52889	6.62596e-11	3.75315e-10	5.46371	5.47067	6.29085	3.63779	3.54963	3.42717
ENTPD8	ectonucleoside triphosphate diphosphohydrolase 8	2.46658	40.7467	1.30251	0.32956	3.95227	7.74131e-05	0.00020903	0.284075	0.152812	0.225825	0.465924	0.607424	0.549503
EOGT	EGF domain-specific O-linked N-acetylglucosamine (GlcNAc) transferase	-1.53927	315.339	-0.622243	0.111201	-5.59564	2.19812e-08	9.62437e-08	3.99599	4.04443	4.06485	2.90306	2.29682	2.57399
FUT4	fucosyltransferase 4 (alpha (1;3) fucosyltransferase; myeloid-specific)	-1.53814	184.758	-0.621183	0.138618	-4.48125	7.42082e-06	2.33912e-05	3.02066	2.64874	2.82282	1.66657	1.93616	1.86542
GGT7	gamma-glutamyltransferase 7	1.53556	378.533	0.618761	0.10482	5.9031	3.56735e-09	1.69086e-08	4.45998	5.21598	4.09711	7.00678	6.49185	7.50506
GPI	glucose-6-phosphate isomerase	1.82596	97249	0.868658	0.023914	36.3243	6.69077e-289	4.28444e-285	1417.21	1384.4	1352.82	2545.9	2496.89	2465.98
GRIK5	glutamate receptor; ionotropic; kainate 5	1.8849	113.475	0.914489	0.178165	5.13281	2.85444e-07	1.0806e-06	1.19311	1.45681	1.16139	2.2221	2.14497	2.74752
GRIN3B	glutamate receptor; ionotropic; N-methyl-D-aspartate 3B	1.72156	445.552	0.783717	0.0972526	8.05857	7.71929e-16	7.02637e-15	4.85768	4.99186	5.03268	8.09991	7.61178	9.54401
GYS1	glycogen synthase 1 (muscle)	1.67669	9399.11	0.74562	0.0261601	28.5022	1.09935e-178	1.56437e-175	125.324	124.664	124.752	204.72	210.074	207.177
HCN3	hyperpolarization activated cyclic nucleotide gated potassium channel 3	1.61054	713.908	0.687549	0.0677149	10.1536	3.19417e-24	5.43264e-23	10.738	10.5542	10.8557	16.164	16.8181	18.1625
HK2	hexokinase 2	1.68353	14725.6	0.751486	0.0232706	32.2934	8.6665e-229	2.21984e-225	238.168	238.835	236.745	390.516	394.142	404.608
HS3ST3B1	heparan sulfate (glucosamine) 3-O-sulfotransferase 3B1	-2.41385	44.8234	-1.27134	0.359204	-3.53932	0.000401158	0.000967356	0.45452	0.356561	0.41939	0.143361	0.151856	0.202449
IDUA	iduronidase; alpha-L-	1.89358	327.621	0.921119	0.223874	4.11445	3.8811e-05	0.000109604	3.03013	2.99512	3.0809	4.96388	4.27095	7.79427
ISPD	isoprenoid synthase domain containing	1.68748	81.8995	0.75487	0.210299	3.5895	0.000331309	0.000811341	0.767002	0.896497	0.967822	1.52321	1.51856	1.33038
ISYNA1	inositol-3-phosphate synthase 1	1.57557	10382.1	0.655877	0.0387819	16.9119	3.67555e-64	4.27934e-62	132.161	125.825	123.897	193.609	188.909	213.077
KCNC3	potassium channel; voltage gated Shaw related subfamily C; member 3	1.82306	807.085	0.866359	0.079045	10.9603	5.92843e-28	1.28252e-26	9.74377	9.62716	9.33949	15.6084	16.5523	19.5941
KCNJ12	potassium channel; inwardly rectifying subfamily J; member 12	-1.92972	481.586	-0.948389	0.0988301	-9.59615	8.29826e-22	1.19411e-20	7.35754	6.79504	6.87154	3.87075	3.30287	3.61515
KCNJ14	potassium channel; inwardly rectifying subfamily J; member 14	-1.50396	93.1118	-0.588765	0.231445	-2.54387	0.0109633	0.0201041	1.22152	1.35493	1.35495	0.931848	0.56946	1.05563
KCTD21	potassium channel tetramerization domain containing 21	-1.90061	375.546	-0.926465	0.101384	-9.13815	6.35314e-20	8.01622e-19	6.16443	5.94948	5.87146	2.95682	3.49269	2.96443
KCTD7	potassium channel tetramerization domain containing 7	1.50776	2459.14	0.592407	0.0526941	11.2424	2.52482e-29	6.0553e-28	36.0112	39.1912	38.3258	53.1332	53.9279	62.0939
KMT2E	lysine (K)-specific methyltransferase 2E	-1.70302	3974.89	-0.768099	0.0434684	-17.6703	7.10317e-70	1.02214e-67	53.4061	55.593	57.7951	30.751	31.1495	34.7199
LDHA	lactate dehydrogenase A	1.54294	77357.4	0.625681	0.0315243	19.8476	1.15683e-87	2.90501e-85	1079.68	1063.86	1089.74	1704.89	1689.38	1542.96
LDHC	lactate dehydrogenase C	1.52782	70.25	0.61147	0.243568	2.51048	0.0120569	0.0218684	0.700718	0.957622	0.548433	1.25441	1.25281	0.896558
LDHD	lactate dehydrogenase D	1.58333	1423.61	0.662959	0.0634133	10.4546	1.39643e-25	2.64167e-24	20.1314	18.2458	17.1788	29.3174	27.429	30.5119
LPIN3	lipin 3	1.74023	935.878	0.799275	0.258607	3.0907	0.00199687	0.00422779	8.18136	9.07704	9.17818	11.5227	11.56	22.4284
MARS	methionyl-tRNA synthetase	-1.56352	5891.43	-0.6448	0.0298842	-21.5766	2.9783e-103	1.05953e-100	106.225	102.975	104.864	67.4514	65.5828	65.8247
MAT2A	methionine adenosyltransferase II; alpha	1.69329	8545.17	0.759825	0.351135	2.16391	0.0304711	0.0504516	80.1659	89.0691	82.0552	94.5825	96.5994	230.3
MLYCD	malonyl-CoA decarboxylase	-1.54044	501.154	-0.623344	0.0914395	-6.81701	9.29546e-12	5.76778e-11	6.99771	7.34517	6.64571	4.69508	4.85939	4.03451
MOCOS	molybdenum cofactor sulfurase	-1.78848	59.2381	-0.838737	0.229493	-3.65475	0.000257435	0.000640189	1.33515	1.24287	1.14526	0.698886	0.75928	0.621807
MOCS3	molybdenum cofactor synthesis 3	-2.54504	376.429	-1.34769	0.129152	-10.4349	1.71848e-25	3.22706e-24	4.61148	4.11574	3.51642	1.73825	1.57551	1.5039
MPI	mannose phosphate isomerase	1.52838	3432.94	0.612007	0.0358848	17.0547	3.22293e-65	3.96886e-63	50.6506	47.8607	48.6976	75.856	74.2766	72.7658
NANP	N-acetylneuraminic acid phosphatase	-1.72539	670.544	-0.786925	0.0785075	-10.0236	1.20103e-23	1.96948e-22	10.6055	11.4915	11.7752	6.66629	6.79556	5.9867
OGT	O-linked N-acetylglucosamine (GlcNAc) transferase	1.60886	5751	0.686038	0.2698	2.54276	0.0109981	0.0201592	49.4859	56.4691	54.3755	66.2687	67.3292	121.802
OXSM	3-oxoacyl-ACP synthase; mitochondrial	-1.5027	341.397	-0.587556	0.104129	-5.64256	1.67536e-08	7.4192e-08	4.81034	4.73717	5.58111	3.42275	3.24592	3.23918
P2RX6	purinergic receptor P2X; ligand gated ion channel; 6	2.20175	581.314	1.13865	0.08293	13.7302	6.69083e-43	3.13881e-41	5.77619	5.1243	5.58111	11.3972	11.636	12.8121
P4HA1	prolyl 4-hydroxylase; alpha polypeptide I	1.78525	15300.9	0.836128	0.0329055	25.4099	1.95893e-142	1.568e-139	209.164	215.007	223.019	390.803	389.663	362.716
P4HA2	prolyl 4-hydroxylase; alpha polypeptide II	1.76349	7325.78	0.818432	0.0284761	28.741	1.17462e-181	2.14905e-178	115.685	110.931	113.574	201.512	195.932	196.419
PAM	peptidylglycine alpha-amidating monooxygenase	1.50349	5573.11	0.588318	0.0323122	18.2073	4.5178e-74	7.7146e-72	83.3949	84.4134	86.5072	129.581	126.572	122.192
PDE4C	phosphodiesterase 4C; cAMP-specific	1.91583	41.3626	0.937968	0.381316	2.45982	0.0139008	0.0248434	0.198852	0.427874	0.45165	0.430084	0.47455	1.08455
PDE4D	phosphodiesterase 4D; cAMP-specific	-1.85973	74.9557	-0.895096	0.271819	-3.29298	0.000991301	0.00221873	0.662841	0.733498	0.548433	0.448004	0.265748	0.332594
PFKFB4	6-phosphofructo-2-kinase/fructose-2;6-biphosphatase 4	1.90383	2462.88	0.928904	0.0420279	22.102	3.02072e-108	1.20895e-105	27.7731	25.6826	25.6957	48.9937	49.6569	50.7278
PGK1	phosphoglycerate kinase 1	1.86103	75338.7	0.896099	0.0276963	32.3544	1.20137e-229	3.84647e-226	1068.27	1045.58	1086.61	2018.58	1983.33	1892.65
PIK3R1	phosphoinositide-3-kinase; regulatory subunit 1 (alpha)	-1.76099	853.163	-0.81639	0.0937083	-8.71203	2.98483e-18	3.31081e-17	4.5452	4.77792	4.83911	2.86722	2.52461	2.55953
PIK3R3	phosphoinositide-3-kinase; regulatory subunit 3 (gamma)	-1.99281	664.202	-0.994801	0.0821374	-12.1114	9.1888e-34	2.89854e-32	8.63588	8.59823	8.45232	3.85283	4.63161	4.2948
PLA2G6	phospholipase A2; group VI (cytosolic; calcium-independent)	1.64025	311.676	0.713919	0.108119	6.60309	4.02667e-11	2.3115e-10	3.15323	3.19887	2.90347	5.14308	4.68855	5.23474
PLB1	phospholipase B1	1.50276	47.6008	0.587617	0.269449	2.18081	0.0291976	0.0485673	0.587088	0.519561	0.41939	0.609285	0.702334	0.968861
PLOD1	procollagen-lysine; 2-oxoglutarate 5-dioxygenase 1	1.73263	55458.8	0.792962	0.0260714	30.415	3.47448e-203	7.41628e-200	837.964	803.954	803.405	1428	1403.68	1362.19
PNPLA7	patatin-like phospholipase domain containing 7	2.17266	94.1741	1.11946	0.228179	4.90607	9.29175e-07	3.27913e-06	0.577619	0.539936	0.43552	1.05729	0.816226	1.47498
POLR3B	polymerase (RNA) III (DNA directed) polypeptide B	-1.68539	383.269	-0.753084	0.100734	-7.47594	7.66561e-14	5.84714e-13	5.88982	5.86798	5.71015	3.45859	3.28389	3.51393
PPAPDC2	phosphatidic acid phosphatase type 2 domain containing 2	-2.27987	369.616	-1.18895	0.117146	-10.1493	3.33595e-24	5.65126e-23	4.59254	4.07499	3.95194	1.8637	1.82227	1.82204
PRODH	proline dehydrogenase (oxidase) 1	1.70634	186.59	0.770907	0.149044	5.17235	2.31163e-07	8.84789e-07	1.18365	1.23268	1.19365	1.9533	1.86024	2.25586
PTGDS	prostaglandin D2 synthase 21kDa (brain)	2.21582	106.84	1.14784	0.177248	6.4759	9.42504e-11	5.26184e-10	1.14577	1.25306	1.03234	2.45506	2.25886	2.83428
QPRT	quinolinate phosphoribosyltransferase	1.76162	759.31	0.816899	0.0710892	11.4912	1.46101e-30	3.80308e-29	11.4293	11.2266	9.71048	19.6763	18.9061	18.177
RDH14	retinol dehydrogenase 14 (all-trans/9-cis/11-cis)	-1.54883	1123.39	-0.631179	0.0612806	-10.2998	7.05943e-25	1.26271e-23	17.2244	17.4206	17.4369	10.9492	11.2753	11.0624
RIMKLA	ribosomal modification protein rimK-like family member A	2.24491	729.227	1.16666	0.0651268	17.9137	9.22383e-72	1.47662e-69	9.12827	9.70866	9.19431	21.0383	21.2598	20.0858
SCN4B	sodium channel; voltage gated; type IV beta subunit	1.60893	66.7766	0.686103	0.232403	2.95222	0.00315502	0.00642901	0.634434	0.621436	0.709736	0.788486	1.1579	1.15685
SCNN1D	sodium channel; non voltage gated 1 delta subunit	1.77757	254.622	0.829906	0.27617	3.00506	0.00265532	0.00549203	2.03587	2.07824	2.00017	2.70594	2.86628	5.16244
SLC16A14	solute carrier family 16; member 14	-1.50578	580.588	-0.590513	0.0785065	-7.52183	5.40135e-14	4.16467e-13	8.95783	8.73066	9.56531	5.82405	5.88442	6.1313
SLC16A3	solute carrier family 16 (monocarboxylate transporter); member 3	1.56755	38611.1	0.648507	0.0327613	19.7949	3.292e-87	8.10782e-85	649.433	623.035	582.613	957.993	955.004	965.94
SLC16A6	solute carrier family 16; member 6	-1.60756	66.2741	-0.684869	0.238102	-2.87637	0.00402282	0.00801997	0.852225	1.07987	0.967822	0.716806	0.436586	0.621807
SLC18A2	solute carrier family 18 (vesicular monoamine transporter); member 2	-1.80502	148.932	-0.852013	0.161783	-5.2664	1.39124e-07	5.47561e-07	2.12109	2.52649	2.75829	1.34401	1.17688	1.48944
SLC25A13	solute carrier family 25 (aspartate/glutamate carrier); member 13	-1.68501	997.543	-0.752755	0.0661115	-11.3861	4.90217e-30	1.22382e-28	13.219	13.0705	12.872	7.86694	7.00436	8.08349
SLC25A27	solute carrier family 25; member 27	2.02298	41.9744	1.01648	0.357705	2.84168	0.00448771	0.00886263	0.160976	0.224124	0.225825	0.268802	0.455568	0.4772
SLC25A28	solute carrier family 25 (mitochondrial iron transporter); member 28	-1.51939	579.673	-0.603494	0.0931837	-6.47639	9.39431e-11	5.24696e-10	9.43129	8.7001	8.21036	5.77029	4.99227	6.37713
SLC25A32	solute carrier family 25 (mitochondrial folate carrier); member 32	-1.59049	608.094	-0.669474	0.0836141	-8.00671	1.17815e-15	1.05147e-14	8.54119	7.86473	8.80718	5.0714	5.75155	4.88769
SLC26A1	solute carrier family 26 (anion exchanger); member 1	1.91115	85.1274	0.93444	0.457446	2.04273	0.0410788	0.065993	0.596557	0.611248	0.483911	0.573445	0.740298	1.87988
SLC26A2	solute carrier family 26 (anion exchanger); member 2	-1.52512	1136.26	-0.608927	0.0694109	-8.77278	1.74311e-18	1.96341e-17	17.0729	17.9605	19.1468	11.0926	12.5091	11.5107
SLC2A1	solute carrier family 2 (facilitated glucose transporter); member 1	1.55459	9769.32	0.636538	0.0252586	25.2008	3.92728e-140	2.95863e-137	173.854	168.226	168.579	263.139	262.255	260.653
SLC2A3	solute carrier family 2 (facilitated glucose transporter); member 3	1.50995	20228.8	0.594496	0.0225945	26.3115	1.41635e-152	1.29566e-149	344.801	350.469	349.577	525.168	525.934	510.431
SLC35C1	solute carrier family 35 (GDP-fucose transporter); member C1	-1.99218	552.273	-0.994348	0.0922236	-10.7819	4.19016e-27	8.6834e-26	6.53372	7.17198	6.43602	3.53027	3.18898	3.31148
SLC44A5	solute carrier family 44; member 5	2.18655	130.581	1.12865	0.190441	5.92653	3.09396e-09	1.47357e-08	0.918509	1.31418	1.58078	2.54466	2.61952	2.94997
SLC7A11	solute carrier family 7 (anionic amino acid transporter light chain; xc- system); member 11	-1.6765	466.99	-0.745449	0.136683	-5.45384	4.92945e-08	2.06853e-07	1.89383	2.07824	2.12921	1.11105	1.00605	1.41714
SLC7A2	solute carrier family 7 (cationic amino acid transporter; y+ system); member 2	-1.60422	128.337	-0.68187	0.182654	-3.73313	0.000189118	0.000480658	1.5056	1.43643	1.62917	0.949768	1.13892	0.751952
SMPD3	sphingomyelin phosphodiesterase 3; neutral membrane (neutral sphingomyelinase II)	2.16287	54.6957	1.11295	0.340156	3.27187	0.00106838	0.00238044	0.45452	0.448249	0.500042	0.573445	0.66437	1.72081
STRA6	stimulated by retinoic acid 6	1.65103	1214.75	0.723371	0.0599976	12.0567	1.7889e-33	5.56079e-32	11.7512	11.2979	11.5816	18.637	17.938	19.9267
STS	steroid sulfatase (microsomal); isozyme S	1.62645	370.216	0.701729	0.10431	6.72737	1.72753e-11	1.03822e-10	4.35582	4.43155	4.25842	6.68421	8.25717	6.16022
SULT1A1	sulfotransferase family; cytosolic; 1A; phenol-preferring; member 1	2.21982	88.0428	1.15044	0.190299	6.04545	1.48994e-09	7.38741e-09	1.05108	1.21231	0.951692	2.7597	1.97413	2.37154
SUOX	sulfite oxidase	-1.52503	474.237	-0.608841	0.0980622	-6.20873	5.34152e-10	2.76511e-09	5.27432	4.86961	5.30689	2.99266	3.60658	3.41271
TCIRG1	T-cell; immune regulator 1; ATPase; H+ transporting; lysosomal V0 subunit A3	1.55151	5059.4	0.633677	0.0910664	6.95841	3.44142e-12	2.24068e-11	56.957	58.038	53.2141	80.2106	78.8133	99.3155
TCN1	transcobalamin I (vitamin B12 binding protein; R binder family)	1.55163	191.735	0.633785	0.315404	2.00944	0.0444907	0.0708697	0.246198	0.101875	0.177434	0.250882	0.398622	0.187988
TIGAR	TP53 induced glycolysis regulatory phosphatase	-2.2718	659.951	-1.18384	0.0827285	-14.3099	1.8978e-46	1.04314e-44	11.1831	11.084	11.9042	4.74884	5.23903	4.88769
TTYH1	tweety family member 1	2.0934	75.5861	1.06585	0.219213	4.86217	1.16106e-06	4.03411e-06	0.530273	0.702935	0.516172	1.29025	1.30976	1.07009
UMPS	uridine monophosphate synthetase	-1.64702	1772.6	-0.719858	0.0502623	-14.322	1.59407e-46	8.79966e-45	24.1653	25.6826	24.0504	14.82	14.787	14.8511
ZADH2	zinc binding alcohol dehydrogenase domain containing 2	-1.55269	2964	-0.634771	0.0389939	-16.2787	1.39821e-59	1.35658e-57	46.7209	47.2291	48.5524	30.4284	29.7638	30.5264
