# Supplementary material for: Transcriptional, chromatin, and metabolic landscapes of LDHA inhibitor–resistant pancreatic ductal adenocarcinoma
Source: Front Oncol. 2022 Aug 2;12:926437. doi: 10.3389/fonc.2022.926437 (PMC9378957; doi:10.3389/fonc.2022.926437)
Supplement: Supplementary file 1 [file DataSheet_1.zip › Ziped tables/Table S18-Group4vsGroup2_atfc1.5p0.05_4040_genes_meta_gene.xlsx]

## Sheet: Table S18-Group4vsGroup2_atfc1.
Gene_symbol	NAME	Foldchange	baseMean	log2FoldChange	lfcSE	stat	pvalue	padj	X10R	X11R	X12R	X4R	X5R	X6R
AASDH	aminoadipate-semialdehyde dehydrogenase	2.34864	614.491	1.23183	0.0824184	14.946	1.6533e-50	1.10858e-49	12.9006	12.5808	12.4358	5.10724	5.50478	5.81317
ABCA1	ATP-binding cassette; sub-family A (ABC1); member 1	2.26999	1094.4	1.18269	0.0763847	15.4833	4.49587e-54	3.30532e-53	24.5036	23.425	27.2555	9.99944	11.3133	12.4217
ABCB9	ATP-binding cassette; sub-family B (MDR/TAP); member 9	-1.51082	1018.9	-0.595331	0.0618889	-9.61934	6.62575e-22	2.0151e-21	14.1792	13.4105	13.8361	22.0955	21.3737	20.4329
ABCD3	ATP-binding cassette; sub-family D (ALD); member 3	1.7205	1454.79	0.782831	0.0527306	14.8458	7.40134e-50	4.881e-49	26.202	25.8755	26.772	15.6264	16.3055	14.9234
ABHD10	abhydrolase domain containing 10	-1.57325	3716.3	-0.653744	0.0438096	-14.9224	2.35732e-50	1.57404e-49	42.1751	43.2031	43.3754	71.0892	69.6829	65.9693
ABHD13	abhydrolase domain containing 13	1.6106	439.439	0.687599	0.0926878	7.41844	1.18508e-13	2.7059e-13	8.01518	8.12349	8.58506	5.2506	5.06819	5.33597
ABHD17C	abhydrolase domain containing 17C	2.87888	191.795	1.52551	0.150738	10.1202	4.49336e-24	1.46131e-23	3.96942	4.72745	4.35087	1.50529	1.67042	1.46052
ABHD4	abhydrolase domain containing 4	-1.80876	4544.82	-0.855003	0.0460953	-18.5486	8.36855e-77	9.98845e-76	53.32	54.3753	53.294	105.102	100.149	91.8683
ACAD11	acyl-CoA dehydrogenase family; member 11	-1.54815	6271.26	-0.630549	0.0300484	-20.9844	9.10028e-98	1.6392e-96	83.3388	85.1326	83.4334	135.1	130.881	131.751
ACAD8	acyl-CoA dehydrogenase family; member 8	1.6332	632.51	0.707701	0.0733839	9.64383	5.22047e-22	1.59415e-21	12.748	12.6773	12.3525	7.50854	7.83957	8.19917
ACBD3	acyl-CoA binding domain containing 3	-1.5078	5468.68	-0.592445	0.0349299	-16.961	1.59703e-64	1.48212e-63	67.4611	68.7313	66.7301	105.801	104.496	101.788
ACOT1	acyl-CoA thioesterase 1	-1.54049	359.63	-0.623393	0.106716	-5.84162	5.16947e-09	9.73608e-09	4.96178	4.61167	3.88411	6.89926	7.08029	7.10016
ACOT11	acyl-CoA thioesterase 11	1.55767	71.8776	0.63939	0.210076	3.04361	0.00233755	0.00317029	1.46945	1.36999	1.48363	0.896007	1.08197	0.867637
ACOX2	acyl-CoA oxidase 2; branched chain	-3.52996	493.7	-1.81965	0.0883929	-20.5859	3.66854e-94	6.07015e-93	3.81675	3.68548	3.73408	13.3505	13.4582	13.6364
ACOX3	acyl-CoA oxidase 3; pristanoyl	1.66932	350.46	0.739258	0.101276	7.29946	2.88916e-13	6.50518e-13	6.5839	7.10082	6.80137	3.79907	4.36586	4.33819
ACSM3	acyl-CoA synthetase medium-chain family member 3	-1.70977	86.938	-0.773801	0.200054	-3.86796	0.000109751	0.000164627	0.954188	0.945489	1.08355	1.61281	1.82227	1.77866
ACSS1	acyl-CoA synthetase short-chain family member 1	-2.00924	932.519	-1.00665	0.0665541	-15.1253	1.10367e-51	7.61565e-51	11.1258	10.3811	9.93533	21.9343	20.2158	22.1537
ACYP1	acylphosphatase 1; erythrocyte (common) type	-2.6831	996.596	-1.4239	0.0687387	-20.7147	2.5525e-95	4.29564e-94	8.77853	8.83743	8.46837	23.2962	24.0122	24.0191
ADCY5	adenylate cyclase 5	1.8929	91.4356	0.920601	0.18977	4.85114	1.22752e-06	2.05796e-06	1.79387	1.85239	1.95039	0.985608	0.987064	1.04116
AGPAT1	1-acylglycerol-3-phosphate O-acyltransferase 1	-1.50443	10175.9	-0.589214	0.0339076	-17.377	1.23209e-67	1.23084e-66	133.968	135.938	130.043	208.358	208.271	197.026
AGPAT2	1-acylglycerol-3-phosphate O-acyltransferase 2	-1.68103	11042.7	-0.74935	0.0359847	-20.8241	2.618e-96	4.54319e-95	140.991	143.271	136.261	247.244	243.653	230.025
AK1	adenylate kinase 1	-1.70378	3262.32	-0.768741	0.0422985	-18.1742	8.26602e-74	9.22955e-73	41.2973	38.7072	39.3913	69.6377	70.8029	67.1117
AK2	adenylate kinase 2	-1.80122	17017.8	-0.848974	0.0254885	-33.3081	2.94496e-243	2.48132e-241	211.047	206.039	207.442	389.781	384.044	373.576
AK4	adenylate kinase 4	-1.5531	8536.91	-0.63515	0.0303844	-20.9038	4.94388e-97	8.7106e-96	118.109	117.549	113.823	187.05	186.308	180.194
AK5	adenylate kinase 5	-1.75652	951.698	-0.812722	0.0641615	-12.6668	9.0309e-37	4.24591e-36	10.477	10.8635	10.2854	19.2104	19.6464	17.8589
AK8	adenylate kinase 8	2.05775	44.2384	1.04107	0.302584	3.44059	0.000580447	0.000828739	0.973272	1.13845	1.01687	0.698886	0.455568	0.404897
AK9	adenylate kinase 9	1.87181	109.959	0.904431	0.174218	5.19136	2.08758e-07	3.64644e-07	2.44272	2.46985	2.28379	1.41569	1.34772	1.17131
AKR1B1	aldo-keto reductase family 1; member B1 (aldose reductase)	1.7968	4837.86	0.845428	0.0444436	19.0225	1.11083e-80	1.42836e-79	101.22	101.553	100.32	61.4303	57.8571	52.9259
AKR1C1	aldo-keto reductase family 1; member C1	-2.05311	6650.49	-1.03781	0.0344677	-30.1097	3.61408e-199	1.99506e-197	69.713	66.7245	68.1304	147.537	142.65	138.316
ALDH1A1	aldehyde dehydrogenase 1 family; member A1	-1.60268	66216.7	-0.680484	0.0293621	-23.1756	8.01942e-119	1.93782e-117	831.785	822.846	805.529	1383.22	1363.4	1274.15
ALDH1B1	aldehyde dehydrogenase 1 family; member B1	1.63828	2022.96	0.712184	0.0497671	14.3103	1.8862e-46	1.14378e-45	36.2401	36.6618	34.1235	22.0239	22.9303	21.6909
ALDH7A1	aldehyde dehydrogenase 7 family; member A1	-1.52087	30050.3	-0.604901	0.0278478	-21.7217	1.28065e-104	2.53497e-103	368.775	372.542	360.339	582.19	571.529	554.926
ALDH8A1	aldehyde dehydrogenase 8 family; member A1	1.86305	114.581	0.897668	0.171835	5.22402	1.75078e-07	3.07028e-07	2.46181	2.7014	2.48383	1.23649	1.3667	1.56175
ALDOA	aldolase A; fructose-bisphosphate	-2.01084	142401	-1.0078	0.0270985	-37.1901	9.86398e-303	1.43554e-300	1745.36	1725.13	1751.87	3698.84	3566.93	3443.8
ALDOC	aldolase C; fructose-bisphosphate	-3.714	5115.2	-1.89297	0.0358295	-52.8327	0	0	43.8545	45.5186	43.5921	173.073	165.428	165.053
ALG10B	ALG10B; alpha-1;2-glucosyltransferase	1.99649	494.436	0.997466	0.102393	9.7415	2.00564e-22	6.19542e-22	11.1831	10.3425	10.3354	4.76676	5.31496	6.1313
ALG11	ALG11; alpha-1;2-mannosyltransferase	1.57229	445.264	0.652869	0.0983267	6.6398	3.14119e-11	6.52745e-11	7.67167	7.96912	7.6182	5.39396	4.85939	4.84431
ALG3	ALG3; alpha-1;3- mannosyltransferase	-1.71807	4805.78	-0.780785	0.0345224	-22.6168	2.96303e-113	6.54268e-112	54.2933	53.6613	53.6941	96.0341	93.5623	93.6759
ALG5	ALG5; dolichyl-phosphate beta-glucosyltransferase	1.61728	785.757	0.693566	0.0714437	9.70786	2.7913e-22	8.583e-22	16.2785	14.6647	14.5863	9.64104	9.98453	9.12465
ALOXE3	arachidonate lipoxygenase 3	1.53416	46.8501	0.617445	0.283882	2.175	0.0296299	0.036579	1.06869	0.829715	0.750151	0.627205	0.550478	0.578425
ANKH	ANKH inorganic pyrophosphate transport regulator	5.49518	284.967	2.45817	0.133743	18.3798	1.90521e-75	2.20416e-74	6.66023	7.69898	8.18498	1.41569	1.40467	1.37376
AOAH	acyloxyacyl hydrolase (neutrophil)	-1.84218	108.538	-0.881412	0.175876	-5.01154	5.39961e-07	9.23515e-07	1.12594	1.13845	1.36694	2.32962	2.29682	2.22694
AOC2	amine oxidase; copper containing 2 (retina-specific)	-2.07183	130.966	-1.05091	0.175792	-5.97815	2.25681e-09	4.32162e-09	1.62212	1.11915	1.35027	2.5805	3.13203	2.93551
AOC3	amine oxidase; copper containing 3	-1.74191	48.7047	-0.80067	0.296888	-2.69687	0.00699939	0.00912192	0.419843	0.791124	0.616791	0.860167	1.19587	1.18577
AQP1	aquaporin 1 (Colton blood group)	-2.82634	47.7205	-1.49894	0.265156	-5.65305	1.57626e-08	2.8992e-08	0.438927	0.482392	0.483431	1.46945	1.34772	1.24361
ARG2	arginase 2	-1.90922	2354.18	-0.932981	0.0551833	-16.9069	3.99931e-64	3.66636e-63	27.4806	27.3999	24.6883	54.4235	53.1116	47.3874
ARSA	arylsulfatase A	-1.78535	2926.31	-0.836205	0.0419509	-19.9329	2.10815e-88	3.15409e-87	36.8507	35.1568	34.9904	64.5842	62.9443	67.1262
ARSB	arylsulfatase B	1.58647	316.316	0.665821	0.103813	6.41364	1.42088e-10	2.87248e-10	6.16406	5.808	5.83451	3.58403	3.96724	3.88991
ARSK	arylsulfatase family; member K	-2.01481	1509.12	-1.01064	0.0531247	-19.024	1.08025e-80	1.39043e-79	15.1716	14.8963	14.3529	31.0556	30.3712	29.8323
ASAH2B	N-acylsphingosine amidohydrolase (non-lysosomal ceramidase) 2B	1.81423	49.2554	0.859356	0.281826	3.04925	0.00229415	0.00311571	1.14503	0.771828	0.833501	0.609285	0.493532	0.448279
ASH1L	ash1 (absent; small; or homeotic)-like (Drosophila)	1.71539	3861.58	0.778537	0.0567758	13.7125	8.55037e-43	4.72614e-42	72.9191	75.4462	78.8992	42.2019	44.3989	48.4431
ATP13A3	ATPase type 13A3	1.67056	3744.16	0.740329	0.0450524	16.4326	1.11735e-60	9.45794e-60	69.3695	69.8118	67.0968	39.8902	41.7604	44.1338
ATP1A1	ATPase; Na+/K+ transporting; alpha 1 polypeptide	-1.72596	88605.1	-0.787396	0.0229381	-34.327	3.10562e-258	2.88215e-256	1047.79	1051.25	1031.79	1870.34	1858.07	1782.17
ATP1A3	ATPase; Na+/K+ transporting; alpha 3 polypeptide	-1.7423	700.095	-0.80099	0.0776778	-10.3117	6.23927e-25	2.0824e-24	7.519	7.29377	8.08496	14.139	13.5911	13.0579
ATP2A1	ATPase; Ca++ transporting; cardiac muscle; fast twitch 1	2.57773	207.8	1.3661	0.309289	4.41691	1.00124e-05	1.59508e-05	5.32437	5.46068	5.66781	2.00706	1.46161	3.02227
ATP4A	ATPase; H+/K+ exchanging; alpha polypeptide	13.1458	38.7606	3.71653	0.455285	8.1631	3.26542e-16	8.17439e-16	1.03052	1.29281	0.950191	0.0537604	0.113892	0.0867637
ATP5G1	ATP synthase; H+ transporting; mitochondrial Fo complex; subunit C1 (subunit 9)	-1.7096	2684.8	-0.773659	0.0428957	-18.0358	1.01946e-72	1.11212e-71	29.3127	29.5417	29.706	52.3447	51.3843	50.7568
ATP5J2	ATP synthase; H+ transporting; mitochondrial Fo complex; subunit F2	-1.55051	9895.48	-0.632741	0.034955	-18.1016	3.09495e-73	3.41404e-72	122.461	123.261	117.107	196.297	190.276	187.077
ATP6V0A2	ATPase; H+ transporting; lysosomal V0 subunit a2	1.67812	487.456	0.746845	0.0881942	8.46819	2.49232e-17	6.51014e-17	8.28235	7.71828	8.38502	5.161	4.82143	4.85877
ATP6V0C	ATPase; H+ transporting; lysosomal 16kDa; V0 subunit c	-1.54822	7318.31	-0.630612	0.0305538	-20.6394	1.21591e-94	2.02236e-93	91.8311	92.1755	93.5521	149.687	146.029	142.755
ATP6V0E1	ATPase; H+ transporting; lysosomal 9kDa; V0 subunit e1	-1.53463	7005.26	-0.617889	0.0360087	-17.1594	5.34182e-66	5.13224e-65	89.2548	88.8374	86.084	141.533	141.359	130.681
ATP6V1C2	ATPase; H+ transporting; lysosomal 42kDa; V1 subunit C2	-1.63687	81.7866	-0.710941	0.213252	-3.3338	0.000856686	0.00120633	1.10686	1.06126	1.0002	1.8637	1.4806	1.92326
ATP6V1D	ATPase; H+ transporting; lysosomal 34kDa; V1 subunit D	-1.52799	2761.11	-0.611633	0.0482893	-12.666	9.12409e-37	4.28658e-36	34.7134	34.8673	32.7399	53.7425	56.1108	49.6722
ATP6V1F	ATPase; H+ transporting; lysosomal 14kDa; V1 subunit F	-1.69876	9533.34	-0.764483	0.0383383	-19.9405	1.81323e-88	2.71921e-87	110.533	111.954	109.855	199.165	194.053	182.667
ATP6V1G2	ATPase; H+ transporting; lysosomal 13kDa; V1 subunit G2	-1.70283	45.7888	-0.767935	0.267662	-2.86905	0.00411712	0.00547596	0.706099	0.520984	0.750151	1.09313	1.29078	1.07009
ATP7B	ATPase; Cu++ transporting; beta polypeptide	1.72729	524.312	0.78851	0.084956	9.2814	1.6727e-20	4.8709e-20	9.90447	8.93391	9.73529	5.82405	5.29598	5.74087
ATP8A1	ATPase; aminophospholipid transporter (APLT); class I; type 8A; member 1	2.52683	110.879	1.33733	0.183992	7.26841	3.63755e-13	8.16279e-13	2.38547	2.58562	2.46716	0.860167	1.08197	1.05563
ATP8B1	ATPase; aminophospholipid transporter; class I; type 8B; member 1	-1.59345	858.426	-0.67215	0.0708465	-9.48742	2.36834e-21	7.05872e-21	10.7632	9.53207	10.1354	16.7912	16.5903	16.1091
AZIN2	antizyme inhibitor 2	1.6083	444.449	0.68554	0.0967403	7.08639	1.37652e-12	3.02438e-12	8.7022	9.35841	8.10163	4.83844	5.99831	5.7264
B3GALT5	UDP-Gal:betaGlcNAc beta 1;3-galactosyltransferase; polypeptide 5	303.874	28.8435	8.24733	1.21574	6.78381	1.17048e-11	2.47569e-11	1.01144	0.868306	0.916851	0	0	0
B3GALT6	UDP-Gal:betaGal beta 1;3-galactosyltransferase polypeptide 6	2.35679	2096.76	1.23683	0.0552957	22.3675	8.16516e-111	1.77842e-109	43.6064	46.9078	41.8918	19.6226	19.6084	18.1192
B3GAT3	beta-1;3-glucuronyltransferase 3	-2.11145	5395.44	-1.07824	0.0394311	-27.3448	1.2461e-164	4.74963e-163	56.6597	57.2696	57.3615	125.638	118.941	124.26
B3GNT2	UDP-GlcNAc:betaGal beta-1;3-N-acetylglucosaminyltransferase 2	-1.87544	1632.95	-0.907227	0.0520366	-17.4344	4.52289e-68	4.54667e-67	17.8815	17.617	16.67	33.4748	34.1296	32.1749
B3GNT4	UDP-GlcNAc:betaGal beta-1;3-N-acetylglucosaminyltransferase 4	-1.7944	292.992	-0.843499	0.110864	-7.60845	2.77402e-14	6.47946e-14	3.70225	3.47323	4.05081	6.95302	6.52981	7.0857
B3GNTL1	UDP-GlcNAc:betaGal beta-1;3-N-acetylglucosaminyltransferase-like 1	-1.53936	511.512	-0.622327	0.0889728	-6.99458	2.66057e-12	5.77231e-12	6.18314	5.98167	6.50131	10.537	9.37711	9.44278
B4GALNT3	beta-1;4-N-acetyl-galactosaminyl transferase 3	1.91991	290.47	0.941037	0.111653	8.42824	3.50903e-17	9.10271e-17	6.14497	5.47998	6.30127	3.33315	2.86628	3.31148
B4GALT6	UDP-Gal:betaGlcNAc beta 1;4- galactosyltransferase; polypeptide 6	10.3046	230.13	3.36521	0.169679	19.8329	1.54996e-87	2.28427e-86	6.45031	6.07814	7.01808	0.716806	0.493532	0.70857
BCAT1	branched chain amino-acid transaminase 1; cytosolic	1.70287	309.801	0.76797	0.116725	6.57931	4.72644e-11	9.75371e-11	5.20987	5.15195	5.03435	3.42275	2.77137	3.02227
BLVRB	biliverdin reductase B	-1.70748	8385.44	-0.771872	0.0416952	-18.5123	1.64442e-76	1.9482e-75	103.396	104.158	96.4527	185.223	171.749	172.269
CA14	carbonic anhydrase XIV	-6.88956	114.754	-2.78441	0.205044	-13.5796	5.29448e-42	2.86829e-41	0.534345	0.443801	0.633461	3.65571	3.92927	3.8176
CA2	carbonic anhydrase II	10.1855	77.8775	3.34845	0.306672	10.9187	9.38551e-28	3.43037e-27	2.70989	2.08394	1.91705	0.250882	0.132874	0.274752
CACNA2D1	calcium channel; voltage-dependent; alpha 2/delta subunit 1	18.0046	80.9758	4.1703	0.341053	12.2277	2.21086e-34	9.74683e-34	2.17555	2.54703	2.40048	0.161281	0.056946	0.173527
CACNA2D2	calcium channel; voltage-dependent; alpha 2/delta subunit 2	1.94836	85.0934	0.96226	0.201408	4.77766	1.77348e-06	2.95203e-06	1.79387	1.98746	1.53364	0.913927	0.835208	1.01224
CACNB1	calcium channel; voltage-dependent; beta 1 subunit	2.21356	457.033	1.14637	0.102427	11.1921	4.45996e-29	1.69441e-28	9.98081	10.2846	11.4023	4.31876	4.57466	5.63964
CACNB4	calcium channel; voltage-dependent; beta 4 subunit	-1.60382	156.986	-0.681514	0.139761	-4.87627	1.08113e-06	1.81754e-06	2.42364	2.46985	2.1671	3.61987	4.08113	3.83206
CACNG4	calcium channel; voltage-dependent; gamma subunit 4	-1.52213	1070.55	-0.60609	0.0582289	-10.4087	2.26184e-25	7.65929e-25	13.7021	13.2561	13.1193	20.3035	21.3737	20.5485
CACNG7	calcium channel; voltage-dependent; gamma subunit 7	1.56301	149.521	0.644331	0.151653	4.24873	2.14989e-05	3.3553e-05	2.88165	2.56633	2.65053	1.59489	1.87922	1.80758
CACNG8	calcium channel; voltage-dependent; gamma subunit 8	5.87841	517.784	2.55543	0.118878	21.4963	1.68671e-102	3.23378e-101	14.9617	14.1245	18.2203	2.38338	2.75239	3.05119
CAMKMT	calmodulin-lysine N-methyltransferase	-1.54709	503.758	-0.629558	0.0895099	-7.03339	2.01568e-12	4.39477e-12	5.95413	6.48335	5.03435	9.44392	9.22525	8.83544
CAT	catalase	-1.59216	3916.53	-0.670989	0.0405505	-16.547	1.6828e-61	1.45619e-60	49.1216	50.6898	47.0095	82.5581	80.161	75.7013
CDS1	CDP-diacylglycerol synthase (phosphatidate cytidylyltransferase) 1	2.21221	48.3689	1.14549	0.265821	4.30923	1.63823e-05	2.58066e-05	1.01144	1.3507	1.13356	0.465924	0.645388	0.506122
CEL	carboxyl ester lipase	2.76763	66.3062	1.46865	0.233721	6.28377	3.30459e-10	6.57888e-10	1.58395	1.52436	1.36694	0.465924	0.531496	0.636267
CERKL	ceramide kinase-like	1.51628	103.392	0.600535	0.18583	3.23164	0.00123083	0.00170949	1.79387	2.41196	1.91705	1.52321	1.30976	1.28699
CERS1	ceramide synthase 1	-1.6647	3209.27	-0.735266	0.0465783	-15.7856	3.9102e-56	2.99868e-55	38.1866	41.37	38.2077	68.4908	66.7217	64.7113
CES2	carboxylesterase 2	1.60891	3658.56	0.68608	0.0372991	18.394	1.46692e-75	1.7017e-74	77.0412	73.4201	75.9153	48.4919	46.2591	48.6889
CES3	carboxylesterase 3	-1.72312	1138.91	-0.785027	0.0596063	-13.1702	1.30249e-39	6.65109e-39	14.1602	14.4525	14.7196	24.6402	26.5558	25.0313
CHAC1	ChaC glutathione-specific gamma-glutamylcyclotransferase 1	12.1301	457.984	3.60052	0.124414	28.9398	3.76692e-184	1.76714e-182	13.0724	13.2754	13.6027	1.05729	1.17688	1.12793
CHDH	choline dehydrogenase	2.82724	776.514	1.49939	0.070478	21.2746	1.94992e-100	3.65631e-99	19.599	18.9291	19.0038	7.06054	7.08029	6.65188
CHRNA7	cholinergic receptor; nicotinic; alpha 7 (neuronal)	1.72148	116.744	0.783651	0.173733	4.51066	6.46269e-06	1.04399e-05	2.13738	2.14182	2.18377	1.41569	1.13892	1.27253
CHST14	carbohydrate (N-acetylgalactosamine 4-0) sulfotransferase 14	1.5607	1057.57	0.642194	0.0670394	9.57935	9.76554e-22	2.95248e-21	19.8089	19.8746	21.2376	13.8881	12.6041	13.3327
CHST15	carbohydrate (N-acetylgalactosamine 4-sulfate 6-O) sulfotransferase 15	1.52691	1373.1	0.610612	0.052185	11.7009	1.26093e-31	5.13637e-31	24.5417	24.795	24.4216	15.8952	16.875	16.4996
CHST2	carbohydrate (N-acetylglucosamine-6-O) sulfotransferase 2	8.55498	261.095	3.09676	0.165541	18.7069	4.34752e-78	5.29265e-77	6.75565	6.48335	5.85118	1.00353	0.721316	0.578425
CHST3	carbohydrate (chondroitin 6) sulfotransferase 3	1.87284	1455.28	0.905225	0.0533773	16.959	1.65157e-64	1.53051e-63	28.2631	27.6893	29.1392	14.9992	15.774	15.5885
CHST7	carbohydrate (N-acetylglucosamine 6-O) sulfotransferase 7	-1.68397	2524.16	-0.751863	0.050627	-14.851	6.84964e-50	4.52415e-49	31.2783	29.4838	29.0392	51.9326	52.3524	49.947
CKB	creatine kinase; brain	-1.78846	3390.57	-0.838719	0.0423126	-19.822	1.92375e-87	2.8254e-86	41.9652	41.698	40.9749	77.0208	72.0177	78.1452
CKMT1A	creatine kinase; mitochondrial 1A	-3.41148	777.192	-1.7704	0.0801458	-22.0897	3.9719e-108	8.33903e-107	6.18314	5.13266	5.86785	18.9058	20.3487	20.563
CKMT1B	creatine kinase; mitochondrial 1B	-2.77415	231.668	-1.47205	0.268482	-5.48285	4.18523e-08	7.5504e-08	1.10686	2.33478	2.45049	6.21829	5.75155	4.74308
CLCN4	chloride channel; voltage-sensitive 4	1.91182	99.4732	0.934949	0.19232	4.86143	1.16539e-06	1.9556e-06	2.09921	2.16112	2.06708	1.21857	1.02503	1.12793
CLIC1	chloride intracellular channel 1	-1.668	37912.4	-0.738121	0.0342174	-21.5715	3.32578e-103	6.45353e-102	446.732	461.418	435.254	789.024	769.891	726.097
CLIC3	chloride intracellular channel 3	-1.7801	256.391	-0.831961	0.115392	-7.20989	5.59972e-13	1.24593e-12	3.28241	3.99421	3.65073	6.45125	6.35897	6.99894
CMBL	carboxymethylenebutenolidase homolog (Pseudomonas)	-1.73486	6775.28	-0.794822	0.0290415	-27.3685	6.50187e-165	2.48566e-163	80.8579	81.6594	79.3159	144.884	142.631	140.369
COLGALT2	collagen beta(1-O)galactosyltransferase 2	-1.55856	825.774	-0.640214	0.0653189	-9.80136	1.11077e-22	3.45031e-22	9.67547	9.72503	9.83531	15.1963	15.7171	15.5741
COMTD1	catechol-O-methyltransferase domain containing 1	-1.50361	1168.48	-0.588426	0.0564413	-10.4255	1.89756e-25	6.4496e-25	14.3892	15.4944	14.5363	23.0991	22.5506	22.4573
COQ10A	coenzyme Q10A	-1.6223	724.206	-0.69804	0.077006	-9.06474	1.24896e-19	3.54352e-19	9.88539	9.72503	9.00181	16.6299	16.0967	14.6341
COQ10B	coenzyme Q10B	-1.67343	2876.3	-0.742808	0.0434649	-17.0898	1.76675e-65	1.67358e-64	32.6332	32.4747	31.8564	55.1941	56.4145	53.9236
COX16	COX16 cytochrome c oxidase assembly homolog	-1.50714	1705.69	-0.59181	0.0491721	-12.0355	2.3128e-33	9.90967e-33	21.3929	21.2832	20.3708	33.3673	32.2314	31.3217
COX19	COX19 cytochrome c oxidase assembly factor	1.83373	1429.55	0.874783	0.051787	16.8919	5.15722e-64	4.71438e-63	30.305	29.5803	29.4059	16.379	15.9069	17.2804
COX6A1	cytochrome c oxidase subunit VIa polypeptide 1	-1.60429	9255.16	-0.681935	0.0420457	-16.2189	3.70801e-59	3.0286e-58	109.693	114.809	108.288	191.172	181.183	172.154
COX6B1	cytochrome c oxidase subunit VIb polypeptide 1 (ubiquitous)	-1.51542	8564.17	-0.599713	0.0317167	-18.9085	9.71433e-80	1.22815e-78	107.346	104.891	105.655	168.754	161.1	161.511
CPS1	carbamoyl-phosphate synthase 1; mitochondrial	-1.62943	2241.79	-0.704363	0.0434356	-16.2163	3.86922e-59	3.15826e-58	27.4425	27.3034	28.189	47.1658	45.2721	45.4786
CPT1B	carnitine palmitoyltransferase 1B (muscle)	2.62056	224.785	1.38988	0.330556	4.20465	2.61483e-05	4.06163e-05	6.37398	5.4028	6.00121	1.61281	1.72736	3.55731
CPT2	carnitine palmitoyltransferase 2	2.00806	1800.2	1.0058	0.0469008	21.4453	5.04827e-102	9.62102e-101	37.2515	39.0931	37.5576	19.6226	19.02	19.2037
CROT	carnitine O-octanoyltransferase	2.00669	295.185	1.00482	0.116793	8.60341	7.73827e-18	2.05909e-17	5.0572	6.11674	6.10123	3.0285	3.16999	2.63183
CRYZ	crystallin; zeta (quinone reductase)	-1.60107	4769.04	-0.679036	0.0388542	-17.4765	2.16226e-68	2.18737e-67	58.091	58.5046	55.6612	96.4821	96.2767	88.6002
CSGALNACT1	chondroitin sulfate N-acetylgalactosaminyltransferase 1	7.52912	39.9031	2.91248	0.395781	7.35883	1.85531e-13	4.20399e-13	0.820602	1.11915	1.0002	0.0896007	0.056946	0.23137
CTNS	cystinosin; lysosomal cystine transporter	1.66974	453.825	0.739626	0.0933495	7.92319	2.31497e-15	5.62363e-15	7.63351	8.68306	7.7849	5.39396	4.65059	4.68524
CYP20A1	cytochrome P450; family 20; subfamily A; polypeptide 1	1.54491	859.236	0.627521	0.0628256	9.9883	1.71502e-23	5.47463e-23	16.7555	16.0733	16.4366	10.6625	11.1424	10.7442
CYP2R1	cytochrome P450; family 2; subfamily R; polypeptide 1	2.84416	253.897	1.508	0.124555	12.1071	9.68755e-34	4.19576e-33	5.53429	5.88519	5.20105	1.98914	2.06904	1.9088
CYP4V2	cytochrome P450; family 4; subfamily V; polypeptide 2	1.52707	464.865	0.61077	0.0896026	6.81643	9.33292e-12	1.98154e-11	9.0457	9.24264	9.08516	5.91365	6.52981	5.87101
CYP51A1	cytochrome P450; family 51; subfamily A; polypeptide 1	-1.7602	8650.54	-0.815737	0.0289234	-28.2033	5.32206e-175	2.24209e-173	97.5562	98.1379	94.6857	174.972	174.255	171.966
DAD1	defender against cell death 1	-1.63419	5950.37	-0.708573	0.0435692	-16.2632	1.80209e-59	1.48325e-58	71.2206	71.5099	68.8472	123.864	120.346	108.527
DAGLA	diacylglycerol lipase; alpha	2.43021	360.92	1.28108	0.109689	11.6792	1.62751e-31	6.60439e-31	7.49992	7.75687	7.98494	2.9389	3.75844	3.09457
DDAH1	dimethylarginine dimethylaminohydrolase 1	-2.41244	1740.92	-1.27049	0.0541686	-23.4544	1.19267e-121	2.98332e-120	15.1525	14.5875	15.1697	37.704	36.2177	36.6287
DDAH2	dimethylarginine dimethylaminohydrolase 2	-1.55018	6680.21	-0.632433	0.0427545	-14.7922	1.64458e-49	1.0757e-48	82.8045	81.2156	83.2501	132.484	130.198	128.324
DDT	D-dopachrome tautomerase	-1.83906	6561.23	-0.878967	0.0418423	-21.0067	5.70032e-98	1.03259e-96	79.1404	79.6912	78.1991	152.59	146.921	145.069
DHCR24	24-dehydrocholesterol reductase	-1.76655	11007.6	-0.820937	0.0291228	-28.1888	8.01569e-175	3.34387e-173	124.846	125.094	125.659	231.313	226.038	219.541
DHDDS	dehydrodolichyl diphosphate synthase subunit	1.66992	1169.08	0.739779	0.0595214	12.4288	1.82373e-35	8.26194e-35	21.8318	21.8813	23.0046	13.3147	13.9897	13.4918
DHDH	dihydrodiol dehydrogenase (dimeric)	-1.51697	97.1387	-0.601189	0.195825	-3.07004	0.00214033	0.00291764	1.2977	1.40859	1.31693	1.82785	2.22089	2.16909
DHFRL1	dihydrofolate reductase-like 1	6.41259	348.875	2.68091	0.127671	20.9986	6.74972e-98	1.22096e-96	9.71364	9.22334	8.35168	1.59489	1.4806	1.28699
DHRS7	dehydrogenase/reductase (SDR family) member 7	-1.52978	4615.07	-0.613324	0.0385551	-15.9077	5.60264e-57	4.36985e-56	59.4459	56.4592	56.7948	93.4536	90.5442	85.5779
DNMT3B	DNA (cytosine-5-)-methyltransferase 3 beta	2.28898	449.032	1.1947	0.0998494	11.9651	5.41555e-33	2.29355e-32	9.6373	9.74433	9.91866	3.60195	4.28993	5.09014
DOLK	dolichol kinase	3.34334	685.352	1.74129	0.0854033	20.389	2.09259e-92	3.35837e-91	14.6372	15.3594	13.6194	4.13955	4.84041	4.33819
DPM3	dolichyl-phosphate mannosyltransferase polypeptide 3	-1.75087	2187.54	-0.808072	0.0667622	-12.1037	1.00912e-33	4.36762e-33	25.3242	24.8143	25.1384	45.2125	43.6396	45.5509
DPYD	dihydropyrimidine dehydrogenase	-1.90504	6789.15	-0.929823	0.0316151	-29.4107	4.01109e-190	1.99883e-188	76.9267	78.0318	77.4322	148.182	155.539	147.918
DSE	dermatan sulfate epimerase	5.91151	127.645	2.56353	0.193088	13.2765	3.16859e-40	1.64425e-39	3.24424	3.70477	3.80076	0.752646	0.493532	0.607346
DSEL	dermatan sulfate epimerase-like	3.42054	331.297	1.77422	0.113488	15.6335	4.30231e-55	3.23735e-54	7.44267	8.21997	7.96827	2.07874	2.29682	2.63183
EBP	emopamil binding protein (sterol isomerase)	-1.98179	4575.16	-0.986806	0.0419259	-23.5369	1.70899e-122	4.31697e-121	47.5758	50.3811	44.909	99.9227	94.6253	94.0229
EDEM1	ER degradation enhancer; mannosidase alpha-like 1	1.91454	1902.44	0.936998	0.0474081	19.7645	6.01816e-87	8.74853e-86	39.7706	40.6174	40.2248	21.4504	20.7094	22.0235
EDEM3	ER degradation enhancer; mannosidase alpha-like 3	1.99625	2571.92	0.997291	0.0459591	21.6995	2.07348e-104	4.09801e-103	44.198	45.8659	44.2256	21.7192	22.7025	24.0625
ELOVL1	ELOVL fatty acid elongase 1	-1.68231	6448.7	-0.750441	0.0352978	-21.2603	2.64627e-100	4.9548e-99	77.4801	74.6358	74.2316	131.534	132.684	124.246
ELOVL2	ELOVL fatty acid elongase 2	-1.70222	64.8734	-0.767417	0.236257	-3.24823	0.00116127	0.00161815	0.572513	0.656054	0.783491	1.25441	1.08197	1.17131
ELOVL6	ELOVL fatty acid elongase 6	2.16992	251.375	1.11764	0.129884	8.60487	7.64034e-18	2.0343e-17	5.22895	4.86252	5.96787	2.81346	2.14497	2.58845
ELOVL7	ELOVL fatty acid elongase 7	2.17551	336.128	1.12135	0.105169	10.6624	1.52649e-26	5.38265e-26	6.88924	6.83068	6.51798	3.24355	3.01814	3.21026
ENO1	enolase 1; (alpha)	-1.63324	151310	-0.707733	0.02445	-28.9461	3.14099e-184	1.48438e-182	1940.72	1934.88	1926.14	3310.32	3227.38	3125.52
ENO2	enolase 2 (gamma; neuronal)	-1.7308	18239.9	-0.791442	0.0402739	-19.6515	5.61175e-86	7.95018e-85	269.157	253.488	269.671	451.14	443.799	503.649
ENO3	enolase 3 (beta; muscle)	1.67665	88.7589	0.74558	0.206194	3.61592	0.000299281	0.000436847	1.62212	1.96816	2.03374	0.896007	1.21485	1.30146
ENPP1	ectonucleotide pyrophosphatase/phosphodiesterase 1	40.671	455.803	5.34593	0.193696	27.5996	1.12399e-167	4.42923e-166	14.9617	14.5104	14.2862	0.340483	0.360658	0.390437
ENPP3	ectonucleotide pyrophosphatase/phosphodiesterase 3	490.601	46.8415	8.93841	1.20012	7.44793	9.48149e-14	2.17382e-13	1.35495	1.48577	1.667	0	0	0
ENTPD4	ectonucleoside triphosphate diphosphohydrolase 4	1.75367	1716.99	0.810374	0.0638411	12.6936	6.41685e-37	3.03249e-36	34.1981	32.3782	34.5069	19.1387	18.7163	20.8667
ENTPD7	ectonucleoside triphosphate diphosphohydrolase 7	1.62156	333.691	0.697385	0.10783	6.46744	9.96759e-11	2.02852e-10	5.34345	5.76941	5.73449	3.63779	3.54963	3.42717
ENTPD8	ectonucleoside triphosphate diphosphohydrolase 8	2.02907	40.7467	1.02082	0.290385	3.51539	0.000439101	0.000632942	1.24044	0.849011	1.13356	0.465924	0.607424	0.549503
EOGT	EGF domain-specific O-linked N-acetylglucosamine (GlcNAc) transferase	2.78542	315.339	1.47789	0.110263	13.4034	5.77657e-41	3.04823e-40	6.92741	7.23589	7.08476	2.90306	2.29682	2.57399
ETFB	electron-transfer-flavoprotein; beta polypeptide	-1.61709	6537.76	-0.693396	0.0423649	-16.3672	3.27773e-60	2.74724e-59	79.9228	80.7139	82.1498	137.806	134.108	128.642
ETHE1	ethylmalonic encephalopathy 1	-1.57865	2158.05	-0.658692	0.0489496	-13.4566	2.81746e-41	1.49661e-40	26.8318	28.4804	26.8721	44.7108	44.6647	42.9625
ETNK1	ethanolamine kinase 1	-2.00883	4186.56	-1.00636	0.047899	-21.01	5.31269e-98	9.63735e-97	41.9843	44.5152	45.3925	89.9591	90.6391	89.7281
FA2H	fatty acid 2-hydroxylase	-2.16421	425.343	-1.11384	0.0961921	-11.5793	5.24691e-31	2.0986e-30	5.09537	4.65026	4.21751	10.5012	9.35813	10.8455
FAR1	fatty acyl CoA reductase 1	1.5651	5083.78	0.646257	0.0368954	17.516	1.08261e-68	1.10478e-67	95.2852	91.8089	93.3354	60.5343	59.9641	62.1662
FAR2	fatty acyl CoA reductase 2	2.23354	628.578	1.15933	0.0804946	14.4026	4.98147e-47	3.085e-46	13.9693	13.3526	12.4858	6.50501	5.86544	5.81317
FHIT	fragile histidine triad	-1.54042	98.3414	-0.623323	0.19019	-3.27737	0.00104779	0.00146465	1.33586	1.13845	1.0002	1.88162	1.67042	1.87988
FKRP	fukutin related protein	1.94695	606.378	0.961218	0.0823097	11.6781	1.65024e-31	6.69452e-31	11.6983	11.9633	12.8026	6.07493	6.89047	6.18914
FRRS1	ferric-chelate reductase 1	-2.10237	249.441	-1.07202	0.123794	-8.65971	4.72962e-18	1.26773e-17	3.24424	2.62421	2.53384	6.32581	6.13119	5.55288
FUCA2	fucosidase; alpha-L- 2; plasma	-1.54958	8250.36	-0.631876	0.0323273	-19.5462	4.44131e-85	6.20959e-84	100.724	101.032	97.5363	163.145	158.841	151.085
FUT10	fucosyltransferase 10 (alpha (1;3) fucosyltransferase)	1.54765	616.059	0.63008	0.0820376	7.68038	1.58621e-14	3.73567e-14	11.2403	10.6705	11.0022	7.23974	7.28909	7.17247
FUT11	fucosyltransferase 11 (alpha (1;3) fucosyltransferase)	-1.64955	1068.65	-0.722076	0.0600148	-12.0316	2.42321e-33	1.03723e-32	12.9197	13.9508	13.1193	21.6834	22.3988	23.1225
FUT4	fucosyltransferase 4 (alpha (1;3) fucosyltransferase; myeloid-specific)	1.99094	184.758	0.993449	0.141168	7.03733	1.95952e-12	4.27523e-12	3.41599	3.78196	3.48403	1.66657	1.93616	1.86542
G6PC3	glucose 6 phosphatase; catalytic; 3	-1.59549	4206.2	-0.674001	0.0360271	-18.7082	4.24801e-78	5.17643e-77	54.8467	52.8509	51.7271	88.8481	86.463	84.1174
GAD1	glutamate decarboxylase 1 (brain; 67kDa)	-1.51897	882.801	-0.603089	0.0631779	-9.54589	1.34942e-21	4.05587e-21	12.4044	11.4423	11.9191	17.7768	18.6973	18.9145
GALK1	galactokinase 1	-1.69441	3718.57	-0.760779	0.0452177	-16.8248	1.60588e-63	1.44937e-62	46.4499	46.4447	45.1924	81.7696	76.8391	79.9383
GALK2	galactokinase 2	-1.60948	1391.71	-0.686591	0.0564388	-12.1652	4.76053e-34	2.07798e-33	16.9846	15.919	15.1864	26.4681	26.5368	25.8845
GALNT18	polypeptide N-acetylgalactosaminyltransferase 18	1.94405	293.305	0.959066	0.109803	8.73443	2.4489e-18	6.62367e-18	6.25947	6.86927	6.48464	3.60195	3.18898	3.48501
GALNT4	polypeptide N-acetylgalactosaminyltransferase 4	1.80512	417.045	0.852098	0.0971896	8.76738	1.82868e-18	4.97343e-18	9.0457	8.37433	8.55172	4.39044	4.93532	5.30705
GALNT6	polypeptide N-acetylgalactosaminyltransferase 6	-1.91244	1337.19	-0.935412	0.0566876	-16.5012	3.59826e-61	3.08247e-60	13.225	13.7385	13.236	25.2674	27.1632	25.9857
GALT	galactose-1-phosphate uridylyltransferase	1.52155	587.065	0.605542	0.0833118	7.26838	3.63811e-13	8.16279e-13	11.7365	11.5774	11.619	6.68421	8.46597	8.24255
GAPDH	glyceraldehyde-3-phosphate dehydrogenase	-1.87789	581768	-0.909113	0.030812	-29.5051	2.47316e-191	1.247e-189	7229.41	7271.72	7047.02	14316.2	13917.3	13029
GBE1	glucan (1;4-alpha-); branching enzyme 1	-1.73734	13463.4	-0.79688	0.0283054	-28.1529	2.20868e-174	9.15424e-173	181.353	177.424	172.818	316.093	315.044	310.614
GCAT	glycine C-acetyltransferase	-1.7701	1953.32	-0.823832	0.0460032	-17.9081	1.01913e-71	1.09589e-70	24.0646	23.753	23.5881	42.7754	41.9312	44.1049
GCNT1	glucosaminyl (N-acetyl) transferase 1; core 2	2.23007	213.254	1.15709	0.134326	8.61405	7.05224e-18	1.88084e-17	4.73277	4.24505	4.68428	2.3117	2.06904	1.89434
GDPD3	glycerophosphodiester phosphodiesterase domain containing 3	1.75226	134.065	0.809215	0.335454	2.4123	0.0158524	0.0200654	2.72898	2.81717	3.21731	1.45153	1.23383	2.40046
GFOD1	glucose-fructose oxidoreductase domain containing 1	-1.81081	299.194	-0.856632	0.111985	-7.64951	2.01747e-14	4.73393e-14	2.99615	3.29956	3.28399	6.05701	5.61867	6.01562
GFPT1	glutamine--fructose-6-phosphate transaminase 1	-1.52544	5020.81	-0.609227	0.0355769	-17.1242	9.79057e-66	9.30867e-65	62.4802	60.82	62.946	94.3317	99.7314	95.8305
GGPS1	geranylgeranyl diphosphate synthase 1	1.62791	1227.84	0.703018	0.0562689	12.4939	8.06225e-36	3.68498e-35	22.2326	23.0969	21.6544	13.9777	14.3124	13.6942
GGT1	gamma-glutamyltransferase 1	-1.55576	5554.74	-0.637616	0.0313461	-20.3411	5.56308e-92	8.87252e-91	74.6748	74.5007	73.2147	120.638	117.309	114.976
GLA	galactosidase; alpha	-1.66624	3069.55	-0.736596	0.0401774	-18.3336	4.46516e-75	5.11496e-74	37.3088	38.5721	35.7739	63.2402	62.4508	63.8725
GLB1L2	galactosidase; beta 1-like 2	-2.67131	961.308	-1.41755	0.0695383	-20.3851	2.26711e-92	3.6339e-91	8.18693	7.85335	7.9516	23.0095	21.7724	20.6498
GLDC	glycine dehydrogenase (decarboxylating)	-1.81833	1194.12	-0.862613	0.0584377	-14.7612	2.6047e-49	1.6916e-48	15.5533	13.7385	15.0197	28.6006	27.3531	26.3328
GLRB	glycine receptor; beta	-1.64484	413.63	-0.717946	0.0940766	-7.63151	2.32015e-14	5.4332e-14	4.80911	4.95899	5.06769	8.33287	8.5419	8.05456
GLRX2	glutaredoxin 2	-1.59627	888.708	-0.674708	0.0656992	-10.2697	9.65451e-25	3.20156e-24	9.92356	10.6512	9.83531	16.6657	16.9889	15.8778
GLUD2	glutamate dehydrogenase 2	-1.9944	62.5274	-0.995952	0.30852	-3.22816	0.00124591	0.00172969	0.725183	0.559575	0.650131	1.73825	1.59449	0.636267
GNE	glucosamine (UDP-N-acetyl)-2-epimerase/N-acetylmannosamine kinase	2.97701	4822.29	1.57386	0.0341645	46.0672	0	0	109.732	107.554	112.506	37.8473	37.7362	37.4675
GNPDA1	glucosamine-6-phosphate deaminase 1	-1.58653	9936.38	-0.665874	0.0276433	-24.0881	3.33452e-128	8.99057e-127	112.461	113.304	112.206	184.452	185.226	177.359
GPAM	glycerol-3-phosphate acyltransferase; mitochondrial	1.91073	852.456	0.934126	0.0752877	12.4074	2.38198e-35	1.07529e-34	16.393	16.575	16.0032	8.83463	9.20627	8.15579
GPCPD1	glycerophosphocholine phosphodiesterase 1	3.22053	923.01	1.6873	0.0857805	19.67	3.90021e-86	5.55e-85	20.6868	21.8813	22.0711	5.85989	7.13723	7.43276
GPD1	glycerol-3-phosphate dehydrogenase 1 (soluble)	-2.24233	427.361	-1.165	0.0953487	-12.2183	2.48186e-34	1.09265e-33	3.85492	4.53449	4.15083	9.7844	9.62388	9.28372
GPHN	gephyrin	-1.53392	1178.67	-0.617227	0.0572543	-10.7805	4.25773e-27	1.52443e-26	14.9044	15.0313	14.703	23.8338	24.1641	21.9368
GPI	glucose-6-phosphate isomerase	-1.96332	97249	-0.973294	0.0240019	-40.5507	0	0	1257.89	1223.93	1268.15	2545.9	2496.89	2465.98
GPX1	glutathione peroxidase 1	-1.5786	7721.5	-0.658645	0.0403545	-16.3215	6.94416e-60	5.7637e-59	93.9875	97.231	94.419	159.794	153.754	146.399
GPX8	glutathione peroxidase 8 (putative)	-1.79933	2551.05	-0.847458	0.0488892	-17.3343	2.59365e-67	2.57495e-66	27.5379	28.7506	26.7387	51.6996	52.5801	48.1249
GRIN2C	glutamate receptor; ionotropic; N-methyl D-aspartate 2C	2.67491	63.8258	1.41949	0.26065	5.44595	5.15291e-08	9.25184e-08	1.27861	1.58225	2.05041	0.573445	0.702334	0.607346
GSTK1	glutathione S-transferase kappa 1	-1.55143	4422.28	-0.633601	0.0376199	-16.8422	1.19754e-63	1.08465e-62	57.8429	57.231	52.6106	87.97	90.4113	86.7926
GSTM1	glutathione S-transferase mu 1	-1.82985	1792.38	-0.871728	0.0548311	-15.8984	6.49996e-57	5.06049e-56	21.0303	20.492	20.2374	41.1626	37.2237	36.9035
GSTM3	glutathione S-transferase mu 3 (brain)	-1.74074	2004.2	-0.799701	0.0490011	-16.3201	7.10756e-60	5.8955e-59	23.912	24.7564	23.0713	44.2269	42.8993	40.2728
GSTM4	glutathione S-transferase mu 4	-1.55416	945.374	-0.636134	0.0624985	-10.1784	2.47609e-24	8.10713e-24	12.1945	11.9826	12.4192	19.5688	19.988	18.553
GSTT2	glutathione S-transferase theta 2 (gene/pseudogene)	-1.64823	1057.99	-0.720919	0.173968	-4.14397	3.41346e-05	5.27082e-05	12.08	15.205	14.4529	21.8088	25.4738	22.8767
GSTT2B	glutathione S-transferase theta 2B (gene/pseudogene)	-1.87759	1362.63	-0.908883	0.132888	-6.83947	7.94886e-12	1.69189e-11	18.912	14.7998	17.0201	35.1772	31.2064	30.7867
GUK1	guanylate kinase 1	-1.53041	10630.3	-0.613918	0.032569	-18.8498	2.95134e-79	3.69119e-78	143.205	139.797	138.961	224.719	216.604	217.256
HACD1	3-hydroxyacyl-CoA dehydratase 1	-1.7968	1453.43	-0.845429	0.0523981	-16.1347	1.45453e-58	1.17085e-57	16.3357	16.0926	16.1866	30.5897	28.9476	29.5575
HCN1	hyperpolarization activated cyclic nucleotide gated potassium channel 1	2.11448	117.113	1.0803	0.185215	5.83269	5.45414e-09	1.02587e-08	2.44272	2.35408	2.28379	1.34401	1.11994	0.968861
HCN3	hyperpolarization activated cyclic nucleotide gated potassium channel 3	-1.91543	713.908	-0.937672	0.0726734	-12.9025	4.35475e-38	2.12543e-37	9.06479	8.68306	8.48504	16.164	16.8181	18.1625
HEXB	hexosaminidase B (beta polypeptide)	-1.64711	11745.2	-0.719935	0.0346205	-20.7951	4.79602e-96	8.24465e-95	140.934	143.078	136.661	242.495	241.185	223.012
HIBADH	3-hydroxyisobutyrate dehydrogenase	-1.53112	6062.4	-0.614586	0.0355321	-17.2966	4.98555e-67	4.92289e-66	71.7168	72.3396	70.5308	114.026	115.354	105.881
HIBCH	3-hydroxyisobutyryl-CoA hydrolase	-1.52057	2909.67	-0.604614	0.0372173	-16.2455	2.40293e-59	1.97397e-58	38.3775	38.0897	37.1241	59.2619	58.8252	58.0594
HK1	hexokinase 1	-1.55537	19181.2	-0.637254	0.0229445	-27.7737	9.01156e-170	3.62928e-168	258.967	257.964	259.486	415.658	407.98	408.05
HK2	hexokinase 2	-2.76256	14725.6	-1.46601	0.0244411	-59.9812	0	0	140.876	138.659	142.545	390.516	394.142	404.608
HKDC1	hexokinase domain containing 1	-2.47568	971.981	-1.30782	0.0630601	-20.7393	1.5315e-95	2.58759e-94	8.9312	8.64447	8.91846	21.7371	22.4747	22.6887
HMOX1	heme oxygenase 1	-1.63281	3455.06	-0.707356	0.0399046	-17.7262	2.63408e-70	2.7561e-69	42.137	41.5822	41.6084	69.7094	69.7589	69.2519
HS3ST3B1	heparan sulfate (glucosamine) 3-O-sulfotransferase 3B1	6.55058	44.8234	2.71162	0.348141	7.78887	6.76087e-15	1.61693e-14	0.992356	1.02267	1.21691	0.143361	0.151856	0.202449
HSD3B7	hydroxy-delta-5-steroid dehydrogenase; 3 beta- and steroid delta-isomerase 7	-1.59559	7569.3	-0.674088	0.0341443	-19.7423	9.33898e-87	1.34841e-85	92.4799	93.8543	95.0358	155.636	151.173	151.171
HYI	hydroxypyruvate isomerase (putative)	-1.56484	2299.01	-0.646011	0.0507111	-12.739	3.58797e-37	1.71395e-36	27.2898	26.4544	26.722	43.1338	40.9821	44.2206
IDH2	isocitrate dehydrogenase 2 (NADP+); mitochondrial	-1.77353	7292.41	-0.826622	0.0361214	-22.8845	6.62343e-116	1.52018e-114	85.0563	88.3357	85.8006	160.582	156.298	151.996
IDH3B	isocitrate dehydrogenase 3 (NAD+) beta	-1.54315	5703.45	-0.625883	0.035437	-17.6619	8.24849e-70	8.57454e-69	73.6442	68.8278	70.4475	115.137	110.437	109.583
IDH3G	isocitrate dehydrogenase 3 (NAD+) gamma	-1.58952	5085.24	-0.668588	0.0376358	-17.7647	1.32642e-70	1.39356e-69	65.4382	64.4862	63.6795	107.395	102.75	103.683
IDI1	isopentenyl-diphosphate delta isomerase 1	-1.7796	1779.99	-0.83155	0.0538769	-15.4342	9.63313e-54	6.98988e-53	18.8738	19.3536	18.5037	34.4246	35.914	32.6955
IDI2	isopentenyl-diphosphate delta isomerase 2	2.50966	53.5581	1.32749	0.262927	5.04891	4.44346e-07	7.63858e-07	1.22136	1.3314	1.06688	0.376323	0.56946	0.520582
IDS	iduronate 2-sulfatase	-1.52023	6923.05	-0.604288	0.0333444	-18.1226	2.11212e-73	2.33794e-72	93.3387	96.5557	96.5527	143.863	152.748	147.6
IL4I1	interleukin 4 induced 1	1.84662	83.9197	0.884886	0.208274	4.24867	2.15045e-05	3.35577e-05	1.83204	1.7752	1.667	1.16481	0.85419	0.896558
INPP5E	inositol polyphosphate-5-phosphatase E	2.91456	1294.2	1.54328	0.0726214	21.251	3.22884e-100	6.03675e-99	31.202	29.7347	30.4561	10.1428	9.79471	11.93
IP6K1	inositol hexakisphosphate kinase 1	1.56805	1967.38	0.648972	0.0442148	14.6777	8.95732e-49	5.75308e-48	36.0492	36.3145	36.1906	23.5292	23.9363	23.1948
ISCA2	iron-sulfur cluster assembly 2	-1.51217	2458.18	-0.596622	0.0502001	-11.8849	1.41828e-32	5.9359e-32	30.305	30.1785	28.6891	47.2375	45.9934	44.2929
ITPK1	inositol-tetrakisphosphate 1-kinase	-1.66865	4793.75	-0.738683	0.035115	-21.0361	3.06665e-98	5.59466e-97	55.4574	55.6102	56.278	95.156	97.3207	92.5046
ITPKA	inositol-trisphosphate 3-kinase A	-1.52847	587.754	-0.612089	0.0854895	-7.15982	8.0785e-13	1.78844e-12	7.97701	8.31645	7.38482	13.0817	11.8068	11.9879
ITPKB	inositol-trisphosphate 3-kinase B	-1.73557	90.0691	-0.795406	0.207091	-3.84084	0.000122613	0.000183425	1.01144	0.964785	0.983531	2.1325	1.65143	1.47498
ITPR3	inositol 1;4;5-trisphosphate receptor; type 3	-1.50687	38157.1	-0.591556	0.0280396	-21.0971	8.44904e-99	1.55024e-97	472.609	487.351	499.284	723.974	738.476	780.107
KCNG3	potassium channel; voltage gated modifier subfamily G; member 3	-1.7344	179.33	-0.794435	0.141635	-5.60903	2.03466e-08	3.72362e-08	1.75571	1.94887	2.0004	3.22563	3.53065	3.35486
KCNH3	potassium channel; voltage gated eag related subfamily H; member 3	1.65269	307.61	0.724814	0.104456	6.93895	3.95022e-12	8.51548e-12	6.33581	6.96575	6.58466	3.88867	4.3279	4.06343
KCNJ12	potassium channel; inwardly rectifying subfamily J; member 12	2.79867	481.586	1.48474	0.099482	14.9247	2.27507e-50	1.52071e-49	9.61822	10.8828	9.16851	3.87075	3.30287	3.61515
KCNJ14	potassium channel; inwardly rectifying subfamily J; member 14	1.9383	93.1118	0.954789	0.234764	4.06702	4.76189e-05	7.30278e-05	1.33586	1.46647	2.08375	0.931848	0.56946	1.05563
KCNJ4	potassium channel; inwardly rectifying subfamily J; member 4	1.75143	108.871	0.80853	0.170797	4.73387	2.20277e-06	3.64576e-06	2.30914	2.29619	2.21711	1.34401	1.32874	1.30146
KCNK3	potassium channel; two pore domain subfamily K; member 3	-2.60474	366.062	-1.38114	0.110171	-12.5363	4.72344e-36	2.17523e-35	3.37783	2.89435	3.0006	8.15367	7.8016	8.63299
KCNMB3	potassium channel subfamily M regulatory beta subunit 3	2.84784	174.055	1.50987	0.148159	10.1909	2.17818e-24	7.14731e-24	4.02667	3.85914	4.48423	1.48737	1.59449	1.37376
KCNMB4	potassium channel subfamily M regulatory beta subunit 4	-1.55937	644.351	-0.640963	0.0811133	-7.90207	2.74319e-15	6.64749e-15	7.84343	8.41292	8.9518	12.9025	14.3884	12.8989
KCNQ2	potassium channel; voltage gated KQT-like subfamily Q; member 2	-1.60381	3501.56	-0.681507	0.0397279	-17.1543	5.83238e-66	5.58678e-65	43.0911	44.9397	43.9088	74.046	71.3154	70.51
KCTD1	potassium channel tetramerization domain containing 1	1.8108	717.138	0.856625	0.0732016	11.7023	1.24092e-31	5.05646e-31	14.8281	13.7385	14.4196	7.86694	8.1243	8.21363
KCTD11	potassium channel tetramerization domain containing 11	1.81413	361.797	0.859275	0.103545	8.29855	1.05394e-16	2.69095e-16	8.20602	6.7149	7.73489	4.13955	4.42281	4.19358
KCTD12	potassium channel tetramerization domain containing 12	2.13776	101.603	1.0961	0.18967	5.779	7.51478e-09	1.40479e-08	2.2328	2.48914	2.18377	0.985608	1.17688	1.12793
KCTD13	potassium channel tetramerization domain containing 13	-1.59533	1729.48	-0.673858	0.0484178	-13.9176	4.95577e-44	2.82459e-43	21.7746	20.8008	20.4208	34.783	33.8449	33.8378
KCTD15	potassium channel tetramerization domain containing 15	1.66733	2115.88	0.737539	0.0458935	16.0707	4.09643e-58	3.26872e-57	41.2973	43.3381	40.7915	25.3391	24.7525	26.5063
KCTD18	potassium channel tetramerization domain containing 18	2.37876	1114.14	1.25021	0.0632732	19.7589	6.72005e-87	9.75778e-86	25.0188	24.2161	22.7046	11.0567	9.88962	9.90552
KCTD20	potassium channel tetramerization domain containing 20	1.72619	4807.16	0.78759	0.041997	18.7535	1.81325e-78	2.22863e-77	90.3807	92.2913	89.0012	54.5489	55.8261	50.294
KCTD21	potassium channel tetramerization domain containing 21	2.40988	375.546	1.26896	0.103194	12.2969	9.41492e-35	4.18525e-34	7.32817	7.67969	7.16811	2.95682	3.49269	2.96443
KCTD6	potassium channel tetramerization domain containing 6	-1.72091	334.594	-0.783172	0.100672	-7.77944	7.28469e-15	1.73863e-14	3.79767	3.74337	3.91745	6.57669	6.90945	6.65188
KCTD7	potassium channel tetramerization domain containing 7	-1.81235	2459.14	-0.857862	0.054556	-15.7244	1.0288e-55	7.83811e-55	31.3165	30.6223	29.706	53.1332	53.9279	62.0939
KMT2C	lysine (K)-specific methyltransferase 2C	1.53425	3492.83	0.61753	0.0616395	10.0184	1.26517e-23	4.06294e-23	60.8963	65.3931	72.1978	42.184	43.4498	46.3174
KMT2D	lysine (K)-specific methyltransferase 2D	2.02121	3218.68	1.01522	0.105524	9.62071	6.53781e-22	1.98883e-21	59.4841	65.9334	70.1641	28.9769	31.3203	38.3496
KMT2E	lysine (K)-specific methyltransferase 2E	2.66527	3974.89	1.41428	0.0435075	32.5066	8.60157e-232	6.33106e-230	84.8464	84.1485	84.0169	30.751	31.1495	34.7199
L2HGDH	L-2-hydroxyglutarate dehydrogenase	-1.57725	3770.79	-0.657411	0.0375009	-17.5305	8.37876e-69	8.56399e-68	45.782	44.5924	46.6927	73.1142	76.2887	71.3342
L3HYPDH	L-3-hydroxyproline dehydratase (trans-)	1.78381	200.891	0.834962	0.136754	6.10557	1.02435e-09	1.99132e-09	4.31293	4.24505	3.80076	1.91746	2.44868	2.66075
LBR	lamin B receptor	2.09317	2055.39	1.06569	0.05355	19.9009	4.00086e-88	5.9511e-87	41.7553	40.4052	40.6915	19.0312	20.7473	20.0858
LCAT	lecithin-cholesterol acyltransferase	1.80198	147.373	0.849583	0.158432	5.36244	8.21041e-08	1.46002e-07	3.22516	3.22238	3.10062	1.59489	1.95515	1.85096
LCTL	lactase-like	1.77864	68.455	0.830773	0.228205	3.64046	0.00027215	0.000398243	1.66029	1.3507	1.15023	0.788486	0.778262	0.809795
LIPG	lipase; endothelial	4.04013	289.135	2.0144	0.125558	16.0436	6.34161e-58	5.02891e-57	7.34725	6.94645	6.9514	1.57697	1.87922	1.89434
LIPT1	lipoyltransferase 1	1.79314	263.308	0.842488	0.120501	6.99153	2.71896e-12	5.89399e-12	4.92361	4.72745	4.76763	2.97474	2.75239	2.50169
LIPT2	lipoyl(octanoyl) transferase 2 (putative)	5.09042	64.9745	2.34779	0.271712	8.64071	5.58652e-18	1.49523e-17	1.88929	1.67873	1.75035	0.394243	0.341676	0.332594
LPPR2	lipid phosphate phosphatase-related protein type 2	-1.57069	2684.53	-0.651399	0.0396507	-16.4285	1.19665e-60	1.01092e-59	35.6485	34.6937	35.1737	56.5739	57.4395	55.1239
MAN1A1	mannosidase; alpha; class 1A; member 1	3.95354	93.3013	1.98315	0.213778	9.27665	1.74883e-20	5.08681e-20	2.08013	2.2383	2.56718	0.465924	0.588442	0.70857
MANBA	mannosidase; beta A; lysosomal	-1.51612	2155.05	-0.600386	0.0498813	-12.0363	2.28998e-33	9.81519e-33	31.431	28.3454	27.4555	45.7322	45.405	43.7
MAOA	monoamine oxidase A	-1.62222	971.002	-0.697969	0.0622983	-11.2037	3.91249e-29	1.48951e-28	11.4503	11.3845	11.369	19.9093	18.6973	18.0469
MCAT	malonyl CoA:ACP acyltransferase (mitochondrial)	1.88248	748.079	0.912637	0.0832941	10.9568	6.16419e-28	2.26593e-27	13.9693	14.3946	14.8863	7.32934	7.30807	8.71975
MCOLN2	mucolipin 2	1.72001	204.082	0.782417	0.140756	5.5587	2.71799e-08	4.94731e-08	4.31293	3.51182	4.0008	2.09666	2.35377	2.54507
MCOLN3	mucolipin 3	4.80835	91.2197	2.26554	0.220301	10.2838	8.33318e-25	2.76915e-24	2.65264	2.46985	2.68387	0.448004	0.47455	0.70857
MFSD9	major facilitator superfamily domain containing 9	1.64119	458.68	0.714743	0.0900533	7.93688	2.07323e-15	5.04693e-15	8.7022	8.77954	9.1185	5.2506	5.54274	5.7264
MGAT4A	mannosyl (alpha-1;3-)-glycoprotein beta-1;4-N-acetylglucosaminyltransferase; isozyme A	1.9052	291.006	0.929945	0.117595	7.90804	2.61473e-15	6.3398e-15	6.4694	5.75012	5.6178	3.18979	3.53065	2.8632
MGST1	microsomal glutathione S-transferase 1	-1.56722	2932.58	-0.648208	0.0435624	-14.88	4.44602e-50	2.9518e-49	35.4004	35.1568	35.7238	58.5272	58.2178	53.3452
MGST3	microsomal glutathione S-transferase 3	-1.51457	3359.62	-0.598904	0.0472651	-12.6712	8.54203e-37	4.01755e-36	44.3888	42.0067	42.1418	69.6735	63.7036	65.1595
MICAL1	microtubule associated monooxygenase; calponin and LIM domain containing 1	1.7753	1455.15	0.828061	0.071442	11.5907	4.59544e-31	1.84264e-30	30.1905	29.754	29.1225	15.7697	15.6602	19.5797
MICAL2	microtubule associated monooxygenase; calponin and LIM domain containing 2	1.6692	3003.87	0.739153	0.0369715	19.9925	6.40332e-89	9.69354e-88	54.4841	54.3753	54.661	33.3494	33.2944	33.2883
MIF	macrophage migration inhibitory factor (glycosylation-inhibiting factor)	-1.60019	46496.9	-0.678243	0.0324459	-20.9038	4.94465e-97	8.7106e-96	578.028	592.571	577.466	987.257	936.041	929.369
MLYCD	malonyl-CoA decarboxylase	2.17786	501.154	1.12291	0.0923349	12.1613	4.9946e-34	2.17942e-33	9.6373	10.1302	9.13517	4.69508	4.85939	4.03451
MMAA	methylmalonic aciduria (cobalamin deficiency) cblA type	2.00594	239.978	1.00428	0.129253	7.76986	7.85714e-15	1.87247e-14	4.02667	4.90111	4.60093	2.27586	2.50562	2.12571
MMACHC	methylmalonic aciduria (cobalamin deficiency) cblC type; with homocystinuria	2.16564	361.467	1.1148	0.101323	11.0025	3.7186e-28	1.37761e-27	7.59534	7.35166	7.31814	3.78115	3.3788	3.3404
MOCS2	molybdenum cofactor synthesis 2	1.53955	873.456	0.622512	0.0711921	8.74412	2.24755e-18	6.08807e-18	17.0036	17.1539	14.803	11.1105	11.2373	10.108
MOCS3	molybdenum cofactor synthesis 3	6.07898	376.429	2.60383	0.126667	20.5565	6.73433e-94	1.10573e-92	9.67547	9.4356	9.51858	1.73825	1.57551	1.5039
MOGS	mannosyl-oligosaccharide glucosidase	-1.8101	10518.1	-0.856073	0.0308594	-27.7411	2.2313e-169	8.93007e-168	121.697	118.032	116.023	222.281	216.395	217.936
MSMO1	methylsterol monooxygenase 1	-2.23566	2289.02	-1.1607	0.0549929	-21.1064	6.94295e-99	1.27756e-97	20.5723	21.5726	20.3541	49.6746	48.6509	44.2495
MSRB3	methionine sulfoxide reductase B3	12.4468	235.918	3.6377	0.190003	19.1455	1.0545e-81	1.38655e-80	6.43123	6.84997	6.90139	0.519684	0.56946	0.563964
MTHFR	methylenetetrahydrofolate reductase (NAD(P)H)	2.44429	1154.37	1.28941	0.0592641	21.7571	5.92129e-105	1.17938e-103	24.2745	25.1423	24.3049	10.3937	10.4591	9.9489
MTHFSD	methenyltetrahydrofolate synthetase domain containing	2.30799	822.794	1.20664	0.0705265	17.109	1.27135e-65	1.20609e-64	19.0647	17.6749	17.5369	7.52646	8.46597	7.99672
MTM1	myotubularin 1	1.85561	733.232	0.891896	0.0737372	12.0956	1.11414e-33	4.81889e-33	14.7899	13.8157	14.0528	7.77734	7.63077	8.01118
MTMR6	myotubularin related protein 6	1.95805	1091.14	0.96942	0.0596933	16.24	2.62845e-59	2.15647e-58	21.3356	22.1901	21.2876	11.3255	11.1424	11.2793
MTR	5-methyltetrahydrofolate-homocysteine methyltransferase	1.54713	3023.99	0.629592	0.0505743	12.4489	1.41869e-35	6.44297e-35	60.3619	60.7814	60.5788	36.9693	39.5395	43.136
MTRR	5-methyltetrahydrofolate-homocysteine methyltransferase reductase	2.01329	1313.36	1.00955	0.0537547	18.7808	1.08517e-78	1.34278e-77	25.9921	25.316	24.955	12.8846	12.8888	12.8555
NAGS	N-acetylglutamate synthase	3.35964	57.4577	1.74831	0.259754	6.73061	1.68948e-11	3.55348e-11	1.45037	1.58225	1.35027	0.340483	0.47455	0.506122
NAMPT	nicotinamide phosphoribosyltransferase	-1.63569	37898.6	-0.7099	0.0306713	-23.1454	1.61591e-118	3.89004e-117	458.602	472.61	443.939	781.82	779.838	731.996
NANP	N-acetylneuraminic acid phosphatase	1.95296	670.544	0.965665	0.0804279	12.0066	3.2808e-33	1.39778e-32	12.4426	13.1018	11.619	6.66629	6.79556	5.9867
NANS	N-acetylneuraminic acid synthase	-1.55249	3807.59	-0.634581	0.0428353	-14.8144	1.18194e-49	7.75864e-49	45.6293	46.5412	44.7423	71.9852	73.4604	71.3198
NAPRT	nicotinate phosphoribosyltransferase	1.8284	72.0107	0.870585	0.215268	4.04419	5.2504e-05	8.02409e-05	1.88929	1.48577	1.56698	0.842247	0.873172	1.0267
NAT1	N-acetyltransferase 1 (arylamine N-acetyltransferase)	3.22975	45.8081	1.69142	0.285485	5.92474	3.128e-09	5.95162e-09	1.22136	1.21563	1.05021	0.394243	0.360658	0.347055
NAT14	N-acetyltransferase 14 (GCN5-related; putative)	-1.56531	4152.66	-0.646452	0.048056	-13.4521	2.99397e-41	1.58971e-40	52.9193	55.4944	54.511	85.2282	85.9125	88.9039
NDOR1	NADPH dependent diflavin oxidoreductase 1	1.82646	1074.78	0.869046	0.0720346	12.0643	1.63058e-33	7.02415e-33	21.0685	20.2991	23.9882	12.0782	11.8827	12.5518
NDST2	N-deacetylase/N-sulfotransferase (heparan glucosaminyl) 2	1.90268	1459.74	0.928034	0.0556429	16.6784	1.88273e-62	1.66176e-61	28.4157	30.3135	27.6556	15.0171	15.1097	16.0802
NDST3	N-deacetylase/N-sulfotransferase (heparan glucosaminyl) 3	5.05181	40.3297	2.3368	0.337081	6.93246	4.13587e-12	8.90969e-12	0.935104	0.964785	1.11689	0.215042	0.227784	0.173527
NDUFA12	NADH dehydrogenase (ubiquinone) 1 alpha subcomplex; 12	-1.68381	3717.83	-0.751725	0.0433147	-17.355	1.80874e-67	1.79988e-66	43.0911	42.5856	44.2089	76.5369	75.1498	71.5511
NDUFA4	NDUFA4; mitochondrial complex associated	-1.52832	5911.83	-0.611948	0.0407987	-14.9992	7.43058e-51	5.03244e-50	72.9191	74.2498	69.0305	116.606	110.437	109.843
NDUFA6	NADH dehydrogenase (ubiquinone) 1 alpha subcomplex; 6; 14kDa	-1.50329	2843.28	-0.588127	0.0499612	-11.7717	5.46326e-32	2.24544e-31	33.9118	34.2113	35.2571	54.1368	53.0547	51.422
NDUFS3	NADH dehydrogenase (ubiquinone) Fe-S protein 3; 30kDa (NADH-coenzyme Q reductase)	-1.52663	3421.7	-0.610346	0.0432276	-14.1194	2.88631e-45	1.70032e-44	43.6064	42.9136	41.8084	70.1932	65.6018	64.0461
NDUFS5	NADH dehydrogenase (ubiquinone) Fe-S protein 5; 15kDa (NADH-coenzyme Q reductase)	-1.6497	10075.3	-0.722204	0.0405461	-17.8119	5.71248e-71	6.03628e-70	121.64	114.018	116.323	202.981	197.925	191.343
NEU1	sialidase 1 (lysosomal sialidase)	-1.84872	2980.05	-0.886527	0.0435785	-20.3432	5.33275e-92	8.51577e-91	33.8355	34.5972	33.3734	65.7669	65.6018	60.6912
NME1	NME/NM23 nucleoside diphosphate kinase 1	-1.56774	8497.6	-0.648687	0.0426641	-15.2045	3.29989e-52	2.32207e-51	101.755	97.9643	96.6528	163.557	163.112	147.281
NME1-NME2	NME1-NME2 readthrough	-2.4271	1242.92	-1.27923	0.170548	-7.50075	6.34541e-14	1.46403e-13	10.0381	11.5774	9.00181	31.0198	23.5946	21.1414
NME6	NME/NM23 nucleoside diphosphate kinase 6	2.06064	525.517	1.04309	0.0845312	12.3397	5.53573e-35	2.47629e-34	10.706	10.3039	10.8022	5.30436	5.59969	4.90215
NMRK1	nicotinamide riboside kinase 1	2.10214	114.694	1.07186	0.178036	6.02047	1.73907e-09	3.3457e-09	2.57631	2.39267	2.31713	1.30817	1.23383	1.01224
NNT	nicotinamide nucleotide transhydrogenase	-1.70252	473.211	-0.767668	0.0894973	-8.57756	9.69091e-18	2.56853e-17	5.64879	5.4028	5.13437	9.31848	9.62388	9.15357
NOS3	nitric oxide synthase 3 (endothelial cell)	-2.04883	691.605	-1.0348	0.0794457	-13.0252	8.79485e-39	4.3793e-38	7.44267	7.10082	7.16811	14.9992	15.4893	14.8944
NSD1	nuclear receptor binding SET domain protein 1	2.56793	6078.24	1.36061	0.0378563	35.9413	6.92708e-283	8.5303e-281	122.785	128.953	131.16	49.8718	52.4093	49.9036
NUDT1	nudix (nucleoside diphosphate linked moiety X)-type motif 1	-1.7103	2333.16	-0.774252	0.0529247	-14.6293	1.82598e-48	1.16287e-47	26.6409	26.3579	26.2886	47.6855	44.7406	45.8691
NUDT10	nudix (nucleoside diphosphate linked moiety X)-type motif 10	2.11392	42.1101	1.07992	0.295479	3.65482	0.000257363	0.000377166	0.706099	0.868306	0.966861	0.412163	0.37964	0.433819
NUDT11	nudix (nucleoside diphosphate linked moiety X)-type motif 11	2.35706	954.51	1.23699	0.0666654	18.5552	7.40882e-77	8.85118e-76	20.1715	21.6112	19.754	9.26472	9.03543	8.3727
NUDT12	nudix (nucleoside diphosphate linked moiety X)-type motif 12	1.76411	991.31	0.818941	0.0700704	11.6874	1.47844e-31	6.01093e-31	19.828	20.7622	18.1536	10.8238	11.9966	11.1347
NUDT6	nudix (nucleoside diphosphate linked moiety X)-type motif 6	1.63038	361.49	0.705208	0.109283	6.45306	1.09615e-10	2.22691e-10	7.25183	6.57983	6.58466	4.49796	4.27095	4.02005
NUDT7	nudix (nucleoside diphosphate linked moiety X)-type motif 7	-1.50327	153.618	-0.588105	0.156596	-3.75555	0.000172959	0.000256405	1.90838	1.54366	1.71701	2.95682	2.6385	2.35708
OAS2	2'-5'-oligoadenylate synthetase 2; 69/71kDa	-1.90743	251.235	-0.931631	0.118498	-7.86199	3.78093e-15	9.11737e-15	2.80531	2.58562	2.56718	5.53733	5.1631	4.80093
OASL	2'-5'-oligoadenylate synthetase-like	-2.14142	1181.86	-1.09857	0.0683841	-16.0647	4.51162e-58	3.59554e-57	11.5838	10.5162	10.7855	24.7119	24.9993	22.197
OGT	O-linked N-acetylglucosamine (GlcNAc) transferase	1.60159	5751	0.679509	0.26969	2.51959	0.0117491	0.0150261	134.235	123.415	143.179	66.2687	67.3292	121.802
OPLAH	5-oxoprolinase (ATP-hydrolysing)	1.86818	1139.39	0.901635	0.0771605	11.6852	1.51747e-31	6.16371e-31	25.8203	24.0617	27.939	13.1355	13.4962	15.791
ORAI1	ORAI calcium release-activated calcium modulator 1	-1.58875	2738.23	-0.667889	0.0524799	-12.7266	4.20933e-37	2.00778e-36	32.0798	33.8447	29.906	55.7496	51.0236	48.472
ORAI2	ORAI calcium release-activated calcium modulator 2	1.50504	2285.68	0.589798	0.0444879	13.2575	4.0836e-40	2.11137e-39	45.1331	44.9204	44.7423	29.407	30.1055	31.7266
OXSM	3-oxoacyl-ACP synthase; mitochondrial	2.11633	341.397	1.08157	0.105275	10.2737	9.25745e-25	3.0723e-24	6.73657	6.84997	6.9514	3.42275	3.24592	3.23918
P4HA1	prolyl 4-hydroxylase; alpha polypeptide I	-1.88659	15300.9	-0.915778	0.0332989	-27.5018	1.67279e-166	6.51168e-165	199.941	202.007	192.255	390.803	389.663	362.716
P4HA2	prolyl 4-hydroxylase; alpha polypeptide II	-2.34532	7325.78	-1.22978	0.0298718	-41.1687	0	0	84.4266	83.4539	80.4828	201.512	195.932	196.419
PAFAH1B1	platelet-activating factor acetylhydrolase 1b; regulatory subunit 1 (45kDa)	2.03305	7041.93	1.02365	0.030817	33.2169	6.13331e-242	5.0677e-240	144.674	148.172	144.612	72.8812	70.9168	75.4555
PAFAH1B3	platelet-activating factor acetylhydrolase 1b; catalytic subunit 3 (29kDa)	-1.69251	4599.35	-0.759167	0.0403401	-18.8192	5.26129e-79	6.5546e-78	55.0757	53.8736	55.4612	97.1989	91.3224	95.2955
PAFAH2	platelet-activating factor acetylhydrolase 2; 40kDa	3.7042	278.769	1.88916	0.125548	15.0473	3.59604e-51	2.45493e-50	6.43123	6.83068	6.48464	1.98914	1.82227	1.64851
PAM	peptidylglycine alpha-amidating monooxygenase	-1.61812	5573.11	-0.694322	0.0333758	-20.8032	4.0515e-96	6.99293e-95	74.2931	78.9194	75.9819	129.581	126.572	122.192
PAOX	polyamine oxidase (exo-N4-amino)	1.55692	675.697	0.638693	0.0751857	8.49488	1.98146e-17	5.19266e-17	13.1487	11.809	12.8693	8.17159	8.1243	8.47392
PDE12	phosphodiesterase 12	-1.76436	1477.1	-0.819143	0.0546593	-14.9863	9.01863e-51	6.08544e-50	17.2708	16.4978	15.6531	29.3353	30.1624	29.3695
PDE2A	phosphodiesterase 2A; cGMP-stimulated	2.41401	654.764	1.27143	0.0809833	15.6999	1.51411e-55	1.14945e-54	13.6067	14.1437	14.4696	5.89573	5.44783	6.43497
PDE4D	phosphodiesterase 4D; cAMP-specific	5.74124	74.9557	2.52136	0.260926	9.66313	4.32429e-22	1.32238e-21	1.90838	2.12253	1.86704	0.448004	0.265748	0.332594
PDE7A	phosphodiesterase 7A	1.65701	360.83	0.728584	0.102412	7.11424	1.12533e-12	2.47972e-12	5.89688	6.77279	6.81804	3.76323	4.19502	4.04897
PDE8A	phosphodiesterase 8A	2.39883	2160.95	1.26233	0.0465283	27.1303	4.32143e-162	1.58127e-160	49.2743	51.8475	48.3764	21.0741	21.4117	21.0691
PDE8B	phosphodiesterase 8B	1.60985	169.305	0.686926	0.14607	4.70273	2.56702e-06	4.2344e-06	3.28241	3.37675	3.21731	2.18626	1.80329	2.2414
PDHX	pyruvate dehydrogenase complex; component X	-1.50081	9785.25	-0.585743	0.0335558	-17.4558	3.10952e-68	3.14067e-67	124.693	125.248	120.391	193.663	193.047	180.194
PDSS2	prenyl (decaprenyl) diphosphate synthase; subunit 2	-1.59405	1296.66	-0.672699	0.0606823	-11.0856	1.4739e-28	5.51454e-28	16.2212	15.1857	15.1197	25.59	24.6576	25.3495
PDXP	pyridoxal (pyridoxine; vitamin B6) phosphatase	-2.46016	2257.58	-1.29875	0.0502068	-25.868	1.52481e-147	4.94386e-146	21.4502	21.727	21.9878	57.5058	54.2506	51.8992
PFAS	phosphoribosylformylglycinamidine synthase	1.75083	1705.69	0.808037	0.107285	7.53171	5.00819e-14	1.15839e-13	33.4729	32.4361	36.2073	18.7982	17.957	22.6887
PFKFB3	6-phosphofructo-2-kinase/fructose-2;6-biphosphatase 3	-2.27531	7945.51	-1.18606	0.0289361	-40.9891	0	0	74.2549	73.8253	75.6819	173.216	171.294	174.829
PFKP	phosphofructokinase; platelet	-1.68582	27805	-0.753454	0.0267284	-28.1893	7.91345e-175	3.31201e-173	361.16	349.773	354.471	622.904	604.862	604.02
PGAM1	phosphoglycerate mutase 1 (brain)	-1.90701	40613	-0.931312	0.0333246	-27.9467	7.23538e-172	2.9417e-170	502.628	507.843	485.331	1007.94	991.373	909.472
PGD	phosphogluconate dehydrogenase	-1.50902	12455.6	-0.593614	0.0272551	-21.7799	3.59945e-105	7.20283e-104	153.204	152.629	151.214	239.467	235.813	228.246
PGK1	phosphoglycerate kinase 1	-1.93762	75338.7	-0.954288	0.0277874	-34.3425	1.82379e-258	1.70491e-256	995.505	1017.5	970.328	2018.58	1983.33	1892.65
PGM1	phosphoglucomutase 1	-1.71276	8301.57	-0.776322	0.03044	-25.5033	1.81092e-143	5.68443e-142	106.316	106.937	103.621	187.678	186.194	179.659
PGM2L1	phosphoglucomutase 2-like 1	-1.64533	792.534	-0.718379	0.0689266	-10.4224	1.95995e-25	6.65635e-25	9.19837	9.68644	10.0187	15.5726	16.5713	16.3983
PGP	phosphoglycolate phosphatase	-1.55525	1251.81	-0.637145	0.0647127	-9.84575	7.15045e-23	2.23847e-22	14.9235	15.205	15.5031	24.7298	24.1071	23.5997
PHOSPHO2	phosphatase; orphan 2	1.68791	160.878	0.755235	0.148812	5.0751	3.87284e-07	6.67646e-07	3.49233	3.16449	3.18397	1.84578	2.08802	2.01003
PIGF	phosphatidylinositol glycan anchor biosynthesis; class F	-1.96989	839.883	-0.978112	0.0681107	-14.3606	9.13939e-47	5.61113e-46	9.35104	9.12686	8.76843	18.0097	18.6783	18.0324
PIGL	phosphatidylinositol glycan anchor biosynthesis; class L	-2.34435	561.534	-1.22919	0.0858604	-14.3162	1.73454e-46	1.05331e-45	5.38162	5.63434	5.56779	12.0782	13.1355	14.3739
PIGM	phosphatidylinositol glycan anchor biosynthesis; class M	3.4132	418.164	1.77112	0.107343	16.4996	3.69337e-61	3.16183e-60	9.84722	10.5355	10.052	2.72386	2.79035	3.51393
PIGW	phosphatidylinositol glycan anchor biosynthesis; class W	1.96021	448.32	0.971007	0.0902325	10.7612	5.2503e-27	1.87456e-26	9.27471	8.56729	8.71842	4.42628	4.78346	4.61294
PIK3C2A	phosphatidylinositol-4-phosphate 3-kinase; catalytic subunit type 2 alpha	1.72968	3984.25	0.790508	0.0439806	17.974	3.1145e-72	3.37457e-71	81.6403	83.4153	81.283	45.9652	50.0555	49.195
PIK3C2B	phosphatidylinositol-4-phosphate 3-kinase; catalytic subunit type 2 beta	2.05389	356.277	1.03836	0.103797	10.0038	1.46714e-23	4.69623e-23	7.44267	7.83405	8.26833	3.79907	4.23299	3.70192
PIK3R1	phosphoinositide-3-kinase; regulatory subunit 1 (alpha)	9.09364	853.163	3.18486	0.0872911	36.4855	1.88395e-291	2.43714e-289	23.7784	23.232	23.7714	2.86722	2.52461	2.55953
PIK3R3	phosphoinositide-3-kinase; regulatory subunit 3 (gamma)	3.89826	664.202	1.96283	0.0811434	24.1897	2.85859e-129	7.83941e-128	16.2975	15.9575	16.5367	3.85283	4.63161	4.2948
PIKFYVE	phosphoinositide kinase; FYVE finger containing	1.68635	4276.36	0.753908	0.03947	19.1008	2.4876e-81	3.24427e-80	79.293	78.2826	80.3161	47.0941	48.4041	48.3852
PKD2	polycystic kidney disease 2 (autosomal dominant)	3.71151	332.714	1.89201	0.112048	16.8857	5.73363e-64	5.23756e-63	8.01518	7.94983	8.60173	2.15042	2.54359	2.09679
PLA2G15	phospholipase A2; group XV	-1.79813	3112.14	-0.846498	0.0420912	-20.1111	5.90554e-90	9.10135e-89	35.7248	34.9252	35.2237	65.2293	66.1333	62.9037
PLA2G4B	phospholipase A2; group IVB (cytosolic)	5.03021	77.5247	2.33062	0.546183	4.2671	1.98028e-05	3.09967e-05	2.55722	2.54703	2.8339	0.555525	0.265748	0.780873
PLA2G4C	phospholipase A2; group IVC (cytosolic; calcium-independent)	2.39635	300.972	1.26084	0.115004	10.9634	5.72774e-28	2.10791e-27	5.97322	6.15533	5.80117	2.70594	2.35377	2.55953
PLCB1	phospholipase C; beta 1 (phosphoinositide-specific)	1.85973	202.561	0.895093	0.133185	6.7207	1.80853e-11	3.80013e-11	3.72133	4.16787	4.31753	2.18626	2.25886	2.25586
PLCB3	phospholipase C; beta 3 (phosphatidylinositol-specific)	-1.60944	13509.1	-0.686563	0.0279454	-24.568	2.77744e-133	8.06592e-132	176.983	177.25	179.269	284.196	289.703	301.663
PLCE1	phospholipase C; epsilon 1	-1.98971	1015.72	-0.992559	0.0620332	-16.0005	1.26827e-57	1.00264e-56	10.9922	11.288	11.1189	22.7765	21.8483	23.1081
PLCH1	phospholipase C; eta 1	2.17126	111.918	1.11853	0.170969	6.54233	6.05674e-11	1.24448e-10	2.65264	2.7014	2.46716	1.09313	1.23383	1.33038
PLCXD3	phosphatidylinositol-specific phospholipase C; X domain containing 3	4.28627	207.887	2.09972	0.146815	14.3018	2.13203e-46	1.28919e-45	5.0572	5.44139	4.951	1.36193	1.02503	1.27253
PLD1	phospholipase D1; phosphatidylcholine-specific	2.18116	159.086	1.12509	0.157819	7.12903	1.01077e-12	2.2315e-12	3.41599	3.02942	3.61739	1.57697	1.57551	1.56175
PLD3	phospholipase D family; member 3	-1.5096	11066.6	-0.594169	0.0324364	-18.318	5.94962e-75	6.77907e-74	143.262	146.628	142.212	228.733	225.487	211.168
PLD6	phospholipase D family; member 6	-2.19704	1490.2	-1.13556	0.0512184	-22.1709	6.55532e-109	1.39227e-107	14.5418	15.5716	15.1864	33.9228	33.2755	34.2861
PLOD1	procollagen-lysine; 2-oxoglutarate 5-dioxygenase 1	-1.99773	55458.8	-0.99836	0.0262322	-38.0585	0	0	682.073	693.545	682.921	1428	1403.68	1362.19
PMM1	phosphomannomutase 1	-1.51818	3163.24	-0.602343	0.0425471	-14.1571	1.68889e-45	1.00183e-44	41.2782	42.026	41.2583	67.4514	62.7735	62.6868
PMM2	phosphomannomutase 2	2.90801	643.537	1.54003	0.0792679	19.4282	4.45537e-84	6.10266e-83	15.0571	14.9542	14.3362	5.46564	5.35292	4.78646
PNP	purine nucleoside phosphorylase	-2.4116	3878.43	-1.26999	0.0384194	-33.056	1.27556e-239	1.02101e-237	33.8164	35.9479	32.4065	85.3178	83.0083	82.7437
PNPLA3	patatin-like phospholipase domain containing 3	2.08389	237.854	1.05928	0.138679	7.63831	2.20083e-14	5.15662e-14	4.50377	4.80463	4.951	2.16834	1.93616	2.81982
PNPLA7	patatin-like phospholipase domain containing 7	2.3928	94.1741	1.2587	0.203958	6.17137	6.77012e-10	1.32597e-09	2.59539	2.54703	2.80056	1.05729	0.816226	1.47498
POGLUT1	protein O-glucosyltransferase 1	1.5292	403.202	0.612774	0.0929786	6.59049	4.38384e-11	9.05692e-11	7.4045	8.20067	7.6182	5.39396	5.20107	4.91661
POLD1	polymerase (DNA directed); delta 1; catalytic subunit	-1.74933	7434.26	-0.806801	0.0347858	-23.1934	5.30621e-119	1.28706e-117	87.7471	87.2937	89.9014	158.109	153.545	161.033
POLE4	polymerase (DNA-directed); epsilon 4; accessory subunit	-1.5351	1181.85	-0.61833	0.0593075	-10.4258	1.88972e-25	6.42466e-25	14.7517	15.0892	14.3029	24.3714	22.3988	22.3417
POLR1A	polymerase (RNA) I polypeptide A; 194kDa	1.58536	3359.39	0.664807	0.0517495	12.8466	8.98191e-38	4.3556e-37	57.0414	60.82	64.4963	37.2918	38.6853	41.2995
POLR3A	polymerase (RNA) III (DNA directed) polypeptide A; 155kDa	1.56944	2268.69	0.650254	0.0458504	14.1821	1.1827e-45	7.04507e-45	39.8087	41.2928	42.4919	26.9519	26.5938	26.81
POLR3B	polymerase (RNA) III (DNA directed) polypeptide B	2.06304	383.269	1.04477	0.102918	10.1515	3.2636e-24	1.06462e-23	7.30908	6.59913	6.86805	3.45859	3.28389	3.51393
POLR3C	polymerase (RNA) III (DNA directed) polypeptide C (62kD)	1.5229	1281.03	0.606823	0.0633595	9.57746	9.94611e-22	3.00637e-21	23.0914	23.9846	25.3551	17.2571	16.2866	15.0824
POLR3F	polymerase (RNA) III (DNA directed) polypeptide F; 39 kDa	1.84091	566.816	0.880418	0.0814854	10.8046	3.27324e-27	1.17556e-26	10.5342	11.7897	10.5521	5.94949	5.99831	6.23253
POLR3H	polymerase (RNA) III (DNA directed) polypeptide H (22.9kD)	2.45921	830.142	1.2982	0.0679639	19.1013	2.46324e-81	3.21577e-80	18.3204	17.4047	18.7871	7.49062	7.40298	7.70751
PPAP2C	phosphatidic acid phosphatase type 2C	-1.67528	5784.42	-0.744399	0.0384762	-19.347	2.16081e-83	2.93462e-82	67.6138	67.149	67.0635	118.631	117.48	108.903
PPAPDC2	phosphatidic acid phosphatase type 2 domain containing 2	5.23076	369.616	2.38702	0.114735	20.8047	3.92204e-96	6.77862e-95	9.48463	9.64785	9.1185	1.8637	1.82227	1.82204
PPT2	palmitoyl-protein thioesterase 2	-1.56023	2111.99	-0.641761	0.0452834	-14.1721	1.36355e-45	8.10348e-45	25.9921	26.9175	27.0888	42.8471	41.7414	42.7311
PRDM2	PR domain containing 2; with ZNF domain	1.79299	1122.24	0.84237	0.0652383	12.9122	3.84166e-38	1.87715e-37	21.8127	21.5147	22.7712	11.9886	12.0156	13.5207
PRDM6	PR domain containing 6	2.44624	94.708	1.29057	0.208864	6.17896	6.45234e-10	1.26605e-09	1.83204	2.10323	2.25045	1.09313	0.66437	0.824255
PRDX1	peroxiredoxin 1	-1.54602	45283.7	-0.628558	0.0305207	-20.5945	3.07513e-94	5.09485e-93	551.54	548.442	529.24	877.926	865.314	825.311
PRODH	proline dehydrogenase (oxidase) 1	2.23631	186.59	1.16112	0.135719	8.55531	1.17553e-17	3.10603e-17	4.5801	4.16787	4.6176	1.9533	1.86024	2.25586
PSAT1	phosphoserine aminotransferase 1	1.56724	5800.95	0.648222	0.0336685	19.2531	1.3304e-82	1.78413e-81	93.2051	93.7385	89.7514	61.5557	60.6285	57.9726
PTGDS	prostaglandin D2 synthase 21kDa (brain)	-1.77879	106.84	-0.830896	0.183123	-4.53737	5.69614e-06	9.23307e-06	1.06869	1.56295	1.53364	2.45506	2.25886	2.83428
PTGR2	prostaglandin reductase 2	-1.52681	1790.47	-0.610523	0.0500036	-12.2096	2.76347e-34	1.21496e-33	23.4921	22.3637	21.5377	34.2454	35.5723	35.0525
PYGL	phosphorylase; glycogen; liver	-1.79859	19884.3	-0.846862	0.0244742	-34.6023	2.33244e-262	2.29782e-260	235.894	241.254	231.83	443.936	426.848	429.509
PYROXD1	pyridine nucleotide-disulphide oxidoreductase domain 1	2.36578	285.529	1.24231	0.111623	11.1295	9.01469e-29	3.39662e-28	6.64115	5.96237	6.21792	2.7597	2.58155	2.76198
QPRT	quinolinate phosphoribosyltransferase	-2.10881	759.31	-1.07643	0.0758239	-14.1964	9.64125e-46	5.75643e-45	8.47319	9.20405	8.70175	19.6763	18.9061	18.177
RCE1	Ras converting CAAX endopeptidase 1	-1.60504	1883.58	-0.682608	0.0494008	-13.8177	1.99252e-43	1.11922e-42	23.8165	22.576	23.4214	38.2774	39.1219	36.9903
RDH10	retinol dehydrogenase 10 (all-trans)	1.81522	94.2198	0.860141	0.207832	4.13864	3.49377e-05	5.39417e-05	1.90838	1.7945	1.31693	0.788486	1.10096	0.92548
RDH11	retinol dehydrogenase 11 (all-trans/9-cis/11-cis)	-1.69577	5916.52	-0.76194	0.0315612	-24.1417	9.12948e-129	2.49299e-127	69.1023	68.6155	68.4138	121.732	119.587	115.338
RDH14	retinol dehydrogenase 14 (all-trans/9-cis/11-cis)	1.9315	1123.39	0.94972	0.0623871	15.223	2.4878e-52	1.75447e-51	21.8509	20.8972	20.3041	10.9492	11.2753	11.0624
RIMKLA	ribosomal modification protein rimK-like family member A	-2.02976	729.227	-1.02131	0.068135	-14.9895	8.5999e-51	5.80901e-50	9.84722	9.99517	10.2521	21.0383	21.2598	20.0858
RPIA	ribose 5-phosphate isomerase A	-1.50152	2716.55	-0.586422	0.0408831	-14.3439	1.16376e-46	7.11418e-46	30.9157	31.3362	31.5397	48.8324	48.0435	46.8669
RPN1	ribophorin I	-1.7008	30227.8	-0.766211	0.025928	-29.5516	6.2715e-192	3.18727e-190	356.542	358.475	348.803	631.99	613.271	599.928
RRM2	ribonucleotide reductase M2	-2.67463	15546.5	-1.41934	0.0267563	-53.047	0	0	139.731	144.583	140.445	394.584	390.631	373.518
SARDH	sarcosine dehydrogenase	-2.17363	119.504	-1.12011	0.165578	-6.76486	1.33434e-11	2.8167e-11	1.2977	1.29281	1.36694	2.86722	2.79035	3.10903
SAT1	spermidine/spermine N1-acetyltransferase 1	-3.2348	11431.6	-1.69368	0.0381147	-44.4363	0	0	94.9608	90.3425	95.3525	315.914	301.377	308.806
SCD	stearoyl-CoA desaturase (delta-9-desaturase)	-1.52417	98442.2	-0.608022	0.0203104	-29.9364	6.60516e-197	3.53943e-195	1275.27	1275.06	1274.27	1979.41	2013.74	1951.69
SCN4B	sodium channel; voltage gated; type IV beta subunit	1.51649	66.7766	0.600737	0.223345	2.68972	0.00715116	0.00931499	1.79387	1.3507	1.48363	0.788486	1.1579	1.15685
SCN5A	sodium channel; voltage gated; type V alpha subunit	1.63133	170.757	0.706047	0.140947	5.00931	5.46244e-07	9.34136e-07	3.49233	3.22238	3.36734	1.84578	2.35377	2.11125
SCNN1D	sodium channel; non voltage gated 1 delta subunit	1.72027	254.622	0.782636	0.272655	2.87043	0.00409917	0.00545322	6.56481	5.09406	6.48464	2.70594	2.86628	5.16244
SDHA	succinate dehydrogenase complex; subunit A; flavoprotein (Fp)	-1.52147	15950.6	-0.605465	0.0285227	-21.2275	5.32549e-100	9.92774e-99	200.284	200.984	198.623	316.703	306.844	307.288
SDR39U1	short chain dehydrogenase/reductase family 39U; member 1	-1.73585	1515.74	-0.795646	0.0545483	-14.5861	3.44407e-48	2.18034e-47	19.0074	17.7135	17.1034	31.647	32.3643	31.2349
SEPHS2	selenophosphate synthetase 2	1.88158	3646.77	0.911947	0.0397327	22.952	1.40575e-116	3.26742e-115	70.5718	67.9209	66.8301	38.367	36.1987	36.7155
SETD1B	SET domain containing 1B	2.54136	909.175	1.3456	0.0742054	18.1334	1.73597e-73	1.92656e-72	19.5799	18.2151	20.3041	7.66982	7.25113	8.34378
SETD2	SET domain containing 2	1.55452	3230.45	0.636471	0.0399571	15.9289	3.99483e-57	3.13108e-56	57.633	58.6396	60.1954	37.3277	38.4196	39.9691
SETD7	SET domain containing (lysine methyltransferase) 7	1.97662	2273.66	0.983036	0.0448094	21.9381	1.12388e-106	2.31035e-105	43.4728	45.4221	44.5089	22.8482	22.7025	23.2527
SETDB1	SET domain; bifurcated 1	1.5481	1991.83	0.630503	0.0527323	11.9567	5.99175e-33	2.53339e-32	35.7057	36.8355	39.1745	24.1743	23.1391	26.2026
SETDB2	SET domain; bifurcated 2	1.59819	614.097	0.676437	0.0767037	8.81883	1.15666e-18	3.17202e-18	10.6678	10.9793	10.5188	6.72005	6.68167	7.0857
SETMAR	SET domain and mariner transposase fusion gene	1.90588	107.944	0.930456	0.179312	5.18903	2.11393e-07	3.68993e-07	2.3473	1.96816	2.28379	1.02145	1.21485	1.28699
SFXN5	sideroflexin 5	-1.93942	2009	-0.955623	0.0470183	-20.3245	7.81207e-92	1.2413e-90	22.1944	22.0936	22.0044	43.8685	43.26	43.9747
SGMS1	sphingomyelin synthase 1	1.52167	570.306	0.605657	0.0817371	7.40981	1.26481e-13	2.88177e-13	9.80905	9.20405	9.43523	6.48709	6.39694	6.2036
SLC11A1	solute carrier family 11 (proton-coupled divalent metal ion transporter); member 1	1.69139	49.085	0.758211	0.264991	2.86126	0.00421954	0.00560636	0.916021	0.906898	1.06688	0.573445	0.645388	0.535043
SLC12A2	solute carrier family 12 (sodium/potassium/chloride transporter); member 2	1.61882	1765.67	0.69494	0.0522894	13.2903	2.63656e-40	1.37095e-39	33.4729	32.2045	33.7068	20.3035	21.8483	20.5341
SLC15A2	solute carrier family 15 (oligopeptide transporter); member 2	1.7378	118.081	0.797261	0.181158	4.4009	1.07801e-05	1.71398e-05	2.76715	2.16112	2.38381	1.30817	1.30976	1.64851
SLC16A1	solute carrier family 16 (monocarboxylate transporter); member 1	-2.23819	16872.7	-1.16234	0.0284182	-40.9011	0	0	166.983	168.779	166.183	385.785	390.593	369.483
SLC16A13	solute carrier family 16; member 13	2.92593	385.159	1.5489	0.103055	15.0298	4.68483e-51	3.19141e-50	8.66403	8.60588	8.55172	3.13603	2.88526	2.97889
SLC16A14	solute carrier family 16; member 14	1.8158	580.588	0.860607	0.0804218	10.7012	1.00506e-26	3.56166e-26	10.706	10.4004	10.6855	5.82405	5.88442	6.1313
SLC16A3	solute carrier family 16 (monocarboxylate transporter); member 3	-2.16758	38611.1	-1.11609	0.0330039	-33.8168	1.11651e-250	9.79389e-249	435.492	433.806	433.087	957.993	955.004	965.94
SLC16A5	solute carrier family 16 (monocarboxylate transporter); member 5	1.55963	1559.29	0.641206	0.0520327	12.3231	6.79951e-35	3.03419e-34	31.1065	29.6768	32.0898	19.748	20.4436	20.563
SLC16A6	solute carrier family 16; member 6	2.22199	66.2741	1.15185	0.241087	4.77776	1.77261e-06	2.95097e-06	1.20228	1.31211	1.36694	0.716806	0.436586	0.621807
SLC16A9	solute carrier family 16; member 9	2.57493	367.008	1.36453	0.105891	12.8863	5.37946e-38	2.61957e-37	7.57625	7.29377	7.63487	3.11811	2.71443	3.06565
SLC17A7	solute carrier family 17 (vesicular glutamate transporter); member 7	-2.5642	262.206	-1.35851	0.118913	-11.4244	3.15815e-30	1.23955e-29	2.88165	2.39267	2.26712	6.68421	6.45388	6.5362
SLC18A2	solute carrier family 18 (vesicular monoamine transporter); member 2	2.22454	148.932	1.15351	0.164917	6.9945	2.66207e-12	5.77457e-12	3.07249	3.10661	2.63386	1.34401	1.17688	1.48944
SLC20A1	solute carrier family 20 (phosphate transporter); member 1	-1.67882	36536.5	-0.747449	0.0219005	-34.1294	2.707e-255	2.42437e-253	421.541	414.665	425.035	722.576	725.948	711.188
SLC22A4	solute carrier family 22 (organic cation/zwitterion transporter); member 4	1.51429	55.4176	0.598638	0.246498	2.42858	0.0151582	0.0192057	1.18319	1.38929	0.883511	0.788486	0.66437	0.853176
SLC25A13	solute carrier family 25 (aspartate/glutamate carrier); member 13	2.91764	997.543	1.5448	0.0658019	23.4766	7.07523e-122	1.77672e-120	21.3929	21.7848	22.6546	7.86694	7.00436	8.08349
SLC25A22	solute carrier family 25 (mitochondrial carrier: glutamate); member 22	-1.81184	2789.67	-0.857457	0.0388594	-22.0656	6.76121e-108	1.41258e-106	32.6714	31.5678	32.8899	59.1006	59.4896	60.9081
SLC25A25	solute carrier family 25 (mitochondrial carrier; phosphate carrier); member 25	-2.07688	2185.91	-1.05442	0.0488429	-21.5879	2.33215e-103	4.55303e-102	22.2517	21.1288	23.7714	48.9937	45.4809	47.9225
SLC25A27	solute carrier family 25; member 27	3.28976	41.9744	1.71798	0.312986	5.48901	4.04185e-08	7.29893e-08	1.5267	1.13845	1.23358	0.268802	0.455568	0.4772
SLC25A28	solute carrier family 25 (mitochondrial iron transporter); member 28	2.00881	579.673	1.00634	0.0942482	10.6776	1.29597e-26	4.57735e-26	10.7251	11.5967	11.569	5.77029	4.99227	6.37713
SLC25A32	solute carrier family 25 (mitochondrial folate carrier); member 32	2.44115	608.094	1.28756	0.0839176	15.3431	3.9376e-53	2.83308e-52	12.748	12.4071	12.3191	5.0714	5.75155	4.88769
SLC25A34	solute carrier family 25; member 34	1.75434	56.0522	0.810932	0.249464	3.2507	0.00115121	0.00160482	1.01144	0.945489	1.36694	0.555525	0.721316	0.665188
SLC26A1	solute carrier family 26 (anion exchanger); member 1	2.14332	85.1274	1.09985	0.447675	2.4568	0.0140182	0.0178142	2.53814	1.89098	2.31713	0.573445	0.740298	1.87988
SLC26A10	solute carrier family 26; member 10	2.23948	49.7091	1.16316	0.285223	4.07808	4.54097e-05	6.97317e-05	1.46945	0.945489	1.5003	0.519684	0.531496	0.723031
SLC26A2	solute carrier family 26 (anion exchanger); member 2	1.83047	1136.26	0.872212	0.0705013	12.3716	3.72443e-35	1.6754e-34	19.9616	21.8234	21.1709	11.0926	12.5091	11.5107
SLC27A3	solute carrier family 27 (fatty acid transporter); member 3	3.43091	119.973	1.77859	0.211014	8.42879	3.49249e-17	9.06164e-17	3.41599	3.41534	3.90078	0.985608	0.816226	1.3593
SLC27A5	solute carrier family 27 (fatty acid transporter); member 5	-1.55778	301.888	-0.63949	0.10687	-5.9838	2.17994e-09	4.17753e-09	3.83584	3.74337	3.81743	6.14661	6.09322	5.88547
SLC29A1	solute carrier family 29 (equilibrative nucleoside transporter); member 1	-2.06615	5378.59	-1.04695	0.0318236	-32.8984	2.31506e-237	1.77539e-235	59.6558	57.3468	58.2117	123.04	124.788	121.484
SLC29A3	solute carrier family 29 (equilibrative nucleoside transporter); member 3	2.03971	248.527	1.02836	0.119837	8.58135	9.37661e-18	2.48574e-17	5.30529	5.15195	4.90099	2.83138	2.39173	2.4583
SLC2A1	solute carrier family 2 (facilitated glucose transporter); member 1	-2.95263	9769.32	-1.562	0.0271282	-57.5783	0	0	85.1899	88.7409	87.0842	263.139	262.255	260.653
SLC2A10	solute carrier family 2 (facilitated glucose transporter); member 10	1.51266	667.901	0.597087	0.0733532	8.13989	3.95632e-16	9.88077e-16	12.5571	12.8316	13.1193	8.40455	8.65579	8.89328
SLC2A3	solute carrier family 2 (facilitated glucose transporter); member 3	-3.10672	20228.8	-1.63539	0.023755	-68.8442	0	0	166.926	162.258	163.616	525.168	525.934	510.431
SLC2A6	solute carrier family 2 (facilitated glucose transporter); member 6	1.96212	762.688	0.97241	0.0707406	13.7461	5.37222e-43	2.98405e-42	15.9922	15.5716	16.9367	8.35079	8.37106	8.50284
SLC30A1	solute carrier family 30 (zinc transporter); member 1	-1.59766	1406.69	-0.675963	0.0534415	-12.6487	1.13798e-36	5.32876e-36	18.4731	19.1992	18.5704	30.751	30.6939	30.2082
SLC30A6	solute carrier family 30 (zinc transporter); member 6	1.9442	1772.05	0.959176	0.051916	18.4755	3.249e-76	3.80347e-75	34.7706	36.1408	35.3904	18.4578	18.1658	19.088
SLC30A7	solute carrier family 30 (zinc transporter); member 7	1.66867	979.526	0.738695	0.0654722	11.2826	1.59981e-29	6.14171e-29	18.1105	18.4081	18.2203	10.7521	11.3892	11.3082
SLC31A2	solute carrier family 31 (copper transporter); member 2	1.63454	214.554	0.708886	0.130733	5.42238	5.881e-08	1.0534e-07	3.83584	4.32224	3.86744	2.43714	2.29682	2.73306
SLC35A2	solute carrier family 35 (UDP-galactose transporter); member A2	-1.84195	4277.7	-0.881231	0.0382649	-23.0297	2.34863e-117	5.52921e-116	50.114	49.3198	49.3099	94.1883	90.9428	94.2254
SLC35B4	solute carrier family 35 (UDP-xylose/UDP-N-acetylglucosamine transporter); member B4	2.5309	861.002	1.33965	0.0699664	19.1471	1.02394e-81	1.34774e-80	18.3586	18.6203	19.9707	7.16806	7.55484	8.18471
SLC35C1	solute carrier family 35 (GDP-fucose transporter); member C1	3.69686	552.273	1.8863	0.0913929	20.6394	1.21456e-94	2.02236e-93	11.6983	11.9054	12.7192	3.53027	3.18898	3.31148
SLC35D1	solute carrier family 35 (UDP-GlcA/UDP-GalNAc transporter); member D1	1.5895	820.322	0.668572	0.0703865	9.49859	2.12758e-21	6.35003e-21	14.2365	14.9735	14.4696	9.65896	8.90256	9.44278
SLC35E2	solute carrier family 35; member E2	1.72019	2713.24	0.78257	0.0568674	13.7613	4.35464e-43	2.42795e-42	53.301	57.6362	57.8616	30.8943	32.0037	37.0336
SLC35E3	solute carrier family 35; member E3	1.63206	421.959	0.706691	0.0911009	7.75724	8.67985e-15	2.06738e-14	8.75945	8.5287	9.26853	5.161	5.80849	5.63964
SLC35E4	solute carrier family 35; member E4	-1.90967	1081.76	-0.933325	0.0611937	-15.252	1.59737e-52	1.1315e-51	11.7747	12.1177	11.469	23.4216	22.4367	22.9635
SLC37A1	solute carrier family 37 (glucose-6-phosphate transporter); member 1	2.42653	191.758	1.27889	0.138235	9.25158	2.21207e-20	6.4037e-20	3.77859	3.99421	4.05081	1.55905	1.65143	1.74973
SLC37A3	solute carrier family 37; member 3	1.97159	1511.83	0.979358	0.057819	16.9384	2.34605e-64	2.16313e-63	31.2592	30.603	30.3561	14.9633	16.1916	16.4996
SLC38A1	solute carrier family 38; member 1	1.84581	5299.28	0.884255	0.0388684	22.7499	1.43694e-114	3.25716e-113	96.4684	98.3502	99.3366	55.0865	53.833	53.6634
SLC38A7	solute carrier family 38; member 7	2.08894	1168.7	1.06277	0.0560699	18.9544	4.06193e-80	5.17109e-79	23.3204	23.3478	23.9548	11.5406	11.4272	11.5251
SLC39A1	solute carrier family 39 (zinc transporter); member 1	-1.51946	11430.1	-0.603562	0.0334318	-18.0535	7.40225e-73	8.0957e-72	148.395	148.847	143.762	234.772	225.373	223.2
SLC39A7	solute carrier family 39 (zinc transporter); member 7	-1.88116	9015.06	-0.91162	0.0311056	-29.3072	8.38473e-189	4.1143e-187	100.953	99.2957	99.2533	193.95	188.15	192.442
SLC3A2	solute carrier family 3 (amino acid transporter heavy chain); member 2	-1.65576	10292.6	-0.727493	0.0301991	-24.0899	3.191e-128	8.63998e-127	118.606	114.404	119.374	199.684	195.913	199.557
SLC41A2	solute carrier family 41 (magnesium transporter); member 2	1.60099	172.065	0.678961	0.146122	4.64652	3.37578e-06	5.52647e-06	3.11065	3.1452	3.26732	1.93538	2.03107	2.09679
SLC43A2	solute carrier family 43 (amino acid system L transporter); member 2	2.20843	887.595	1.14302	0.0709744	16.1047	2.36503e-58	1.89661e-57	17.309	17.7135	17.0368	8.09991	8.10532	7.85212
SLC44A1	solute carrier family 44 (choline transporter); member 1	1.59728	2573.04	0.675618	0.0485573	13.9138	5.2221e-44	2.97506e-43	51.4117	51.3073	50.3435	33.6361	33.9019	30.3384
SLC44A3	solute carrier family 44; member 3	-1.51806	67.6756	-0.602228	0.224918	-2.67754	0.00741647	0.00965173	0.782434	0.945489	1.0002	1.57697	1.44263	1.22915
SLC45A4	solute carrier family 45; member 4	1.96408	998.006	0.973857	0.0638136	15.261	1.39202e-52	9.87676e-52	19.141	18.4853	20.6041	10.2862	9.77573	10.1947
SLC46A3	solute carrier family 46; member 3	1.76499	251.952	0.819658	0.122328	6.70047	2.07748e-11	4.35176e-11	5.51521	4.82392	5.16771	2.92098	3.24592	2.81982
SLC47A2	solute carrier family 47 (multidrug and toxin extrusion); member 2	1.72299	85.7308	0.784913	0.196002	4.00461	6.21196e-05	9.44852e-05	2.08013	2.02605	1.60032	1.07521	1.21485	1.08455
SLC4A7	solute carrier family 4; sodium bicarbonate cotransporter; member 7	-1.53782	6632.5	-0.620882	0.0527062	-11.7801	4.94604e-32	2.03547e-31	81.6785	83.3574	84.717	121.911	130.406	139.314
SLC7A11	solute carrier family 7 (anionic amino acid transporter light chain; xc- system); member 11	10.4079	466.99	3.37961	0.125616	26.9044	1.95226e-159	7.00353e-158	12.3472	12.3107	11.9191	1.11105	1.00605	1.41714
SLC7A2	solute carrier family 7 (cationic amino acid transporter; y+ system); member 2	2.9933	128.337	1.58174	0.180737	8.75158	2.10394e-18	5.71357e-18	2.70989	2.79788	2.73388	0.949768	1.13892	0.751952
SLC9A5	solute carrier family 9; subfamily A (NHE5; cation proton antiporter 5); member 5	-1.54559	794.321	-0.628158	0.0694094	-9.05005	1.42901e-19	4.04538e-19	10.1716	9.60926	10.8522	15.5188	16.7801	16.0802
SLC9A8	solute carrier family 9; subfamily A (NHE8; cation proton antiporter 8); member 8	2.54189	682.872	1.3459	0.0789624	17.0448	3.81788e-65	3.58735e-64	14.9426	15.0699	15.1864	5.50148	6.6437	6.01562
SMOX	spermine oxidase	-1.96388	6115.45	-0.973704	0.033895	-28.727	1.75419e-181	8.05229e-180	64.1596	64.0617	65.4298	130.047	129.135	128.801
SMPD1	sphingomyelin phosphodiesterase 1; acid lysosomal	-1.58855	1694.83	-0.667713	0.0493381	-13.5334	9.92847e-42	5.33588e-41	20.8586	22.8075	21.2876	35.912	34.6422	34.6621
SMPDL3A	sphingomyelin phosphodiesterase; acid-like 3A	2.0978	135.768	1.06887	0.171141	6.24559	4.22216e-10	8.3601e-10	3.24424	2.97154	2.65053	1.27233	1.42365	1.59067
SMS	spermine synthase	-1.66998	46516.1	-0.739828	0.0283979	-26.0522	1.26919e-149	4.20013e-148	586.12	577.501	565.38	1008.1	1001.26	935.154
SRM	spermidine synthase	-1.61455	4998.51	-0.691134	0.0419327	-16.482	4.94366e-61	4.2209e-60	56.507	57.8678	55.9613	97.8261	95.4415	87.3566
ST3GAL1	ST3 beta-galactoside alpha-2;3-sialyltransferase 1	1.63852	273.593	0.712394	0.111723	6.37646	1.81234e-10	3.64546e-10	4.86636	5.15195	4.76763	3.04642	3.16999	2.99335
ST3GAL2	ST3 beta-galactoside alpha-2;3-sialyltransferase 2	1.78338	4609.26	0.834615	0.0334083	24.9823	9.53083e-138	2.8788e-136	90.3807	92.793	92.4353	53.3304	52.5232	51.8413
ST3GAL6	ST3 beta-galactoside alpha-2;3-sialyltransferase 6	26.0766	37.8081	4.70468	0.544902	8.63399	5.92476e-18	1.58443e-17	1.24044	1.54366	1.10022	0.0716806	0.018982	0.0578425
ST6GALNAC4	ST6 (alpha-N-acetyl-neuraminyl-2;3-beta-galactosyl-1;3)-N-acetylgalactosaminide alpha-2;6-sialyltransferase 4	-2.16465	6485.48	-1.11414	0.0319098	-34.9152	4.36932e-267	4.58671e-265	70.3618	70.6223	70.2308	159.059	156.431	150.954
STARD7	StAR-related lipid transfer (START) domain containing 7	1.86676	5656.52	0.900539	0.0301408	29.8777	3.82975e-196	2.01015e-194	107.098	107.554	104.921	58.9931	58.047	57.5822
STARD9	StAR-related lipid transfer (START) domain containing 9	2.0864	579.027	1.06102	0.0976872	10.8614	1.76071e-27	6.3789e-27	13.1869	13.0439	14.5196	5.84197	6.32101	7.69305
SULT1A1	sulfotransferase family; cytosolic; 1A; phenol-preferring; member 1	-1.9783	88.0428	-0.984262	0.198831	-4.95024	7.41219e-07	1.25866e-06	1.14503	1.17704	1.20024	2.7597	1.97413	2.37154
SULT2B1	sulfotransferase family; cytosolic; 2B; member 1	-2.01105	352.795	-1.00795	0.100417	-10.0376	1.04174e-23	3.35637e-23	4.08393	3.80125	3.90078	8.04615	8.01041	8.11241
SUOX	sulfite oxidase	3.50685	474.237	1.81018	0.095675	18.9201	7.79735e-80	9.87741e-79	11.9655	11.2687	11.2023	2.99266	3.60658	3.41271
SYNJ1	synaptojanin 1	1.7806	1197.94	0.832363	0.064552	12.8945	4.83625e-38	2.35774e-37	23.244	22.6917	23.8881	12.347	14.2745	13.405
SYNJ2	synaptojanin 2	2.84396	1746.52	1.5079	0.0501102	30.0917	6.22398e-199	3.42105e-197	37.9767	39.5369	39.6413	13.5118	14.0846	14.3883
TCN1	transcobalamin I (vitamin B12 binding protein; R binder family)	22.4299	191.735	4.48735	0.238797	18.7915	8.85783e-79	1.09712e-77	5.9923	5.88519	6.01788	0.250882	0.398622	0.187988
TECR	trans-2;3-enoyl-CoA reductase	-1.69185	11747	-0.758602	0.032341	-23.4564	1.13786e-121	2.85177e-120	145.437	140.164	140.412	254.502	245.874	234.812
THEM4	thioesterase superfamily member 4	1.59129	608.817	0.670201	0.0755087	8.87581	6.94251e-19	1.9187e-18	12.3472	12.7545	11.9524	8.24327	8.18124	7.37491
TIGAR	TP53 induced glycolysis regulatory phosphatase	2.47532	659.951	1.30761	0.084768	15.4258	1.09841e-53	7.96564e-53	13.0533	11.1915	11.819	4.74884	5.23903	4.88769
TK1	thymidine kinase 1; soluble	-1.73432	5623.65	-0.794374	0.0358115	-22.1821	5.11229e-109	1.09304e-107	70.8198	68.5576	70.0641	122.556	122.605	125.272
TMEM86B	transmembrane protein 86B	1.77428	365.785	0.827236	0.0977499	8.46278	2.61074e-17	6.81528e-17	6.52665	6.88856	6.88472	3.67363	3.96724	4.02005
TPCN1	two pore segment channel 1	1.71201	1714.53	0.775688	0.0664778	11.6684	1.84897e-31	7.49122e-31	34.7706	35.7935	35.7405	19.8018	18.982	24.3661
TPCN2	two pore segment channel 2	1.67165	523.042	0.741273	0.0857201	8.6476	5.25946e-18	1.40857e-17	10.248	11.5581	11.8524	7.34726	6.68167	6.55066
TPI1	triosephosphate isomerase 1	-1.87496	89970	-0.906861	0.0309586	-29.2927	1.28401e-188	6.25851e-187	1129.51	1129.03	1094.99	2211.85	2131.19	2068.91
TRPC1	transient receptor potential cation channel; subfamily C; member 1	-1.59175	703.185	-0.670614	0.0764231	-8.77502	1.70872e-18	4.65311e-18	9.35104	8.9918	8.31834	14.5691	14.5972	14.0846
TRPM4	transient receptor potential cation channel; subfamily M; member 4	-1.5221	2604.93	-0.606062	0.0497689	-12.1775	4.09501e-34	1.79115e-33	35.6676	33.2465	34.8237	51.4308	52.0297	57.452
TRPM7	transient receptor potential cation channel; subfamily M; member 7	2.44924	2585.97	1.29234	0.0478716	26.9959	1.6533e-160	5.99824e-159	57.9383	56.9223	57.5449	23.0095	23.5187	25.1615
TRPV3	transient receptor potential cation channel; subfamily V; member 3	2.22976	45.5009	1.15689	0.31112	3.71845	0.000200447	0.000295956	1.14503	0.656054	1.15023	0.519684	0.417604	0.419358
TXNDC12	thioredoxin domain containing 12 (endoplasmic reticulum)	-1.51442	6556.27	-0.598766	0.0335093	-17.8687	2.06939e-71	2.20856e-70	81.1632	80.1157	78.5825	127.771	123.839	118.953
TYMP	thymidine phosphorylase	1.72439	101.231	0.786087	0.188812	4.16332	3.13649e-05	4.84781e-05	2.17555	1.87168	2.26712	1.18273	1.11994	1.41714
TYMS	thymidylate synthetase	-1.57707	9834.45	-0.657247	0.0296841	-22.1413	1.26397e-108	2.66684e-107	123.491	121.987	120.474	202.211	197.792	188.74
UGCG	UDP-glucose ceramide glucosyltransferase	1.9394	1475.53	0.955611	0.0565992	16.8838	5.91659e-64	5.39699e-63	30.5149	29.0979	30.0227	15.5905	16.3245	15.2849
UGT8	UDP glycosyltransferase 8	4.54087	75.9367	2.18297	0.23531	9.27698	1.74346e-20	5.07235e-20	2.15647	1.96816	1.88371	0.448004	0.417604	0.4772
UMPS	uridine monophosphate synthetase	2.56542	1772.6	1.35919	0.0503804	26.9786	2.63236e-160	9.49652e-159	36.9271	38.5914	36.3573	14.82	14.787	14.8511
UPP1	uridine phosphorylase 1	-1.7251	690.425	-0.786684	0.0772818	-10.1794	2.45045e-24	8.03042e-24	7.65259	8.02701	6.71802	13.5476	13.0027	12.7832
UQCRH	ubiquinol-cytochrome c reductase hinge protein	-1.56716	18329.2	-0.648149	0.038343	-16.904	4.20615e-64	3.85323e-63	224.54	221.495	220.028	364.245	351.756	348.53
UQCRHL	ubiquinol-cytochrome c reductase hinge protein like	-1.66888	346.423	-0.738882	0.116347	-6.35067	2.14374e-10	4.30126e-10	4.04576	4.39942	3.63406	7.25766	7.00436	6.29037
UST	uronyl-2-sulfotransferase	4.84385	432.933	2.27615	0.104706	21.7384	8.88718e-105	1.76462e-103	11.1831	10.6126	10.9189	2.3117	2.27784	2.29924
UXS1	UDP-glucuronate decarboxylase 1	1.52582	2004.46	0.609588	0.0479844	12.7039	5.62718e-37	2.66718e-36	37.6523	36.6811	35.1904	24.9448	24.7336	23.5708
VKORC1	vitamin K epoxide reductase complex; subunit 1	-2.35517	11613.2	-1.23583	0.0373965	-33.0467	1.73307e-239	1.3786e-237	119.77	122.412	119.874	292.905	288.583	288.099
ZADH2	zinc binding alcohol dehydrogenase domain containing 2	1.80926	2964	0.8554	0.0398222	21.4805	2.37156e-102	4.54e-101	54.6368	54.4718	51.9604	30.4284	29.7638	30.5264
