# Supplementary material for: Transcriptional, chromatin, and metabolic landscapes of LDHA inhibitor–resistant pancreatic ductal adenocarcinoma
Source: Front Oncol. 2022 Aug 2;12:926437. doi: 10.3389/fonc.2022.926437 (PMC9378957; doi:10.3389/fonc.2022.926437)
Supplement: Supplementary file 1 [file DataSheet_1.zip › Ziped tables/Tables S20-S21.xlsx]

## Sheet: Table S20_Group4vsGroup3ENCODE_
Term	Overlap	P-value	Adjusted P-value	Old P-value	Old Adjusted P-value	Odds Ratio	Combined Score	Genes
GATA1 CHEA	3/807	0.0138237	0.400888	0	0	7.15784	30.6453	SLC7A5;SLC2A3;AQP1
REST CHEA	3/1280	0.046148	0.41153	0	0	4.39546	13.52	HKDC1;ASNS;GRIN2C
NANOG CHEA	2/595	0.0554859	0.41153	0	0	5.94634	17.1946	ASNS;SLC2A3
SOX2 CHEA	2/775	0.0882013	0.41153	0	0	4.51935	10.9736	SLC7A5;ASNS
STAT3 CHEA	1/177	0.109165	0.41153	0	0	9.38021	20.7761	ASNS
ZMIZ1 ENCODE	2/914	0.116664	0.41153	0	0	3.80283	8.17023	SLC7A5;PNPLA7
FOXA1 ENCODE	1/205	0.12539	0.41153	0	0	8.08129	16.7794	PNPLA7
TRIM28 CHEA	1/210	0.128259	0.41153	0	0	7.88596	16.1954	SLC7A5
KLF4 CHEA	2/987	0.132503	0.41153	0	0	3.50752	7.08924	ASNS;SLC2A3
NELFE ENCODE	1/234	0.141907	0.41153	0	0	7.06509	13.7952	SLC7A5
TP53 CHEA	1/319	0.188673	0.429819	0	0	5.15435	8.59611	SCN4B
BHLHE40 ENCODE	1/348	0.204082	0.429819	0	0	4.71662	7.4958	SLC7A5
SALL4 CHEA	1/355	0.207761	0.429819	0	0	4.6217	7.26239	ASNS
NFYB ENCODE	3715-04-01	0.210138	0.429819	0	0	1.94928	3.04086	SLC25A27;PNPLA7;ASNS;RIMKLA
REST ENCODE	1/383	0.22232	0.429819	0	0	4.27683	6.43081	RIMKLA
SUZ12 CHEA	2/1684	0.300336	0.544358	0	0	1.97871	2.38009	GRIN2C;SCN4B
CHD1 ENCODE	1/655	0.351445	0.580932	0	0	2.46343	2.57601	SLC7A5
ZNF384 ENCODE	1/730	0.383393	0.580932	0	0	2.20142	2.11049	SLC2A3
MAX ENCODE	2073-02-01	0.396476	0.580932	0	0	1.57289	1.45514	SLC7A5;PNPLA7
GATA2 CHEA	1/772	0.400643	0.580932	0	0	2.07696	1.89976	SLC7A5
USF2 ENCODE	1/965	0.474331	0.644415	0	0	1.64445	1.22651	PNPLA7
TCF3 CHEA	1/1006	0.488866	0.644415	0	0	1.57396	1.12643	ASNS
HNF4A ENCODE	1/1276	0.575696	0.725877	0	0	1.22301	0.675315	SLC7A5
USF1 ENCODE	1/1423	0.617031	0.745579	0	0	1.08796	0.525308	PNPLA7
PML ENCODE	1/1596	0.660904	0.766648	0	0	0.96092	0.397962	ASNS
ZBTB7A ENCODE	2184-01-01	0.777701	0.867436	0	0	0.679646	0.170872	PNPLA7
ATF2 ENCODE	2852-01-01	0.864759	0.899962	0	0	0.500877	0.0727794	ASNS
BRCA1 ENCODE	3218-01-01	0.897845	0.899962	0	0	0.434411	0.0468111	SLC27A3
E2F6 ENCODE	3245-01-01	0.899962	0.899962	0	0	0.430102	0.0453339	SLC7A5

## Sheet: Table S21_Group4vsGroup2_ENCODE
Term	Overlap	P-value	Adjusted P-value	Old P-value	Old Adjusted P-value	Odds Ratio	Combined Score	Genes
E2F6 ENCODE	128/3245	3.43895e-06	0.000354211	0	0	1.62895	20.4928	KCNG3;UXS1;ENO1;ENO3;IL4I1;COMTD1;NAMPT;SLC16A6;MLYCD;SLC39A1;SEPHS2;PDE8A;SLC30A6;SLC38A1;STARD7;OXSM;STARD9;SETMAR;MIF;PGD;DHDDS;SLC9A5;PDE12;ETHE1;EOGT;PGP;SMS;KCTD13;FAR1;KCTD12;SLC22A4;LIPT1;SLC26A2;PFKFB3;KMT2C;MGST3;AK2;PIK3R3;ITPR3;PLD1;FUT4;GLB1L2;ARSK;NEU1;PGK1;THEM4;TRPM7;IP6K1;ST3GAL1;PMM1;EDEM1;FUCA2;PMM2;GFPT1;IDH2;MICAL2;B3GALT6;DHCR24;DOLK;SYNJ2;ASAH2B;G6PC3;P4HA1;COLGALT2;HIBADH;…
MAX ENCODE	87/2073	2.00328e-05	0.00103169	0	0	1.6898	18.2804	POGLUT1;MTRR;SLC44A1;MTR;ENO1;PIGW;PFAS;NUDT6;ATP5G1;GPHN;IL4I1;NANP;COMTD1;NAMPT;SLC16A6;SCN5A;NANS;SLC39A1;SEPHS2;L3HYPDH;PDE8A;SLC30A7;SLC38A1;ATP6V0E1;STARD7;SLC35C1;ALG3;SLC30A1;MIF;GLRX2;PGD;PTGR2;NME1;DHDDS;NME6;GFOD1;POLR1A;PDE12;PGP;ORAI1;L2HGDH;PIGL;UMPS;SLC25A13;SLC22A4;LIPT1;SLC26A2;SGMS1;AASDH;SLC20A1;AK2;SDR39U1;PIK3R3;PDXP;SLC3A2;SRM;NME1-NME2;PRDX1;RDH10;ARSK;PGK1;THEM4;TRPM7;IP6K…
USF1 ENCODE	62/1423	0.00012913	0.00443348	0	0	1.72489	15.4458	POGLUT1;TXNDC12;ENO1;ENO2;ATP5G1;B3GNTL1;NANP;COMTD1;NNT;SLC39A1;SLC37A3;SEPHS2;SLC38A1;GPX1;ATP6V0E1;PLA2G4C;SETMAR;NME1;DHDDS;PDE12;ORAI2;ORAI1;GAPDH;ATP6V0C;SLC25A13;KMT2E;SLC26A2;GALT;SGMS1;SLC20A1;SDR39U1;PLD3;MTM1;SRM;NME1-NME2;ARSK;NEU1;SLC38A7;HMOX1;TRPM7;IP6K1;ATP6V1D;SLC16A1;PNPLA7;SLC31A2;B3GAT3;FUCA2;SLC35E3;MTHFR;CTNS;B3GALT6;DOLK;SLC16A13;PIKFYVE;G6PC3;POLR3A;CLCN4;GNPDA1;POLR3C;CYP…
USF2 ENCODE	45/965	0.000268573	0.00691575	0	0	1.83202	15.0635	SLC26A2;POGLUT1;SLC35B4;GALT;SLC20A1;TXNDC12;ATP5G1;PLD3;SRM;NANP;COMTD1;NNT;NEU1;SLC38A7;HMOX1;TRPM7;IP6K1;SLC37A3;SEPHS2;ATP6V1D;ATP6V1F;SLC16A1;GPX1;ATP6V0E1;PNPLA7;B3GAT3;FUCA2;PMM2;SLC35E3;MTHFR;CTNS;B3GALT6;DOLK;SLC16A13;NME1;G6PC3;POLR3A;GNPDA1;POLR3C;ORAI2;PGP;SLC25A32;GAPDH;ATP6V0C;GLA
HNF4A ENCODE	55/1276	0.000409659	0.00843897	0	0	1.69397	13.2133	ABCD3;PYROXD1;QPRT;PYGL;ETFB;ATP7B;MAN1A1;TK1;GSTK1;STARD7;ELOVL2;ENTPD8;SLC30A1;ALG11;GPCPD1;PTGR2;SCNN1D;ACOX2;CHDH;ACOT1;ORAI1;UMPS;SLC29A3;CES2;SLC25A13;SLC45A4;COX19;SLC26A1;GALT;SLC35D1;SLC20A1;FUT10;LCAT;PDXP;TYMS;AGPAT1;TYMP;RDH14;ST3GAL6;GSTM4;NDUFA6;TMEM86B;EDEM1;FUCA2;CTNS;SYNJ2;SUOX;PIKFYVE;POLR3A;SCD;PNPLA3;SARDH;MMACHC;SFXN5;GALK1
NFYB ENCODE	131/3715	0.000508932	0.00873666	0	0	1.4188	10.759	ISCA2;MTRR;SLC35B4;ACSM3;GLDC;GALNT18;MSMO1;ENO1;COX6A1;SAT1;PNP;MLYCD;CHAC1;SLC39A1;SEPHS2;SLC30A7;SLC30A6;STARD7;STARD9;ENTPD7;ALG3;SLC30A1;ACYP1;ALG11;PGD;GCAT;COX6B1;KCTD7;PLA2G15;SLC9A5;PGP;FAR1;LIPT2;KMT2E;IDI1;SLC26A2;AASDH;RPN1;AK2;SDR39U1;PIK3R3;GLB1L2;MTM1;EBP;RDH11;NEU1;PGK1;ATP6V0A2;HYI;RDH14;IP6K1;RIMKLA;EDEM3;PMM1;EDEM1;SETD1B;GFPT1;SETDB2;MTHFR;MICAL2;B3GALT6;DHCR24;SLC16A13;FA2H;C…
NFE2L2 CHEA	45/1022	0.000898112	0.0132151	0	0	1.71983	12.065	SLC44A3;MAOA;GBE1;SLC41A2;GCNT1;PPAP2C;ABCB9;AK5;SLC7A11;OASL;CRYZ;MFSD9;CA2;PRDX1;NSD1;CHST15;HMOX1;MAN1A1;MLYCD;SLC16A9;ST3GAL1;ST3GAL2;GSTM4;GSTM3;KCNH3;GSTM1;CACNA2D1;SLC35E3;SLC30A1;SYNJ2;ACYP1;PGD;GPCPD1;PTGR2;MCOLN2;P4HA1;DPYD;ALDH1A1;CAT;B3GNT2;BLVRB;ALDH8A1;ALG10B;PAM;GALK2
ZMIZ1 ENCODE	41/914	0.00106408	0.0137	0	0	1.74936	11.9755	SLC20A1;NDUFA12;SLC2A1;TXNDC12;PLOD1;PIK3R1;AGPAT1;NDST2;SLC25A28;PNP;KCTD20;CPT2;PRDX1;NMRK1;IDS;MAN1A1;CHAC1;SEPHS2;SLC35A2;ELOVL1;SLC30A6;TPI1;SLC35E2;PNPLA7;SETD1B;OXSM;GFPT1;SETDB2;MOGS;COQ10A;SLC16A13;CACNB1;P4HA1;CYP20A1;CAT;B3GNT2;L2HGDH;PIGL;ALDOA;ATP6V0C;PAFAH1B1
SP1 ENCODE	33/707	0.00170999	0.0195699	0	0	1.81418	11.5586	MTRR;SGMS1;HIBADH;FUT10;AK2;PIK3R3;PDXP;MSMO1;MTR;AGPAT1;FHIT;ATP5G1;ATP7B;SLC25A28;NEU1;CYP2R1;PGK1;SLC39A1;PDE8A;SLC25A25;KCNJ4;HS3ST3B1;SLC30A1;ALG11;PGD;TPCN1;COX6B1;DHDDS;POLR3A;POLR1A;PGP;PIGM;SFXN5
STAT3 CHEA	12/177	0.00319738	0.0329331	0	0	2.65771	15.2697	GNPDA1;NAPRT;PDE4D;NAMPT;CYP51A1;MAN1A1;PIK3R1;CROT;PLD1;B3GNTL1;HK2;NUDT12
GATA2 CHEA	34/772	0.00370259	0.0346697	0	0	1.70461	9.54362	ISCA2;SLC35B4;SGMS1;SLC20A1;PIK3R1;ATP1A1;PIK3C2A;SLC2A6;HK1;ATP6V0A2;IDS;ST3GAL1;ST3GAL2;CA14;CSGALNACT1;ARSA;SLC37A1;GPX1;ATP6V0E1;NOS3;EDEM1;SLC35C1;PDE2A;MICAL2;ELOVL6;DHCR24;SYNJ2;PTGR2;PAFAH2;POLR3B;GFOD1;P4HA2;B3GNT2;ALDH7A1
PBX3 ENCODE	50/1269	0.0047349	0.0406412	0	0	1.52693	8.17334	SLC46A3;HIBADH;NDUFA12;GALNT18;TECR;MSMO1;ENO1;IL4I1;ATP7B;GUK1;SMPD1;CYP2R1;TK1;SLC39A1;SEPHS2;HS3ST3B1;TPI1;STARD7;ENTPD4;ENTPD7;ACYP1;ALG11;PGD;COX6B1;KCTD7;PGP;GAPDH;KMT2E;SLC26A2;AK2;ATP1A3;PDXP;AGPAT1;FHIT;TYMP;SLC25A28;PGK1;IP6K1;SLC25A25;IDH3G;B3GAT3;GFPT1;CYP51A1;CTNS;SUOX;PAFAH2;TPCN1;POLR3A;OGT;SFXN5
AR CHEA	44/1095	0.0056105	0.0423429	0	0	1.55381	8.05359	COLGALT2;ABCD3;ATP8A1;FRRS1;MAOA;NDUFA12;GBE1;CHRNA7;AOAH;AK5;SLC7A11;FHIT;PIK3C2B;UGT8;RDH11;TRPM7;MAN1A1;UPP1;PGM1;NUDT12;ABCA1;CSGALNACT1;PDHX;GALNT6;EDEM1;PDE4D;SLC35C1;MICAL2;SLC30A1;CMBL;GLRX2;SLC16A14;PLCXD3;P4HA1;PSAT1;ETNK1;SLC9A8;UST;ALDH1A1;SLC25A32;FAR2;ACOX3;PDE7A;SLC25A13
NFYA ENCODE	80/2250	0.00612861	0.0423429	0	0	1.38569	7.05982	ISCA2;MTRR;ACSM3;HIBADH;GALNT18;TECR;MSMO1;ATP2A1;MTR;ENO1;ETFB;CROT;ATP5G1;SLC2A6;GPHN;ATP7B;DSE;CYP2R1;MAN1A1;MLYCD;TK1;CHAC1;SLC39A1;LBR;SEPHS2;SLC30A6;GGPS1;STARD7;STARD9;ENTPD7;ACYP1;ALG11;PGD;COQ10B;GCAT;COX6B1;KCTD7;PLA2G15;POLR1A;CAT;PGP;FAR1;KMT2E;IDI1;SLC26A2;GALT;SLC43A2;RPN1;AK2;PIK3R3;PDXP;AGPAT1;SRM;MTHFSD;EBP;SLC25A28;RDH11;NEU1;PGK1;HYI;IP6K1;SLC25A25;EDEM3;SLC16A1;NDUFA6;RRM2;IDH…
CBX3 ENCODE	1981-07-01	0.00625574	0.0423429	0	0	3.44055	17.4582	SLC44A1;COX16;NOS3;THEM4;MSMO1;SCN5A;ALG10B
CHD1 ENCODE	29/655	0.00657754	0.0423429	0	0	1.70744	8.57834	KMT2E;SETD2;MOCS3;ATP8A1;SLC20A1;SDR39U1;PIK3R3;SLC3A2;PIK3R1;UQCRH;NDST2;NAMPT;SLC16A6;HYI;IP6K1;LBR;L3HYPDH;RRM2;SLC35E2;EDEM1;GPCPD1;P4HA1;POLR1A;EOGT;PIGL;PAFAH1B3;OGT;ATP6V0C;PAFAH1B1
GATA1 CHEA	34/807	0.00719098	0.0435689	0	0	1.62438	8.01621	SLC22A4;SGMS1;ATP8A1;COX16;SLC20A1;AK2;SLC2A1;SLC2A3;PIK3R1;AK8;AQP1;HK1;MAN1A1;ACSS1;ST3GAL1;LBR;ST3GAL2;SLC18A2;GALNT6;GPX1;NOS3;PDE4D;IDH2;MTHFR;MICAL2;GFOD1;P4HA2;DAD1;KCNQ2;BLVRB;FAR2;SLC29A1;ALDH7A1;SFXN5
ESR1 CHEA	10/154	0.00913031	0.0522457	0	0	2.53092	11.8856	DHRS7;NUDT7;SLC9A8;SLC16A6;DHCR24;MAN1A1;ETFB;SLC29A1;ST3GAL1;GPHN
RUNX1 CHEA	49/1294	0.0105436	0.0571573	0	0	1.46007	6.6466	SLC44A3;POGLUT1;SLC35B4;SLC2A1;ENO1;SLC2A6;NDST2;GUK1;UPP1;PTGDS;GGT1;LBR;SEPHS2;PGM1;SLC38A1;SLC11A1;PDE4D;ITPK1;SLC35C1;ALG3;ELOVL6;NME1;CAMKMT;DAD1;ORAI2;B3GNT2;PIGL;ALDOA;KMT2E;SLC3A2;AOAH;AK8;UGCG;KCTD20;PRDX1;RDH10;NSD1;MICAL1;ATP6V0A2;SLC17A7;ST3GAL2;TMEM86B;SLC31A2;CYP51A1;MTHFR;DHCR24;PAFAH2;PIKFYVE;ETNK1
PML ENCODE	57/1596	0.0182761	0.0920156	0	0	1.3742	5.49979	SLC44A1;NUDT1;ENO1;PIGW;SAT1;IL4I1;NANP;CPT2;NAPRT;SLC16A6;TK1;SEPHS2;PDE8A;SLC30A6;TPI1;STARD7;MIF;PTGR2;DDAH2;KCTD13;NDUFS3;L2HGDH;PIGL;GAPDH;ATP6V0C;CES2;KMT2E;COX19;IDI1;SLC26A2;SGMS1;SLC20A1;RPN1;FUT11;PIK3R3;SLC3A2;ATP1A1;UGCG;SLC25A28;PRDX1;POLD1;INPP5E;NEU1;THEM4;TRPM7;RCE1;SLC12A2;FUCA2;SLC16A13;RPIA;P4HA1;POLR3B;GPAM;POLR3C;CYP20A1;ACBD3;SFXN5
UBTF ENCODE	58/1631	0.0187605	0.0920156	0	0	1.36833	5.44047	SETD2;ABCD3;SLC44A1;SETD7;SLC2A1;PIGW;SAT1;GPHN;COMTD1;SMPD1;NMRK1;MAN1A1;MLYCD;LBR;GGPS1;OXSM;ALG5;ELOVL6;SLC30A1;GPCPD1;COQ10B;KCTD6;GFOD1;PDE12;ZADH2;ITPKA;ORAI1;L2HGDH;PIGL;ALDOA;KCTD18;PFKFB3;SLC35D1;KMT2C;PIK3R1;ABHD17C;ATP1A1;UQCRH;SRM;KCTD20;RDH10;TRPM7;ST3GAL1;SLC25A25;TRPM4;SLC12A2;GALNT4;MMAA;SMOX;EDEM1;SLC35E3;IDH2;DHCR24;MCAT;FA2H;PIKFYVE;PSAT1;ETNK1
TCF3 ENCODE	33/840	0.0205206	0.0960738	0	0	1.50446	5.84683	LIPT2;KMT2E;SETD2;SGMS1;SLC35D1;SLC44A1;SLC20A1;KMT2C;ENO1;PIK3R1;ATP1A1;ENO3;UGCG;MICAL1;NAMPT;MLYCD;CHAC1;RCE1;PDE8A;GALNT6;SLC16A1;MMAA;NDUFA4;ALG5;TPCN1;KCTD7;P4HA1;L2HGDH;SLC29A1;ACBD3;PDE7A;PAFAH1B1;GALK1
MYC ENCODE	54/1515	0.022049	0.0987412	0	0	1.36885	5.22146	POGLUT1;HIBADH;SLC2A1;TXNDC12;MTR;ENO1;PIGW;PFAS;ATP5G1;GPHN;IL4I1;COMTD1;NAMPT;SLC16A6;SLC39A1;L3HYPDH;SLC38A1;ALG3;MIF;NME1;CAMKMT;DHDDS;NME6;POLR1A;PDE12;PGP;KMT2E;LIPT1;SGMS1;AASDH;SLC20A1;AK2;SLC3A2;UQCRH;SRM;NME1-NME2;KCTD20;RDH10;TRPM7;ATP6V1D;SLC16A1;RRM2;B3GAT3;PMM2;B3GALT6;PAFAH2;POLE4;RPIA;G6PC3;POLR3B;SCD;POLR3H;SLC25A32;OGT
ZBTB7A ENCODE	74/2184	0.0235918	0.101248	0	0	1.30576	4.89249	ISCA2;SETD2;MTRR;TXNDC12;ENO1;CROT;ENO3;NAT14;COMTD1;ATP7B;NNT;CYP4V2;DNMT3B;MAN1A1;PDE8A;SLC16A5;GSTK1;ELOVL2;ITPK1;ENTPD8;ELOVL6;SLC30A1;ALG11;SDHA;PTGR2;CACNB1;PLA2G15;PLCB3;NME6;DDAH1;DDAH2;ITPKA;KCTD13;B3GNT2;SLC29A1;KCTD18;KCTD15;KMT2E;SLC22A4;LIPT1;KMT2D;SGMS1;SLC35D1;SLC43A2;KMT2C;AK4;PIK3R1;TYMS;KCTD20;ALDH1B1;RDH14;CHST14;CKB;SLC25A22;ST3GAL2;TRPM4;KCNJ4;SLC16A1;FKRP;GALNT4;RRM2;MMAA;SE…
PPARG CHEA	22/535	0.034213	0.140958	0	0	1.56861	5.29431	GALNT6;SGMS1;HIBADH;SLC20A1;EDEM1;AK2;MGST1;ENO2;SDHA;COQ10B;PTGR2;PIK3C2B;NANP;SCD;GPD1;SLC39A7;ATP13A3;PLCB1;B4GALNT3;ALOXE3;KCNK3;GNE
TCF3 CHEA	37/1006	0.0355826	0.140962	0	0	1.40369	4.68256	SLC35B4;SGMS1;HEXB;PRDM6;SLC41A2;NUDT1;SLC3A2;ENO1;PKD2;FHIT;SLC25A28;CHST15;DNMT3B;UPP1;ENPP3;PDE8B;PDE8A;SLC37A1;CACNA2D1;ITPK1;ELOVL6;ELOVL7;GLRX2;KCTD6;RPIA;DDAH1;OAS2;SLC9A8;SMS;ACOT1;SLC29A1;BCAT1;B4GALT6;PDE7A;PAFAH1B3;OGT;SLC25A13
FOSL2 ENCODE	10/196	0.0406191	0.149885	0	0	1.95516	6.2634	SLC22A4;NME1-NME2;KCTD20;SLC20A1;HEXB;NEU1;ENO1;UPP1;ALOXE3;NME1
SMC3 ENCODE	42/1181	0.0417141	0.149885	0	0	1.35658	4.30974	HCN3;KCNG3;SLC26A2;GALT;SLC43A2;NUDT1;COX6A1;SAT1;COMTD1;DSEL;NEU1;SLC16A6;MAN1A1;SCN5A;SLC25A22;ABCA1;SLC35A2;HS3ST3B1;HSD3B7;AOC2;NDUFA6;ATP6V0E1;ATP6V1G2;GALNT4;SLC35E4;GAD1;GPX8;SLC30A1;SYNJ2;PPAPDC2;SUOX;PAFAH2;SLC16A14;KCTD6;GNPDA1;PDE12;DDAH2;ORAI1;BLVRB;KCTD11;ALG10B;SLC29A3
RCOR1 ENCODE	27/702	0.0422007	0.149885	0	0	1.46472	4.6363	SLC44A1;SLC43A2;TXNDC12;ENO1;SAT1;AK8;UQCRH;NDST2;IL4I1;KCTD20;SLC16A6;UPP1;IP6K1;PDE8A;ATP6V0E1;ATP6V1G2;SLC35E4;SYNJ2;GPCPD1;SYNJ1;GFOD1;SCD;KCTD11;ACOX3;ST6GALNAC4;ATP6V0C;GALK1
CTCF ENCODE	60/1790	0.0471176	0.158854	0	0	1.28107	3.91381	SETD2;KCNG3;DAGLA;PIGW;COX6A1;SAT1;COMTD1;CA2;TK1;SCN5A;CA14;VKORC1;HS3ST3B1;ATP6V1G2;ITPK1;ALG5;SLC30A1;PPAPDC2;KCTD6;NME1;PLCB3;DDAH2;EOGT;ORAI1;BLVRB;KCTD11;PLCB1;ALG10B;SMPDL3A;KCTD18;SLC29A3;HCN3;SLC26A2;GALT;SGMS1;SLC43A2;MTMR6;CRYZ;DSEL;INPP5E;NEU1;ALOXE3;SLC25A22;ATP6V1D;ABCA1;HSD3B7;AOC2;NDUFA6;GALNT4;MMAA;SLC35E4;GAD1;SYNJ2;SUOX;PAFAH2;SLC16A14;RPIA;POLR3A;GNPDA1;P4HA1
EGR1 CHEA	14/315	0.0478103	0.158854	0	0	1.69414	5.15105	KMT2E;KMT2D;MOCS2;COLGALT2;SLC26A1;GGPS1;SLC11A1;ITPK1;ENTPD8;HK1;SMPD1;CLIC1;KCNK3;NUDT12
EGR1 ENCODE	21/537	0.0585685	0.188517	0	0	1.4855	4.21521	KMT2D;SLC30A6;HCN3;GGPS1;MMAA;HIBADH;NDUFA4;UXS1;MGST3;GBE1;TXNDC12;DOLK;PGD;NME1;PLA2G15;NME1-NME2;SMPD1;SLC9A8;CYP20A1;ORAI1;PDSS2
E2F1 CHEA	31/859	0.0625319	0.191608	0	0	1.37048	3.79908	CERKL;COX16;SLC20A1;AK2;MGST1;ATP2A1;MTR;SLC3A2;ETFB;IL4I1;COMTD1;ABHD10;POLD1;TK1;SEPHS2;L3HYPDH;EDEM3;VKORC1;RRM2;MTHFR;MIF;ACYP1;PGD;POLE4;SMS;BLVRB;FAR1;ALDOA;ACBD3;OGT;SFXN5
SRF ENCODE	13/299	0.0632491	0.191608	0	0	1.65379	4.56557	COX19;PFKFB3;GALNT4;COX16;AASDH;PLOD1;PFAS;DHDDS;PIKFYVE;DDAH1;POLD1;IDH3B;ACOX3
ATF3 ENCODE	6/114	0.0886013	0.260741	0	0	2.01332	4.87949	MTHFSD;G6PC3;DOLK;PFAS;GLA;PLD3
TP63 CHEA	46/1399	0.0956604	0.271648	0	0	1.24618	2.92472	KMT2E;SLC47A2;CDS1;SLC44A3;COLGALT2;POGLUT1;PFKFB3;ABCD3;GALNT18;AK2;AKR1B1;PRDM2;ENO1;SLC7A11;ATP1A1;AGPAT2;HK2;SLC25A28;KCTD20;CPT2;LIPG;CHST15;TRPM7;CHST14;TK1;UPP1;LBR;SLC37A3;ALG5;GPX8;ENTPD7;ELOVL6;UQCRHL;ITPKB;GFOD1;DAD1;OAS2;PIGM;KCTD12;SLC29A1;UMPS;ALDH7A1;SFXN5;PFKP;KCTD15;CHST3
FOS ENCODE	23/637	0.0975824	0.271648	0	0	1.36549	3.17757	KMT2E;SLC46A3;ISCA2;SLC26A2;RRM2;GALNT18;AK2;MTHFR;PIK3R3;MSMO1;MTR;AGPAT1;ATP5G1;TPCN1;G6PC3;SLC25A28;PSAT1;CYP2R1;FAR1;LBR;GLA;SFXN5;SLC25A25
SIN3A ENCODE	37/1131	0.13118	0.355567	0	0	1.2349	2.5083	KMT2E;SLC2A1;SLC3A2;SLC7A11;PIGW;PFAS;NUDT6;NDOR1;PRDX1;NEU1;SLC38A7;ATP6V1D;SLC12A2;SLC30A7;SLC30A6;RRM2;B3GAT3;SETD1B;PMM2;MTHFR;CTNS;ALG3;NME1;RPIA;G6PC3;PHOSPHO2;SYNJ1;GPAM;POLR3C;PDE12;DDAH2;SLC25A32;ACOX3;ALDOA;OGT;GAPDH;GALK2
ZC3H11A ENCODE	6/129	0.136747	0.359218	0	0	1.76642	3.51451	COMTD1;ATP6V1G2;GNPDA1;PDE12;DNMT3B;PDXP
CEBPD ENCODE	25/734	0.139502	0.359218	0	0	1.28384	2.52875	KMT2E;SLC45A4;LIPT1;ABCD3;KMT2C;GBE1;ENO1;SLC7A11;UQCRH;SLC25A28;RDH11;DNMT3B;THEM4;PDHX;SLC30A6;SLC38A1;AKR1C1;ALG3;SLC30A1;ASH1L;PIKFYVE;DDAH2;CAT;OGT;SFXN5
BRCA1 ENCODE	96/3218	0.153287	0.385086	0	0	1.1315	2.12206	SLC35B4;ATP8A1;HIBADH;SLC44A1;TXNDC12;MTR;ETFB;SLC7A11;PIGW;ATP5G1;NDST2;IL4I1;ABHD13;NANP;COMTD1;DHFRL1;GUK1;DSE;NANS;SLC39A1;PDE8A;HIBCH;SLC30A7;ARG2;SLC38A1;MANBA;GGPS1;STARD7;ALG5;ASH1L;MIF;PGD;PTGR2;GCAT;CAMKMT;DHDDS;KCTD7;NME6;PDE12;DDAH2;PGP;NDUFS3;PIGL;ACOX3;SLC27A3;ALDOA;UMPS;ALG10B;PAFAH1B3;GAPDH;KCTD18;ATP6V0C;CES2;KMT2E;LIPT1;KMT2D;IDI1;GALT;SGMS1;AASDH;PIK3R3;PIK3R1;MTMR6;MTHFSD;NDOR…
SALL4 CHEA	13/355	0.166061	0.407245	0	0	1.37895	2.47577	SLC46A3;SLC44A3;SLC44A1;SLC20A1;ELOVL6;HK2;DDAH1;LIPG;DSE;HMOX1;BCAT1;PDE8A;OGT
IRF1 ENCODE	10/263	0.175825	0.410852	0	0	1.4324	2.48989	NME1-NME2;NME6;GGPS1;GUK1;IDH3G;NAMPT;SLC3A2;SLC25A22;PAFAH2;NME1
STAT3 ENCODE	24/725	0.178063	0.410852	0	0	1.24467	2.14782	SLC30A7;GSTK1;SLC16A1;RRM2;GGPS1;COX16;SLC20A1;GBE1;SLC7A11;SAT1;PAFAH2;NME1;NME1-NME2;POLR3A;ZADH2;NAMPT;NANS;ALDOA;ALG10B;SLC39A1;MMACHC;SEPHS2;GLA;GALK2
RFX5 ENCODE	19/559	0.181263	0.410852	0	0	1.27774	2.18214	ISCA2;IDI1;HIBADH;SLC43A2;KMT2C;PIK3R3;PDXP;SLC30A1;ATP1A1;GPCPD1;SUOX;ATP5G1;COQ10A;PHOSPHO2;PSAT1;SCD;NMRK1;DSE;GLA
NELFE ENCODE	9/234	0.183487	0.410852	0	0	1.44896	2.45688	KMT2E;PNP;TPI1;SLC16A1;RRM2;SLC20A1;PRDX1;PIK3R3;GAPDH
EZH2 ENCODE	12/338	0.205177	0.449643	0	0	1.33394	2.1128	LIPT1;MFSD9;KCNG3;SLC9A5;COX16;LIPG;PGP;BLVRB;ELOVL7;SLC16A9;CA14;ATP6V1C2
KLF4 CHEA	31/987	0.215526	0.462483	0	0	1.17883	1.80912	SLC22A4;SLC44A1;HEXB;ITPR3;SLC2A3;SLC3A2;ENO1;OPLAH;CA2;PRDX1;PRODH;PDE8A;SLC25A25;HS3ST3B1;GPX1;ITPK1;MTHFR;MIF;CPT1B;CACNB1;PLCB3;GNPDA1;POLR3B;PDE12;DDAH2;ITPKA;EOGT;B3GNT2;BLVRB;OGT;GAPDH
ZKSCAN1 ENCODE	5/120	0.224219	0.467814	0	0	1.57213	2.35053	DHRS7;SLC43A2;ITPK1;ACYP1;ALDOA
SP2 ENCODE	31/994	0.227094	0.467814	0	0	1.16982	1.73413	SLC26A2;HIBADH;AK2;PDXP;MSMO1;MTR;ENO1;AGPAT1;FHIT;AK9;ATP7B;SLC25A28;IP6K1;SLC39A1;SEPHS2;ATP6V1D;SLC25A25;HS3ST3B1;GGPS1;STARD7;IDH3G;ACYP1;ALG11;PGD;TPCN1;COX6B1;KCTD7;POLR3A;POLR3C;PGP;SFXN5
ETS1 ENCODE	6/156	0.246501	0.497835	0	0	1.44644	2.02558	KMT2E;PIKFYVE;ATP6V1G2;CTNS;ST3GAL2;PGM2L1
SUZ12 CHEA	50/1684	0.259214	0.513444	0	0	1.11321	1.50294	KCNG3;COLGALT2;GALNT18;PRDM6;ATP7B;CYP4V2;LIPG;ENPP1;MAN1A1;SLC16A9;SCN5A;PDE8A;SLC18A2;CSGALNACT1;HS3ST3B1;KCNH3;ARG2;CACNA2D1;TRPC1;CACNA2D2;KCTD1;ITPKB;CACNB4;ITPKA;SCN4B;CHST2;SLC22A4;SLC41A2;AK5;SLC7A2;FUT4;ADCY5;ANKH;CHST15;KCNMB4;ST3GAL6;ST3GAL1;CACNG4;ARSB;ATP6V1C2;KCNJ4;ATP8B1;GAD1;GRIN2C;SLC16A14;PLCXD3;GLRB;UST;NAGS;KCNK3
SIX5 ENCODE	33/1094	0.278784	0.541789	0	0	1.12872	1.44173	KMT2D;SLC35B4;MTR;FHIT;UQCRH;MTM1;RDH11;KCTD21;RDH10;ARSK;SLC38A7;RDH14;SLC37A3;ST3GAL2;EDEM3;ACAD8;VKORC1;ATP6V1G2;GGPS1;SLC35E2;NOS3;PMM2;SETMAR;CTNS;PAFAH2;PGM2L1;ATP5J2;RPIA;DPM3;POLR1A;NDUFS3;MMACHC;SFXN5
MYOD1 ENCODE	6/166	0.292375	0.557678	0	0	1.35534	1.66668	CACNB1;PLA2G15;ATP2A1;CMBL;SCN5A;KCTD7
EZH2 CHEA	8/237	0.31077	0.57566	0	0	1.26283	1.47587	KCNJ4;COLGALT2;SLC9A5;P4HA2;PRDM6;CACNA2D2;SLC16A9;ADCY5
BCL3 ENCODE	9/273	0.318587	0.57566	0	0	1.23241	1.4097	KMT2E;SLC35A2;EDEM1;NAPRT;FUT11;INPP5E;PLA2G4C;ENO3;NAT14
VDR CHEA	1976-03-01	0.337585	0.57566	0	0	1.48366	1.61117	ENTPD7;MSMO1;PIK3C2B
NRF1 ENCODE	54/1882	0.338231	0.57566	0	0	1.07172	1.16178	MOCS2;ABCD3;NDUFA12;UXS1;TECR;ENO1;COX6A1;IL4I1;NANP;MFSD9;ABHD10;NAMPT;PDE8A;GGPS1;STARD7;PGAM1;OXSM;PLA2G4C;ASH1L;SDHA;COQ10B;PTGR2;DHDDS;DAD1;POLR1A;PGP;KCTD13;PIGF;PAFAH1B1;LIPT2;SLC35D1;MGST3;FUT11;SDR39U1;SLC3A2;AGPAT1;PLD3;MTHFSD;RDH10;ARSK;IP6K1;ATP6V1D;ATP6V1F;SLC16A1;NDUFA6;GFPT1;SLC35E3;B3GALT6;TPCN2;SLC16A13;NUDT7;P4HA1;POLR3B;POLR3H
NFIC ENCODE	9/279	0.341186	0.57566	0	0	1.20465	1.29539	SLC30A7;KMT2E;SLC25A28;SLC44A1;GBE1;FUCA2;PIK3R3;UPP1;GAPDH
NANOG CHEA	18/595	0.344127	0.57566	0	0	1.12849	1.20381	CDS1;HS3ST3B1;CERKL;SLC37A1;SGMS1;CACNA2D1;HEXB;SLC2A3;ENO1;COQ10A;DDAH1;SCD;SMS;UPP1;ENPP3;BCAT1;OGT;KCTD15
NR2C2 ENCODE	11/350	0.346921	0.57566	0	0	1.17286	1.24166	PLA2G15;COX19;PIKFYVE;GALNT4;ARSK;CYP20A1;SDR39U1;PGD;ACBD3;NUDT6;GPHN
CEBPB ENCODE	5/144	0.348879	0.57566	0	0	1.29907	1.36796	SLC25A28;TXNDC12;CHAC1;SLC7A11;OGT
TAF1 ENCODE	94/3346	0.352103	0.57566	0	0	1.05044	1.09648	MOCS2;MOCS3;POGLUT1;ATP8A1;SLC44A1;NDUFA12;NUDT1;SLC2A1;MTR;ENO1;PIGW;COX6A1;PFAS;SAT1;GPHN;NDST2;IL4I1;NANP;DHFRL1;NAMPT;DSE;IDH3B;NANS;SLC39A1;SEPHS2;PDHX;SLC30A6;SLC38A1;TPI1;GGPS1;STARD7;ALG5;ALG3;SLC30A1;ASH1L;MIF;PGD;COQ10B;PTGR2;NME1;ATP5J2;CAMKMT;COX6B1;KCTD7;NME6;POLR1A;PDE12;SLC9A8;NDUFS5;NDUFS3;PIGL;UMPS;ALG10B;PIGF;GAPDH;ATP6V0C;PAFAH1B1;KMT2E;COX19;IDI1;AASDH;SLC20A1;RPN1;PIK3R3;SLC3…
PPARD CHEA	9/285	0.364031	0.585862	0	0	1.17809	1.19048	POLR3B;SMOX;PMM2;CAT;ITPR3;MAN1A1;MLYCD;PLOD1;ETFB
TRIM28 ENCODE	4/120	0.407237	0.645314	0	0	1.24447	1.11798	UGCG;COX16;NOS3;SLC7A11
IRF3 ENCODE	19/663	0.428143	0.668162	0	0	1.06551	0.903871	SLC26A2;RRM2;GGPS1;HIBADH;STARD7;PDXP;MSMO1;ACYP1;PGD;AGPAT1;ATP5G1;TPCN1;COX6B1;SLC25A28;PGP;IP6K1;SLC39A1;SFXN5;SLC25A25
FOXA2 ENCODE	9/316	0.482846	0.742286	0	0	1.05742	0.76986	SLC45A4;DAGLA;SLC35D1;PDE4D;DHCR24;TK1;ARSB;SLC29A3;TPCN1
TP53 CHEA	9/319	0.494173	0.748527	0	0	1.04702	0.738013	HS3ST3B1;RRM2;SLC35E4;DSE;SLC30A1;SLC39A7;GLRX2;ACAD11;SCN4B
HDAC2 ENCODE	5/175	0.512406	0.764896	0	0	1.06047	0.709072	PHOSPHO2;P4HA1;EDEM1;SYNJ2;KCTD18
SOX2 CHEA	21/775	0.525182	0.766958	0	0	1.00383	0.64648	HS3ST3B1;CACNA2D1;GAD1;ITPK1;ELOVL6;TXNDC12;SLC3A2;UGT8;PDE12;NNT;SLC16A6;ACOT1;KCNMB4;MAN1A1;CKB;UPP1;SCN5A;IP6K1;BCAT1;B4GALT6;OGT
BCLAF1 ENCODE	23/851	0.52868	0.766958	0	0	1.00107	0.638058	KMT2E;VKORC1;SLC30A6;ATP6V1G2;SGMS1;SLC44A1;COX16;MTR;SLC3A2;SAT1;PAFAH2;NME1;NME1-NME2;DPM3;KCTD20;POLR3B;PRDX1;CYP4V2;NDUFS3;THEM4;PIGL;OGT;GALK2
ERG CHEA	4/144	0.547422	0.783117	0	0	1.02985	0.620522	ABHD13;IDI1;SLC35B4;NAMPT
POU5F1 CHEA	7/261	0.560397	0.790697	0	0	0.993057	0.57509	RPIA;SCD;HEXB;ENO1;UPP1;OGT;HK2
GABPA ENCODE	55/2082	0.590148	0.812659	0	0	0.975302	0.514356	MOCS3;SLC35B4;SLC44A1;NDUFA12;NUDT1;MTR;PIGW;COX6A1;NUDT6;ABHD13;CPT2;CYP4V2;IDH3B;ACAD11;SLC30A6;ATP6V1G2;GGPS1;ALG3;MOGS;PPAPDC2;NME1;COX6B1;DPM3;PDE12;NDUFS3;PIGM;PIGL;ACOX3;ALG10B;CES2;COX16;SDR39U1;UQCRH;PLD3;SRM;NME1-NME2;NDOR1;PGK1;THEM4;ATP6V1D;EDEM3;SLC35A2;B3GAT3;PMM2;MTHFR;CTNS;MCAT;RPIA;ASAH2B;POLR3A;SYNJ1;POLR3B;SLC25A32;ACBD3;GALK2
STAT5A ENCODE	6/233	0.603694	0.812659	0	0	0.951987	0.480457	KMT2E;POLR3B;HYI;BLVRB;PGD;GPCPD1
RAD21 ENCODE	33/1265	0.607883	0.812659	0	0	0.963018	0.479364	KMT2D;KCNG3;SLC26A2;SLC43A2;GDPD3;SAT1;CRYZ;NME1-NME2;COMTD1;CA2;NEU1;SCN5A;ABCA1;VKORC1;HS3ST3B1;HSD3B7;ARG2;AOC2;NDUFA6;ATP6V1G2;SLC35E4;GAD1;GPX8;SUOX;PAFAH2;KCTD6;NME1;POLR3B;DDAH2;ORAI1;BLVRB;ALG10B;SLC29A3
TCF7L2 ENCODE	15/583	0.612762	0.812659	0	0	0.950302	0.465438	IDI1;GLDC;HEXB;MGST3;SLC35E4;SLC30A1;MTR;SLC7A11;PLD1;AGPAT1;SLC25A28;ETNK1;CHST15;GLA;ARSB
SMAD4 CHEA	15/584	0.615411	0.812659	0	0	0.948581	0.460502	PDHX;MANBA;SGMS1;SMOX;SLC20A1;GALNT18;PDE4D;MICAL2;AOAH;ITPKB;ETNK1;BCAT1;B4GALNT3;LBR;SLC25A13
TAF7 ENCODE	16/640	0.659479	0.853063	0	0	0.921707	0.383711	KMT2E;SLC30A6;MOCS3;ALG3;DOLK;SLC3A2;ENO1;ASH1L;GPCPD1;ATP5J2;PRDX1;SLC16A6;NDUFS3;CKB;SLC16A9;OGT
ATF2 ENCODE	74/2852	0.664824	0.853063	0	0	0.95359	0.389288	MOCS3;HIBADH;SLC44A1;ENO1;SLC7A11;PIGW;PFAS;NUDT6;ATP5G1;IL4I1;DHFRL1;GUK1;DSE;IDH3B;TK1;PDE8A;SLC30A6;ARG2;SLC38A1;ATP6V1G2;GGPS1;ALG5;ALG3;ELOVL6;GPCPD1;PTGR2;NME1;CAMKMT;DHDDS;POLR1A;PDE12;DDAH2;NDUFS5;NDUFS3;KCTD11;ACOX3;BCAT1;UMPS;GAPDH;KMT2E;KMT2D;SGMS1;COX16;AASDH;MAOA;KMT2C;FUT10;TYMS;AGPAT1;NME1-NME2;KCTD21;PRDX1;RDH10;NEU1;PDSS2;RCE1;IP6K1;ALOXE3;SLC35A2;GALNT4;SETDB1;B3GAT3;SLC35E4;SET…
TRIM28 CHEA	5/210	0.673047	0.853063	0	0	0.877821	0.347564	ANKH;MMAA;SLC3A2;KCTD12;LBR
MYC CHEA	14/573	0.68657	0.853063	0	0	0.899944	0.338421	VKORC1;MMAA;GSTT2;SLC3A2;MIF;PIGW;SRM;NME1;POLR1A;SLC9A8;KCTD13;SLC29A1;UMPS;ATP6V1F
ZNF384 ENCODE	18/730	0.687419	0.853063	0	0	0.907981	0.340321	SLC35B4;SLC43A2;PGAM1;PMM2;ALG5;SETDB2;TXNDC12;SLC30A1;SLC2A3;CROT;PGD;SAT1;ITPKB;COMTD1;P4HA1;SLC9A8;NEU1;ACAD11
CREB1 CHEA	36/1444	0.716625	0.878718	0	0	0.915787	0.305143	IDI1;MOCS3;SLC43A2;KMT2C;PIK3R3;MSMO1;SLC3A2;PIK3C2A;HK2;SLC25A28;GUK1;NEU1;CHAC1;RCE1;PDE8A;SLC25A25;EDEM3;NDUFA6;GGPS1;CYP51A1;COQ10B;NME1;SYNJ1;GPAM;ETNK1;PNPLA3;FAR1;ACOX3;UMPS;PIGF;GAPDH;MMACHC;ATP6V0C;GLA;PAFAH1B1;SLC25A13
BHLHE40 ENCODE	8/348	0.726133	0.879902	0	0	0.845644	0.270625	PIKFYVE;SLC16A1;NAMPT;MTHFR;TRPM7;ENO1;PLD6;SEPHS2
RELA ENCODE	11/484	0.760829	0.894605	0	0	0.834703	0.228163	KMT2E;CHST7;POGLUT1;P4HA1;SLC9A8;CYP20A1;ORAI1;DOLK;SLC3A2;PIK3R1;CRYZ
YY1 ENCODE	69/2753	0.767832	0.894605	0	0	0.91566	0.241903	ISCA2;MOCS3;POGLUT1;NDUFA12;GBE1;NUDT1;TXNDC12;PRDM2;PIGW;COX6A1;PFAS;ATP5G1;ATP7B;DNMT3B;IDH3B;TK1;PDHX;GGPS1;STARD7;ALG5;ALG3;ASH1L;ALG11;ATP5J2;CAMKMT;POLR1A;SLC9A8;NDUFS3;PIGL;ACOX3;UMPS;GAPDH;ATP6V0C;PAFAH1B1;KMT2E;SLC22A4;KMT2D;COX19;SGMS1;SLC35D1;SLC20A1;RPN1;SLC3A2;FHIT;UQCRH;PLD3;AK9;CRYZ;NDOR1;RDH11;PDSS2;RCE1;IP6K1;SLC35A2;FKRP;NDUFA6;IDH3G;SETD1B;SETDB2;MTHFR;B3GALT6;DOLK;PAFAH2;POLE4…
SUZ12 ENCODE	2/105	0.779775	0.894605	0	0	0.698632	0.173785	ITPKA;MCOLN2
SPI1 CHEA	25/1056	0.779979	0.894605	0	0	0.867713	0.215616	SLC43A2;COX16;PDXP;SLC3A2;COX6A1;AGPAT1;MTMR6;POLD1;PGK1;ATP6V1D;HIBCH;ELOVL1;SLC30A6;MANBA;GALNT4;PGAM1;ELOVL6;PPAPDC2;PTGR2;ITPKB;G6PC3;POLR3B;SLC29A1;ALDOA;PIGF
ZEB1 ENCODE	2/106	0.784223	0.894605	0	0	0.691879	0.16817	MGST3;FHIT
ZBTB33 ENCODE	16/702	0.790379	0.894605	0	0	0.835644	0.196579	EDEM3;SLC12A2;SLC35B4;IDH3G;SETDB2;PIGW;PTGR2;ATP5G1;NANP;SLC25A28;DHFRL1;PDE12;PRDX1;DSE;NANS;HIBCH
FOXA1 ENCODE	4/205	0.807536	0.902891	0	0	0.715044	0.152854	MANBA;HIBADH;PNPLA7;SYNJ2
REST ENCODE	8/383	0.815231	0.902891	0	0	0.765313	0.156341	HCN3;SYNJ1;ELOVL2;PLA2G4C;RIMKLA;KCNK3;SLC25A13;HCN1
CREB1 ENCODE	54/2238	0.830821	0.910368	0	0	0.878917	0.162899	MTRR;SLC35B4;HIBADH;MSMO1;PFAS;SAT1;NAT14;ATP5G1;GUK1;NAMPT;IDH3B;HIBCH;ARG2;ATP6V1G2;SLC30A1;GPCPD1;COQ10B;DHDDS;PHOSPHO2;NME6;NDUFS5;ACOX3;UMPS;ALG10B;ATP6V0C;KMT2D;IDI1;AASDH;MAOA;RPN1;PDXP;ATP1A1;AGPAT1;AK8;MTHFSD;NDOR1;SLC25A28;KCTD20;NEU1;RCE1;EDEM3;SLC35A2;GALNT4;IDH3G;CYP51A1;DOLK;PAFAH2;RPIA;PIKFYVE;SYNJ1;SLC25A32;PDE7A;MMACHC;GLA
FLI1 ENCODE	14/650	0.840875	0.911686	0	0	0.787766	0.136529	ATP6V1G2;B3GAT3;MTHFR;PTGR2;UQCRH;NME1;POLE4;ABHD13;NDOR1;PHOSPHO2;SLC9A8;PIGM;PIGF;ATP6V1D
SPI1 ENCODE	35/1540	0.878497	0.942554	0	0	0.826848	0.107112	ACSM3;SLC43A2;COX16;HEXB;ENO1;ATP1A1;COX6A1;AGPAT1;SLC2A6;AGPAT2;AK8;PNP;RDH10;MICAL1;NMRK1;SLC16A6;PGK1;CKB;SCN5A;ATP6V1D;SLC25A25;ARSB;ELOVL1;SLC30A6;GALNT6;ATP6V0E1;IDH2;DHDDS;SYNJ1;NME6;ORAI2;PIGM;SLC25A32;B4GALT6;GALK1
ELF1 ENCODE	58/2483	0.898431	0.94476	0	0	0.845301	0.0905363	MOCS3;MTRR;SLC35B4;PYROXD1;NUDT1;MTR;PIGW;ABHD13;DHFRL1;CPT2;IDH3B;MLYCD;L3HYPDH;HIBCH;GSTK1;SLC30A6;SLC35C1;MIF;PPAPDC2;COQ10B;DHDDS;PLA2G15;PDE12;SLC9A8;KCTD13;PIGM;ACOX3;ALG10B;KCTD18;CES2;KMT2D;FRRS1;COX16;PIK3R1;NDOR1;KCTD20;PGK1;THEM4;RCE1;ATP6V1D;EDEM3;SLC35A2;PMM1;SETDB1;B3GAT3;FUCA2;PMM2;B3GALT6;MCAT;RPIA;PIKFYVE;G6PC3;POLR3A;SYNJ1;POLR3C;CYP20A1;SLC25A32;GALK2
REST CHEA	28/1280	0.898898	0.94476	0	0	0.795327	0.0847705	SLC35B4;ABHD4;UXS1;GALNT18;GPHN;HK2;ADCY5;SRM;ATP7B;PLCE1;SLC37A3;KCNH3;TMEM86B;SLC31A2;GAD1;PDE2A;CACNA2D2;GRIN2C;GPCPD1;CPT1B;DHDDS;DHRS7;GLRB;DAD1;HKDC1;KCTD13;PNPLA3;GALK2
KAT2A ENCODE	1990-01-01	0.915327	0.95231	0	0	0.403806	0.0357261	IL4I1
FOXM1 ENCODE	1995-01-01	0.926204	0.953991	0	0	0.382229	0.0293017	LBR
E2F4 ENCODE	13/710	0.949083	0.967876	0	0	0.664052	0.034703	SLC16A1;RRM2;SLC3A2;TYMS;ATP5J2;POLE4;SLC9A5;POLD1;NEU1;PGP;NDUFS3;TK1;ALDOA
FOXP2 ENCODE	1/178	0.992507	0.994335	0	0	0.202122	0.00152026	HIBADH
YY1 CHEA	3/332	0.994335	0.994335	0	0	0.324854	0.00184559	ALG3;PDSS2;ATP5J2
