# Supplementary material for: Transcriptional, chromatin, and metabolic landscapes of LDHA inhibitor–resistant pancreatic ductal adenocarcinoma
Source: Front Oncol. 2022 Aug 2;12:926437. doi: 10.3389/fonc.2022.926437 (PMC9378957; doi:10.3389/fonc.2022.926437)
Supplement: Supplementary file 1 [file DataSheet_1.zip › Ziped tables/Table S8-ALAUR-HMT-004_MetabolomeAnalysisData.xlsx]

## Sheet: Table 1 Sample Information
Sample Information
Name	Amount (ug/ul)	Group	Dilution (Cation) §	Dilution (Anion) §
1	1.29	Control-1	1	2
2	1.32		1	2
3	1.44		1	2
4	1.09	Treated-1	1	2
5	1.23		1	2
6	1.15		1	2
7	1.08	Control-2	1	2
8	1.23		1	2
9	1.19		1	2
10	1.09	Treated-2	1	2
11	0.96		1	2
12	1.12		1	2
§ Dilution factors for Measurement

## Sheet: Table2 Putative Metabolites
Putative Metabolites
ID	HMT DB †				m/z	MT/RT	Relative Area																				Comparative Analysis
	Compound name	Pathway Label	PubChem CID	HMDB ID			Control-1			Treated-1			Control-2			Treated-2			Control-1		Treated-1		Control-2		Treated-2		Treated-1 vs Control-1			Treated-2 vs Control-2			Control-2 vs Control-1			Treated-2 vs Treated-1
							1	2	3	4	5	6	7	8	9	10	11	12	Mean	S.D.	Mean	S.D.	Mean	S.D.	Mean	S.D.	Ratio ¶	p-value ||		Ratio ¶	p-value ||		Ratio ¶	p-value ||		Ratio ¶	p-value ||
C_0011	1-Aminocyclopropane-1-carboxylic acid Homoserinelactone	1-Aminocyclopropane-1-carboxylic acid Homoserinelactone	535 73509		102.055	6.50362	0.034286	0.0306159	0.0299183	0.0214174	0.0185394	0.0182213	0.0188677	0.0162404	N.D.	0.0195879	0.0166516	0.0158353	0.0316067	0.00234637	0.0193927	0.00176064	0.0175541	0.00185778	0.0173583	0.00197357	0.613562	0.0026019	**	0.988848	0.91912		0.55539	0.0069583	**	0.895094	0.25443
C_0052	1-Methyl-4-imidazoleacetic acid	MIA	75810	HMDB0002820	141.065	7.54462	0.010602	0.0110696	0.0101105	N.D.	0.0049758	0.00538578	0.00462392	N.D.	N.D.	N.D.	N.D.	N.D.	0.010594	0.000479629	0.00518079	0.000289902	0.00462392	N.A.	N.A.	N.A.	0.48903	0.00056642	***	<1	N.A.		0.436465	N.A.		<1	N.A.
C_0075	1-Methylhistidine 3-Methylhistidine	1-Methylhistidine 3-Methylhistidine	92105 64969	HMDB0000001 HMDB0000479	170.092	6.85078	0.0602155	0.0716367	0.0764283	0.0630607	0.061921	0.0629684	0.0547296	0.0540955	0.0504919	0.067991	0.0722993	0.063617	0.0694268	0.00832924	0.0626501	0.000633062	0.0531057	0.00228568	0.0679691	0.00434119	0.90239	0.29385		1.27988	0.013147	*	0.764916	0.067887		1.0849	0.16533
C_0053	1H-Imidazole-4-propionic acid	1H-Imidazole-4-propionic acid	10105257		141.066	7.4169	0.00759676	0.00921913	0.0106711	N.D.	0.00395606	0.00454311	0.00406586	0.00298701	N.D.	N.D.	N.D.	N.D.	0.00916232	0.00153793	0.00424959	0.000415101	0.00352643	0.000762859	N.A.	N.A.	0.463811	0.022897	*	<1	N.A.		0.384885	0.012881	*	<1	N.A.
A_0063	2,3-Diphosphoglyceric acid	Diphosphoglycerate	186004	HMDB0001294	264.953	17.7018	N.D.	N.D.	N.D.	0.0158326	0.0243183	0.0247339	0.0251584	0.0311415	0.0377333	N.D.	N.D.	N.D.	N.A.	N.A.	0.0216283	0.00502347	0.0313444	0.0062899	N.A.	N.A.	1<	N.A.		<1	N.A.		1<	N.A.		<1	N.A.
C_0013	2-Aminoisobutyric acid 2-Aminobutyric acid	2-Aminoisobutyric acid 2-Aminobutyric acid	6119 6657	HMDB0001906 HMDB0000452	104.071	8.79522	0.153555	0.165091	0.17415	0.152707	0.173674	0.179917	0.135223	0.142283	0.127095	0.142116	0.194901	0.166333	0.164265	0.010322	0.168766	0.0142536	0.134867	0.00760041	0.167783	0.0264227	1.0274	0.68282		1.24407	0.15556		0.82103	0.019441	*	0.994179	0.95829
A_0056	2-Deoxyglucose 6-phosphate	2-Deoxyglucose 6-phosphate	440992		243.03	10.0269	0.0197691	0.0277725	0.0242979	0.0157429	0.0143918	0.0158848	N.D.	N.D.	N.D.	N.D.	N.D.	N.D.	0.0239465	0.00401329	0.0153398	0.000824067	N.A.	N.A.	N.A.	N.A.	0.640587	0.06009		N.A.	N.A.		<1	N.A.		<1	N.A.
A_0017	2-Hydroxy-4-methylvaleric acid	2-Hydroxy-4-methylvaleric acid	439960	HMDB0000624	131.07	8.6148	0.00993898	0.00748664	0.00855523	N.D.	N.D.	N.D.	N.D.	N.D.	N.D.	N.D.	N.D.	N.D.	0.00866028	0.00122954	N.A.	N.A.	N.A.	N.A.	N.A.	N.A.	<1	N.A.		N.A.	N.A.		<1	N.A.		N.A.	N.A.
A_0009	2-Hydroxybutyric acid	2-HBA	440864	HMDB0000008	103.042	9.46114	N.D.	0.0251666	0.0316531	N.D.	N.D.	N.D.	N.D.	N.D.	N.D.	N.D.	N.D.	N.D.	0.0284098	0.0045866	N.A.	N.A.	N.A.	N.A.	N.A.	N.A.	<1	N.A.		N.A.	N.A.		<1	N.A.		N.A.	N.A.
A_0024	2-Hydroxyglutaric acid	2-Hydroxyglutaric acid	43	HMDB0000606,HMDB0000694	147.031	16.3173	0.0171094	0.0164418	0.0182976	0.016784	0.0176203	0.0169426	0.0197182	0.0190733	0.0200034	N.D.	N.D.	N.D.	0.0172829	0.000939995	0.0171157	0.000444182	0.0195983	0.000476501	N.A.	N.A.	0.990322	0.79949		<1	N.A.		1.13397	0.032564	*	<1	N.A.
A_0023	2-Oxoglutaric acid	2-OG	51	HMDB0000208	145.014	20.4463	0.0666643	0.0834904	0.0818618	0.110505	0.115793	0.12199	0.0556485	N.D.	0.0492947	N.D.	N.D.	N.D.	0.0773388	0.00928023	0.116096	0.0057485	0.0524716	0.00449279	N.A.	N.A.	1.50114	0.0062923	**	<1	N.A.		0.678464	0.029422	*	<1	N.A.
A_0012	2-Oxoisovaleric acid	2-KIV	49	HMDB0000019	115.041	9.86147	0.0925772	0.10369	0.104792	0.0166943	N.D.	0.0193102	N.D.	0.0129352	N.D.	N.D.	N.D.	N.D.	0.100353	0.00675656	0.0180023	0.00184977	0.0129352	N.A.	N.A.	N.A.	0.179389	0.00096551	***	<1	N.A.		0.128897	N.A.		<1	N.A.
A_0040	2-Phosphoglyceric acid	2-PG	439278	HMDB0003391	184.987	18.4219	0.0102501	0.0125113	0.0157943	0.0681234	0.0764725	0.0670149	N.D.	N.D.	N.D.	0.0221066	0.0222987	0.0157425	0.0128519	0.00278775	0.0705369	0.00517013	N.A.	N.A.	0.0200492	0.00373099	5.48845	0.00038502	***	1<	N.A.		<1	N.A.		0.284237	0.00028981	***
A_0008	3-Hydroxybutyric acid	3-HBA	441	HMDB0000011,HMDB0000357,HMDB0000442	103.041	9.24437	0.0260529	0.0332579	0.0318982	N.D.	N.D.	N.D.	N.D.	N.D.	N.D.	N.D.	N.D.	N.D.	0.030403	0.00382818	N.A.	N.A.	N.A.	N.A.	N.A.	N.A.	<1	N.A.		N.A.	N.A.		<1	N.A.		N.A.	N.A.
A_0026	3-Phenylpropionic acid	3-Phenylpropionic acid	107	HMDB0000764	149.059	8.58062	0.0156784	0.0189757	0.0148394	0.0151505	0.01754	0.0156161	0.0156155	N.D.	0.0183996	N.D.	0.0166842	N.D.	0.0164978	0.00218655	0.0161022	0.00126675	0.0170076	0.00196862	0.0166842	N.A.	0.976019	0.80278		0.980986	N.A.		1.0309	0.80715		1.03614	N.A.
A_0041	3-Phosphoglyceric acid	3-PG	439183	HMDB0000807	184.987	18.8738	0.0416846	0.0573304	0.0719646	0.354475	0.419017	0.376147	0.0420029	0.0509951	0.0431615	0.0911698	0.0861685	0.0670379	0.0569932	0.0151428	0.383213	0.0328458	0.0453865	0.00489159	0.0814587	0.0127367	6.72384	0.00080786	***	1.79478	0.026976	*	0.79635	0.31478		0.212568	0.0014195	**
C_0055	4-Guanidinobutyric acid	4-GBA	500	HMDB0003464	146.092	7.56155	N.D.	0.0109145	0.011566	N.D.	0.0110328	0.0117974	N.D.	N.D.	0.0101983	N.D.	N.D.	N.D.	0.0112403	0.000460724	0.0114151	0.000540704	0.0101983	N.A.	N.A.	N.A.	1.01555	0.76176		<1	N.A.		0.907302	N.A.		<1	N.A.
A_0015	4-Methyl-2-oxovaleric acid 3-Methyl-2-oxovaleric acid	2-Oxoleucine 2K3MVA	70 47	HMDB0000695 HMDB0000491	129.056	9.25542	0.554872	0.579221	0.62137	0.110146	0.127004	0.124761	0.102477	0.0849629	0.0794143	0.0318145	0.0452145	0.0459376	0.585154	0.0336438	0.120637	0.00915438	0.0889514	0.0120376	0.0409889	0.00795351	0.206163	0.00091184	***	0.460801	0.0069184	**	0.152014	0.00050038	***	0.33977	0.00037849	***
C_0117	5'-Deoxy-5'-methylthioadenosine	MTA	439176	HMDB0001173	298.096	9.19366	0.0335486	0.0310149	0.0460281	0.0215035	0.0186992	0.0182335	0.0338157	0.0315518	0.0311971	0.0186812	0.0188497	0.0183299	0.0368639	0.00803696	0.0194787	0.00176892	0.0321882	0.00142058	0.0186202	0.000265217	0.528396	0.058396		0.57848	0.002799	**	0.873164	0.42033		0.955927	0.48998
C_0024	5-Aminovaleric acid	5-Aminovaleric acid	138	HMDB0003355	118.086	7.35969	0.0985903	0.120569	0.0971902	N.D.	N.D.	N.D.	0.127357	0.119069	0.133296	N.D.	N.D.	N.D.	0.10545	0.0131123	N.A.	N.A.	0.126574	0.00714562	N.A.	N.A.	<1	N.A.		<1	N.A.		1.20032	0.08914		N.A.	N.A.
C_0070	5-Hydroxylysine	5-Hydroxylysine	3032849	HMDB0000450	163.108	6.55732	0.0062785	N.D.	0.00767135	N.D.	0.00588495	N.D.	N.D.	N.D.	N.D.	N.D.	N.D.	N.D.	0.00697493	0.000984896	0.00588495	N.A.	N.A.	N.A.	N.A.	N.A.	0.84373	N.A.		N.A.	N.A.		<1	N.A.		<1	N.A.
A_0014	5-Oxoproline	Oxoproline	7405	HMDB0000267	128.036	9.19194	2.66438	2.85589	3.06272	0.516912	0.637688	0.517397	0.729448	0.705539	0.556517	0.247375	0.232065	0.239296	2.861	0.19922	0.557332	0.0695907	0.663835	0.0937055	0.239579	0.0076589	0.194804	0.00095771	***	0.360901	0.015382	*	0.232029	0.00057364	***	0.429867	0.014744	*
A_0064	6-Phosphogluconic acid	6-PG	91493	HMDB0001316	275.019	14.1441	0.172929	0.126639	0.0961721	0.0688235	0.103875	0.074017	0.0214714	0.0227146	0.0164962	0.0163909	0.0232145	0.0232499	0.131913	0.0386492	0.0822384	0.0189167	0.0202274	0.00329055	0.0209518	0.0039499	0.623427	0.14234		1.03581	0.81956		0.153338	0.036838	*	0.254769	0.026182	*
A_0089	Acetyl CoA_divalent	AcCoA	444493		403.556	9.94834	N.D.	0.0082353	N.D.	N.D.	N.D.	0.00871479	N.D.	N.D.	N.D.	N.D.	0.0108308	N.D.	0.0082353	N.A.	0.00871479	N.A.	N.A.	N.A.	0.0108308	N.A.	1.05822	N.A.		1<	N.A.		<1	N.A.		1.2428	N.A.
C_0048	Adenine	Adenine	190	HMDB0000034	136.062	6.9765	0.102601	0.0729553	0.0567287	0.628038	0.591985	0.792674	N.D.	0.0082672	N.D.	N.D.	N.D.	N.D.	0.0774283	0.023261	0.670899	0.10699	0.0082672	N.A.	N.A.	N.A.	8.66478	0.0082872	**	<1	N.A.		0.106772	N.A.		<1	N.A.
C_0110	Adenosine	Adenosine	60961	HMDB0000050	268.103	8.99862	0.111036	0.130519	0.217139	0.112341	0.157432	0.108473	0.056643	0.142553	0.0408958	0.0743114	0.0557268	0.0296585	0.152898	0.0564806	0.126082	0.0272186	0.0800307	0.0547157	0.0532322	0.0224307	0.824614	0.51454		0.665147	0.49652		0.523426	0.18384		0.422204	0.02466	*
C_0089	ADMA	ADMA	123831	HMDB0001539	203.149	7.0074	0.0133949	0.0153024	0.0126872	0.00980434	0.0121631	0.0118951	0.00722819	N.D.	N.D.	0.0085072	N.D.	0.00938544	0.0137949	0.0013527	0.0112875	0.00129142	0.00722819	N.A.	0.00894632	0.000621008	0.818241	0.081086		1.2377	N.A.		0.523977	N.A.		0.792586	0.075506
A_0093	ADP	ADP	6022	HMDB0001341	426.023	10.5265	0.976353	0.886447	0.744898	0.314768	0.491923	0.376079	0.647684	0.571072	0.471816	0.34871	0.537697	0.407205	0.869233	0.116684	0.394257	0.0899657	0.563524	0.0881767	0.431204	0.0967519	0.453569	0.0060636	**	0.765192	0.15549		0.6483	0.025261	*	1.09371	0.65357
A_0107	ADP-glucose GDP-fucose	ADP-Glc GDP-fucose	16500 10918995	HMDB0006557 HMDB0001095	588.075	8.08327	0.0173427	0.0177952	0.0161685	0.018238	0.0164156	0.0176983	0.0217063	0.0199403	0.0177299	0.0131197	0.0153901	0.016222	0.0171021	0.000839601	0.0174506	0.000936092	0.0197922	0.00199236	0.0149106	0.00160577	1.02038	0.65651		0.75336	0.031841	*	1.15729	0.13051		0.854445	0.092874
C_0007	Ala	Ala	602	HMDB0000161,HMDB0001310	90.0546	8.23128	25.2958	28.6317	26.5888	28.8452	34.6297	31.8236	17.4487	16.935	15.3748	18.4406	20.3279	20.506	26.8388	1.68193	31.7662	2.8927	16.5862	1.08006	19.7582	1.14451	1.18359	0.078376		1.19125	0.02523	*	0.617993	0.0017877	**	0.621989	0.010403	*
C_0040	Alloisoleucine	Alloisoleucine	99288	HMDB0000557	132.102	9.57788	0.0905132	0.0883131	0.258672	0.100685	0.0726343	0.106177	0.0894356	0.191557	N.D.	0.120914	0.578094	0.218098	0.145833	0.0977279	0.0931653	0.0179911	0.140496	0.0722106	0.305702	0.240851	0.63885	0.4502		2.17587	0.36088		0.963406	0.94876		3.28129	0.26562
C_0003	Aminoacetone	Aminoacetone	215	HMDB0002134	74.0599	6.29764	0.0698344	0.0857756	0.0861749	0.045433	0.0737401	N.D.	N.D.	N.D.	N.D.	N.D.	N.D.	0.0925176	0.080595	0.00932109	0.0595865	0.0200161	N.A.	N.A.	0.0925176	N.A.	0.739333	0.35663		1<	N.A.		<1	N.A.		1.55266	N.A.
A_0078	AMP	AMP	6083	HMDB0000045	346.057	8.99745	0.233683	0.209108	0.202629	0.0783913	0.142296	0.0976091	0.107303	0.122121	0.0605565	0.108211	0.215182	0.106477	0.21514	0.0163823	0.106099	0.0327872	0.0966601	0.0321325	0.14329	0.0622664	0.493162	0.014889	*	1.48241	0.33269		0.44929	0.01102	*	1.35054	0.42688
C_0077	Arg	Arg	6322	HMDB0000517,HMDB0003416	175.119	6.51507	0.195159	0.0947399	0.116467	0.114078	0.11308	0.0699785	0.800349	0.899149	0.775585	1.20864	1.49934	1.42033	0.135455	0.0528336	0.0990453	0.0251775	0.825028	0.0653745	1.3761	0.150314	0.731204	0.36354		1.66795	0.013028	*	6.09078	0.00018658	***	13.8937	0.003762	**
C_0116	Argininosuccinic acid	ArgSuccinate	16950	HMDB0000052	291.13	8.5974	0.010602	0.00875375	0.011153	0.00650274	0.00799813	0.00610633	0.0192132	0.0170754	0.0186158	0.00892056	N.D.	0.0121694	0.0101696	0.0012567	0.00686906	0.000997687	0.0183014	0.00110303	0.010545	0.00229726	0.675454	0.02558	*	0.576183	0.095142		1.79963	0.0011697	**	1.53514	0.23659
C_0043	Asn	Asn	236	HMDB0000168,HMDB0033780	133.06	9.54283	1.77841	2.06223	2.00507	1.1812	1.3444	1.25823	1.14091	1.01632	0.983061	1.47735	1.74907	1.61388	1.94857	0.150105	1.26128	0.0816413	1.04677	0.0832115	1.61343	0.135861	0.647284	0.0055201	**	1.54135	0.0063871	**	0.537197	0.0023832	**	1.2792	0.026435	*
C_0047	Asp	Asp	424	HMDB0000191,HMDB0006483	134.045	10.5138	4.48304	5.04327	5.26222	1.11721	1.25335	1.31375	3.48828	3.77	3.86628	3.73236	4.18854	3.84792	4.92951	0.401855	1.2281	0.100675	3.70818	0.196433	3.92294	0.237163	0.249133	0.0024825	**	1.05791	0.29576		0.752242	0.019267	*	3.19431	0.00067656	***
A_0102	ATP	ATP	5957	HMDB0000538	505.989	11.3958	5.64148	6.14518	6.52116	1.61805	1.8913	1.74637	5.21624	4.95946	5.26921	1.49051	1.59	1.92186	6.10261	0.441381	1.75191	0.136708	5.1483	0.165676	1.66746	0.225864	0.287075	0.0016904	**	0.323884	5.3754e-05	***	0.843624	0.050521		0.951794	0.61499
C_0026	Betaine	Betaine	247	HMDB0000043	118.086	10.2549	0.707158	0.820437	0.795441	1.06059	1.34747	1.21151	0.649315	0.688048	0.67897	0.986036	1.12383	1.07509	0.774345	0.0595128	1.20652	0.143504	0.672111	0.0202569	1.06165	0.0698753	1.55812	0.022171	*	1.57958	0.0068268	**	0.867973	0.084224		0.879929	0.21713
C_0099	Butyrylcarnitine	Butyrylcarnitine	439829	HMDB0002013	232.154	8.73725	0.103048	0.113167	0.115434	N.D.	0.0620562	N.D.	0.153493	0.172024	0.168003	N.D.	N.D.	N.D.	0.11055	0.00659496	0.0620562	N.A.	0.164507	0.00974774	N.A.	N.A.	0.561342	N.A.		<1	N.A.		1.48808	0.0022991	**	<1	N.A.
A_0074	cAMP	cAMP	6076	HMDB0000058	328.046	7.3339	0.00895908	0.0170465	0.0156781	N.D.	N.D.	N.D.	0.00715712	0.0118428	0.0128656	N.D.	N.D.	N.D.	0.0138946	0.00432867	N.A.	N.A.	0.0106218	0.0030438	N.A.	N.A.	<1	N.A.		<1	N.A.		0.76446	0.35076		N.A.	N.A.
C_0069	Carnitine	Carnitine	85	HMDB0000062	162.112	7.78238	0.188645	0.259222	0.259095	0.197824	0.236467	0.226581	0.441358	0.454014	0.472774	0.231255	0.24348	0.259926	0.235654	0.0407107	0.220291	0.0200749	0.456049	0.0158064	0.244887	0.0143872	0.934805	0.59996		0.536975	7.2774e-05	***	1.93525	0.0054502	**	1.11165	0.16698
A_0087	CDP	CDP	6132	HMDB0001546	402.013	11.0862	0.0588873	0.049311	0.0403631	0.0142889	0.022696	0.0184707	0.0510397	0.0446315	0.0338031	0.0183606	0.0232942	0.0194797	0.0495205	0.00926386	0.0184852	0.00420358	0.0431581	0.00871226	0.0203781	0.00258659	0.373283	0.015837	*	0.472174	0.036527	*	0.87152	0.43525		1.1024	0.5497
A_0100	CDP-choline	CDP-choline	13804	HMDB0001413	487.101	6.65167	0.00573941	0.00578775	0.00667127	0.00922673	0.00844876	0.010629	N.D.	N.D.	N.D.	N.D.	0.00812309	0.00836733	0.00606614	0.000524613	0.00943484	0.00110493	N.A.	N.A.	0.00824521	0.000172706	1.55533	0.019521	*	1<	N.A.		<1	N.A.		0.873911	0.19995
C_0015	Choline	Choline	305	HMDB0000097	104.107	6.28438	3.29362	3.7848	4.34337	4.95099	6.22148	5.51346	2.19271	2.32509	2.52175	3.47549	4.36234	4.9495	3.80726	0.525237	5.56198	0.63663	2.34652	0.165565	4.26244	0.742069	1.46089	0.022513	*	1.8165	0.040939	*	0.616326	0.031152	*	0.766354	0.084274
A_0038	cis-Aconitic acid	cis-Aconitic acid	643757	HMDB0000072	173.01	26.5275	0.0569742	N.D.	0.0660546	N.D.	0.0463879	0.0443968	0.0496842	N.D.	0.0373455	N.D.	0.0547512	0.0508489	0.0615144	0.00642085	0.0453923	0.00140792	0.0435149	0.00872474	0.0528001	0.00275935	0.737914	0.16112		1.21338	0.35789		0.707393	0.15423		1.16319	0.11467
A_0045	Citric acid	Citric acid	311	HMDB0000094	191.021	24.9835	0.952524	0.987718	1.15814	0.624779	0.768435	0.658294	0.639153	0.601225	0.546119	0.680186	0.769205	0.698292	1.0328	0.109971	0.683836	0.0751571	0.595499	0.0467806	0.715894	0.0470476	0.662122	0.013968	*	1.20218	0.034748	*	0.57659	0.010801	*	1.04688	0.57117
C_0078	Citrulline	Citrulline	9750	HMDB0000904	176.103	10.0599	1.63121	1.90182	1.80216	1.99186	2.41079	2.30836	0.0961057	0.0933735	0.08019	0.108634	0.1384	0.123623	1.7784	0.13686	2.237	0.218391	0.0898897	0.00851056	0.123552	0.0148832	1.25788	0.046489	*	1.37449	0.038812	*	0.0505453	0.002111	**	0.0552311	0.0034165	**
A_0071	CMP	CMP	6131	HMDB0000095	322.048	9.29599	0.0117588	0.00958866	0.01342	N.D.	0.00759746	0.0061289	0.00925366	0.0115654	N.D.	0.0074392	0.011886	0.00679639	0.0115891	0.00192128	0.00686318	0.00103842	0.0104095	0.00163462	0.00870719	0.00277162	0.592208	0.038244	*	0.836466	0.45193		0.898212	0.52247		1.26868	0.37973
A_0110	CMP-N-acetylneuraminate	CMP-NeuNAc	448209	HMDB0001176	613.14	7.9406	0.0428978	0.0459564	0.0446214	0.0775296	0.0881658	0.0898514	0.0628959	0.0637395	0.0626538	0.0567701	0.0747802	0.072561	0.0444919	0.00153342	0.0851823	0.00668075	0.0630964	0.000569946	0.0680371	0.0098204	1.91456	0.0065795	**	1.0783	0.47553		1.41816	0.00075703	***	0.798723	0.075175
A_0083	CoA_divalent	CoA	87642		382.551	10.285	0.041809	0.0461724	0.0462731	0.02409	0.027338	0.0250865	0.0427078	0.0466429	0.0458051	0.0156346	0.0180978	0.0229027	0.0447515	0.00254874	0.0255048	0.00166391	0.0450519	0.00207285	0.0188784	0.00369636	0.569921	0.00085226	***	0.419035	0.001412	**	1.00671	0.88212		0.740187	0.072292
C_0039	Creatine	Creatine	586	HMDB0000064	132.077	8.08255	13.6512	14.7298	14.331	14.1295	15.0906	14.0718	10.6572	10.7197	9.9707	8.53091	9.63972	10.2526	14.2373	0.545366	14.4307	0.572294	10.4492	0.415549	9.4744	0.872658	1.01358	0.69366		0.906713	0.18338		0.73393	0.00092124	***	0.656547	0.0021925	**
C_0021	Creatinine	Creatinine	588	HMDB0000562	114.066	6.68436	0.0447092	0.0506388	0.044425	0.0517635	0.0497702	0.0547493	0.0578122	0.0595756	0.06684	0.0459362	0.0455429	0.0535425	0.046591	0.00350835	0.0520944	0.00250597	0.0614093	0.00478505	0.0483405	0.00450932	1.11812	0.098648		0.787186	0.026375	*	1.31805	0.014949	*	0.927942	0.29338
A_0098	CTP	CTP	6176	HMDB0000082	481.979	11.9297	0.278618	0.305815	0.340028	0.0623432	0.0697585	0.0750581	0.328396	0.355023	0.368732	0.0571042	0.0466879	0.0731728	0.308154	0.0307719	0.0690533	0.00638667	0.350717	0.0205097	0.0589883	0.0133426	0.224087	0.0041125	**	0.168193	0.0001002	***	1.13812	0.12737		0.854244	0.32699
C_0010	Cyclohexylamine	Cyclohexylamine	7965		100.112	7.0455	N.D.	0.00760135	0.00686488	0.00445	0.00866157	0.00828018	N.D.	0.00829072	0.00752062	0.016081	0.00877649	N.D.	0.00723312	0.000520767	0.00713058	0.00232927	0.00790567	0.000544545	0.0124288	0.00516508	0.985824	0.94732		1.57213	0.43077		1.09298	0.33431		1.74302	0.36496
C_0030	Cys	Cys	594	HMDB0000574,HMDB0003417	122.027	10.2825	0.0145791	0.0476137	0.0169852	0.00312935	N.D.	N.D.	0.0382935	0.104475	0.0347845	0.00201346	0.00253016	0.0028115	0.0263927	0.0184173	0.00312935	N.A.	0.0591843	0.039262	0.00245171	0.000404762	0.118569	N.A.		0.041425	0.12936		2.24245	0.28619		0.783455	N.A.
C_0097	Cystathionine	Cystathionine	834	HMDB0000099	223.074	9.03298	1.69788	1.95888	2.07761	0.936968	1.10223	0.988761	2.20067	2.17643	2.00369	1.11135	1.19466	1.35215	1.91145	0.194257	1.00932	0.0845278	2.12693	0.107414	1.21939	0.12229	0.528038	0.0070407	**	0.57331	0.00069683	***	1.11273	0.18782		1.20813	0.078562
C_0130	Cysteine glutathione disulfide	Cysteine glutathione disulfide	10455148	HMDB0000656	427.097	10.5729	0.0035526	0.00923022	0.00515358	N.D.	N.D.	N.D.	0.00628481	0.00657378	N.D.	N.D.	N.D.	N.D.	0.0059788	0.00292738	N.A.	N.A.	0.00642929	0.000204334	N.A.	N.A.	<1	N.A.		<1	N.A.		1.07535	0.81512		N.A.	N.A.
C_0102	Cytidine	Cytidine	6175	HMDB0000089	244.093	8.82802	N.D.	0.0082662	0.0077402	N.D.	0.00248175	N.D.	0.00919468	0.00919623	0.0105571	0.0084672	N.D.	0.00660151	0.0080032	0.000371935	0.00248175	N.A.	0.00964932	0.000786116	0.00753435	0.00131925	0.310095	N.A.		0.780817	0.22036		1.20568	0.053867		3.0359	N.A.
A_0090	dADP	dADP	188966	HMDB0001508	410.027	10.6587	0.00511725	N.D.	N.D.	N.D.	N.D.	N.D.	N.D.	N.D.	N.D.	N.D.	N.D.	N.D.	0.00511725	N.A.	N.A.	N.A.	N.A.	N.A.	N.A.	N.A.	<1	N.A.		N.A.	N.A.		<1	N.A.		N.A.	N.A.
A_0101	dATP	dATP	15993	HMDB0001532	489.994	11.3591	0.0202046	0.0223015	0.0244011	0.0191535	0.0169939	0.0146926	0.00965127	N.D.	N.D.	N.D.	N.D.	N.D.	0.0223024	0.00209826	0.0169467	0.00223086	0.00965127	N.A.	N.A.	N.A.	0.759858	0.039009	*	<1	N.A.		0.432746	N.A.		<1	N.A.
A_0096	dCTP	dCTP	65091	HMDB0000998	465.982	12.0155	0.013703	0.0121226	0.0148136	N.D.	N.D.	N.D.	N.D.	N.D.	N.D.	N.D.	N.D.	N.D.	0.0135464	0.00135231	N.A.	N.A.	N.A.	N.A.	N.A.	N.A.	<1	N.A.		N.A.	N.A.		<1	N.A.		N.A.	N.A.
A_0037	Decanoic acid	Decanoic acid	2969	HMDB0000511	171.139	7.76524	N.D.	0.0105389	0.00926494	N.D.	N.D.	0.01031	N.D.	0.0100048	0.0115967	N.D.	N.D.	N.D.	0.00990191	0.000900816	0.01031	N.A.	0.0108007	0.00112562	N.A.	N.A.	1.04121	N.A.		<1	N.A.		1.09077	0.47476		<1	N.A.
C_0017	Diethanolamine	Diethanolamine	8113	HMDB0004437	106.086	6.99867	0.040274	0.0261283	0.0158935	0.0281355	0.0401135	0.0484598	0.041974	0.0456048	0.0317608	0.0884056	0.0190869	0.0142367	0.0274319	0.0122424	0.0389029	0.0102161	0.0397799	0.00717807	0.0405764	0.0414922	1.41816	0.28275		1.02002	0.97669		1.45013	0.22258		1.04302	0.95149
A_0027	Dihydroorotic acid	Dihydroorotic acid	439216	HMDB0000528	157.025	9.11094	N.D.	0.0112444	0.010594	N.D.	N.D.	N.D.	0.00981394	N.D.	N.D.	N.D.	N.D.	N.D.	0.0109192	0.000459848	N.A.	N.A.	0.00981394	N.A.	N.A.	N.A.	<1	N.A.		<1	N.A.		0.898779	N.A.		N.A.	N.A.
A_0035	Dihydroxyacetone phosphate	DHAP	668	HMDB0001473	168.992	12.2156	0.0802429	0.0907035	0.100585	0.606343	0.75891	0.714613	0.220696	0.156904	0.203382	0.988869	1.26774	1.19648	0.0905105	0.0101725	0.693289	0.0784871	0.193661	0.0329885	1.15103	0.144884	7.65976	0.0050063	**	5.94353	0.0055361	**	2.13965	0.024284	*	1.66024	0.016082	*
A_0086	dTDP	dTDP	164628	HMDB0001274	401.02	10.9747	0.00931682	N.D.	0.00606479	N.D.	N.D.	N.D.	N.D.	N.D.	N.D.	N.D.	N.D.	N.D.	0.00769081	0.00229953	N.A.	N.A.	N.A.	N.A.	N.A.	N.A.	<1	N.A.		N.A.	N.A.		<1	N.A.		N.A.	N.A.
A_0104	dTDP-glucose	TDP-Glc	443210	HMDB0001328	563.069	8.2299	0.011541	0.0144118	0.0114844	0.0259749	0.033008	0.0329953	0.00872952	0.00912051	0.00754313	0.0219307	0.0293865	0.027136	0.0124791	0.00167401	0.0306594	0.00405693	0.00846439	0.000821434	0.026151	0.00382422	2.45686	0.0082088	**	3.08954	0.01229	*	0.678287	0.035375	*	0.852954	0.23417
A_0097	dTTP	dTTP	64968	HMDB0001342	480.983	11.7018	0.0457909	0.0471514	0.0530992	0.0210204	0.019098	0.0210733	0.0362375	0.0365167	0.0413991	0.00898684	N.D.	0.0123856	0.0486805	0.0038867	0.0203973	0.00112547	0.0380511	0.00290281	0.0106862	0.00240331	0.419003	0.0037062	**	0.280839	0.0025147	**	0.78165	0.022091	*	0.523905	0.077057
C_0002	Ethanolamine	Ethanolamine	700	HMDB0000149	62.0599	5.81918	0.0784924	0.109599	0.146798	0.178588	0.232658	0.19815	0.0176586	0.021944	0.0200763	0.0285485	0.0293182	0.0339723	0.11163	0.0341982	0.203132	0.0273771	0.019893	0.00214856	0.030613	0.00293457	1.81969	0.024259	*	1.53889	0.008765	**	0.178204	0.042847	*	0.150705	0.0077406	**
A_0020	Ethanolamine phosphate	EAP	1015	HMDB0000224	140.013	7.8088	0.0117743	0.0123961	0.014891	0.121384	0.0959239	0.0974076	0.0168084	0.0195588	0.0197743	0.0738117	0.100145	0.0907178	0.0130205	0.00164947	0.104905	0.0142901	0.0187138	0.00165366	0.0882248	0.0133425	8.05691	0.0073505	**	4.71442	0.01113	*	1.43726	0.013456	*	0.840997	0.21387
A_0085	FAD_divalent	FAD	643975		391.573	7.67274	0.00972122	0.011921	0.0121812	0.00703673	0.00762958	0.00958795	0.00672336	0.00575667	N.D.	N.D.	N.D.	0.00567193	0.0112745	0.00135144	0.00808475	0.00133513	0.00624001	0.000683554	0.00567193	N.A.	0.717084	0.043765	*	0.90896	N.A.		0.553463	0.012363	*	0.701558	N.A.
A_0076	Fructose 1,6-diphosphate	F1,6P	172313	HMDB0001058	338.991	14.0548	0.69338	0.477633	0.392018	3.19202	4.24246	3.65497	0.395395	0.354226	0.478671	4.53382	5.96085	5.30868	0.52101	0.155293	3.69649	0.526453	0.409431	0.0633989	5.26778	0.714398	7.09484	0.0056144	**	12.8661	0.0067865	**	0.78584	0.34257		1.42508	0.041812	*
A_0058	Fructose 6-phosphate	F6P	603	HMDB0000124	259.024	9.65374	0.0200179	0.0227623	0.0229301	N.D.	N.D.	N.D.	0.0296045	0.0435391	0.0330805	0.0752538	0.109423	0.111686	0.0219034	0.00163503	N.A.	N.A.	0.035408	0.00725306	0.0987874	0.0204121	<1	N.A.		2.78997	0.02279	*	1.61655	0.077636		1<	N.A.
A_0011	Fumaric acid	Fumaric acid	444972	HMDB0000134	115.004	23.9811	0.217724	0.241876	0.293704	0.0841715	0.094655	0.0840919	0.17159	0.173983	0.140341	0.0545366	0.0671947	0.0688734	0.251101	0.0388207	0.0876394	0.00607577	0.161971	0.0187707	0.0635349	0.00783784	0.34902	0.016424	*	0.39226	0.0053951	**	0.645044	0.039673	*	0.724958	0.015418	*
C_0012	GABA	GABA	119	HMDB0000112	104.071	7.03958	0.301256	0.347225	0.330291	0.286838	0.344362	0.312314	0.137721	0.15663	0.154269	0.20376	0.242026	0.244132	0.326257	0.0232481	0.314505	0.0288244	0.14954	0.0103034	0.229972	0.0227253	0.963977	0.61301		1.53787	0.013741	*	0.458349	0.0018311	**	0.73122	0.018057	*
A_0094	GDP	GDP	8977	HMDB0001201	442.018	10.2992	N.D.	N.D.	0.0454343	0.131813	0.175753	0.144793	0.105893	0.103013	0.0801193	0.0802484	0.0937739	0.0784313	0.0454343	N.A.	0.150787	0.022575	0.0963418	0.0141227	0.0841512	0.00838286	3.31878	N.A.		0.873465	0.28242		2.12046	N.A.		0.558082	0.024972	*
A_0108	GDP-mannose GDP-galactose GDP-glucose	GDP-Man GDP-galactose GDP-glucose	18396 439695 46173703	HMDB0001163 HMDB0003351	604.071	8.06589	0.0378428	0.0376348	0.041318	0.0244131	0.0241898	0.0249018	0.00966935	0.00844427	0.00874157	0.00932099	0.0101539	0.0119226	0.0389318	0.00206909	0.0245016	0.000364159	0.00895173	0.000639007	0.0104658	0.00132858	0.629345	0.0055845	**	1.16914	0.17719		0.229933	0.00068182	***	0.427149	0.0016673	**
C_0125	Gibberellic acid	Gibberellic acid	439551	HMDB0003559	347.152	19.9391	0.0182322	0.0193469	0.00923513	0.0207858	0.025653	N.D.	0.0281953	0.0233081	0.0240737	N.D.	0.0288754	0.0207555	0.0156047	0.00554433	0.0232194	0.00344163	0.0251923	0.00262862	0.0248155	0.00574169	1.48797	0.15504		0.98504	0.94225		1.6144	0.077431		1.06874	0.7742
C_0058	Gln	Gln	738	HMDB0000641,HMDB0003423	147.076	9.78424	16.9393	18.5455	18.783	32.9678	37.556	35.8907	24.0537	23.9152	22.9252	34.6395	42.7776	39.342	18.0893	1.00292	35.4715	2.32264	23.6314	0.615436	38.9197	4.08546	1.96092	0.0020027	**	1.64695	0.021011	*	1.30638	0.0026282	**	1.09721	0.28901
C_0060	Glu	Glu	611	HMDB0000148,HMDB0003339	148.06	9.94949	24.5265	26.4983	23.8963	37.5557	42.7265	40.7702	46.0553	47.7704	48.422	41.1464	47.6958	46.4376	24.9737	1.35747	40.3508	2.61076	47.4159	1.22257	45.0933	3.47551	1.61573	0.0028193	**	0.951015	0.36923		1.89863	3.1419e-05	***	1.11753	0.13732
C_0112	Glu-Glu	Glu-Glu	439500		277.103	9.91102	N.D.	0.00633816	N.D.	0.00986176	0.00774013	0.00922055	0.0106031	0.00984303	N.D.	N.D.	N.D.	N.D.	0.00633816	N.A.	0.00894081	0.00108813	0.0102231	0.000537466	N.A.	N.A.	1.41063	N.A.		<1	N.A.		1.61294	N.A.		<1	N.A.
A_0047	Gluconic acid	Gluconic acid	10690	HMDB0000625	195.052	7.96096	0.0702572	0.077026	0.0752937	0.0569221	0.0604263	0.0616081	0.047913	0.0465562	0.0434611	0.0310758	0.0338661	0.0331551	0.0741923	0.00351622	0.0596521	0.00243701	0.0459768	0.0022818	0.032699	0.00144999	0.80402	0.0059477	**	0.711208	0.0021145	**	0.619697	0.00070277	***	0.548162	0.00030042	***
C_0080	Gluconolactone	1,5-Gluconolactone	7027	HMDB0000150	179.055	20.581	N.D.	0.0377298	0.0343244	N.D.	N.D.	N.D.	N.D.	0.0226848	N.D.	N.D.	N.D.	N.D.	0.0360271	0.00240795	N.A.	N.A.	0.0226848	N.A.	N.A.	N.A.	<1	N.A.		<1	N.A.		0.629661	N.A.		N.A.	N.A.
A_0059	Glucose 1-phosphate	G1P	65533	HMDB0001586	259.025	9.78246	0.0778942	0.0748232	0.0580284	0.191338	0.21713	0.21792	0.0618838	0.0633234	0.058565	0.417721	0.595514	0.49149	0.0702486	0.0106938	0.208796	0.0151243	0.0612574	0.00244026	0.501575	0.0893246	2.97224	0.00037755	***	8.18799	0.013391	*	0.872008	0.28044		2.40222	0.026851	*
A_0060	Glucose 6-phosphate	G6P	5958	HMDB0001401	259.025	9.53002	0.699742	0.405949	0.300065	0.262369	0.442178	0.390235	0.304991	0.309854	0.274002	0.409174	0.482089	0.491407	0.468585	0.20707	0.364927	0.0925373	0.296283	0.0194479	0.46089	0.0450294	0.778786	0.49079		1.55558	0.013209	*	0.632292	0.28575		1.26296	0.2079
A_0046	Glucuronic acid Galacturonic acid	Glucuronic acid Galacturonic acid	94715 439215	HMDB0000127 HMDB0002545	193.038	7.87445	0.00972122	0.00925752	0.0122973	N.D.	N.D.	N.D.	N.D.	0.00865234	N.D.	N.D.	0.00346426	N.D.	0.0104254	0.00163767	N.A.	N.A.	0.00865234	N.A.	0.00346426	N.A.	<1	N.A.		0.400384	N.A.		0.829932	N.A.		1<	N.A.
C_0119	Glutathione (GSH)	GSH	124886	HMDB0000125	308.091	12.0081	17.1678	18.6273	16.9506	20.4199	22.9311	21.9428	18.3642	19.472	18.412	14.5046	16.5116	17.0263	17.5819	0.911798	21.7646	1.26507	18.7494	0.626262	16.0142	1.33241	1.2379	0.012143	*	0.854117	0.052476		1.0664	0.15071		0.735789	0.0056567	**
C_0118	Glutathione (GSSG)_divalent	GSSG	65359		307.085	11.0659	2.79006	3.08209	4.28888	2.21501	2.40341	2.16409	2.47337	1.51316	1.55119	0.688723	0.90178	1.29851	3.38701	0.794573	2.26084	0.126067	1.84591	0.543732	0.963005	0.30947	0.667502	0.1302		0.521698	0.087499		0.544996	0.057659		0.425951	0.0098508	**
C_0004	Gly	Gly	750	HMDB0000123	76.039	7.58626	17.7526	20.6603	20.9378	15.0459	18.1259	16.4184	14.1573	13.4158	12.224	14.7286	16.7327	16.916	19.7836	1.76431	16.5301	1.543	13.2657	0.975315	16.1257	1.21347	0.835545	0.075152		1.2156	0.035666	*	0.67054	0.010141	*	0.97554	0.74025
C_0088	Gly-Asp	Gly-Asp	97363		191.067	9.00976	0.0848603	0.086928	0.09422	0.0761667	0.0768975	0.0786373	0.0692259	0.0804964	0.0685824	0.0539634	0.0547147	0.0586693	0.0886694	0.00491683	0.0772338	0.00126915	0.0727682	0.00670055	0.0557825	0.00252815	0.871031	0.048793	*	0.766577	0.035236	*	0.820669	0.033606	*	0.722254	0.001041	**
C_0044	Gly-Gly	Gly-Gly	11163	HMDB0011733	133.06	7.64853	0.0425195	0.0476137	0.0461953	0.0321692	0.0396221	0.0319239	0.0277302	0.0337156	0.0279044	0.0219347	0.0307414	0.0269711	0.0454429	0.00262914	0.0345717	0.00437547	0.0297834	0.00340649	0.0265491	0.0044185	0.760773	0.02973	*	0.891405	0.37555		0.655404	0.0039826	**	0.767942	0.08916
A_0034	Glyceraldehyde 3-phosphate	GAP	729	HMDB0001112	168.992	11.2575	0.0150718	0.0148149	0.0168137	0.130915	0.147677	0.147782	0.042021	0.0354937	0.040747	0.190465	0.279211	0.213483	0.0155668	0.00108744	0.142125	0.00970765	0.0394206	0.00345992	0.22772	0.0460544	9.13	0.0017506	**	5.77667	0.018893	*	2.53235	0.0038645	**	1.60225	0.07863
C_0009	Glycerol	Glycerol	753	HMDB0000131	93.0545	19.8656	1.34954	0.8418	0.843652	0.800382	0.871821	1.71152	1.08198	1.0713	1.30674	0.810144	1.17513	1.34606	1.01166	0.292612	1.12791	0.506682	1.15334	0.132956	1.11045	0.273751	1.1149	0.75215		0.962806	0.8234		1.14004	0.50447		0.984519	0.96134
A_0036	Glycerol 3-phosphate	G3P	439162	HMDB0000126	171.008	11.713	0.366871	0.380955	0.471583	0.752678	0.935836	0.732026	0.222142	0.230596	0.19027	0.694994	0.866264	0.772854	0.40647	0.0568276	0.806847	0.112184	0.214336	0.0212661	0.778037	0.0857525	1.98501	0.012133	*	3.62999	0.0052998	**	0.527312	0.018012	*	0.964293	0.7428
C_0107	Glycerophosphocholine	GPCho	439285	HMDB0000086	258.108	19.5084	8.371	8.97042	8.74934	18.0798	19.363	18.8797	12.1664	11.3785	10.6023	15.932	19.4305	17.8331	8.69692	0.30313	18.7741	0.648105	11.3824	0.782037	17.7319	1.75145	2.15871	0.00022089	***	1.55783	0.01309	*	1.30879	0.016902	*	0.944484	0.41657
A_0080	GMP	GMP	6804	HMDB0001397	362.052	8.90697	0.0277016	0.0280029	0.0370985	0.0396893	0.0663372	0.0526414	0.0204954	0.0271361	0.0124426	0.0230387	0.0457322	0.019612	0.0309343	0.00534042	0.0528893	0.0133257	0.0200247	0.00735803	0.0294609	0.0141951	1.70973	0.088669		1.47123	0.38186		0.64733	0.11289		0.55703	0.1058
A_0103	GTP	GTP	6830	HMDB0001273	521.984	11.1074	0.685152	0.75677	0.826928	0.620219	0.655196	0.642897	0.769843	0.750847	0.803643	0.261603	0.264837	0.31394	0.756283	0.0708892	0.639437	0.0177432	0.774777	0.0267418	0.280127	0.0293281	0.8455	0.096112		0.361558	2.9135e-05	***	1.02445	0.70542		0.438083	0.00020546	***
C_0023	Guanidoacetic acid	Guanidoacetic acid	763	HMDB0000128	118.061	7.52048	N.D.	N.D.	N.D.	N.D.	N.D.	N.D.	N.D.	N.D.	N.D.	N.D.	0.0143745	0.0107774	N.A.	N.A.	N.A.	N.A.	N.A.	N.A.	0.0125759	0.00254351	N.A.	N.A.		1<	N.A.		N.A.	N.A.		1<	N.A.
C_0063	Guanine	Guanine	764	HMDB0000132	152.057	7.57621	N.D.	N.D.	0.00338326	0.22349	0.187557	0.288316	0.00511554	0.0100429	0.00834058	N.D.	0.00850766	0.00972999	0.00338326	N.A.	0.233121	0.0510655	0.00783302	0.00250261	0.00911882	0.000864314	68.9042	N.A.		1.16415	0.48051		2.31523	N.A.		0.0391163	0.016852	*
C_0114	Guanosine	Guanosine	6802	HMDB0000133	284.099	11.385	0.0126352	0.0179286	0.0389764	0.0767122	0.0993808	0.0788082	0.0209006	0.0379727	0.0200123	0.0343622	0.0391384	0.0513374	0.02318	0.0139337	0.0849671	0.0125266	0.0262952	0.0101227	0.0416127	0.00875391	3.66553	0.0048073	**	1.58252	0.11994		1.13439	0.77113		0.48975	0.010557	*
C_0065	His	His	773	HMDB0000177	156.077	6.67968	2.74461	2.945	3.11839	3.02825	3.51333	3.20853	2.06083	2.12299	1.99441	2.84571	3.46404	3.29472	2.936	0.187051	3.25004	0.245188	2.05941	0.0643006	3.20149	0.319532	1.10696	0.15753		1.55457	0.021597	*	0.701434	0.008838	**	0.985063	0.84547
C_0086	Homoarginine	Homoarginine	9085	HMDB0000670	189.136	6.57267	N.D.	0.0122885	N.D.	N.D.	N.D.	N.D.	N.D.	N.D.	N.D.	N.D.	N.D.	N.D.	0.0122885	N.A.	N.A.	N.A.	N.A.	N.A.	N.A.	N.A.	<1	N.A.		N.A.	N.A.		<1	N.A.		N.A.	N.A.
C_0028	Homoserine	Homoserine	12647	HMDB0000719	120.065	9.19457	0.0162325	0.0233027	0.0242139	0.0325567	0.0345111	0.0356609	0.0176187	0.0137591	0.0128632	0.0190145	0.0163353	0.0207968	0.0212497	0.00436886	0.0342429	0.00156938	0.014747	0.002527	0.0187156	0.00224571	1.61145	0.025024	*	1.26911	0.11277		0.693986	0.10616		0.546552	0.0010317	**
C_0038	Hydroxyproline	Hydroxyproline	5810	HMDB0000725	132.066	10.9462	0.40102	0.460569	0.426419	0.4718	0.547559	0.508486	0.385393	0.390522	0.348524	0.432361	0.497698	0.496202	0.429336	0.0298816	0.509282	0.0378856	0.374813	0.0229112	0.47542	0.0372982	1.18621	0.048426	*	1.26842	0.023446	*	0.873006	0.070385		0.933511	0.33187
C_0018	Hypotaurine	Hypotaurine	107812	HMDB0000965	110.027	16.3832	0.178993	0.19809	0.256489	0.212164	0.230643	0.209398	0.192079	0.212748	0.198265	0.163517	0.168398	0.169792	0.21119	0.0403747	0.217402	0.0115506	0.201031	0.0106087	0.167236	0.00329517	1.02941	0.81873		0.831892	0.023209	*	0.951892	0.7099		0.769247	0.012166	*
C_0049	Hypoxanthine	Hypoxanthine	790	HMDB0000157	137.046	10.13	0.0109706	N.D.	0.0353866	0.0605343	0.0956213	0.109022	0.0949364	0.140825	0.0913364	0.0967661	0.0894411	0.129508	0.0231786	0.0172647	0.0883926	0.0250392	0.109033	0.0275916	0.105238	0.0213348	3.81355	0.043008	*	0.965202	0.86027		4.70402	0.023748	*	1.19058	0.42638
C_0041	Ile	Ile	791	HMDB0000172	132.102	9.30418	17.199	18.5157	17.6331	16.5108	18.0652	17.3846	13.7627	13.8641	13.32	18.4578	22.1707	19.067	17.7826	0.670956	17.3202	0.779171	13.6489	0.289313	19.8985	1.99123	0.973999	0.48048		1.45788	0.030021	*	0.767545	0.0033749	**	1.14886	0.14187
C_0034	Imidazole-4-acetic acid	Imidazole-4-acetic acid	96215	HMDB0002024	127.05	7.33801	0.00313925	0.00612762	0.00442578	N.D.	N.D.	N.D.	N.D.	0.0021991	N.D.	N.D.	N.D.	N.D.	0.00456422	0.00149899	N.A.	N.A.	0.0021991	N.A.	N.A.	N.A.	<1	N.A.		<1	N.A.		0.481813	N.A.		N.A.	N.A.
C_0066	Imidazolelactic acid	Imidazolelactic acid	793		157.061	8.05762	0.00462509	0.0035569	0.00359964	N.D.	0.00318205	0.002125	N.D.	0.0020815	N.D.	N.D.	N.D.	N.D.	0.00392721	0.000604759	0.00265353	0.000747447	0.0020815	N.A.	N.A.	N.A.	0.675678	0.18984		<1	N.A.		0.53002	N.A.		<1	N.A.
A_0079	IMP	IMP	8582	HMDB0000175	347.042	9.3253	0.012241	0.0156068	0.0374082	N.D.	N.D.	N.D.	0.0260259	0.0202871	0.0166901	N.D.	N.D.	N.D.	0.021752	0.0136627	N.A.	N.A.	0.021001	0.0047087	N.A.	N.A.	<1	N.A.		<1	N.A.		0.965476	0.93507		N.A.	N.A.
C_0111	Inosine	Inosine	6021	HMDB0000195	269.087	17.6119	0.0238293	0.0273028	0.0375011	0.0364469	0.0655822	0.0375173	0.145667	0.207785	0.116115	0.280604	0.266695	0.326023	0.0295444	0.00710623	0.0465155	0.016521	0.156522	0.0467896	0.291107	0.0310276	1.57443	0.21006		1.85985	0.018991	*	5.29787	0.039718	*	6.2583	0.0011358	**
A_0005	Isobutyric acid Butyric acid	Isobutyric acid Butyric acid	6590 264	HMDB0001873 HMDB0000039	87.0467	9.55382	0.0145896	0.0170033	0.0156781	N.D.	0.00828813	N.D.	0.011784	0.0107331	N.D.	N.D.	N.D.	0.0101863	0.015757	0.00120878	0.00828813	N.A.	0.0112585	0.000743089	0.0101863	N.A.	0.525996	N.A.		0.904766	N.A.		0.714508	0.014323	*	1.22902	N.A.
A_0044	Isocitric acid	Isocitric acid	1198	HMDB0000193	191.021	27.147	N.D.	0.0442719	0.0451246	N.D.	0.0400272	N.D.	0.048166	N.D.	0.0332039	0.0405023	N.D.	0.0477732	0.0446983	0.000602939	0.0400272	N.A.	0.0406849	0.0105798	0.0441377	0.00514126	0.895497	N.A.		1.08487	0.73125		0.910212	0.6865		1.10269	N.A.
C_0093	Kynurenine	Kynurenine	846	HMDB0000684	209.092	9.02735	0.00887034	0.0148592	0.0140445	N.D.	0.0138831	0.0127744	N.D.	0.0115717	0.00935273	0.0108407	N.D.	0.0143883	0.0125913	0.00324813	0.0133288	0.000783934	0.0104622	0.00156907	0.0126145	0.00250851	1.05857	0.73774		1.20572	0.42891		0.830907	0.40217		0.94641	0.75793
A_0007	Lactic acid	Lactic acid	612	HMDB0000190,HMDB0001311	89.0257	10.4315	42.2114	45.3452	49.5812	2.45465	3.24612	3.05624	4.20042	4.52837	3.52185	0.662071	0.509087	0.766537	45.7126	3.6986	2.919	0.413197	4.08354	0.513337	0.645898	0.129485	0.0638556	0.0022353	**	0.158171	0.0050253	**	0.0893308	0.0022376	**	0.221274	0.0065848	**
A_0049	Lauric acid	Lauric acid	3893	HMDB0000638	199.171	7.46333	0.034732	0.0348561	0.0247882	0.0301933	0.0310644	0.0354133	0.0355326	0.0315923	0.0339264	0.0252898	0.0312181	0.0288557	0.0314588	0.00577719	0.0322237	0.00279642	0.0336838	0.00198131	0.0284545	0.00298448	1.02432	0.85015		0.844755	0.074113		1.07073	0.58163		0.883032	0.18597
C_0042	Leu	Leu	857	HMDB0000687	132.102	9.39888	18.9537	20.7557	20.4443	18.3707	21.7009	20.3886	15.8189	15.2935	14.4198	20.1161	25.5261	22.7681	20.0512	0.963146	20.1534	1.67748	15.1774	0.706717	22.8034	2.70517	1.0051	0.93255		1.50246	0.032613	*	0.756932	0.0029073	**	1.13149	0.23607
C_0059	Lys	Lys	866	HMDB0000182,HMDB0003405	147.113	6.30299	3.18012	3.25457	3.0558	2.48719	2.98268	2.84751	1.4625	1.45794	1.39904	2.31251	2.80014	2.58002	3.16349	0.100422	2.77246	0.256129	1.43983	0.0353967	2.56422	0.244202	0.876392	0.10377		1.78092	0.013908	*	0.455139	0.00035394	***	0.924891	0.36586
A_0018	Malic acid	Malic acid	525	HMDB0000156,HMDB0000744	133.015	20.3342	2.34042	2.39413	2.44918	0.876306	0.961793	0.972833	1.59557	1.56437	1.42713	0.60502	0.637264	0.67443	2.39458	0.0543826	0.936977	0.0528322	1.52903	0.0896102	0.638905	0.0347342	0.391292	4.8911e-06	***	0.417851	0.0011626	**	0.638537	0.00044227	***	0.681879	0.0022341	**
C_0062	Met	Met	876	HMDB0000696	150.058	9.75548	1.4136	1.49501	2.19453	1.75982	1.91365	1.78027	1.29664	1.32312	1.15488	2.14686	2.15799	2.04926	1.70105	0.429303	1.81791	0.0835414	1.25821	0.0904601	2.11804	0.0598176	1.0687	0.68612		1.68337	0.00038049	***	0.73967	0.21221		1.16509	0.0092999	**
C_0071	Methionine sulfoxide	Methionine sulfoxide	158980	HMDB0002005	166.053	10.7087	0.12042	0.181014	0.0782675	0.131806	0.170086	0.154099	0.194497	0.097266	0.0814968	0.0985662	0.233059	0.170344	0.126567	0.0516484	0.151997	0.0192265	0.12442	0.0611984	0.167323	0.0672974	1.20092	0.49199		1.34483	0.46021		0.983034	0.96524		1.10083	0.73639
A_0025	Mevalonic acid	Mevalonic acid	134965	HMDB0000227	147.068	8.07316	0.0137341	0.0115755	0.0146458	N.D.	N.D.	N.D.	N.D.	N.D.	N.D.	N.D.	N.D.	N.D.	0.0133185	0.0015768	N.A.	N.A.	N.A.	N.A.	N.A.	N.A.	<1	N.A.		N.A.	N.A.		<1	N.A.		N.A.	N.A.
A_0061	myo-Inositol 1-phosphate myo-Inositol 3-phosphate	Myoinositol 1-phosphate Myoinositol 3-phosphate	107737 440194	HMDB0000213 HMDB0006814	259.025	9.9448	0.0239375	0.0237845	0.018375	0.0157249	0.0198208	0.0151124	0.0188326	0.0183104	0.0225589	0.0164085	0.018257	0.0157094	0.0220323	0.00316826	0.016886	0.00256	0.0199006	0.00231688	0.0167916	0.00131633	0.766421	0.096866		0.843774	0.13165		0.903246	0.40465		0.994409	0.95828
A_0057	myo-Inositol 2-phosphate	Myoinositol 2-phosphate	160886		259.023	10.1391	0.0202046	0.0234677	0.0250463	0.0144684	0.0168654	0.0163213	0.0182181	0.0199056	0.0162142	0.0141398	0.0224181	0.0185702	0.0229062	0.00246921	0.015885	0.00125666	0.0181126	0.00184796	0.018376	0.0041426	0.693482	0.022351	*	1.01454	0.92673		0.790731	0.059177		1.15681	0.40974
A_0016	N-Acetylalanine	N-Acetylalanine	88064	HMDB0000766	130.052	8.64718	0.0354941	0.0385418	0.0363887	0.0201049	0.0227121	0.0215099	0.0273091	0.0303265	0.0290622	0.012979	0.014076	0.0155771	0.0368082	0.00156653	0.0214423	0.00130488	0.0288993	0.00151529	0.0142107	0.00130427	0.582541	0.0002408	***	0.491733	0.00024996	***	0.785131	0.0032848	**	0.662743	0.0024579	**
A_0039	N-Acetylaspartic acid	N-Acetylaspartic acid	65065	HMDB0000812	174.042	14.0078	2.06801	2.27002	2.37973	0.629823	0.740808	0.653156	1.51881	1.44756	1.4455	0.60553	0.682081	0.722815	2.23925	0.158124	0.674596	0.0585164	1.47062	0.0417453	0.670142	0.0595471	0.301259	0.0012768	**	0.455686	9.8647e-05	***	0.656746	0.0099332	**	0.993398	0.93082
A_0029	N-Acetylcysteine	N-Acetylcysteine	12035	HMDB0001890	162.024	8.6647	0.00580163	0.00591732	0.00774229	N.D.	N.D.	N.D.	0.00450031	N.D.	0.00373632	N.D.	N.D.	N.D.	0.00648708	0.00108858	N.A.	N.A.	0.00411831	0.000540228	N.A.	N.A.	<1	N.A.		<1	N.A.		0.634849	0.049802	*	N.A.	N.A.
A_0068	N-Acetylglucosamine 1-phosphate	GlcNAc-P	440272	HMDB0001367	300.051	9.25557	0.014854	0.0175792	0.0172008	0.0779964	0.0892099	0.0916313	0.0277429	0.0279337	0.0343142	0.0938254	0.140143	0.124567	0.0165447	0.00147631	0.0862792	0.00727457	0.0299969	0.00374007	0.119512	0.0235691	5.21492	0.0026515	**	3.98414	0.020195	*	1.81309	0.014875	*	1.38518	0.12454
A_0067	N-Acetylglucosamine 6-phosphate	NAcGlcNP	440996	HMDB0001062	300.051	8.897	0.0165339	0.0157651	0.0149039	0.10898	0.128787	0.137774	0.011549	0.0131606	0.0144342	0.160567	0.229995	0.188182	0.0157343	0.000815415	0.12518	0.0147324	0.0130479	0.00144588	0.192915	0.034955	7.95589	0.0058651	**	14.7851	0.012246	*	0.829266	0.063865		1.54109	0.061936
A_0043	N-Acetylglutamic acid	N-AcGlu	70914	HMDB0001138	188.057	12.7173	0.0868533	0.0825258	0.0923784	0.0995912	0.121591	0.106912	0.0771198	0.0780271	0.0701264	0.0324476	0.0301032	0.0315842	0.0872525	0.00493842	0.109365	0.0112034	0.0750911	0.00432344	0.0313783	0.00118567	1.25343	0.058636		0.41787	0.0018422	**	0.860619	0.033426	*	0.286915	0.0063413	**
A_0042	N-Acetylglutamine	N-Acetylglutamine	25561	HMDB0006029	187.074	7.87083	0.00527279	0.00850885	0.00858103	0.010232	0.00909125	0.0103604	N.D.	0.00549658	N.D.	0.00592674	0.00551494	N.D.	0.00745423	0.00188952	0.00989453	0.000698617	0.00549658	N.A.	0.00572084	0.000291186	1.32737	0.14319		1.0408	N.A.		0.737378	N.A.		0.578182	0.0035569	**
C_0085	N-Acetyllysine	N-Acetyllysine	92907	HMDB0000446	189.124	8.92637	0.0393915	0.0440125	N.D.	N.D.	N.D.	N.D.	N.D.	N.D.	N.D.	N.D.	N.D.	N.D.	0.041702	0.00326758	N.A.	N.A.	N.A.	N.A.	N.A.	N.A.	<1	N.A.		N.A.	N.A.		<1	N.A.		N.A.	N.A.
A_0069	N-Acetylneuraminic acid	NeuNAc	439197	HMDB0000230	308.1	7.02682	0.0489328	0.0564953	0.057009	0.312309	0.324217	0.364779	0.0937656	0.100863	0.100193	0.143965	0.160411	0.163361	0.0541457	0.00452185	0.333768	0.0275081	0.0982739	0.00391871	0.155913	0.0104513	6.16426	0.0026023	**	1.58651	0.0054262	**	1.81499	0.0002436	***	0.467128	0.0035822	**
C_0037	N-Acetylputrescine	N-Acetylputrescine	122356	HMDB0002064	131.118	7.74193	N.D.	N.D.	N.D.	N.D.	0.00673268	N.D.	N.D.	0.00550363	N.D.	N.D.	N.D.	N.D.	N.A.	N.A.	0.00673268	N.A.	0.00550363	N.A.	N.A.	N.A.	1<	N.A.		<1	N.A.		1<	N.A.		<1	N.A.
C_0061	N-Acetylserine	N-Acetylserine	65249	HMDB0002931	148.06	20.7905	0.310641	0.305882	0.329327	0.15697	0.182311	0.164077	0.198775	0.202893	0.201468	0.0820852	0.151367	0.112212	0.315283	0.0123928	0.167786	0.0130711	0.201046	0.00209131	0.115221	0.0347387	0.532175	0.00014607	***	0.57311	0.050037		0.637666	0.0031607	**	0.686716	0.10626
A_0073	N-Glycolylneuraminic acid	GcNeu	440001	HMDB0000833	324.095	6.99631	N.D.	0.00465035	N.D.	0.005475	0.00708346	0.0061289	0.00450031	N.D.	N.D.	N.D.	0.00631132	0.00520891	0.00465035	N.A.	0.00622912	0.000808899	0.00450031	N.A.	0.00576012	0.000779521	1.33949	N.A.		1.27994	N.A.		0.967736	N.A.		0.924708	0.57404
C_0084	N1-Acetylspermidine	N1-Acetylspermidine	496	HMDB0001276	188.176	5.80654	0.00950713	0.00788945	0.00921546	0.0457775	0.042497	0.0452234	0.00491623	N.D.	N.D.	0.0385758	0.0515836	0.0392231	0.00887068	0.00086219	0.0444993	0.00175607	0.00491623	N.A.	0.0431275	0.00733036	5.01645	8.781e-05	***	8.77247	N.A.		0.554211	N.A.		0.969172	0.7797
C_0076	N5-Ethylglutamine	N5-Ethylglutamine	439378		175.107	10.3425	0.027583	0.0375303	0.0380716	0.0304753	0.0419687	0.0345374	0.018004	N.D.	0.018257	N.D.	0.0239574	0.0214032	0.0343949	0.00590555	0.0356605	0.00582842	0.0181305	0.000178894	0.0226803	0.00180612	1.03679	0.8047		1.25095	0.17122		0.527128	0.041079	*	0.636008	0.048637	*
C_0087	N6,N6,N6-Trimethyllysine	Trimethyllysine	440120	HMDB0001325	189.16	6.57647	0.0128475	0.0163773	0.0145264	0.0114695	0.0149151	0.0115898	0.0124633	0.0111601	0.00717469	0.00945393	0.0143745	0.0122521	0.0145837	0.0017656	0.0126581	0.00195551	0.010266	0.00275534	0.0120268	0.00246799	0.867964	0.27492		1.17151	0.45652		0.703939	0.095896		0.950126	0.74676
C_0109	N6-Methyl-2'-deoxyadenosine	N6-Methyl-2'-deoxyadenosine	168948		266.124	9.10169	0.00981993	0.00772324	0.00877288	0.0108379	0.00904243	0.00785273	0.00786597	0.00825544	0.00892993	0.00746714	0.013141	0.0113011	0.00877202	0.00104835	0.00924435	0.00150279	0.00835045	0.000538306	0.0106364	0.00289475	1.05385	0.68094		1.27375	0.30358		0.951941	0.57958		1.15059	0.51326
C_0067	N6-Methyllysine	N6-Methyllysine	164795	HMDB0002038	161.128	6.4998	0.00889268	0.013042	0.0110448	N.D.	0.0115979	0.00829239	0.00678972	N.D.	0.00474042	0.00957394	0.0099625	0.0108188	0.0109931	0.00207513	0.00994515	0.00233735	0.00576507	0.00144907	0.0101184	0.000636882	0.904668	0.65778		1.75512	0.11487		0.524424	0.047555	*	1.01742	0.93391
A_0111	NAD+	NAD+	5893	HMDB0000902	662.102	6.43562	0.69268	0.727788	0.695451	0.346272	0.376403	0.358734	0.463695	0.483699	0.423807	0.267178	0.292033	0.322671	0.705306	0.0195187	0.36047	0.0151407	0.457067	0.0304909	0.293961	0.0277968	0.511082	2.8479e-05	***	0.643146	0.0024556	**	0.648041	0.00068811	***	0.815494	0.034033	*
A_0112	NADH	NADH	439153	HMDB0001487	664.118	7.94688	0.00679708	0.00668038	0.00908428	N.D.	N.D.	N.D.	0.0198267	0.0307254	0.0269825	0.0337842	0.0306209	0.0279297	0.00752058	0.00135546	N.A.	N.A.	0.0258449	0.00553769	0.0307782	0.00293041	<1	N.A.		1.19088	0.26486		3.43655	0.023786	*	1<	N.A.
A_0113	NADP+	NADP+	5886	HMDB0000217	742.07	9.09799	0.0285571	0.0282333	0.0329821	0.0129964	0.0169296	0.0187393	0.0186338	0.0183797	0.0203206	0.00620813	0.00993486	0.00759013	0.0299242	0.00265324	0.0162218	0.00293617	0.0191114	0.0010549	0.00791104	0.00188397	0.542097	0.0040172	**	0.413944	0.0024188	**	0.638661	0.010843	*	0.48768	0.020102	*
A_0082	NADPH_divalent	NADPH	5884		371.539	10.8975	N.D.	N.D.	N.D.	N.D.	N.D.	N.D.	0.03293	0.0376091	0.0380152	0.00838889	N.D.	0.0115588	N.A.	N.A.	N.A.	N.A.	0.0361848	0.00282602	0.00997386	0.00224148	N.A.	N.A.		0.275637	0.002197	**	1<	N.A.		1<	N.A.
C_0031	Nicotinamide	Nicotinamide	936	HMDB0001406	123.055	6.77457	0.0625169	0.0881026	0.176559	0.0231974	0.0327051	0.0461394	0.0330185	0.0497208	0.0250474	0.0215214	0.0200357	0.0247798	0.10906	0.0598398	0.034014	0.0115269	0.0359289	0.0125916	0.0221123	0.00242661	0.311884	0.1577		0.615446	0.19416		0.329443	0.16368		0.650094	0.21192
C_0032	Nicotinic acid	Nicotinic acid	938	HMDB0001488	124.039	9.10516	0.0469435	0.0590822	0.0714715	0.0143835	0.0175689	0.017171	N.D.	N.D.	N.D.	N.D.	N.D.	N.D.	0.0591657	0.0122642	0.0163745	0.00173563	N.A.	N.A.	N.A.	N.A.	0.276756	0.024418	*	N.A.	N.A.		<1	N.A.		<1	N.A.
C_0124	NMN	NicRN	14180	HMDB0000229	335.065	18.6701	0.0680245	0.0719469	0.0674096	0.0342363	0.0386269	0.0334993	0.00744078	N.D.	0.00908368	N.D.	N.D.	0.0034179	0.069127	0.0024614	0.0354542	0.00277229	0.00826223	0.0011617	0.0034179	N.A.	0.512884	0.00010471	***	0.413678	N.A.		0.119522	5.5078e-05	***	0.0964033	N.A.
C_0091	O-Acetylcarnitine	ALCAR	439756	HMDB0000201	204.122	8.23128	1.32893	1.45852	1.29035	1.56347	1.62969	1.57634	1.03517	1.00905	0.948482	1.42326	1.6082	1.64271	1.35927	0.0880921	1.58983	0.0351122	0.997567	0.0444707	1.55806	0.118005	1.16962	0.031814	*	1.56186	0.0078178	**	0.733901	0.0082528	**	0.980015	0.69275
C_0068	O-Acetylhomoserine 2-Aminoadipic acid	O-Acetylhomoserine 2-Aminoadipic acid	439389 92136	HMDB0000510	162.076	9.91283	0.0897088	0.0956264	0.133786	0.0481174	0.0705457	0.0545783	0.0698902	0.0836716	0.0842002	N.D.	0.0555528	0.0369078	0.106374	0.0239237	0.0577471	0.0115451	0.079254	0.00811357	0.0462303	0.013184	0.54287	0.053271		0.583318	0.12224		0.745051	0.18003		0.800564	0.41987
A_0051	O-Succinylhomoserine	O-Succinylhomoserine	439406		218.068	11.7739	0.0201424	0.021049	0.0225301	N.D.	N.D.	N.D.	0.0106815	0.00884308	0.00953465	N.D.	N.D.	N.D.	0.0212405	0.0012053	N.A.	N.A.	0.0096864	0.000928542	N.A.	N.A.	<1	N.A.		<1	N.A.		0.456035	0.00028058	***	N.A.	N.A.
A_0021	Octanoic acid	Octanoic acid	379	HMDB0000482	143.108	8.10891	0.00903685	N.D.	0.00606479	N.D.	0.00751714	N.D.	0.00910907	0.00903381	0.00667955	N.D.	N.D.	N.D.	0.00755082	0.00210156	0.00751714	N.A.	0.00827414	0.00138147	N.A.	N.A.	0.99554	N.A.		<1	N.A.		1.09579	0.71889		<1	N.A.
C_0064	Octopamine Dopamine	Octopamine Dopamine	440266 681	HMDB0004825 HMDB0000073	154.087	7.90501	0.00785371	0.0116347	0.0100514	0.00956031	N.D.	0.0136293	0.0100583	0.0146293	0.0133885	N.D.	N.D.	N.D.	0.00984663	0.00189881	0.0115948	0.00287722	0.012692	0.00236372	N.A.	N.A.	1.17754	0.54497		<1	N.A.		1.28897	0.18267		<1	N.A.
C_0115	Ophthalmic acid	Ophthalmic acid	7018721	HMDB0005765	290.132	11.9947	N.D.	N.D.	N.D.	0.0161061	0.0181094	0.0203463	0.0125696	0.00811432	0.0122739	0.0284151	0.03324	0.0401327	N.A.	N.A.	0.0181873	0.00212115	0.0109859	0.00249128	0.0339293	0.00588914	1<	N.A.		3.08843	0.011445	*	1<	N.A.		1.86555	0.031937	*
C_0045	Ornithine	Ornithine	389	HMDB0000214,HMDB0003374	133.097	6.2453	0.496314	0.529347	0.486738	0.37367	0.411873	0.35054	0.0910832	0.101417	0.0949238	0.234575	0.285829	0.276698	0.504133	0.0223547	0.378694	0.0309737	0.0958081	0.0052235	0.265701	0.0273397	0.75118	0.0062515	**	2.77326	0.0068936	**	0.190045	0.00057899	***	0.701623	0.0094015	**
A_0006	Oxamic acid	Oxamic acid	974		88.0052	12.6907	N.D.	N.D.	N.D.	4.136	5.20996	4.10363	N.D.	N.D.	N.D.	1.38088	1.38769	1.24008	N.A.	N.A.	4.48319	0.629605	N.A.	N.A.	1.33622	0.0833243	1<	N.A.		1<	N.A.		N.A.	N.A.		0.298051	0.011973	*
A_0052	Pantothenic acid	Pantothenic acid	6613	HMDB0000210	218.105	7.47716	0.561171	0.582432	0.593137	0.506106	0.560911	0.554002	0.422469	0.451032	0.442753	0.31825	0.361776	0.362375	0.578913	0.0162705	0.54034	0.0298479	0.438751	0.0146957	0.347467	0.0253044	0.933369	0.14136		0.791945	0.010402	*	0.757888	0.00039977	***	0.643053	0.0011607	**
A_0028	Pelargonic acid	Pelargonic acid	8158	HMDB0000847	157.124	7.90365	0.029117	0.031012	0.0299239	0.0226719	0.0295385	0.0270343	0.0248331	0.0260784	0.0288859	0.0169009	0.0247077	0.0215963	0.0300176	0.000950941	0.0264149	0.00347496	0.0265991	0.00207602	0.0210683	0.00393012	0.87998	0.2089		0.792067	0.11905		0.886117	0.086635		0.797591	0.15336
C_0072	Phe	Phe	994	HMDB0000159	166.086	10.0915	9.68216	10.8603	10.7534	9.4028	10.7136	9.84028	7.73269	7.26146	6.69657	8.89253	10.7738	9.95814	10.4319	0.651524	9.98558	0.667395	7.23024	0.518767	9.87482	0.943388	0.957211	0.45377		1.36577	0.022166	*	0.693086	0.0031385	**	0.988908	0.87705
A_0050	Phosphocreatine	Phosphocreatine	9548602	HMDB0001511	210.03	11.8127	0.540562	0.644945	0.692883	0.41409	0.502396	0.494997	0.953	1.02179	1.02557	0.297427	0.28178	0.340001	0.62613	0.0778839	0.470494	0.0489875	1.00012	0.0408499	0.306403	0.0301308	0.751432	0.052909		0.306366	3.7181e-05	***	1.5973	0.0050407	**	0.651236	0.012429	*
A_0032	Phosphoenolpyruvic acid	PEP	1005	HMDB0000263	166.976	20.1529	0.0234709	0.0340786	0.0434084	0.159637	0.184957	0.163432	0.020387	0.025038	0.0224531	0.0589684	0.0595892	0.0489638	0.0336526	0.00997557	0.169342	0.0136557	0.022626	0.00233036	0.0558405	0.00596348	5.03205	0.00026645	***	2.46797	0.0050322	**	0.672341	0.19068		0.32975	0.0014785	**
C_0083	Phosphorylcholine	Phosphorylcholine	1014	HMDB0001565	184.074	18.5353	5.73442	6.01143	6.2067	5.40484	6.4872	6.30144	9.38701	9.60565	9.4148	4.6686	5.41	5.90657	5.98418	0.237316	6.06449	0.578778	9.46916	0.119023	5.32839	0.623007	1.01342	0.84002		0.56271	0.005979	**	1.58236	0.00021	***	0.878622	0.20855
A_0075	Phytic acid_divalent	Phytic acid	890		328.924	15.7132	N.D.	N.D.	0.0194589	N.D.	N.D.	N.D.	N.D.	N.D.	N.D.	N.D.	N.D.	N.D.	0.0194589	N.A.	N.A.	N.A.	N.A.	N.A.	N.A.	N.A.	<1	N.A.		N.A.	N.A.		<1	N.A.		N.A.	N.A.
C_0022	Pro	Pro	614	HMDB0000162,HMDB0003411	116.07	9.84084	12.8011	14.5542	13.1525	8.94214	10.461	9.65174	6.36746	6.31203	6.01369	6.03258	6.84218	6.5738	13.5026	0.92752	9.68496	0.759971	6.23106	0.190279	6.48286	0.412393	0.717266	0.0058931	**	1.04041	0.41196		0.461471	0.0040603	**	0.669374	0.0070596	**
A_0002	Propionic acid	Propionic acid	1032	HMDB0000237	73.0309	10.6137	0.0368007	0.0459132	0.0373823	N.D.	N.D.	N.D.	N.D.	N.D.	N.D.	N.D.	N.D.	N.D.	0.0400321	0.00510153	N.A.	N.A.	N.A.	N.A.	N.A.	N.A.	<1	N.A.		N.A.	N.A.		<1	N.A.		N.A.	N.A.
A_0084	PRPP	PRPP	7339	HMDB0000280	388.948	16.2259	0.0154917	0.030796	0.0289562	N.D.	0.0187447	N.D.	0.0176036	0.0174954	0.0181881	N.D.	N.D.	N.D.	0.0250813	0.00835559	0.0187447	N.A.	0.0177624	0.000372631	N.A.	N.A.	0.747357	N.A.		<1	N.A.		0.708192	0.26838		<1	N.A.
C_0005	Putrescine	Putrescine	1045	HMDB0001414	89.1073	4.32605	0.0312473	0.0232473	0.0159328	0.0181732	0.0202226	0.0196624	0.0261756	0.0274358	0.0245093	0.00986729	0.00670492	0.00970242	0.0234758	0.00765979	0.0193527	0.00105921	0.0260402	0.00146796	0.00875821	0.00178011	0.82437	0.45013		0.336334	0.00025164	***	1.10924	0.62297		0.452557	0.0021781	**
C_0073	Pyridoxal	Pyridoxal	1050	HMDB0001545	168.065	8.02177	0.0346882	0.0327324	0.0386518	0.0199963	0.0249158	0.0177694	0.0240231	0.0165814	0.0209347	0.0142809	N.D.	0.0186055	0.0353574	0.00301595	0.0208938	0.00365678	0.0205131	0.00373871	0.0164432	0.00305795	0.590932	0.0067865	**	0.801595	0.28534		0.580163	0.0066447	**	0.786988	0.2496
C_0104	Pyridoxamine 5'-phosphate	Pyridoxamine-P	1053	HMDB0001555	249.064	9.53324	0.00733981	0.00930778	0.0109661	0.00584241	0.00554095	0.00532472	0.0102311	0.0089728	0.00808434	0.00725379	N.D.	0.00755245	0.00920457	0.00181535	0.00556936	0.000260016	0.00909607	0.00107866	0.00740312	0.000211186	0.605065	0.071199		0.813881	0.10605		0.988213	0.93429		1.32926	0.004961	**
C_0074	Pyridoxine	Pyridoxine	1054	HMDB0000239	170.081	7.89389	0.0970151	0.121278	0.114411	0.0714583	0.0904366	0.0768542	0.108157	0.0987243	0.0885434	0.0599638	0.0677766	0.0626109	0.110902	0.0125065	0.0795831	0.009779	0.0984749	0.00980923	0.0634505	0.00397351	0.717601	0.029344	*	0.644331	0.014825	*	0.887949	0.25088		0.797286	0.088196
A_0004	Pyruvic acid	Pyruvic acid	1060	HMDB0000243	87.0103	12.4261	0.715638	0.726794	0.691606	0.362732	0.465228	0.446352	N.D.	N.D.	N.D.	N.D.	N.D.	N.D.	0.711346	0.0179826	0.424771	0.0545493	N.A.	N.A.	N.A.	N.A.	0.597137	0.0070021	**	N.A.	N.A.		<1	N.A.		<1	N.A.
A_0055	Ribose 5-phosphate	R5P	439167	HMDB0001548	229.014	10.2352	0.0305946	0.0335459	0.0353693	0.0523805	0.0612936	0.0545052	0.0204231	0.0289567	0.0205321	0.0268022	0.0354788	0.0281612	0.03317	0.00240945	0.0560598	0.00465547	0.023304	0.00489573	0.0301474	0.00466684	1.69008	0.0047954	**	1.29366	0.15473		0.702563	0.054048		0.537772	0.0024317	**
A_0054	Ribulose 5-phosphate	Ru5P	439184	HMDB0000618	229.013	10.5946	0.10432	0.0969952	0.109863	0.139029	0.162695	0.171072	0.0847107	0.102788	0.0755018	0.103041	0.110976	0.121475	0.103726	0.0064545	0.157599	0.0166181	0.0876667	0.0138811	0.111831	0.00924682	1.51937	0.019403	*	1.27563	0.075357		0.845175	0.17244		0.709591	0.023118	*
C_0128	S-Adenosylhomocysteine	SAHC	439155	HMDB0000939	385.129	7.98243	0.012557	0.00991722	0.0157951	0.00684725	0.00582352	N.D.	0.0113605	0.0080908	0.0103649	N.D.	N.D.	0.00399674	0.0127564	0.00294402	0.00633539	0.000723885	0.00993872	0.00167598	0.00399674	N.A.	0.496642	0.054024		0.402138	N.A.		0.779113	0.24057		0.630859	N.A.
C_0129	S-Adenosylmethionine	SAM	34755	HMDB0001185	399.145	6.5132	0.188679	0.211043	0.214434	0.119418	0.114075	0.0947702	0.118774	0.115317	0.094565	0.0910857	0.106899	0.118896	0.204719	0.0139938	0.109421	0.0129661	0.109552	0.0130936	0.105627	0.0139487	0.534494	0.0010073	**	0.964172	0.74034		0.535135	0.001024	**	0.965328	0.74753
C_0127	S-Lactoylglutathione	S-Lactoylglutathione	440018	HMDB0001066	380.115	12.4936	0.00811066	N.D.	0.00631411	0.0470982	0.046625	0.0586452	0.0116927	0.00894927	0.011992	0.0652174	0.0818507	0.0843449	0.00721239	0.00127035	0.0507895	0.00680734	0.010878	0.001677	0.0771377	0.0103983	7.04198	0.0059785	**	7.09118	0.0069468	**	1.50823	0.075173		1.51877	0.027607	*
C_0122	S-Methylglutathione	S-Methylglutathione	115260		322.106	12.1166	0.0283761	0.0199563	0.0353767	0.0226519	0.0220532	0.0184777	0.022123	0.0153702	0.0217675	0.00985396	0.0115439	0.0132581	0.0279031	0.00772109	0.021061	0.00225707	0.0197536	0.0038003	0.011552	0.00170211	0.75479	0.26108		0.584805	0.047462	*	0.707936	0.20211		0.548502	0.005404	**
C_0113	Saccharopine	Saccharopine	160556	HMDB0000279	277.14	9.76989	N.D.	0.0156238	0.0148903	N.D.	N.D.	N.D.	N.D.	N.D.	N.D.	N.D.	N.D.	N.D.	0.015257	0.000518648	N.A.	N.A.	N.A.	N.A.	N.A.	N.A.	<1	N.A.		N.A.	N.A.		<1	N.A.		N.A.	N.A.
C_0006	Sarcosine	Sarcosine	1088	HMDB0000271	90.0545	8.60582	0.0662706	0.146531	0.155473	0.0873348	0.137295	0.12678	N.D.	0.0294232	N.D.	0.0804717	0.468412	0.085351	0.122758	0.0491235	0.117136	0.0263391	0.0294232	N.A.	0.211411	0.222582	0.954205	0.87224		7.18519	N.A.		0.239685	N.A.		1.80483	0.54025
A_0066	Sedoheptulose 7-phosphate	S7P	165007	HMDB0001068	289.035	9.3829	0.0333477	0.030652	0.0301304	0.268957	0.267742	0.301021	0.0448405	0.0527463	0.0475675	0.297656	0.414895	0.365037	0.0313767	0.00172673	0.27924	0.0188728	0.0483848	0.0040158	0.359196	0.0588372	8.89961	0.0017891	**	7.42374	0.011448	*	1.54206	0.0090775	**	1.28633	0.13251
C_0016	Ser	Ser	617	HMDB0000187,HMDB0003406	106.05	9.09987	5.40984	6.16307	5.93497	5.1184	5.89191	5.69378	3.9801	3.97096	4.06749	4.25563	5.40127	4.95358	5.83596	0.38625	5.56803	0.401795	4.00618	0.0532874	4.87016	0.577361	0.954089	0.45193		1.21566	0.12097		0.686465	0.01325	*	0.874665	0.16943
C_0100	Ser-Glu	Ser-Glu			235.093	9.46105	0.0258178	0.037896	0.044248	0.0157472	0.0398187	0.0572163	0.0387187	0.0566121	0.0715163	0.016641	0.0539557	0.0409872	0.0359873	0.00936216	0.0375941	0.0208238	0.0556157	0.0164215	0.0371946	0.0189442	1.04465	0.91126		0.66878	0.27337		1.54543	0.16481		0.989376	0.98158
C_0079	Serotonin	Serotonin	5202	HMDB0000259	177.102	8.0099	N.D.	N.D.	N.D.	N.D.	N.D.	N.D.	N.D.	N.D.	0.00606005	0.00904057	N.D.	0.0102537	N.A.	N.A.	N.A.	N.A.	0.00606005	N.A.	0.00964713	0.00085781	N.A.	N.A.		1.59192	N.A.		1<	N.A.		1<	N.A.
A_0062	Sorbitol 6-phosphate	Sorbitol 6-phosphate	152306	HMDB0005831	261.038	9.54014	0.058794	0.0547388	0.0650223	0.0978679	0.0899006	0.111445	0.0160493	0.0195761	0.0155445	0.0222824	0.0230552	0.0263753	0.0595184	0.00517986	0.0997379	0.0108934	0.0170566	0.0021965	0.0239043	0.00217453	1.67575	0.011753	*	1.40147	0.018505	*	0.286578	0.001623	**	0.239671	0.0053108	**
C_0057	Spermidine	Spermidine	1102	HMDB0001257	146.165	4.15841	0.0821232	0.0936872	0.0887615	0.0430501	0.0630882	0.0478614	0.0489763	0.0423003	0.041357	0.0281751	0.0369245	0.0300858	0.0881907	0.0058031	0.0513332	0.0104605	0.0442112	0.00415357	0.0317285	0.0046002	0.582071	0.011586	*	0.717657	0.025582	*	0.501314	0.00072364	***	0.618088	0.065901
C_0090	Spermine	Spermine	1103	HMDB0001256	203.223	4.10624	0.0316606	0.0463394	0.0417499	0.00907225	0.017016	0.0136293	0.0207279	0.0182866	0.0150412	0.010294	0.0197511	0.0198459	0.0399166	0.00750916	0.0132392	0.00398622	0.0180186	0.00285279	0.0166303	0.00548762	0.331671	0.011769	*	0.922953	0.72333		0.451405	0.025343	*	1.25614	0.43969
C_0054	Stachydrine	Stachydrine	115244	HMDB0004827	144.101	10.4688	0.0109706	N.D.	N.D.	N.D.	N.D.	0.00975791	0.00851704	N.D.	N.D.	N.D.	N.D.	N.D.	0.0109706	N.A.	0.00975791	N.A.	0.00851704	N.A.	N.A.	N.A.	0.889458	N.A.		<1	N.A.		0.77635	N.A.		<1	N.A.
A_0013	Succinic acid	Succinic acid	1110	HMDB0000254	117.02	19.995	0.112128	0.104943	0.12958	0.096737	0.107248	0.10938	0.0870964	0.084356	0.0763654	0.0519865	0.0495747	0.0436887	0.11555	0.0126702	0.104455	0.00676836	0.0826059	0.00557549	0.0484166	0.00426838	0.903977	0.2718		0.586116	0.0014387	**	0.714891	0.030622	*	0.463517	0.00067133	***
C_0033	Taurine	Taurine	1123	HMDB0000251	126.022	19.8584	0.0558697	0.0622624	0.0622757	0.0643527	0.060115	0.0614785	0.0531485	0.0548011	0.0574104	0.0350289	0.039091	0.0438401	0.0601359	0.00369465	0.061982	0.00216326	0.05512	0.00214878	0.03932	0.00441006	1.0307	0.50584		0.713352	0.01245	*	0.91659	0.12889		0.634377	0.0045645	**
A_0030	Terephthalic acid	Terephthalic acid	7489	HMDB0002428	165.02	15.976	0.0192714	0.0174352	0.0154588	0.0193151	0.0156286	0.0204185	0.0207665	0.0198016	0.01988	0.0220362	0.025305	0.0249366	0.0173884	0.00190672	0.0184541	0.00250834	0.0201494	0.000535903	0.0240926	0.0017904	1.06128	0.59159		1.1957	0.052367		1.15878	0.12		1.30555	0.038979	*
C_0081	Theobromine	Theobromine	5429	HMDB0002825	181.071	19.879	0.0852737	0.101078	0.111333	0.1751	0.165565	0.176815	0.088532	0.0999238	0.094706	0.147476	0.153249	0.166374	0.0992282	0.0131278	0.172493	0.00606103	0.0943873	0.00570254	0.1557	0.00968475	1.73835	0.0039704	**	1.64958	0.0018252	**	0.951214	0.60289		0.902642	0.075368
C_0108	Thiamine	Thiamine	1130	HMDB0000235	265.11	6.03506	0.11241	0.106796	0.112621	0.152376	0.168096	0.13738	0.0523911	0.0541543	0.0434325	0.0517499	0.0625108	0.0564505	0.110609	0.00330406	0.152617	0.0153593	0.0499926	0.00574922	0.0569037	0.00539471	1.37979	0.036746	*	1.13824	0.20383		0.451976	0.00038497	***	0.372852	0.0043401	**
A_0091	Thiamine diphosphate	ThPP	1132	HMDB0001372	423.03	7.78873	0.00687485	0.00791856	0.00638739	0.00461336	N.D.	N.D.	0.00381352	N.D.	N.D.	N.D.	N.D.	N.D.	0.00706027	0.000782244	0.00461336	N.A.	0.00381352	N.A.	N.A.	N.A.	0.653426	N.A.		<1	N.A.		0.540138	N.A.		<1	N.A.
C_0046	Thiaproline	Thiaproline	9934		134.027	12.6792	0.0693428	0.0398462	0.0270759	0.0244176	0.0294248	0.0168779	0.0328989	0.0432294	0.0262517	0.00722712	0.00964623	0.00873769	0.0454216	0.021678	0.0235734	0.00631589	0.0341266	0.00855516	0.00853702	0.00122198	0.518991	0.21748		0.250157	0.033082	*	0.75133	0.47115		0.362146	0.049511	*
C_0027	Thr	Thr	6288	HMDB0000167	120.065	9.5735	17.3014	20.2036	19.7466	20.4784	24.1275	22.3545	17.4874	16.5426	15.5842	19.4581	22.8846	22.4228	19.0839	1.5605	22.3201	1.82478	16.5381	0.951598	21.5885	1.85937	1.16958	0.08143		1.30538	0.02514	*	0.866601	0.08683		0.967222	0.65213
A_0019	Threonic acid	Threonic acid	5460407	HMDB0000943	135.031	8.966	0.214676	0.199346	0.224217	0.180047	0.190515	0.200373	0.10282	0.113642	0.0993648	0.0772411	0.0821268	0.0850293	0.212746	0.012547	0.190312	0.0101646	0.105276	0.00744865	0.0814657	0.00393597	0.894547	0.076604		0.773831	0.015861	*	0.494842	0.00068726	***	0.428065	0.00096044	***
C_0092	Trp	Trp	1148	HMDB0000929	205.097	10.0219	1.30683	1.4767	1.50199	1.29848	1.43934	1.37067	1.01553	0.963899	0.918105	1.31212	1.54412	1.51617	1.42851	0.10613	1.3695	0.0704394	0.965846	0.0487439	1.45747	0.12665	0.958692	0.47358		1.50901	0.012601	*	0.676122	0.0078114	**	1.06424	0.36739
C_0082	Tyr	Tyr	1153	HMDB0000158	182.081	10.331	5.87863	6.5861	6.532	5.69351	6.49501	6.07059	4.40672	4.46528	4.08553	5.46914	6.50804	6.09705	6.33224	0.393769	6.08637	0.400983	4.31918	0.204453	6.02475	0.52321	0.961171	0.49079		1.39488	0.019061	*	0.682093	0.0042652	**	0.989875	0.87972
C_0121	Tyr-Glu	Tyr-Glu			311.126	10.1566	N.D.	N.D.	0.00570434	N.D.	N.D.	N.D.	N.D.	N.D.	N.D.	N.D.	N.D.	N.D.	0.00570434	N.A.	N.A.	N.A.	N.A.	N.A.	N.A.	N.A.	<1	N.A.		N.A.	N.A.		<1	N.A.		N.A.	N.A.
A_0088	UDP	UDP	6031	HMDB0000295	402.997	11.3026	0.221722	0.194451	0.161814	0.0535114	0.0870415	0.0622293	0.227203	0.200287	0.163164	0.0742513	0.0924599	0.0853435	0.192662	0.029994	0.0675941	0.0173969	0.196885	0.0321545	0.0840182	0.00917633	0.350843	0.0067602	**	0.426738	0.019555	*	1.02192	0.87601		1.24298	0.24293
A_0105	UDP-glucose UDP-galactose	UDP-Glc UDP-Gal	8629 23724458	HMDB0000286 HMDB0000302	565.048	8.40206	0.412429	0.418949	0.426768	0.106413	0.13163	0.126289	0.439061	0.50787	0.462087	0.0862279	0.0850336	0.109536	0.419382	0.00717927	0.121444	0.0132887	0.469673	0.0350262	0.0935992	0.0138146	0.289578	4.5203e-05	***	0.199286	0.00091972	***	1.11992	0.12545		0.770719	0.065727
A_0106	UDP-glucuronic acid	UDP-GlcA	17473	HMDB0000935	579.028	10.6675	0.121632	0.119642	0.130806	0.203527	0.253382	0.252931	0.111767	0.113122	0.116707	0.114121	0.140621	0.140459	0.124027	0.00595468	0.236613	0.0286547	0.113865	0.00255258	0.131733	0.0152534	1.90776	0.017556	*	1.15692	0.17655		0.918071	0.081293		0.556746	0.010792	*
A_0109	UDP-N-acetylgalactosamine UDP-N-acetylglucosamine	UDP-N-acetylgalactosamine UDP-GlcNAc	23724461 445675	HMDB0000304 HMDB0000290	606.075	8.23542	1.4664	1.63369	1.6202	3.62241	4.18186	4.03542	0.99231	1.00284	0.961114	3.06534	3.60996	3.59169	1.57343	0.0929371	3.94656	0.290119	0.985421	0.0216988	3.42233	0.309296	2.50826	0.0025206	**	3.47296	0.0051499	**	0.626289	0.0059951	**	0.867166	0.099238
A_0072	UMP	UMP	6030	HMDB0000288	323.03	9.5024	0.0305791	0.0237845	0.0338467	0.0106807	0.0221981	0.0109649	0.0339783	0.0352162	0.0183996	0.0182199	0.0394806	0.0199427	0.0294034	0.0051331	0.0146146	0.00656905	0.029198	0.00937219	0.0258811	0.011809	0.497036	0.040115	*	0.886397	0.72347		0.993015	0.97547		1.77091	0.24084
C_0001	Urea	Urea	1176	HMDB0000294	61.0396	19.0628	0.948378	0.982392	0.995525	0.679098	0.832186	0.69341	0.816148	0.8328	0.765335	0.57497	0.700317	0.647416	0.975432	0.0243323	0.734898	0.0845575	0.804761	0.0351444	0.640901	0.062927	0.753408	0.030843	*	0.796387	0.026885	*	0.825031	0.0034886	**	0.872095	0.20307
A_0033	Uric acid	Uric acid	1175	HMDB0000289	167.022	8.66706	0.0327722	0.040687	0.0370468	0.0053673	0.00838451	0.00758976	0.0173325	0.0165591	0.0156679	0.00443187	N.D.	0.00368758	0.0368353	0.00396164	0.00711386	0.00156389	0.0165198	0.000833035	0.00405972	0.000526289	0.193126	0.0023173	**	0.245748	0.00026671	***	0.448478	0.0099535	**	0.570678	0.063582
C_0103	Uridine	Uridine	6029	HMDB0000296	245.078	19.8978	N.D.	N.D.	0.0108678	N.D.	N.D.	N.D.	0.0234385	0.0331629	0.0278404	0.0337355	N.D.	0.0391129	0.0108678	N.A.	N.A.	N.A.	0.0281472	0.00486946	0.0364242	0.00380242	<1	N.A.		1.29406	0.13172		2.58998	N.A.		1<	N.A.
A_0099	UTP	UTP	6133	HMDB0000285	482.962	12.1574	1.07339	1.13932	1.30467	0.253214	0.268385	0.278554	1.57065	1.66878	1.68765	0.2437	0.213351	0.30511	1.17246	0.119144	0.266718	0.0127519	1.64236	0.0628173	0.254053	0.0467477	0.227485	0.0052961	**	0.154688	1.3785e-05	***	1.40078	0.0088149	**	0.952518	0.69001
C_0025	Val	Val	1182	HMDB0000883	118.086	9.13052	12.5906	14.0829	13.7377	11.7743	13.4753	12.5149	10.0186	9.46548	9.46085	12.2892	15.126	13.3828	13.4704	0.781235	12.5882	0.852851	9.64831	0.320694	13.5993	1.43075	0.934503	0.25743		1.40951	0.035661	*	0.716259	0.0065936	**	1.08033	0.3646
A_0010	XA0002	XA0002			110.986	15.1586	0.0866822	0.10513	0.144058	0.0621817	0.0890493	0.0834202	0.0567871	0.0600289	0.0625128	0.0534638	0.0658408	0.0510308	0.111957	0.0292909	0.0782171	0.0141694	0.0597763	0.0028712	0.0567785	0.00794195	0.698637	0.17393		0.94985	0.58976		0.533923	0.08955		0.725909	0.10231
A_0022	XA0004	XA0004			144.03	9.03251	0.00615937	0.00619087	0.00569058	0.0110757	0.0160302	0.0123753	N.D.	N.D.	N.D.	N.D.	N.D.	N.D.	0.00601361	0.000280192	0.0131604	0.00256884	N.A.	N.A.	N.A.	N.A.	2.18843	0.03907	*	N.A.	N.A.		<1	N.A.		<1	N.A.
A_0031	XA0012	XA0012			166.019	9.118	0.0078703	0.00699713	0.00717452	0.00644435	0.00766171	0.00580986	N.D.	N.D.	N.D.	N.D.	N.D.	N.D.	0.00734732	0.000461523	0.00663864	0.000941086	N.A.	N.A.	N.A.	N.A.	0.903546	0.32849		N.A.	N.A.		<1	N.A.		<1	N.A.
A_0053	XA0027	XA0027			227.204	7.24933	0.0229732	0.0227335	0.021459	0.0150069	0.0156928	0.0183363	0.0197905	0.0294422	0.0192455	N.D.	0.00868056	N.D.	0.0223886	0.00081387	0.0163454	0.00175801	0.0228261	0.00573621	0.00868056	N.A.	0.730076	0.014558	*	0.380291	N.A.		1.01954	0.90749		0.531072	N.A.
A_0081	XA0055	XA0055			369.001	13.7946	0.0928882	0.0990828	0.101334	0.107364	0.147484	0.132502	0.0215798	0.0248993	0.0257489	0.142347	0.169291	0.160931	0.0977682	0.00437346	0.129117	0.020273	0.024076	0.00220309	0.157523	0.0137912	1.32064	0.10975		6.54273	0.0029181	**	0.246256	0.00013822	***	1.22001	0.1247
A_0095	XA0065	XA0065			445.054	6.80393	0.00843025	0.00721309	0.0100005	0.0144863	0.0157892	0.0158344	0.011296	0.0130739	0.0156679	0.0152126	0.0164254	0.0186198	0.00854793	0.0013974	0.01537	0.000765602	0.0133459	0.0021986	0.0167526	0.00172703	1.79809	0.0045238	**	1.25526	0.10631		1.5613	0.041934	*	1.08995	0.30141
A_0065	Xanthosine	Xanthosine	64959	HMDB0000299	283.069	7.42991	0.0180115	0.0171041	0.0184783	0.0146479	0.0198048	0.0118212	N.D.	N.D.	N.D.	N.D.	N.D.	N.D.	0.0178646	0.00069876	0.0154246	0.00404806	N.A.	N.A.	N.A.	N.A.	0.863418	0.4065		N.A.	N.A.		<1	N.A.		<1	N.A.
C_0036	XC0016	XC0016			129.066	8.01381	0.248202	0.275012	0.272274	0.250118	0.276875	0.275481	0.221882	0.22619	0.202057	0.139209	0.17466	0.206576	0.265163	0.014752	0.267492	0.0150617	0.21671	0.0128707	0.173482	0.0336991	1.00878	0.85758		0.800526	0.14456		0.817271	0.013291	*	0.64855	0.025505	*
C_0094	XC0061	XC0061			218.138	8.51113	N.D.	0.0377076	N.D.	N.D.	N.D.	N.D.	N.D.	0.0441701	0.0505175	N.D.	N.D.	N.D.	0.0377076	N.A.	N.A.	N.A.	0.0473438	0.00448829	N.A.	N.A.	<1	N.A.		<1	N.A.		1.25555	N.A.		N.A.	N.A.
C_0096	XC0065	XC0065			221.091	11.8887	0.0080548	0.00938535	0.0156378	N.D.	0.00864928	N.D.	N.D.	N.D.	N.D.	N.D.	N.D.	0.00640856	0.011026	0.00404896	0.00864928	N.A.	N.A.	N.A.	0.00640856	N.A.	0.784447	N.A.		1<	N.A.		<1	N.A.		0.740935	N.A.
C_0106	XC0089	XC0089			255.097	8.68599	N.D.	0.00960696	0.00745498	0.0170822	0.0156031	0.0173786	N.D.	N.D.	N.D.	0.0245082	0.0244477	0.0267919	0.00853097	0.00152168	0.016688	0.000951142	N.A.	N.A.	0.0252493	0.00133632	1.95616	0.040038	*	1<	N.A.		<1	N.A.		1.51302	0.0013143	**
C_0120	XC0126	XC0126			310.114	13.5528	N.D.	N.D.	0.00397337	N.D.	0.0044475	0.00620403	N.D.	N.D.	0.00810997	N.D.	0.00604076	0.00758002	0.00397337	N.A.	0.00532576	0.00124205	0.00810997	N.A.	0.00681039	0.00108842	1.34037	N.A.		0.839755	N.A.		2.04108	N.A.		1.27876	0.33332
C_0123	XC0132	XC0132			325.16	7.929	0.0171933	0.0218179	0.0185981	N.D.	N.D.	N.D.	N.D.	N.D.	N.D.	N.D.	N.D.	N.D.	0.0192031	0.00237092	N.A.	N.A.	N.A.	N.A.	N.A.	N.A.	<1	N.A.		N.A.	N.A.		<1	N.A.		N.A.	N.A.
C_0126	XC0137	XC0137			350.099	12.2472	0.0441059	0.0356355	0.0385141	0.0219772	0.0261076	0.0246451	0.0145095	0.0167226	0.016553	0.00812051	0.0107848	0.0170619	0.0394185	0.00430702	0.0242433	0.00209428	0.0159284	0.00123168	0.0119891	0.00459075	0.615023	0.013049	*	0.752687	0.27274		0.404084	0.007255	**	0.494532	0.028118	*
C_0008	β-Ala	b-Ala	239	HMDB0000056	90.0548	6.72061	0.733512	0.802652	0.781573	0.690309	0.771801	0.721108	0.582042	0.684814	0.640162	0.430027	0.455365	0.48723	0.772579	0.0354366	0.72774	0.0411487	0.635673	0.0515326	0.457541	0.0286633	0.941961	0.22739		0.719774	0.012214	*	0.822793	0.023942	*	0.628715	0.001239	**
C_0095	β-Ala-Lys	b-Ala-Lys	440638		218.15	6.26547	0.0084905	N.D.	N.D.	N.D.	N.D.	N.D.	N.D.	0.0125831	N.D.	N.D.	N.D.	N.D.	0.0084905	N.A.	N.A.	N.A.	0.0125831	N.A.	N.A.	N.A.	<1	N.A.		<1	N.A.		1.48202	N.A.		N.A.	N.A.
C_0056	γ-Butyrobetaine	Actinine	134	HMDB0001161	146.117	7.40404	0.13196	0.160094	0.15862	0.159181	0.186832	0.176497	0.135103	0.158241	0.145915	0.167024	0.184117	0.188095	0.150225	0.0158346	0.17417	0.0139718	0.14642	0.0115771	0.179745	0.011195	1.1594	0.1221		1.2276	0.023126	*	0.974673	0.75525		1.03201	0.61955
C_0105	γ-Glu-Cys	g-Glu-Cys	123938	HMDB0001049	251.07	11.6229	N.D.	N.D.	N.D.	0.010479	N.D.	N.D.	N.D.	N.D.	0.0094296	0.00881389	0.00907695	0.0080486	N.A.	N.A.	0.010479	N.A.	0.0094296	N.A.	0.00864648	0.000534223	1<	N.A.		0.916951	N.A.		1<	N.A.		0.825123	N.A.
ID consists of analysis mode and number. 'C' and 'A' showed cation and anion modes, respectively.
N.D. (Not Detected): The target peak or metabolite was below detection limits.
N.A. (Not Available): The calculation was impossible because of insufficience of the data.
† Putative metabolites which were assigned on the basis of m/z and MT in HMT standard compound library.
¶ The ratio is of computed by using averaged detection values. The latter was used as denominator.
|| The p-value is computed by Welch's t-test. (*<0.05, **<0.01, ***<0.001)
The data are sorted by Compound name in ascending order.

## Sheet: Figure 1 PCA Score
PCA Score
PC	Contribution(%)	1	2	3	4	5	6	7	8	9	10	11	12
PC1	40.3319	-12.1171	-14.1109	-15.4576	5.03025	2.56078	4.61589	-2.00432	-1.80335	0.162425	11.0433	11.5151	10.5656
PC2	25.7825	-1.23468	-3.71057	-4.60346	-5.68208	-10.1978	-8.17807	10.3015	11.3379	12.4831	2.74457	-2.97782	-0.28259
PC3	12.7025	2.69005	3.39674	3.9505	-6.22448	-6.17073	-7.08894	-2.41775	-3.31272	-3.85931	5.14072	8.05092	5.84501
PC4	4.45142	8.21093	-0.736183	-5.58612	1.86258	-1.4853	0.0582322	0.999737	-1.5229	-1.44035	0.703629	-0.118503	-0.945748
PC5	4.11641	0.0423056	0.816796	-2.23763	-2.50723	1.28122	0.627459	1.71162	1.62905	-0.212724	-6.86554	6.03139	-0.316709
PC6	2.87241	2.61275	-6.65197	3.66428	-0.850157	1.74682	-0.947277	0.370236	-0.0243144	0.104349	-1.24772	0.156897	1.06609
PC7	2.55131	-0.0332327	0.486183	0.0428678	-0.00602532	-1.15979	0.97443	0.905463	-5.47091	4.40362	-2.02792	-0.703631	2.58894
PC8	2.20788	0.631522	-1.00738	1.20711	0.812361	-3.10763	2.39928	-3.69163	0.581707	2.58409	0.26384	2.44623	-3.1195
PC9	2.0839	-1.42936	-0.573038	1.55953	4.21207	-2.10619	-1.44817	3.48175	-1.44125	-1.58106	-0.511969	1.68109	-1.84341
PC10	1.53077	0.200372	0.570042	-0.645394	2.34649	2.06438	-4.1784	-2.34157	0.181023	2.01689	-0.646077	0.596247	-0.164001
PC11	1.36902	0.119936	0.00640354	0.140558	2.05767	-2.34754	0.390733	-1.40276	2.02341	-1.05297	-2.1726	-1.1186	3.35575

## Sheet: Figure 1 Factor Loading
Factor Loading
ID	HMT DB †			m/z	MT/RT	Factor Loading
	Compound name	PubChem CID	HMDB ID			PC1	PC2	PC3	PC4	PC5	PC6	PC7	PC8	PC9	PC10	PC11
A_0002	Propionic acid	1032	HMDB0000237	73.0309	10.6137	-0.0906254	-0.0328958	0.0693066	0.0292484	-0.0236846	-0.0550233	0.019456	0.0218989	-0.0216279	0.0134554	0.0159111
A_0004	Pyruvic acid	1060	HMDB0000243	87.0103	12.4261	-0.0767975	-0.0842949	-0.0115929	0.0421951	-0.0293409	-0.0153399	0.0124864	0.0271218	-0.0278112	0.00477031	0.00150681
A_0005	Isobutyric acid Butyric acid	6590 264	HMDB0001873 HMDB0000039	87.0467	9.55382	-0.0820157	0.000538147	0.0469256	-0.00883103	0.0343065	0.0239124	-0.0516553	-0.218988	-0.0465827	-0.0290792	0.101068
A_0006	Oxamic acid	974		88.0052	12.6907	0.0498484	-0.088756	-0.0998601	-0.000748164	-0.0131524	0.010879	-0.0213135	-0.0289243	-0.00153383	0.0410612	-0.0378009
A_0007	Lactic acid	612	HMDB0000190,HMDB0001311	89.0257	10.4315	-0.0945684	-0.0300958	0.0607187	0.0128159	-0.0296559	-0.00501751	0.0133666	0.0324979	-0.008077	-0.000218258	0.0164299
A_0008	3-Hydroxybutyric acid	441	HMDB0000011,HMDB0000357,HMDB0000442	103.041	9.24437	-0.0912479	-0.0337754	0.0700623	0.00727553	-0.0301559	-0.036367	0.0188158	0.0279805	-0.0090519	0.00675652	0.0164508
A_0009	2-Hydroxybutyric acid	440864	HMDB0000008	103.042	9.46114	-0.0749044	-0.0331783	0.0592968	-0.157004	-0.0436929	-0.0640484	0.0190609	0.0208325	0.0599907	-0.0142164	0.0120482
A_0010	XA0002			110.986	15.1586	-0.0789156	-0.0641421	0.0182514	-0.107671	-0.0095624	0.0527683	0.00444824	0.0664118	-0.00305635	-0.0329154	-0.0643567
A_0011	Fumaric acid	444972	HMDB0000134	115.004	23.9811	-0.101342	0.0151809	0.0221129	-0.0387163	0.00847749	0.0247106	-0.0125945	0.0042855	0.0302641	-0.0199276	0.019919
A_0012	2-Oxoisovaleric acid	49	HMDB0000019	115.041	9.86147	-0.0919365	-0.0385731	0.0526644	0.0227917	-0.0343304	-0.0307759	-8.00441e-05	0.0612637	-0.00202207	-0.0174107	0.063165
A_0013	Succinic acid	1110	HMDB0000254	117.02	19.995	-0.0817734	-0.0488695	-0.0832468	-0.0049215	-0.0131508	0.0496906	-0.022124	0.0345446	0.0290842	-0.0526595	-0.0330478
A_0014	5-Oxoproline	7405	HMDB0000267	128.036	9.19194	-0.0979252	-0.0273369	0.047314	0.0121983	-0.0236021	-0.00426535	0.00571142	0.0202767	-0.00207425	0.000813366	0.00965445
A_0015	4-Methyl-2-oxovaleric acid 3-Methyl-2-oxovaleric acid	70 47	HMDB0000695 HMDB0000491	129.056	9.25542	-0.0949765	-0.0383394	0.0481934	0.0200965	-0.0250147	-0.00337578	0.0179672	0.0285922	-0.00470333	-0.00293704	0.0144563
A_0016	N-Acetylalanine	88064	HMDB0000766	130.052	8.64718	-0.101674	0.0176286	-0.0195204	-0.00328122	0.0268179	-0.0204469	0.00794763	0.0123427	-0.0358892	0.0217058	0.0225103
A_0017	2-Hydroxy-4-methylvaleric acid	439960	HMDB0000624	131.07	8.6148	-0.0896415	-0.0310867	0.0682837	0.0641611	-0.0309038	0.0264015	0.0145392	0.0414124	-0.0249569	0.00486251	0.0180017
A_0018	Malic acid	525	HMDB0000156,HMDB0000744	133.015	20.3342	-0.1032	0.0127102	0.0154388	0.0115207	0.00926964	-0.00112632	0.00578491	0.0103406	-0.00213954	-0.0172992	0.00937935
A_0019	Threonic acid	5460407	HMDB0000943	135.031	8.966	-0.0722515	-0.0825242	-0.055455	0.0274011	-0.0221576	0.0236259	-0.00341803	0.0432892	-0.00840185	-0.0197478	0.0333869
A_0020	Ethanolamine phosphate	1015	HMDB0000224	140.013	7.8088	0.0823235	-0.0737687	-0.0268079	0.00133166	-0.00402611	0.000991923	-0.000282302	0.0120611	0.0571754	0.0460677	0.0626196
A_0021	Octanoic acid	379	HMDB0000482	143.108	8.10891	-0.0508524	0.0599588	-0.0563148	0.031538	0.0580344	0.206251	-0.0758552	-0.0916045	-0.0504924	0.0443146	-0.118787
A_0022	XA0004			144.03	9.03251	-0.0164717	-0.103097	-0.106434	0.0182824	-0.0115616	0.00632252	-0.00962284	-0.0206846	-0.0282379	0.03823	-0.0425699
A_0023	2-Oxoglutaric acid	51	HMDB0000208	145.014	20.4463	-0.0402055	-0.0774032	-0.118855	0.01018	-0.0161608	-0.0182582	0.0961101	0.00052064	0.0582859	-0.0186532	-0.0651742
A_0024	2-Hydroxyglutaric acid	43	HMDB0000606,HMDB0000694	147.031	16.3173	-0.070374	0.0167655	-0.132602	-0.00643203	0.0293463	0.0198696	0.0109812	0.0128526	0.0308329	0.0113541	-0.0198749
A_0025	Mevalonic acid	134965	HMDB0000227	147.068	8.07316	-0.0907142	-0.0324894	0.0694621	0.033156	-0.0363354	0.0287441	0.0149534	0.0437749	-0.010808	-0.000437785	0.0181639
A_0026	3-Phenylpropionic acid	107	HMDB0000764	149.059	8.58062	-0.0431143	-0.0428815	-0.0507702	0.0261272	0.128845	-0.0322788	0.180761	0.0827372	0.119925	0.0735851	-0.229919
A_0027	Dihydroorotic acid	439216	HMDB0000528	157.025	9.11094	-0.0707303	0.00343029	0.0369714	-0.107988	0.00461173	-0.0938976	0.0483965	-0.131316	0.177061	-0.127513	-0.074345
A_0028	Pelargonic acid	8158	HMDB0000847	157.124	7.90365	-0.0791261	-0.0228406	-0.0447724	-0.0409825	0.146403	0.0118609	0.070265	0.0454824	-0.103141	0.0662069	-0.0605148
A_0029	N-Acetylcysteine	12035	HMDB0001890	162.024	8.6647	-0.0929398	0.0145649	0.0429125	-0.00254312	-0.0172427	0.0288058	0.122714	0.000542641	0.0647843	-0.0300852	-0.0818352
A_0030	Terephthalic acid	7489	HMDB0002428	165.02	15.976	0.0759289	0.0345314	0.0823388	0.0693376	0.0686762	-0.0229504	0.0518234	0.0323798	0.0190017	-0.10205	0.12392
A_0031	XA0012			166.019	9.118	-0.0606129	-0.0968403	-0.0470565	0.0494308	-0.0333545	0.0101962	0.000781345	0.00953137	-0.00766076	0.0536524	-0.00362046
A_0032	Phosphoenolpyruvic acid	1005	HMDB0000263	166.976	20.1529	0.0380731	-0.094109	-0.106886	-0.0152556	-0.0187655	0.00530866	-0.0236377	-0.0041654	0.0124244	0.0259015	-0.0306867
A_0033	Uric acid	1175	HMDB0000289	167.022	8.66706	-0.10219	0.003672	0.0273391	-0.000420708	-0.0171107	-0.0403373	0.0141607	-0.0042383	-0.0217594	-0.0101639	-0.00175054
A_0034	Glyceraldehyde 3-phosphate	729	HMDB0001112	168.992	11.2575	0.0925631	-0.0448799	0.0512413	-0.0118087	0.0382696	0.00945243	-0.00470862	0.0109435	0.00666549	-0.00177947	-0.0176629
A_0035	Dihydroxyacetone phosphate	668	HMDB0001473	168.992	12.2156	0.0924784	-0.0439149	0.0548963	-0.0164428	0.017735	0.0138627	0.0102989	-0.0257224	-0.0191605	-0.00877056	0.000776894
A_0036	Glycerol 3-phosphate	439162	HMDB0000126	171.008	11.713	0.0638823	-0.100048	0.0177259	-0.0197698	-0.00120117	0.0330804	-0.0245546	-0.0285103	-0.00368864	0.0455392	-0.0194506
A_0037	Decanoic acid	2969	HMDB0000511	171.139	7.76524	-0.0481313	0.0266273	-0.0461035	-0.152095	0.0148034	-0.116628	0.0347564	0.206193	-0.140449	-0.086901	0.0731106
A_0038	cis-Aconitic acid	643757	HMDB0000072	173.01	26.5275	-0.011939	-0.0244234	0.034704	-0.0090374	0.124298	0.275376	0.176377	-0.0233202	-0.020763	-0.138142	-0.0842145
A_0039	N-Acetylaspartic acid	65065	HMDB0000812	174.042	14.0078	-0.0997554	0.0251418	0.0382451	-0.0128304	0.0109648	-0.000750137	0.0204444	0.0056045	0.000610244	-0.00119858	0.00138876
A_0040	2-Phosphoglyceric acid	439278	HMDB0003391	184.987	18.4219	0.0341045	-0.102114	-0.0952447	0.000621243	-0.0267718	0.00311751	-0.0206421	0.00172508	0.0195845	0.0306822	-0.0308368
A_0041	3-Phosphoglyceric acid	439183	HMDB0000807	184.987	18.8738	0.0316017	-0.0886378	-0.122653	-0.00909723	-0.0138213	0.00524202	-0.0228173	-0.00544998	0.00841603	0.0175389	-0.0321598
A_0042	N-Acetylglutamine	25561	HMDB0006029	187.074	7.87083	-0.0189858	-0.0994148	-0.0479036	-0.0220237	-0.0446704	-0.0735066	-0.168714	0.130826	0.040335	0.0020694	-0.0169359
A_0043	N-Acetylglutamic acid	70914	HMDB0001138	188.057	12.7173	-0.0518557	-0.0498664	-0.142485	-0.00173893	0.00978951	0.0343801	-0.0257162	-0.0189204	0.00136201	0.00827302	-0.0358055
A_0044	Isocitric acid	1198	HMDB0000193	191.021	27.147	-0.0158799	0.0157924	0.0455934	-0.144528	-0.100307	-0.023321	0.145794	-0.278779	-0.0281755	-0.00125116	-0.153245
A_0045	Citric acid	311	HMDB0000094	191.021	24.9835	-0.073998	-0.0617841	0.0908522	-0.0317183	-0.010942	0.0487141	-0.0147646	-0.00120492	0.00952407	-0.0104067	-0.0360818
A_0046	Glucuronic acid Galacturonic acid	94715 439215	HMDB0000127 HMDB0002545	193.038	7.87445	-0.0840074	-0.00481586	0.0678735	-0.0170458	0.0306908	0.0262338	-0.144492	0.0932293	-0.0261745	0.0156042	0.0990967
A_0047	Gluconic acid	10690	HMDB0000625	195.052	7.96096	-0.089029	-0.0592397	-0.0438526	0.0111839	-0.000131441	-0.0265021	0.00672239	0.015601	0.00827881	-0.0178419	0.0106272
A_0049	Lauric acid	3893	HMDB0000638	199.171	7.46333	-0.0212985	0.0215427	-0.0781004	0.141231	0.186157	-0.131562	0.106628	-0.0116821	-0.0495199	-0.095927	-0.0295028
A_0050	Phosphocreatine	9548602	HMDB0001511	210.03	11.8127	-0.0515228	0.0927677	-0.0769587	-0.0684878	0.0549537	0.00961575	0.00518818	-0.00502262	-0.0122318	-0.00849996	-0.0146961
A_0051	O-Succinylhomoserine	439406		218.068	11.7739	-0.0998885	0.020712	0.0420875	0.00735096	-0.00180775	-0.000150101	0.0235696	0.0178743	0.00763557	-0.0076417	-0.00449325
A_0052	Pantothenic acid	6613	HMDB0000210	218.105	7.47716	-0.0793481	-0.064652	-0.0738604	-0.00525377	0.0216882	0.00399456	0.012844	0.0311962	-0.0327297	0.00767424	0.0209464
A_0053	XA0027			227.204	7.24933	-0.0786594	0.0248269	-0.0853779	0.00389076	0.102306	-0.00812862	-0.0927619	0.079726	0.00389449	-0.00665754	0.0288255
A_0054	Ribulose 5-phosphate	439184	HMDB0000618	229.013	10.5946	0.0316751	-0.103463	-0.0800943	-0.0115323	0.00827594	0.0424992	-0.0538593	-0.0121349	-0.066412	-0.0853526	0.0690089
A_0055	Ribose 5-phosphate	439167	HMDB0001548	229.014	10.2352	0.0143194	-0.108662	-0.0919292	-0.017836	0.0215859	0.00877742	-0.0671613	0.0156668	-0.0061193	0.0432408	-0.00228224
A_0056	2-Deoxyglucose 6-phosphate	440992		243.03	10.0269	-0.0742927	-0.0860534	-0.016127	0.0123628	-0.0373129	-0.0604049	0.0180685	0.0332179	0.0118101	0.0105064	0.0288536
A_0057	myo-Inositol 2-phosphate	160886		259.023	10.1391	-0.0653295	-0.0143428	0.100827	-0.0875097	0.143935	0.0150227	-0.0415939	0.0243655	0.0210027	-0.0248543	0.0567878
A_0058	Fructose 6-phosphate	603	HMDB0000124	259.024	9.65374	0.0555994	0.033137	0.143022	-0.0296029	0.0467699	0.0142763	0.00206279	-0.0191944	-0.0379634	0.00380975	0.0784901
A_0059	Glucose 1-phosphate	65533	HMDB0001586	259.025	9.78246	0.0836205	-0.0358638	0.0966403	-0.00252263	0.0323704	0.00382405	-0.00251391	0.00388842	-0.0118745	-0.000448833	0.00650347
A_0060	Glucose 6-phosphate	5958	HMDB0001401	259.025	9.53002	-0.00363648	-0.0414328	0.084989	0.20458	0.0590036	0.0705991	-0.00711093	-0.0456042	-0.19753	-0.0183064	-0.0201149
A_0061	myo-Inositol 1-phosphate myo-Inositol 3-phosphate	107737 440194	HMDB0000213 HMDB0006814	259.025	9.9448	-0.0702175	0.0259743	0.0206548	0.0871258	0.0767712	-0.0600206	0.0705419	0.00106177	-0.122056	0.19857	-0.18014
A_0062	Sorbitol 6-phosphate	152306	HMDB0005831	261.038	9.54014	-0.0150019	-0.106418	-0.0958895	0.0222355	-0.0347593	0.0028112	0.00626766	0.0520863	0.0161243	-0.0427463	0.0548242
A_0063	2,3-Diphosphoglyceric acid	186004	HMDB0001294	264.953	17.7018	0.0104691	0.0571449	-0.15668	-0.0498643	0.0611284	0.0170815	0.0152842	0.0238136	-0.0485562	0.0121163	-0.0532233
A_0064	6-Phosphogluconic acid	91493	HMDB0001316	275.019	14.1441	-0.072105	-0.0749859	-0.0061755	0.123286	-0.00132017	0.00845186	-0.00311256	-0.00915264	-0.0741823	0.0489496	-0.013033
A_0065	Xanthosine	64959	HMDB0000299	283.069	7.42991	-0.0628105	-0.0958909	-0.0414302	0.0307856	-0.0331999	0.0185924	-0.00531193	-0.00979616	-0.008292	0.0797695	-0.0224365
A_0066	Sedoheptulose 7-phosphate	165007	HMDB0001068	289.035	9.3829	0.0906311	-0.0601244	0.0288393	-0.00504587	0.0199988	0.00465017	0.000751003	0.00931418	-0.00103098	-0.012664	0.0305824
A_0067	N-Acetylglucosamine 6-phosphate	440996	HMDB0001062	300.051	8.897	0.0879622	-0.0581899	0.0524478	-0.00671889	0.0264521	0.00625157	-0.00120342	0.0114937	-0.0153617	-0.0142483	0.000187973
A_0068	N-Acetylglucosamine 1-phosphate	440272	HMDB0001367	300.051	9.25557	0.0927705	-0.0492025	0.0369465	-0.0202551	0.04314	0.0119032	0.0178007	-3.71578e-05	-0.0155609	-0.0011483	0.0194913
A_0069	N-Acetylneuraminic acid	439197	HMDB0000230	308.1	7.02682	0.0585679	-0.0742153	-0.110706	-0.00907538	0.00110462	-0.0026509	-0.000245284	0.00910853	0.00144454	-0.0326698	0.0159784
A_0071	CMP	6131	HMDB0000095	322.048	9.29599	-0.0422169	-0.0106201	0.100764	-0.0151413	0.100091	0.084597	-0.210703	-0.0519583	-0.0309872	-0.174403	-0.0555688
A_0072	UMP	6030	HMDB0000288	323.03	9.5024	-0.0337405	0.0395151	0.0888309	-0.0229759	0.172034	0.119615	-0.156826	-0.0298987	0.0722542	-0.0125623	-0.0899286
A_0073	N-Glycolylneuraminic acid	440001	HMDB0000833	324.095	6.99631	0.0421917	-0.0751393	-0.0369741	-0.0137369	0.1533	-0.0970478	0.0688002	-0.151479	0.0853488	-0.0272754	0.0114347
A_0074	cAMP	6076	HMDB0000058	328.046	7.3339	-0.0896287	0.0498234	0.0171876	-0.0727269	0.0112769	-0.0580491	0.0158837	0.0553325	-0.029456	0.0480839	0.0158984
A_0075	Phytic acid_divalent	890	HMDB0003502	328.924	15.7132	-0.0529366	-0.0246617	0.0429562	-0.17333	-0.0750813	0.176199	0.00232077	0.075515	0.103367	-0.0582342	0.0141811
A_0076	Fructose 1,6-diphosphate	172313	HMDB0001058	338.991	14.0548	0.0876639	-0.0618866	0.0446246	-0.00146603	0.0156148	0.0152664	-0.00189982	-0.0178975	-0.0295483	0.0116924	-0.0114238
A_0078	AMP	6083	HMDB0000045	346.057	8.99745	-0.05565	-0.0475389	0.111061	0.0540499	0.10883	0.0250541	-0.0969507	0.0278708	-0.011891	0.0171614	-0.0799043
A_0079	IMP	8582	HMDB0000175	347.042	9.3253	-0.0800563	0.0559256	0.0096426	-0.104544	0.00273748	0.0828507	-0.00630056	-0.00564136	0.100344	-0.0743393	-0.0141736
A_0080	GMP	6804	HMDB0001397	362.052	8.90697	0.013244	-0.103917	-0.0604229	-0.0393957	0.0918801	0.0551898	-0.115309	0.0179921	-0.00621428	-0.00188767	-0.125603
A_0081	XA0055			369.001	13.7946	0.0480104	-0.101401	0.0751485	-0.00222945	-0.0135359	0.00689024	0.00365337	-0.00715195	-0.0606521	0.000455185	-0.00719296
A_0082	NADPH_divalent	5884	HMDB0000221	371.539	10.8975	0.00542537	0.122746	-0.0475029	-0.047476	0.029465	0.0149531	0.00431107	-0.0401557	-0.0304426	-0.00154709	0.0191544
A_0083	CoA_divalent	87642	HMDB0001423	382.551	10.285	-0.0887739	0.0585708	-0.0303313	-0.0367931	0.0473635	0.0026755	0.0199139	-0.00683934	-0.0267903	0.0227031	0.0375863
A_0084	PRPP	7339	HMDB0000280	388.948	16.2259	-0.0913874	0.0196052	-0.00687093	-0.0917478	0.0328182	-0.0207305	-0.007616	-0.0804874	-0.0436461	0.0871488	-0.114867
A_0085	FAD_divalent	643975	HMDB0001248	391.573	7.67274	-0.0765449	-0.0620121	-0.0331589	-0.00425125	0.000285835	-0.008258	-0.0152596	-0.104426	0.0114137	-0.134138	0.163087
A_0086	dTDP	164628	HMDB0001274	401.02	10.9747	-0.0664802	-0.0198401	0.0500756	0.124237	-0.0415346	0.210351	-0.000252457	0.0776027	-0.0240276	-0.0173544	0.0186706
A_0087	CDP	6132	HMDB0001546	402.013	11.0862	-0.0846171	0.0526171	0.0243516	0.0824677	0.0744742	0.00594524	-0.0374963	-0.0614498	-0.0124922	-0.0462658	-0.0398342
A_0088	UDP	6031	HMDB0000295	402.997	11.3026	-0.077545	0.0732068	0.0175376	0.0538477	0.0771887	0.00749205	-0.0268002	-0.071243	-0.00568237	-0.0306854	-0.0367449
A_0089	Acetyl CoA_divalent	444493	HMDB0001206	403.556	9.94834	0.0113922	-0.0490276	0.039627	-0.0144836	0.177539	-0.201315	0.0180139	0.16699	0.00392632	-0.155579	-0.0596187
A_0090	dADP	188966	HMDB0001508	410.027	10.6587	-0.0414967	-0.00661442	0.0292506	0.254775	0.00141952	0.125636	-0.00179915	0.0395072	-0.0947391	0.0180797	0.0121005
A_0091	Thiamine diphosphate	1132	HMDB0001372	423.03	7.78873	-0.0856091	-0.0260912	0.0319373	0.0762353	-0.0379075	-0.0596968	0.0356095	-0.0351627	0.168579	0.0297108	0.0536342
A_0093	ADP	6022	HMDB0001341	426.023	10.5265	-0.0892519	0.00344241	0.061202	0.0832818	0.0836188	-0.00144684	-0.0196327	-0.0382891	-0.0302532	-0.00370218	-0.0514243
A_0094	GDP	8977	HMDB0001201	442.018	10.2992	0.0650608	-0.0220762	-0.120344	-0.0770701	0.037583	0.0700518	-0.0595891	-0.0527713	0.0403275	-0.0190247	-0.0653288
A_0095	XA0065			445.054	6.80393	0.0948489	-0.00363182	-0.0222498	-0.070002	0.0102891	0.0783979	0.0628965	0.0170293	-0.0789537	0.031042	0.054238
A_0096	dCTP	65091	HMDB0000998	465.982	12.0155	-0.0909433	-0.0326943	0.0696585	0.0303343	-0.0356773	0.0213048	0.0154245	0.0420343	-0.0106682	0.000404252	0.0180007
A_0097	dTTP	64968	HMDB0001342	480.983	11.7018	-0.0980806	0.0329236	-0.0285001	-0.0145777	-0.0263127	0.0121598	0.0468763	0.0126973	-0.0125867	-0.00015554	0.0365966
A_0098	CTP	6176	HMDB0000082	481.979	11.9297	-0.0802126	0.0801392	-0.0115004	-0.0381034	0.0281988	0.0101624	0.0183935	0.0180277	-0.00995471	0.000984684	0.00325558
A_0099	UTP	6133	HMDB0000285	482.962	12.1574	-0.0686513	0.0940336	-0.0219419	-0.0395706	0.0387258	0.0170091	0.0100414	0.00901917	0.000368572	-0.00188492	-0.00133167
A_0100	CDP-choline	13804	HMDB0001413	487.101	6.65167	0.0107579	-0.117168	-0.00699398	0.00431174	0.0724732	0.026962	0.0736243	0.0279411	0.0129968	-0.0108114	0.169818
A_0101	dATP	15993	HMDB0001532	489.994	11.3591	-0.0735454	-0.0803866	-0.0390279	0.0303735	-0.0347036	-0.00426379	0.0224464	-0.0320993	0.101958	-0.0076443	-0.00661212
A_0102	ATP	5957	HMDB0000538	505.989	11.3958	-0.0938853	0.0533282	0.0150467	-0.022343	0.0220936	0.00552183	0.0314825	0.00348609	-0.000571168	-0.00237499	-0.0026994
A_0103	GTP	6830	HMDB0001273	521.984	11.1074	-0.0821428	0.0248944	-0.103063	-0.0427961	0.0255716	0.0128395	0.0346754	0.00752164	0.0216331	0.00595269	-0.00350754
A_0104	dTDP-glucose	443210	HMDB0001328	563.069	8.2299	0.0677074	-0.0967124	-0.0146377	-0.00762414	0.0298978	-0.0130269	-0.00446986	-0.0183064	-0.0409029	-0.0270597	0.00220396
A_0105	UDP-glucose UDP-galactose	8629 23724458	HMDB0000286 HMDB0000302	565.048	8.40206	-0.0814962	0.0780899	-0.0160479	-0.0175505	0.0409235	0.00742915	-0.0104576	0.00929575	-0.0228711	0.00184548	0.0133635
A_0106	UDP-glucuronic acid	17473	HMDB0000935	579.028	10.6675	0.0297029	-0.0940364	-0.112935	-0.0167828	0.027852	0.0288623	0.0118425	-0.0034774	-0.0430006	-0.0324637	-0.0152869
A_0107	ADP-glucose GDP-fucose	16500 10918995	HMDB0006557 HMDB0001095	588.075	8.08327	-0.0357563	0.0560561	-0.101014	0.0306742	0.128841	-0.0297519	0.000483373	-0.11112	0.130877	-0.0896943	0.137987
A_0108	GDP-mannose GDP-galactose GDP-glucose	18396 439695 46173703	HMDB0001163 HMDB0003351	604.071	8.06589	-0.0789111	-0.0813075	0.0072432	0.0292047	-0.0401714	0.00523643	0.0254734	0.031467	0.00389864	0.000279827	0.0377181
A_0109	UDP-N-acetylgalactosamine UDP-N-acetylglucosamine	23724461 445675	HMDB0000304 HMDB0000290	606.075	8.23542	0.0693886	-0.0965584	-0.0112803	-0.00707948	-0.00522994	0.00338669	0.000745002	-0.0179663	-0.0224894	-0.00339777	0.0135861
A_0110	CMP-N-acetylneuraminate	448209	HMDB0001176	613.14	7.9406	0.0740073	-0.0423869	-0.0987624	-0.0415614	0.0914682	0.0168516	0.0116542	-0.0253376	-0.0195921	-0.0307597	0.0194215
A_0111	NAD+	5893	HMDB0000902	662.102	6.43562	-0.102617	-0.00162959	0.0250799	0.0184408	0.0131466	-0.0168217	-4.67025e-05	-0.00449565	-0.0197561	9.48506e-05	0.0376049
A_0112	NADH	439153	HMDB0001487	664.118	7.94688	0.0448089	0.0924068	0.0943415	-0.0476612	0.00541456	0.00866789	-0.0527653	0.0262093	-0.0489449	0.00907974	-0.0125895
A_0113	NADP+	5886	HMDB0000217	742.07	9.09799	-0.101019	-0.00957193	-0.0160876	-0.0137996	0.0272236	0.0310803	0.0344372	0.0619833	-0.0177184	-0.0338564	-0.0238381
C_0001	Urea	1176	HMDB0000294	61.0396	19.0628	-0.0994884	-0.00794089	0.00540925	-0.0179237	0.0762387	0.0258869	-0.026799	-0.0350607	-0.019836	0.046659	-0.0321666
C_0002	Ethanolamine	700	HMDB0000149	62.0599	5.81918	-0.0177028	-0.107896	-0.0951446	-0.0359511	-0.0280388	0.0164996	-0.00534551	-0.00306249	-0.000157454	0.0169217	-0.0194395
C_0003	Aminoacetone	215	HMDB0002134	74.0599	6.29764	-0.0479522	-0.0691334	0.0475445	-0.0182017	-0.0397181	0.0393329	0.0748263	-0.184151	-0.0693907	0.159015	0.178474
C_0004	Gly	750	HMDB0000123	76.039	7.58626	-0.054624	-0.0936438	0.0724468	-0.0526683	0.0161985	-0.0130517	0.00372804	-0.0660816	-0.0220345	-0.0235614	0.00531821
C_0005	Putrescine	1045	HMDB0001414	89.1073	4.32605	-0.0678285	0.0447033	-0.0973035	0.118042	0.03931	-0.00486999	-0.0234114	-0.0327364	-0.0658014	0.00203563	0.00132203
C_0006	Sarcosine	1088	HMDB0000271	90.0545	8.60582	0.025931	-0.0644705	0.0913357	-0.0429083	0.165379	-0.0138536	-0.0498627	0.138928	0.0784408	0.0367068	-0.0980914
C_0007	Ala	602	HMDB0000161,HMDB0001310	90.0546	8.23128	-0.0230935	-0.11822	-0.0626851	0.00408898	0.00100535	-0.0247672	-0.00699462	-0.0361547	-0.0288681	0.00200578	-0.0133821
C_0008	β-Ala	239	HMDB0000056	90.0548	6.72061	-0.0807776	-0.0442013	-0.0914384	-0.0238519	0.0195554	-0.017065	-0.0154088	0.0140894	-0.0552312	0.0530508	0.0400873
C_0009	Glycerol	753	HMDB0000131	93.0545	19.8656	0.019647	0.00992009	-0.0261254	0.0865197	0.116856	0.0657577	0.160261	0.123747	-0.187003	-0.273893	0.129116
C_0010	Cyclohexylamine	7965		100.112	7.0455	0.0283603	-0.0116443	0.00665807	-0.117111	-0.102562	-0.118609	-0.163675	0.181893	-0.0917695	0.0285907	-0.266375
C_0011	1-Aminocyclopropane-1-carboxylic acid Homoserinelactone	535 73509		102.055	6.50362	-0.0626346	-0.0653791	0.0585041	0.0971144	-0.0429033	-0.00920377	-0.125111	-0.0677004	0.0774821	-0.0855681	0.0476825
C_0012	GABA	119	HMDB0000112	104.071	7.03958	-0.0360644	-0.120359	0.00595832	-0.00295214	-0.0104686	-0.0258449	0.0145971	0.00397673	-0.0550947	0.0385176	0.0211091
C_0013	2-Aminoisobutyric acid 2-Aminobutyric acid	6119 6657	HMDB0001906 HMDB0000452	104.071	8.79522	0.011041	-0.104124	0.0540306	-0.0628299	0.138022	0.0238894	-0.027427	0.057529	-0.011904	-0.0772655	0.0238817
C_0015	Choline	305	HMDB0000097	104.107	6.28438	0.0295098	-0.118746	-0.0248748	-0.0515638	0.0031178	0.0367852	0.0376266	-0.0370584	-0.0534752	0.0273055	0.0432551
C_0016	Ser	617	HMDB0000187,HMDB0003406	106.05	9.09987	-0.0364841	-0.116851	0.0238466	-0.026525	0.0532001	-0.0331538	0.0371793	0.0197486	-0.0382753	0.0131222	-0.00171681
C_0017	Diethanolamine	8113	HMDB0004437	106.086	6.99867	0.0272267	0.0264914	-0.0298331	0.0857862	-0.173479	-0.0586309	-0.167922	0.0108515	-0.0890873	-0.149752	-0.25599
C_0018	Hypotaurine	107812	HMDB0000965	110.027	16.3832	-0.0541402	-0.0361837	-0.0922685	-0.172157	-0.0131289	0.103265	-0.0517435	0.0220743	0.0490645	0.035916	0.0150277
C_0021	Creatinine	588	HMDB0000562	114.066	6.68436	0.0118977	0.0865457	-0.104835	-0.0595445	0.0513129	-0.0654683	0.124282	0.000124916	-0.0715314	0.0133465	0.0891945
C_0022	Pro	614	HMDB0000162,HMDB0003411	116.07	9.84084	-0.0808794	-0.0792563	0.0122556	0.0226657	-0.00709822	-0.0455498	0.0105934	0.0042693	-0.028218	0.0173955	-0.00094601
C_0023	Guanidoacetic acid	763	HMDB0000128	118.061	7.52048	0.0557449	-0.0143105	0.113221	-0.0215053	0.162811	0.0385069	0.0561045	0.0056246	0.0165952	0.0357639	0.118071
C_0024	5-Aminovaleric acid	138	HMDB0003355	118.086	7.35969	-0.0780153	0.083332	-0.00807956	-0.00994048	0.0423897	-0.0294118	0.0280913	0.000493455	0.000818878	0.00760822	-0.0245758
C_0025	Val	1182	HMDB0000883	118.086	9.13052	0.00189552	-0.104033	0.10526	-0.0238292	0.0528262	-0.0225368	0.0130719	-0.00461263	-0.00834051	0.0149317	-0.0403648
C_0026	Betaine	247	HMDB0000043	118.086	10.2549	0.0615625	-0.0998399	-0.0231753	-0.0390692	0.0206688	-0.00023383	-0.0114292	-0.0325695	-0.0622274	0.0148425	-0.0408357
C_0027	Thr	6288	HMDB0000167	120.065	9.5735	0.0437273	-0.108164	0.0188936	-0.0651602	0.062129	-0.0119584	0.00125052	-0.0910907	-0.0200478	-0.0231597	-0.00940805
C_0028	Homoserine	12647	HMDB0000719	120.065	9.19457	0.00946286	-0.106265	-0.0927787	-0.0422036	-0.046243	-0.0285807	0.0145562	-0.051662	0.0347869	-0.0625052	0.0188733
C_0030	Cys	594	HMDB0000574,HMDB0003417	122.027	10.2825	-0.0408806	0.0863421	-0.0282474	-0.0514295	0.0699786	-0.0914374	-0.182106	-0.00496474	-0.0513418	0.021641	0.126852
C_0031	Nicotinamide	936	HMDB0001406	123.055	6.77457	-0.0827972	-0.0294726	0.0398912	-0.126423	-0.0456501	0.0728648	-0.0245791	0.0570138	0.0335223	-0.0851226	0.0416082
C_0032	Nicotinic acid	938	HMDB0001488	124.039	9.10516	-0.088474	-0.0603464	0.035213	-0.0192878	-0.0421897	-0.00337315	0.0160386	0.0382492	0.00683321	-0.00481136	0.0125398
C_0033	Taurine	1123	HMDB0000251	126.022	19.8584	-0.0663883	-0.0342647	-0.122768	-0.032517	0.017487	-0.0206174	0.0594448	0.0238539	0.0379242	0.0521631	0.102894
C_0034	Imidazole-4-acetic acid	96215	HMDB0002024	127.05	7.33801	-0.0905896	-0.0158736	0.0576452	-0.028377	-0.00533307	-0.105921	-0.0652201	0.0204351	-0.0379877	0.0201695	0.0743852
C_0036	XC0016			129.066	8.01381	-0.0658563	-0.0664881	-0.090625	-0.0296795	0.0577882	-0.000458359	0.0232405	-0.0545985	-0.0206319	-0.0309561	0.112714
C_0037	N-Acetylputrescine	122356	HMDB0002064	131.118	7.74193	0.0030188	-0.00404014	-0.0783178	-0.0687217	0.0711213	0.0673646	-0.247342	-0.133576	-0.176591	0.161936	-0.0567593
C_0038	Hydroxyproline	5810	HMDB0000725	132.066	10.9462	0.0414651	-0.110928	-0.00174081	-0.040365	0.060851	-0.0331746	-0.0284812	-0.0925481	-0.0468157	-0.00536743	0.0228115
C_0039	Creatine	586	HMDB0000064	132.077	8.08255	-0.0606756	-0.090674	-0.0738356	0.00394512	0.0130065	-0.0132182	0.00538672	-0.0309475	0.00466465	0.0334034	0.0518191
C_0040	Alloisoleucine	99288	HMDB0000557	132.102	9.57788	0.0305551	-0.0224791	0.114359	-0.0643938	0.159459	0.0686743	-0.10311	0.113525	0.113323	-0.0174278	0.0410965
C_0041	Ile	791	HMDB0000172	132.102	9.30418	0.030165	-0.0894231	0.118113	-0.000674762	0.0508038	-0.0308342	-0.0204554	0.0268887	-0.0137467	0.0136675	-0.0364529
C_0042	Leu	857	HMDB0000687	132.102	9.39888	0.0316888	-0.0950046	0.104199	-0.0259611	0.0725078	-0.00209892	-0.00354253	-0.0189063	-0.0242196	-0.0125486	-0.0197061
C_0043	Asn	236	HMDB0000168,HMDB0033780	133.06	9.54283	-0.0448659	-0.0658181	0.137643	-0.00858478	0.00307381	-0.0342849	0.0185742	-0.00872219	-0.00580004	-0.0107442	-0.00430539
C_0044	Gly-Gly	11163	HMDB0011733	133.06	7.64853	-0.0876411	-0.0593985	0.00734744	-0.0204644	0.0597618	-0.0105261	-0.0462504	0.000994975	-0.0367666	0.0862015	0.0213212
C_0045	Ornithine	389	HMDB0000214,HMDB0003374	133.097	6.2453	-0.0499995	-0.10775	0.0378144	0.0419384	-0.0305125	-0.0248245	0.0107249	0.0112289	-0.0222146	0.0526094	0.0270597
C_0046	Thiaproline	9934		134.027	12.6792	-0.0789491	0.0185451	-0.0326513	0.161537	0.0490747	0.0361243	-0.0797377	-0.0257244	-0.061219	0.0742719	0.0276325
C_0047	Asp	424	HMDB0000191,HMDB0006483	134.045	10.5138	-0.0515169	0.0486577	0.14294	-0.0332033	0.012601	-0.00821292	0.0146944	0.0351509	-0.0304689	-0.00246762	-0.000770349
C_0048	Adenine	190	HMDB0000034	136.062	6.9765	0.0172169	-0.086759	-0.131768	0.024017	-0.0120194	-0.0121714	0.00375425	0.0387513	0.00893908	-0.0517115	0.0245083
C_0049	Hypoxanthine	790	HMDB0000157	137.046	10.13	0.0762726	0.045146	-0.0457648	-0.0905082	0.0365944	0.0763911	-0.0742593	-0.0526922	-0.0950367	-0.105931	0.0849264
C_0052	1-Methyl-4-imidazoleacetic acid	75810	HMDB0002820	141.065	7.54462	-0.0892003	-0.0500036	0.0178455	0.0391158	0.00960675	-0.0108818	0.0311911	-0.0468451	-0.0330952	-0.120467	-0.0847001
C_0053	1H-Imidazole-4-propionic acid	10105257		141.066	7.4169	-0.0946238	-0.0378372	0.0142801	-0.0234697	0.00932836	0.00598455	-0.0329277	-0.02935	-0.0225979	-0.134297	-0.0354659
C_0054	Stachydrine	115244	HMDB0004827	144.101	10.4688	-0.0233714	-0.00195332	-0.042599	0.200055	0.0461739	0.0705755	0.0593317	-0.00448089	-0.000680395	-0.343304	-0.0447305
C_0055	4-Guanidinobutyric acid	500	HMDB0003464	146.092	7.56155	-0.0428699	-0.0473548	-0.0593407	-0.161092	0.00406239	-0.051029	0.134792	0.0735712	-0.149163	-0.0327017	-0.154206
C_0056	γ-Butyrobetaine	134	HMDB0001161	146.117	7.40404	0.0628701	-0.0715896	0.0260229	-0.136999	0.0484308	-0.0239691	-0.039264	-0.0345851	-0.124072	0.0201903	0.0561044
C_0057	Spermidine	1102	HMDB0001257	146.165	4.15841	-0.0959834	-0.0461807	0.0128707	0.00423944	0.0204792	-0.0189532	0.00664602	-0.0215148	-0.0144509	0.0219337	-0.0591652
C_0058	Gln	738	HMDB0000641,HMDB0003423	147.076	9.78424	0.0948783	-0.0472907	0.00619042	-0.034514	0.0476706	0.0144083	-0.0105075	-0.0272152	-0.00645313	-0.00662721	-0.00668974
C_0059	Lys	866	HMDB0000182,HMDB0003405	147.113	6.30299	-0.0268834	-0.116009	0.0609854	0.0403403	0.00145195	-0.0159172	0.00992452	0.0125501	-0.0564549	0.00110723	-0.000546589
C_0060	Glu	611	HMDB0000148,HMDB0003339	148.06	9.94949	0.0813888	0.0590764	-0.0421624	-0.0573085	0.0955169	0.00899535	-0.000253133	-0.0410358	-0.031439	0.0091311	-0.0201568
C_0061	N-Acetylserine	65249	HMDB0002931	148.06	20.7905	-0.101548	-0.0102893	0.0110786	0.00573335	0.0507497	0.0254741	0.0148909	0.0430537	0.00502481	0.026447	-0.00256726
C_0062	Met	876	HMDB0000696	150.058	9.75548	0.0401146	-0.0815789	0.0884522	-0.102073	-0.0700809	0.0873714	-0.0527327	0.0100877	0.0449304	-0.037702	-0.0191707
C_0063	Guanine	764	HMDB0000132	152.057	7.57621	0.0286436	-0.0778857	-0.13482	0.0087598	-0.00689774	-0.0143233	0.0100488	0.0502394	0.0218696	-0.0703974	0.0442246
C_0064	Octopamine Dopamine	440266 681	HMDB0004825 HMDB0000073	154.087	7.90501	-0.0583524	0.0450244	-0.0959293	-0.0199502	0.0166321	-0.0854835	0.0187616	0.158676	0.0359563	-0.117923	0.14234
C_0065	His	773	HMDB0000177	156.077	6.67968	0.0268175	-0.119044	0.0498338	-0.0336946	0.0242502	0.0247942	-0.00399271	-0.0169267	-0.0280091	0.0212244	0.0178026
C_0066	Imidazolelactic acid	793		157.061	8.05762	-0.0814378	-0.0532346	-0.0049923	0.0373613	0.0207887	0.0395594	-0.0983179	0.00104236	-0.168796	-0.018921	-0.0218438
C_0067	N6-Methyllysine	164795	HMDB0002038	161.128	6.4998	-0.0167228	-0.0625453	0.101958	-0.0411863	0.0178716	-0.0209679	0.108313	-0.126209	-0.139706	-0.102992	-0.213278
C_0068	O-Acetylhomoserine 2-Aminoadipic acid	439389 92136	HMDB0000510	162.076	9.91283	-0.0906218	0.00106981	-0.012641	-0.0836308	0.100381	0.0826236	0.0247155	0.054668	0.00891898	0.0504445	0.0253475
C_0069	Carnitine	85	HMDB0000062	162.112	7.78238	-0.00789826	0.114664	-0.0490205	-0.0955825	0.0733638	-0.00313711	0.0161245	-0.0275473	-0.0111932	-0.00521243	-0.0281024
C_0070	5-Hydroxylysine	3032849	HMDB0000450	163.108	6.55732	-0.0588495	-0.0528405	0.0113209	-0.000123819	-0.0300522	0.252117	-0.0347342	-0.0303081	-0.0596504	0.073006	-0.115692
C_0071	Methionine sulfoxide	158980	HMDB0002005	166.053	10.7087	0.0323695	-0.0400969	0.0356533	0.0419313	0.219313	-0.110405	0.0380468	-0.165505	0.0996147	-0.070491	-0.0630999
C_0072	Phe	994	HMDB0000159	166.086	10.0915	-0.0113734	-0.117258	0.071698	-0.0235167	0.0398515	-0.0148117	-0.00586237	-0.0407975	0.00752488	0.000254339	-0.00755108
C_0073	Pyridoxal	1050	HMDB0001545	168.065	8.02177	-0.0912752	-0.0186415	-0.0178189	0.00619803	-0.0990401	0.0496066	0.0713398	-0.10871	-0.0315074	0.00370146	0.0243021
C_0074	Pyridoxine	1054	HMDB0000239	170.081	7.89389	-0.0954756	0.0173407	-0.0203231	-0.0537416	0.0642855	-0.040608	-0.022229	-0.0774063	0.0293974	-0.0220729	-0.0678725
C_0075	1-Methylhistidine 3-Methylhistidine	92105 64969	HMDB0000001 HMDB0000479	170.092	6.85078	-0.0124574	-0.085832	0.113205	-0.0882412	-0.0358085	-0.045395	-0.0454276	0.0557434	0.093294	-0.0381628	-0.0302778
C_0076	N5-Ethylglutamine	439378		175.107	10.3425	-0.040335	-0.100398	-0.0312493	-0.0316385	0.0774043	0.0118213	0.157375	-0.0322881	0.031928	0.040807	-0.0271629
C_0077	Arg	6322	HMDB0000517,HMDB0003416	175.119	6.51507	0.0677466	0.0639953	0.101811	-0.0229134	0.0467858	0.0233434	-0.0175773	-0.0257172	-0.0158784	-0.00187844	0.0198632
C_0078	Citrulline	9750	HMDB0000904	176.103	10.0599	-0.0427957	-0.105697	-0.0747481	0.0174322	-0.0240701	-0.0191052	0.00494659	0.0150199	-0.0116913	0.00511446	-0.00586559
C_0079	Serotonin	5202	HMDB0000259	177.102	8.0099	0.0525943	0.0383773	0.0662841	-0.0274875	-0.164097	0.00100166	0.138727	-0.0640388	-0.161145	0.0311383	0.0621258
C_0080	Gluconolactone	7027	HMDB0000150	179.055	20.581	-0.0743739	-0.0043013	0.0403476	-0.155092	-0.00596288	-0.118966	-0.111079	0.0204561	-0.00102367	0.00614432	0.101164
C_0081	Theobromine	5429	HMDB0002825	181.071	19.879	0.074319	-0.0843044	-0.0256315	-0.0434616	-0.0332731	-0.00422019	0.0019961	0.00453859	0.0086354	-0.00903671	0.0891908
C_0082	Tyr	1153	HMDB0000158	182.081	10.331	-0.00910812	-0.118446	0.0709121	-0.0270716	0.027801	-0.0171607	-0.012102	-0.0160405	-0.0239781	0.00565661	0.0114664
C_0083	Phosphorylcholine	1014	HMDB0001565	184.074	18.5353	-0.0203894	0.0998578	-0.0847462	-0.0670411	0.102912	0.0324713	0.0090871	-0.0447318	-0.0244748	-0.0255363	-0.00109959
C_0084	N1-Acetylspermidine	496	HMDB0001276	188.176	5.80654	0.0769092	-0.0866587	0.00791783	0.0149511	-0.00162412	0.00148326	-0.00766444	0.0163542	0.0425751	-0.00691433	-0.00310362
C_0085	N-Acetyllysine	92907	HMDB0000446	189.124	8.92637	-0.066771	-0.0201554	0.0493095	0.160303	0.0224047	-0.162051	0.0193057	-0.0216111	-0.0959194	0.052827	0.00896596
C_0086	Homoarginine	9085	HMDB0000670	189.136	6.57267	-0.0483247	-0.0198783	0.0369349	-0.0228428	0.0274067	-0.319865	0.0263209	-0.0630206	-0.0379814	0.0514352	0.000646062
C_0087	N6,N6,N6-Trimethyllysine	440120	HMDB0001325	189.16	6.57647	-0.0417855	-0.0806475	0.0537402	-0.0331952	0.134318	-0.0452182	-0.0847207	-0.154938	0.0586512	-0.00442563	-0.0133796
C_0088	Gly-Asp	97363		191.067	9.00976	-0.0916206	-0.0324529	-0.0604057	-0.0260251	-0.00253241	0.019844	-0.0500155	0.0348531	-0.00951167	-0.0129786	0.0968846
C_0089	ADMA	123831	HMDB0001539	203.149	7.0074	-0.046757	-0.0880976	-0.000660544	0.0538109	-0.115894	-0.0418419	0.0526775	-0.153046	-0.0214313	-0.105657	0.0139122
C_0090	Spermine	1103	HMDB0001256	203.223	4.10624	-0.0876629	-0.0218095	0.0816485	-0.0434949	0.0470348	-0.0505814	0.0241387	-0.041085	-0.0172242	-0.0169863	0.0202191
C_0091	O-Acetylcarnitine	439756	HMDB0000201	204.122	8.23128	0.0408029	-0.113827	0.0371791	0.0211443	0.00527743	-0.0430543	0.0113552	-0.0483291	-0.0191693	0.0156079	0.0649941
C_0092	Trp	1148	HMDB0000929	205.097	10.0219	0.00587728	-0.110374	0.0937455	-0.0345038	0.0125135	-0.00769029	0.0186079	-0.0325924	-0.00816728	-0.0119879	0.0360438
C_0093	Kynurenine	846	HMDB0000684	209.092	9.02735	-0.0315335	-0.0271594	0.0101489	-0.112103	-0.0910874	-0.0225602	-0.00792326	-0.0492934	-0.360187	-0.0529437	0.0685806
C_0094	XC0061			218.138	8.51113	-0.0296178	0.0761141	-0.0332203	-0.0746044	0.0442392	-0.169942	-0.000665527	0.106005	-0.156845	0.169869	0.0526575
C_0095	β-Ala-Lys	440638		218.15	6.26547	-0.0296052	0.04875	-0.0141064	0.107985	0.0481805	0.0724233	-0.257623	0.0546164	-0.138127	0.0247172	0.183915
C_0096	XC0065			221.091	11.8887	-0.069967	-0.05926	0.0578275	-0.0780739	-0.0321901	0.0973831	0.0333809	-0.108305	-0.079903	0.0660144	0.0238843
C_0097	Cystathionine	834	HMDB0000099	223.074	9.03298	-0.0712277	0.086502	0.0173562	-0.0643105	0.0532184	0.0118074	-0.000630923	-0.0495375	0.00721887	-0.0254265	0.0133525
C_0099	Butyrylcarnitine	439829	HMDB0002013	232.154	8.73725	-0.069893	0.0846204	-0.0374716	-0.0406243	0.0575301	0.022882	-0.0169721	-0.0340198	-0.0379363	0.0543314	-0.065297
C_0100	Ser-Glu			235.093	9.46105	-0.00095665	0.0431141	-0.0325885	-0.146185	0.186066	0.0259223	0.0966155	0.152135	-0.163521	-0.0671062	-0.00554741
C_0102	Cytidine	6175	HMDB0000089	244.093	8.82802	-0.0229139	0.0934071	0.023299	-0.152241	-0.0878866	-0.0692974	0.0213599	-0.1104	-0.0546878	-0.00172776	-0.0427698
C_0103	Uridine	6029	HMDB0000296	245.078	19.8978	0.031643	0.0956764	0.0333246	-0.0784853	-0.108305	0.0432667	-0.00416826	-0.106834	-0.0981566	-0.0452037	0.11644
C_0104	Pyridoxamine 5'-phosphate	1053	HMDB0001555	249.064	9.53324	-0.0674383	0.0527141	-0.0193901	-0.0682022	-0.142864	0.00253333	0.022155	-0.153168	-0.00810156	-0.0843264	0.0851938
C_0105	γ-Glu-Cys	123938	HMDB0001049	251.07	11.6229	0.0709681	0.0172655	0.0421508	0.00650322	-0.0745883	-0.0260479	0.125094	0.122754	0.101219	0.230236	0.0572419
C_0106	XC0089			255.097	8.68599	0.0748195	-0.0712688	0.0648161	-0.0429218	-0.0464227	-0.0511598	0.00925395	-0.0188464	-0.00145573	-0.0132335	0.0438692
C_0107	Glycerophosphocholine	439285	HMDB0000086	258.108	19.5084	0.089836	-0.0586968	-0.0304943	-0.0181441	0.0402016	0.0072267	-0.0141159	-0.0327526	0.0229437	-0.0117014	-0.00192411
C_0108	Thiamine	1130	HMDB0000235	265.11	6.03506	-0.0242073	-0.108763	-0.0865706	0.0283278	-0.0148374	0.0181282	-0.0244206	-0.011732	0.0227712	0.0648856	2.11849e-05
C_0109	N6-Methyl-2'-deoxyadenosine	168948		266.124	9.10169	0.0424646	-0.0312014	0.0685562	0.0444677	0.144757	0.112377	0.0637157	0.0653125	0.102382	0.214339	0.166139
C_0110	Adenosine	60961	HMDB0000050	268.103	8.99862	-0.0661773	-0.0568626	-0.034582	-0.101056	-0.0441583	0.0668983	-0.191394	0.0349603	0.00619586	0.0227911	-0.00515812
C_0111	Inosine	6021	HMDB0000195	269.087	17.6119	0.0726793	0.0511186	0.0956439	-0.0433137	0.00842696	0.0206133	-0.0602311	-0.0739457	-0.0516326	-0.0197007	0.0582054
C_0112	Glu-Glu	439500		277.103	9.91102	-0.00339652	-0.00421974	-0.138471	-0.00308066	0.0613697	-0.121971	-0.134538	-0.127184	0.123807	-0.102495	0.0657432
C_0113	Saccharopine	160556	HMDB0000279	277.14	9.76989	-0.0749892	-0.032935	0.059121	-0.142754	-0.0335177	-0.115348	0.0216616	0.00679412	0.0459554	-0.00308619	0.0107511
C_0114	Guanosine	6802	HMDB0000133	284.099	11.385	0.0452393	-0.0839837	-0.0982226	-0.0721887	-0.00363194	0.0590386	-0.0532928	-0.0518801	-0.0193753	0.032592	0.0451651
C_0115	Ophthalmic acid	7018721	HMDB0005765	290.132	11.9947	0.0977769	-0.0117551	0.0446112	-0.0238345	0.0149838	0.0178463	0.0505562	-0.0557818	-0.0286635	-0.035889	0.0446187
C_0116	Argininosuccinic acid	16950	HMDB0000052	291.13	8.5974	-0.0321407	0.104748	-0.0496693	-0.0318833	-0.0482896	0.0581606	0.0568555	-0.135603	-0.0519723	-0.0276072	0.0485377
C_0117	5'-Deoxy-5'-methylthioadenosine	439176	HMDB0001173	298.096	9.19366	-0.0898001	0.0438074	0.0164484	-0.0564444	-0.0134306	0.0945084	0.00620883	0.033297	0.089481	-0.0197169	0.00505324
C_0118	Glutathione (GSSG)_divalent	65359	HMDB0003337	307.085	11.0659	-0.0901943	-0.0438166	-0.0237428	-0.0493039	-0.0135391	0.061591	0.0467906	-0.0456175	0.091351	-0.0476338	0.0152941
C_0119	Glutathione (GSH)	124886	HMDB0000125	308.091	12.0081	-0.00369031	-0.0467788	-0.159033	-0.0295325	0.0968289	-0.0241182	-0.0124547	-0.0551297	-0.0572882	0.0221563	0.0333309
C_0120	XC0126			310.114	13.5528	0.0382089	-0.0153499	0.00553591	-0.128263	0.0953691	0.109006	0.24308	0.0966839	-0.164343	-0.00458699	0.0232983
C_0121	Tyr-Glu			311.126	10.1566	-0.0529366	-0.0246617	0.0429562	-0.17333	-0.0750813	0.176199	0.00232077	0.075515	0.103367	-0.0582342	0.0141811
C_0122	S-Methylglutathione	115260		322.106	12.1166	-0.0829161	-0.024477	-0.0399385	-0.0104863	-0.0303749	0.166979	0.0881831	0.0193873	0.0951269	0.0323228	-0.00858968
C_0123	XC0132			325.16	7.929	-0.0908701	-0.0332167	0.0695859	0.0217379	-0.0255544	-0.0509002	0.0193635	0.0233989	-0.0176673	0.0115558	0.0160419
C_0124	NMN	14180	HMDB0000229	335.065	18.6701	-0.0840686	-0.0721367	-0.00310776	0.0402253	-0.0320944	-0.0193424	0.0430603	0.0159953	-0.00919558	0.0287466	0.00246297
C_0125	Gibberellic acid	439551	HMDB0003559	347.152	19.9391	-0.00092129	0.0383971	-0.00660883	0.0175235	0.219546	0.026476	0.0263451	-0.149109	0.0915489	0.290842	0.016901
C_0126	XC0137			350.099	12.2472	-0.0874094	-0.0579699	-0.0018874	0.0614248	-0.00763433	0.0480919	0.0354765	0.0135765	-0.0652871	0.0174495	0.0720747
C_0127	S-Lactoylglutathione	440018	HMDB0001066	380.115	12.4936	0.0925816	-0.0480925	0.0432047	-0.00272645	0.00489684	0.0251096	0.0227118	-0.0033478	-0.0175785	-0.0409363	0.0472903
C_0128	S-Adenosylhomocysteine	439155	HMDB0000939	385.129	7.98243	-0.0900864	0.0333605	-0.0116725	-0.0135919	-0.0133479	0.101174	0.0601817	-0.0631924	0.0788229	0.104642	0.0394573
C_0129	S-Adenosylmethionine	34755	HMDB0001185	399.145	6.5132	-0.0916075	-0.0345929	0.0654634	8.20112e-05	-0.00867754	-0.011137	0.00201238	-0.0308197	0.0343083	0.0336193	0.0759079
C_0130	Cysteine glutathione disulfide	10455148	HMDB0000656	427.097	10.5729	-0.080376	0.0348617	0.0223516	-0.0266232	0.0500311	-0.126384	-0.117638	-0.106972	0.0565117	-0.083049	0.0486116
ID consisted of analysis mode and number. C and A showed cation and anion modes, respectively.
† Putative metabolites which were assigned on the basis of m/z and MT in HMT standard compound library.
The data are sorted by the number of ID in ascending order.

## Sheet: Figure 2 HeatMap
HCA							※The background color of cells are same as HeatMap in newer version of MS Excel 2007.
Line	ID	HMT DB †			m/z	MT/RT	Standardized Relative Area §
		Compound name	PubChem CID	HMDB ID			1	2	3	4	5	6	7	8	9	10	11	12
1	C_0095	β-Ala-Lys	440638		218.15	6.26547	1.60601	-0.418802	-0.418802	-0.418802	-0.418802	-0.418802	-0.418802	2.58201	-0.418802	-0.418802	-0.418802	-0.418802
2	C_0037	N-Acetylputrescine	122356	HMDB0002064	131.118	7.74193	-0.425606	-0.425606	-0.425606	-0.425606	2.38452	-0.425606	-0.425606	1.87153	-0.425606	-0.425606	-0.425606	-0.425606
3	C_0125	Gibberellic acid	439551	HMDB0003559	347.152	19.9391	0.00273082	0.114841	-0.90218	0.259563	0.749097	-1.83103	1.00479	0.513252	0.590251	-1.83103	1.0732	0.256513
4	A_0049	Lauric acid	3893	HMDB0000638	199.171	7.46333	0.882258	0.915662	-1.79504	-0.339756	-0.105208	1.0657	1.09782	0.0369214	0.66537	-1.66	-0.0638237	-0.699892
5	A_0107	ADP-glucose GDP-fucose	16500 10918995	HMDB0006557 HMDB0001095	588.075	8.08327	0.0132137	0.22093	-0.52579	0.424233	-0.412329	0.176444	2.01633	1.20563	0.19096	-1.9253	-0.883113	-0.501202
6	C_0064	Octopamine Dopamine	440266 681	HMDB0004825 HMDB0000073	154.087	7.90501	0.0485957	0.689758	0.421274	0.337991	-1.28319	1.02799	0.422445	1.19756	0.987152	-1.28319	-1.28319	-1.28319
7	A_0053	XA0027			227.204	7.24933	0.757825	0.731341	0.590551	-0.122238	-0.0464589	0.245575	0.406226	1.47248	0.34602	-1.7801	-0.821128	-1.7801
8	A_0103	GTP	6830	HMDB0001273	521.984	11.1074	0.344034	0.6839	1.01684	0.0358913	0.201877	0.143508	0.74594	0.655792	0.90634	-1.66595	-1.6506	-1.41758
9	A_0024	2-Hydroxyglutaric acid	43	HMDB0000606,HMDB0000694	147.031	16.3173	0.439238	0.358019	0.583811	0.399657	0.501406	0.418954	0.756657	0.678188	0.79135	-1.64243	-1.64243	-1.64243
10	C_0005	Putrescine	1045	HMDB0001414	89.1073	4.32605	1.53784	0.498807	-0.451191	-0.16021	0.105965	0.0332005	0.879136	1.04281	0.662712	-1.23898	-1.6497	-1.26039
11	C_0046	Thiaproline	9934		134.027	12.6792	2.36083	0.679931	-0.047796	-0.199288	0.0860544	-0.628946	0.284032	0.872726	-0.094767	-1.17891	-1.04105	-1.09282
12	A_0087	CDP	6132	HMDB0001546	402.013	11.0862	1.68792	1.06627	0.485416	-1.20721	-0.661456	-0.935746	1.17849	0.762502	0.059567	-0.942892	-0.622627	-0.870245
13	A_0088	UDP	6031	HMDB0000295	402.997	11.3026	1.31486	0.899998	0.4035	-1.24406	-0.733983	-1.11144	1.39824	0.988779	0.424043	-0.928555	-0.651555	-0.759814
14	C_0097	Cystathionine	834	HMDB0000099	223.074	9.03298	0.262938	0.786392	1.02452	-1.26311	-0.931666	-1.15924	1.27131	1.2227	0.87626	-0.913377	-0.746289	-0.430436
15	C_0099	Butyrylcarnitine	439829	HMDB0002013	232.154	8.73725	0.406637	0.54798	0.579647	-1.03271	-0.165927	-1.03271	1.11124	1.37008	1.31392	-1.03271	-1.03271	-1.03271
16	A_0099	UTP	6133	HMDB0000285	482.962	12.1574	0.382194	0.487403	0.751262	-0.926666	-0.902457	-0.886228	1.17572	1.33232	1.36244	-0.941849	-0.990281	-0.84385
17	C_0024	5-Aminovaleric acid	138	HMDB0003355	118.086	7.35969	0.660809	1.01867	0.638011	-0.944471	-0.944471	-0.944471	1.1292	0.994247	1.22589	-0.944471	-0.944471	-0.944471
18	A_0098	CTP	6176	HMDB0000082	481.979	11.9297	0.582532	0.775998	1.01938	-0.95596	-0.903211	-0.865512	0.936635	1.12605	1.22357	-0.993229	-1.06733	-0.878923
19	A_0105	UDP-glucose UDP-galactose	8629 23724458	HMDB0000286 HMDB0000302	565.048	8.40206	0.76583	0.802439	0.846335	-0.952271	-0.810688	-0.840676	0.915353	1.30168	1.04463	-1.0656	-1.0723	-0.934735
20	A_0083	CoA_divalent	87642	HMDB0001423	382.551	10.285	0.671032	1.0254	1.03358	-0.768024	-0.504238	-0.687093	0.744024	1.06361	0.995573	-1.45473	-1.25469	-0.864454
21	A_0102	ATP	5957	HMDB0000538	505.989	11.3958	0.945329	1.18655	1.36662	-0.981535	-0.850673	-0.920083	0.741677	0.618699	0.767043	-1.04261	-0.994971	-0.836039
22	A_0074	cAMP	6076	HMDB0000058	328.046	7.3339	0.410474	1.58351	1.38504	-0.888996	-0.888996	-0.888996	0.14911	0.828742	0.977098	-0.888996	-0.888996	-0.888996
23	A_0079	IMP	8582	HMDB0000175	347.042	9.3253	0.121741	0.385637	2.09497	-0.838012	-0.838012	-0.838012	1.20255	0.752595	0.470572	-0.838012	-0.838012	-0.838012
24	C_0117	5'-Deoxy-5'-methylthioadenosine	439176	HMDB0001173	298.096	9.19366	0.75075	0.46939	2.13651	-0.586778	-0.898184	-0.949894	0.780406	0.529012	0.489628	-0.900181	-0.881469	-0.939193
25	C_0128	S-Adenosylhomocysteine	439155	HMDB0000939	385.129	7.98243	1.0423	0.541513	1.65659	-0.0408818	-0.23509	-1.33985	0.815311	0.195029	0.626436	-1.33985	-1.33985	-0.581645
26	A_0021	Octanoic acid	379	HMDB0000482	143.108	8.10891	1.20243	-0.935147	0.499421	-0.935147	0.842962	-0.935147	1.21952	1.20171	0.644836	-0.935147	-0.935147	-0.935147
27	C_0030	Cys	594	HMDB0000574,HMDB0003417	122.027	10.2825	-0.249611	0.822827	-0.1715	-0.621316	-0.722907	-0.722907	0.520254	2.66877	0.406337	-0.657542	-0.640768	-0.631635
28	C_0094	XC0061			218.138	8.51113	-0.547667	1.32411	-0.547667	-0.547667	-0.547667	-0.547667	-0.547667	1.64491	1.95999	-0.547667	-0.547667	-0.547667
29	C_0021	Creatinine	588	HMDB0000562	114.066	6.68436	-1.07927	-0.21441	-1.12071	-0.0503616	-0.341087	0.385134	0.831875	1.08907	2.14861	-0.900295	-0.957669	0.209112
30	A_0063	2,3-Diphosphoglyceric acid	186004	HMDB0001294	264.953	17.7018	-0.901125	-0.901125	-0.901125	0.1762	0.753602	0.781882	0.810766	1.21788	1.66642	-0.901125	-0.901125	-0.901125
31	C_0083	Phosphorylcholine	1014	HMDB0001565	184.074	18.5353	-0.564296	-0.404321	-0.291555	-0.754629	-0.129566	-0.236843	1.54507	1.67134	1.56112	-1.1798	-0.751644	-0.464877
32	A_0050	Phosphocreatine	9548602	HMDB0001511	210.03	11.8127	-0.221481	0.162397	0.338694	-0.686596	-0.361842	-0.389052	1.2953	1.54829	1.56217	-1.11563	-1.17318	-0.959063
33	C_0069	Carnitine	85	HMDB0000062	162.112	7.78238	-0.973999	-0.290515	-0.291741	-0.885112	-0.510879	-0.606615	1.47336	1.59592	1.7776	-0.561358	-0.442959	-0.283697
34	A_0082	NADPH_divalent	5884	HMDB0000221	371.539	10.8975	-0.674584	-0.674584	-0.674584	-0.674584	-0.674584	-0.674584	1.39985	1.69461	1.72019	-0.146125	-0.674584	0.0535661
35	C_0116	Argininosuccinic acid	16950	HMDB0000052	291.13	8.5974	0.00168534	-0.328105	0.100008	-0.72977	-0.462935	-0.800504	1.53825	1.15679	1.43165	-0.298338	-1.8901	0.281372
36	C_0104	Pyridoxamine 5'-phosphate	1053	HMDB0001555	249.064	9.53324	0.0479197	0.729009	1.30293	-0.470313	-0.574646	-0.649482	1.04855	0.613075	0.305592	0.0181481	-2.4923	0.121512
37	C_0102	Cytidine	6175	HMDB0000089	244.093	8.82802	-1.20755	0.708817	0.586874	-1.20755	-0.632201	-1.20755	0.92407	0.924429	1.23991	0.755416	-1.20755	0.322889
38	A_0044	Isocitric acid	1198	HMDB0000193	191.021	27.147	-1.11557	0.86612	0.904288	-1.11557	0.676117	-1.11557	1.04043	-1.11557	0.370692	0.697385	-1.11557	1.02284
39	C_0093	Kynurenine	846	HMDB0000684	209.092	9.02735	-0.0587501	0.960879	0.822169	-1.56896	0.79469	0.605938	-1.56896	0.401173	0.0233786	0.276709	-1.56896	0.880697
40	A_0037	Decanoic acid	2969	HMDB0000511	171.139	7.76524	-0.805455	1.16424	0.926138	-0.805455	-0.805455	1.12146	-0.805455	1.06442	1.36193	-0.805455	-0.805455	-0.805455
41	C_0055	4-Guanidinobutyric acid	500	HMDB0003464	146.092	7.56155	-0.807429	1.0977	1.21143	-0.807429	1.11835	1.25182	-0.807429	-0.807429	0.972696	-0.807429	-0.807429	-0.807429
42	C_0018	Hypotaurine	107812	HMDB0000965	110.027	16.3832	-0.737301	-0.0410255	2.08828	0.472158	1.14593	0.3713	-0.260192	0.493445	-0.0346268	-1.30158	-1.12361	-1.07277
43	C_0110	Adenosine	60961	HMDB0000050	268.103	8.99862	0.145742	0.501809	2.08477	0.169595	0.993629	0.0989063	-0.848282	0.721728	-1.13606	-0.525393	-0.865025	-1.34142
44	C_0070	5-Hydroxylysine	3032849	HMDB0000450	163.108	6.55732	1.53324	-0.547885	1.99493	-0.547885	1.40279	-0.547885	-0.547885	-0.547885	-0.547885	-0.547885	-0.547885	-0.547885
45	C_0066	Imidazolelactic acid	793		157.061	8.05762	1.68888	1.09301	1.11685	-0.891148	0.883909	0.29425	-0.891148	0.269983	-0.891148	-0.891148	-0.891148	-0.891148
46	A_0064	6-Phosphogluconic acid	91493	HMDB0001316	275.019	14.1441	2.09259	1.20471	0.620307	0.0957284	0.768053	0.195346	-0.812542	-0.788696	-0.907972	-0.909992	-0.779106	-0.778427
47	C_0126	XC0137			350.099	12.2472	1.86818	1.12215	1.37568	-0.0808172	0.282965	0.15416	-0.738542	-0.543627	-0.558557	-1.30126	-1.0666	-0.513737
48	C_0124	NMN	14180	HMDB0000229	335.065	18.6701	1.40564	1.54273	1.38414	0.224703	0.378161	0.198946	-0.711824	-0.971886	-0.654403	-0.971886	-0.971886	-0.852428
49	A_0004	Pyruvic acid	1060	HMDB0000243	87.0103	12.4261	1.3662	1.40151	1.29013	0.249125	0.573559	0.513811	-0.899055	-0.899055	-0.899055	-0.899055	-0.899055	-0.899055
50	A_0108	GDP-mannose GDP-galactose GDP-glucose	18396 439695 46173703	HMDB0001163 HMDB0003351	604.071	8.06589	1.34586	1.32951	1.6189	0.290729	0.273182	0.329123	-0.867649	-0.9639	-0.940542	-0.895019	-0.829582	-0.690615
51	C_0022	Pro	614	HMDB0000162,HMDB0003411	116.07	9.84084	1.22369	1.78444	1.33607	-0.01063	0.475185	0.216343	-0.834156	-0.851889	-0.947314	-0.941271	-0.682314	-0.768157
52	A_0056	2-Deoxyglucose 6-phosphate	440992		243.03	10.0269	0.914248	1.64983	1.33048	0.544211	0.420036	0.557251	-0.902675	-0.902675	-0.902675	-0.902675	-0.902675	-0.902675
53	A_0101	dATP	15993	HMDB0001532	489.994	11.3591	0.953131	1.16158	1.3703	0.848648	0.63396	0.405191	-0.0959557	-1.05537	-1.05537	-1.05537	-1.05537	-1.05537
54	A_0019	Threonic acid	5460407	HMDB0000943	135.031	8.966	1.15348	0.890451	1.31719	0.559309	0.738918	0.908073	-0.765764	-0.58008	-0.825055	-1.20466	-1.12083	-1.07103
55	A_0031	XA0012			166.019	9.118	1.1858	0.949066	0.99716	0.799202	1.12924	0.627184	-0.947942	-0.947942	-0.947942	-0.947942	-0.947942	-0.947942
56	A_0065	Xanthosine	64959	HMDB0000299	283.069	7.42991	1.08711	0.985304	1.13948	0.70972	1.28832	0.392574	-0.933752	-0.933752	-0.933752	-0.933752	-0.933752	-0.933752
57	C_0039	Creatine	586	HMDB0000064	132.077	8.08255	0.633469	1.08798	0.919923	0.835049	1.24005	0.810711	-0.628176	-0.601835	-0.917442	-1.52415	-1.05691	-0.79866
58	C_0036	XC0016			129.066	8.01381	0.395398	1.00147	0.939583	0.438725	1.0436	1.01208	-0.199609	-0.102218	-0.647763	-2.06854	-1.26712	-0.545609
59	C_0033	Taurine	1123	HMDB0000251	126.022	19.8584	0.178038	0.835829	0.837194	1.05091	0.614865	0.755167	-0.101973	0.0680772	0.336567	-1.96644	-1.54846	-1.05979
60	C_0008	β-Ala	239	HMDB0000056	90.0548	6.72061	0.651578	1.18077	1.01944	0.320903	0.944642	0.556638	-0.507773	0.278839	-0.0629225	-1.6713	-1.47736	-1.23347
61	A_0052	Pantothenic acid	6613	HMDB0000210	218.105	7.47716	0.880928	1.10178	1.21298	0.308914	0.878221	0.806457	-0.559892	-0.26319	-0.349182	-1.64251	-1.19036	-1.18414
62	A_0047	Gluconic acid	10690	HMDB0000625	195.052	7.96096	1.05203	1.46779	1.36139	0.232923	0.448166	0.520756	-0.320456	-0.403796	-0.59391	-1.35467	-1.18328	-1.22695
63	A_0013	Succinic acid	1110	HMDB0000254	117.02	19.995	0.882584	0.622352	1.51457	0.325202	0.705836	0.783047	-0.0239205	-0.123161	-0.412533	-1.29538	-1.38272	-1.59588
64	C_0088	Gly-Asp	97363		191.067	9.00976	0.872088	1.03242	1.59785	0.197978	0.254648	0.389548	-0.34022	0.53371	-0.390116	-1.52369	-1.46543	-1.15878
65	A_0085	FAD_divalent	643975	HMDB0001248	391.573	7.67274	0.769326	1.2717	1.33111	0.156264	0.291655	0.73889	0.0847	-0.136064	-1.45072	-1.45072	-1.45072	-0.155417
66	C_0118	Glutathione (GSSG)_divalent	65359	HMDB0003337	307.085	11.0659	0.669996	0.959496	2.1558	0.0999416	0.286706	0.0494711	0.35606	-0.595812	-0.558104	-1.41308	-1.20188	-0.808591
67	C_0122	S-Methylglutathione	115260		322.106	12.1166	1.15516	-0.0154424	2.12845	0.359325	0.276088	-0.221009	0.285796	-0.653054	0.236366	-1.41997	-1.18503	-0.946689
68	C_0073	Pyridoxal	1050	HMDB0001545	168.065	8.02177	1.23505	1.0457	1.6188	-0.187376	0.288923	-0.402975	0.202491	-0.51799	-0.0965165	-0.740723	-2.12336	-0.322027
69	A_0005	Isobutyric acid Butyric acid	6590 264	HMDB0001873 HMDB0000039	87.0467	9.55382	1.04708	1.39643	1.20463	-1.06456	0.135028	-1.06456	0.640998	0.488897	-1.06456	-1.06456	-1.06456	0.409763
70	C_0130	Cysteine glutathione disulfide	10455148	HMDB0000656	427.097	10.5729	0.28908	1.95307	0.758291	-0.752113	-0.752113	-0.752113	1.08983	1.17452	-0.752113	-0.752113	-0.752113	-0.752113
71	C_0074	Pyridoxine	1054	HMDB0000239	170.081	7.89389	0.433432	1.61337	1.27943	-0.809427	0.113511	-0.547018	0.975281	0.51655	0.0214426	-1.36842	-0.988471	-1.23969
72	A_0084	PRPP	7339	HMDB0000280	388.948	16.2259	0.274046	1.57705	1.42041	-1.04492	0.551002	-1.04492	0.453853	0.44464	0.503615	-1.04492	-1.04492	-1.04492
73	C_0001	Urea	1176	HMDB0000294	61.0396	19.0628	1.16615	1.41503	1.51112	-0.804116	0.316002	-0.699398	0.198651	0.320492	-0.173137	-1.566	-0.648864	-1.03593
74	C_0061	N-Acetylserine	65249	HMDB0002931	148.06	20.7905	1.41326	1.35258	1.6516	-0.546701	-0.223498	-0.456057	-0.0135041	0.0390195	0.02084	-1.50181	-0.618167	-1.11756
75	A_0113	NADP+	5886	HMDB0000217	742.07	9.09799	1.21533	1.17699	1.73924	-0.626987	-0.161309	0.0529504	0.0404597	0.0103753	0.240169	-1.43069	-0.989461	-1.26707
76	A_0016	N-Acetylalanine	88064	HMDB0000766	130.052	8.64718	1.14437	1.48784	1.24519	-0.590015	-0.296188	-0.43167	0.221908	0.561976	0.419481	-1.39311	-1.26948	-1.10031
77	A_0097	dTTP	64968	HMDB0001342	480.983	11.7018	1.01091	1.09074	1.43976	-0.442609	-0.555413	-0.439504	0.450319	0.466705	0.7532	-1.14873	-1.67608	-0.949294
78	A_0018	Malic acid	525	HMDB0000156,HMDB0000744	133.015	20.3342	1.37543	1.45193	1.53036	-0.710206	-0.58843	-0.572703	0.314385	0.269949	0.0744455	-1.09665	-1.05072	-0.997778
79	A_0111	NAD+	5893	HMDB0000902	662.102	6.43562	1.45085	1.66444	1.46771	-0.656618	-0.473303	-0.5808	0.0577594	0.179459	-0.184907	-1.1378	-0.986593	-0.800195
80	A_0033	Uric acid	1175	HMDB0000289	167.022	8.66706	1.22339	1.7937	1.53141	-0.751298	-0.53389	-0.591156	0.110869	0.0551385	-0.00908093	-0.818702	-1.13804	-0.872332
81	A_0011	Fumaric acid	444972	HMDB0000134	115.004	23.9811	0.973999	1.28085	1.93932	-0.722792	-0.589599	-0.723803	0.387865	0.418267	-0.00915817	-1.0993	-0.938483	-0.917154
82	A_0039	N-Acetylaspartic acid	65065	HMDB0000812	174.042	14.0078	1.17565	1.47092	1.63128	-0.926414	-0.764197	-0.89231	0.372941	0.268799	0.265783	-0.961921	-0.850034	-0.790496
83	A_0051	O-Succinylhomoserine	439406		218.068	11.7739	1.35541	1.45443	1.61618	-0.84441	-0.84441	-0.84441	0.322153	0.121376	0.196906	-0.84441	-0.84441	-0.84441
84	A_0029	N-Acetylcysteine	12035	HMDB0001890	162.024	8.6647	1.16509	1.20367	1.81231	-0.76978	-0.76978	-0.76978	0.731094	-0.76978	0.476297	-0.76978	-0.76978	-0.76978
85	A_0093	ADP	6022	HMDB0001341	426.023	10.5265	1.93824	1.51507	0.848839	-1.17569	-0.341858	-0.887108	0.391271	0.0306772	-0.4365	-1.01593	-0.126413	-0.740609
86	A_0091	Thiamine diphosphate	1132	HMDB0001372	423.03	7.78873	1.37188	1.69675	1.22016	0.667978	-0.767969	-0.767969	0.419019	-0.767969	-0.767969	-0.767969	-0.767969	-0.767969
87	C_0052	1-Methyl-4-imidazoleacetic acid	75810	HMDB0002820	141.065	7.54462	1.46613	1.5684	1.35865	-0.852235	0.23584	0.325493	0.158893	-0.852235	-0.852235	-0.852235	-0.852235	-0.852235
88	C_0053	1H-Imidazole-4-propionic acid	10105257		141.066	7.4169	1.03872	1.45894	1.83502	-0.928997	0.0957033	0.247759	0.124142	-0.155301	-0.928997	-0.928997	-0.928997	-0.928997
89	C_0057	Spermidine	1102	HMDB0001257	146.165	4.15841	1.24498	1.75448	1.53746	-0.47653	0.406322	-0.264551	-0.215429	-0.509565	-0.551127	-1.1319	-0.746416	-1.04772
90	C_0044	Gly-Gly	11163	HMDB0011733	133.06	7.64853	1.0366	1.66281	1.48845	-0.235722	0.68043	-0.265874	-0.781382	-0.0456255	-0.759965	-1.49379	-0.411226	-0.874698
91	C_0032	Nicotinic acid	938	HMDB0001488	124.039	9.10516	1.08671	1.55684	2.03668	-0.174344	-0.0509763	-0.0663858	-0.73142	-0.73142	-0.73142	-0.73142	-0.73142	-0.73142
92	A_0012	2-Oxoisovaleric acid	49	HMDB0000019	115.041	9.86147	1.45425	1.70911	1.73438	-0.286037	-0.668901	-0.226043	-0.668901	-0.372248	-0.668901	-0.668901	-0.668901	-0.668901
93	A_0015	4-Methyl-2-oxovaleric acid 3-Methyl-2-oxovaleric acid	70 47	HMDB0000695 HMDB0000491	129.056	9.25542	1.50828	1.61444	1.79821	-0.430706	-0.357205	-0.366987	-0.464143	-0.540504	-0.564696	-0.772229	-0.713805	-0.710653
94	A_0014	5-Oxoproline	7405	HMDB0000267	128.036	9.19194	1.45252	1.62814	1.81781	-0.516766	-0.406011	-0.516322	-0.321865	-0.343791	-0.480447	-0.763938	-0.777978	-0.771348
95	A_0007	Lactic acid	612	HMDB0000190,HMDB0001311	89.0257	10.4315	1.47081	1.63045	1.84625	-0.554555	-0.514234	-0.523907	-0.465618	-0.448912	-0.500188	-0.645876	-0.653669	-0.640554
96	A_0008	3-Hydroxybutyric acid	441	HMDB0000011,HMDB0000357,HMDB0000442	103.041	9.24437	1.33259	1.85293	1.75473	-0.548916	-0.548916	-0.548916	-0.548916	-0.548916	-0.548916	-0.548916	-0.548916	-0.548916
97	C_0123	XC0132			325.16	7.929	1.41733	1.94624	1.578	-0.549063	-0.549063	-0.549063	-0.549063	-0.549063	-0.549063	-0.549063	-0.549063	-0.549063
98	A_0002	Propionic acid	1032	HMDB0000237	73.0309	10.6137	1.46927	1.96898	1.50116	-0.548824	-0.548824	-0.548824	-0.548824	-0.548824	-0.548824	-0.548824	-0.548824	-0.548824
99	A_0017	2-Hydroxy-4-methylvaleric acid	439960	HMDB0000624	131.07	8.6148	1.96724	1.34666	1.61707	-0.547884	-0.547884	-0.547884	-0.547884	-0.547884	-0.547884	-0.547884	-0.547884	-0.547884
100	A_0025	Mevalonic acid	134965	HMDB0000227	147.068	8.07316	1.71666	1.3605	1.86708	-0.549359	-0.549359	-0.549359	-0.549359	-0.549359	-0.549359	-0.549359	-0.549359	-0.549359
101	A_0096	dCTP	65091	HMDB0000998	465.982	12.0155	1.67647	1.41964	1.85694	-0.550339	-0.550339	-0.550339	-0.550339	-0.550339	-0.550339	-0.550339	-0.550339	-0.550339
102	C_0129	S-Adenosylmethionine	34755	HMDB0001185	399.145	6.5132	1.24731	1.74234	1.8174	-0.285807	-0.404077	-0.831388	-0.300068	-0.376568	-0.835929	-0.912944	-0.562908	-0.297356
103	C_0090	Spermine	1103	HMDB0001256	203.223	4.10624	0.818379	2.05561	1.66877	-1.08553	-0.415972	-0.701424	-0.103107	-0.308874	-0.582418	-0.982549	-0.185442	-0.177451
104	C_0034	Imidazole-4-acetic acid	96215	HMDB0002024	127.05	7.33801	0.844713	2.23557	1.44349	-0.616365	-0.616365	-0.616365	-0.616365	0.407145	-0.616365	-0.616365	-0.616365	-0.616365
105	A_0046	Glucuronic acid Galacturonic acid	94715 439215	HMDB0000127 HMDB0002545	193.038	7.87445	1.25244	1.15731	1.78091	-0.741812	-0.741812	-0.741812	-0.741812	1.03316	-0.741812	-0.741812	-0.0311404	-0.741812
106	A_0057	myo-Inositol 2-phosphate	160886		259.023	10.1391	0.395927	1.32901	1.7804	-1.24433	-0.55891	-0.714477	-0.172095	0.310428	-0.745116	-1.3383	1.02888	-0.0714277
107	C_0068	O-Acetylhomoserine 2-Aminoadipic acid	439389 92136	HMDB0000510	162.076	9.91283	0.630286	0.806549	1.94321	-0.608584	0.0594814	-0.416133	0.0399564	0.450457	0.466201	-2.04184	-0.387107	-0.942479
108	A_0028	Pelargonic acid	8158	HMDB0000847	157.124	7.90365	0.747041	1.20487	0.941998	-0.810121	0.84888	0.243859	-0.287978	0.0129026	0.691216	-2.20442	-0.318258	-1.06999
109	A_0010	XA0002			110.986	15.1586	0.369754	1.05185	2.49123	-0.536153	0.457275	0.249142	-0.735618	-0.615753	-0.523911	-0.858498	-0.400857	-0.948457
110	C_0031	Nicotinamide	936	HMDB0001406	123.055	6.77457	0.274196	0.847442	2.8293	-0.606754	-0.393734	-0.09274	-0.386713	-0.0124988	-0.565305	-0.644305	-0.677591	-0.571301
111	A_0075	Phytic acid_divalent	890	HMDB0003502	328.924	15.7132	-0.288675	-0.288675	3.17543	-0.288675	-0.288675	-0.288675	-0.288675	-0.288675	-0.288675	-0.288675	-0.288675	-0.288675
112	C_0121	Tyr-Glu			311.126	10.1566	-0.288675	-0.288675	3.17543	-0.288675	-0.288675	-0.288675	-0.288675	-0.288675	-0.288675	-0.288675	-0.288675	-0.288675
113	A_0009	2-Hydroxybutyric acid	440864	HMDB0000008	103.042	9.46114	-0.424865	1.83331	2.41534	-0.424865	-0.424865	-0.424865	-0.424865	-0.424865	-0.424865	-0.424865	-0.424865	-0.424865
114	C_0113	Saccharopine	160556	HMDB0000279	277.14	9.76989	-0.428026	2.20186	2.0784	-0.428026	-0.428026	-0.428026	-0.428026	-0.428026	-0.428026	-0.428026	-0.428026	-0.428026
115	C_0080	Gluconolactone	7027	HMDB0000150	179.055	20.581	-0.538048	2.03328	1.8012	-0.538048	-0.538048	-0.538048	-0.538048	1.00795	-0.538048	-0.538048	-0.538048	-0.538048
116	A_0027	Dihydroorotic acid	439216	HMDB0000528	157.025	9.11094	-0.551642	1.79998	1.66397	-0.551642	-0.551642	-0.551642	1.50083	-0.551642	-0.551642	-0.551642	-0.551642	-0.551642
117	C_0086	Homoarginine	9085	HMDB0000670	189.136	6.57267	-0.288675	3.17543	-0.288675	-0.288675	-0.288675	-0.288675	-0.288675	-0.288675	-0.288675	-0.288675	-0.288675	-0.288675
118	C_0085	N-Acetyllysine	92907	HMDB0000446	189.124	8.92637	1.99486	2.27902	-0.427388	-0.427388	-0.427388	-0.427388	-0.427388	-0.427388	-0.427388	-0.427388	-0.427388	-0.427388
119	A_0061	myo-Inositol 1-phosphate myo-Inositol 3-phosphate	107737 440194	HMDB0000213 HMDB0006814	259.025	9.9448	1.62711	1.57764	-0.170515	-1.02694	0.296727	-1.2249	-0.0226309	-0.191411	1.18157	-0.806049	-0.208645	-1.03195
120	A_0026	3-Phenylpropionic acid	107	HMDB0000764	149.059	8.58062	0.436429	0.872054	0.325584	0.366687	0.682373	0.4282	0.428126	-1.6349	0.795936	-1.6349	0.569308	-1.6349
121	C_0076	N5-Ethylglutamine	439378		175.107	10.3425	0.236682	0.957264	0.996472	0.446202	1.27878	0.740457	-0.457211	-1.76142	-0.438884	-1.76142	-0.0259486	-0.210976
122	C_0016	Ser	617	HMDB0000187,HMDB0003406	106.05	9.09987	0.416705	1.34051	1.06076	0.0592567	1.00794	0.764946	-1.33683	-1.34804	-1.22965	-0.998904	0.406193	-0.142886
123	C_0012	GABA	119	HMDB0000112	104.071	7.03958	0.600446	1.19804	0.977902	0.413008	1.16082	0.744199	-1.52553	-1.27971	-1.31041	-0.667023	-0.16956	-0.14218
124	C_0045	Ornithine	389	HMDB0000214,HMDB0003374	133.097	6.2453	1.17108	1.37993	1.11054	0.395691	0.63722	0.249452	-1.39091	-1.32558	-1.36663	-0.483715	-0.15967	-0.217398
125	C_0059	Lys	866	HMDB0000182,HMDB0003405	147.113	6.30299	1.01119	1.11949	0.830338	0.00318314	0.723971	0.52735	-1.48744	-1.49406	-1.57975	-0.250929	0.458439	0.138221
126	A_0100	CDP-choline	13804	HMDB0001413	487.101	6.65167	0.119232	0.130995	0.346	0.967869	0.77855	1.30912	-1.27745	-1.27745	-1.27745	-1.27745	0.699299	0.758735
127	C_0013	2-Aminoisobutyric acid 2-Aminobutyric acid	6119 6657	HMDB0001906 HMDB0000452	104.071	8.79522	-0.265877	0.305807	0.754706	-0.307927	0.731123	1.04051	-1.17435	-0.824488	-1.57716	-0.832777	1.78309	0.367353
128	C_0042	Leu	857	HMDB0000687	132.102	9.39888	-0.184038	0.375521	0.278825	-0.365067	0.669028	0.261533	-1.15747	-1.32063	-1.59192	0.176919	1.85686	1.00043
129	C_0041	Ile	791	HMDB0000172	132.102	9.30418	0.0143485	0.532857	0.185284	-0.256638	0.355462	0.0874347	-1.33887	-1.29893	-1.51318	0.51006	1.9722	0.749964
130	C_0025	Val	1182	HMDB0000883	118.086	9.13052	0.14305	0.951453	0.764441	-0.299181	0.622262	0.102048	-1.25025	-1.54989	-1.55239	-0.0202152	1.51651	0.572155
131	C_0092	Trp	1148	HMDB0000929	205.097	10.0219	0.00676195	0.771779	0.885678	-0.0308571	0.603536	0.294278	-1.30513	-1.53767	-1.74391	0.0305842	1.07542	0.949523
132	C_0082	Tyr	1153	HMDB0000158	182.081	10.331	0.208475	0.993	0.933012	0.00319015	0.891992	0.421344	-1.42376	-1.35883	-1.77994	-0.245615	0.906446	0.450683
133	C_0072	Phe	994	HMDB0000159	166.086	10.0915	0.208172	1.02154	0.947771	0.0152943	0.920321	0.317339	-1.13777	-1.46311	-1.85312	-0.336997	0.961837	0.398712
134	C_0075	1-Methylhistidine 3-Methylhistidine	92105 64969	HMDB0000001 HMDB0000479	170.092	6.85078	-0.391129	1.06283	1.67283	-0.0289201	-0.174013	-0.0406719	-1.0895	-1.17023	-1.62898	0.598715	1.14719	0.0418959
135	C_0062	Met	876	HMDB0000696	150.058	9.75548	-0.826157	-0.60935	1.25368	0.0959139	0.505632	0.150404	-1.13767	-1.06714	-1.5152	1.12672	1.15637	0.866803
136	C_0067	N6-Methyllysine	164795	HMDB0002038	161.128	6.4998	0.23209	1.19855	0.733363	-1.83922	0.862197	0.0922688	-0.257738	-1.83922	-0.735065	0.39077	0.481276	0.680715
137	C_0087	N6,N6,N6-Trimethyllysine	440120	HMDB0001325	189.16	6.57647	0.184075	1.58503	0.850434	-0.362831	1.00471	-0.315084	0.0316068	-0.485618	-2.06742	-1.1628	0.790134	-0.052237
138	A_0078	AMP	6083	HMDB0000045	346.057	8.99745	1.57731	1.16223	1.0528	-1.04561	0.0337565	-0.721015	-0.557287	-0.306998	-1.34684	-0.541939	1.26483	-0.571237
139	C_0043	Asn	236	HMDB0000168,HMDB0033780	133.06	9.54283	0.834734	1.59674	1.44327	-0.768707	-0.330542	-0.561886	-0.87688	-1.21138	-1.30069	0.0264069	0.755944	0.392988
140	C_0004	Gly	750	HMDB0000123	76.039	7.58626	0.492076	1.57078	1.67377	-0.512101	0.630535	-0.00290335	-0.841789	-1.11688	-1.55901	-0.629842	0.113697	0.181669
141	A_0045	Citric acid	311	HMDB0000094	191.021	24.9835	1.0634	1.25482	2.18174	-0.719171	0.0621624	-0.536883	-0.640991	-0.847277	-1.14699	-0.417818	0.0663471	-0.319341
142	C_0096	XC0065			221.091	11.8887	0.749336	0.995911	2.1546	-0.743373	0.859505	-0.743373	-0.743373	-0.743373	-0.743373	-0.743373	-0.743373	0.444256
143	C_0003	Aminoacetone	215	HMDB0002134	74.0599	6.29764	0.7796	1.16743	1.17714	0.185952	0.87462	-0.919365	-0.919365	-0.919365	-0.919365	-0.919365	-0.919365	1.33145
144	C_0089	ADMA	123831	HMDB0001539	203.149	7.0074	0.913895	1.26041	0.785347	0.26165	0.690125	0.641454	-0.206326	-1.51938	-1.51938	0.0260151	-1.51938	0.185553
145	C_0011	1-Aminocyclopropane-1-carboxylic acid Homoserinelactone	535 73509		102.055	6.50362	1.60781	1.19433	1.11573	0.157988	-0.166254	-0.2021	-0.129271	-0.425273	-2.25498	-0.0481308	-0.378945	-0.470909
146	A_0071	CMP	6131	HMDB0000095	322.048	9.29599	0.873533	0.375445	1.2548	-1.82533	-0.0815728	-0.418634	0.298556	0.829135	-1.82533	-0.117895	0.902726	-0.265432
147	A_0072	UMP	6030	HMDB0000288	323.03	9.5024	0.599908	-0.102292	0.937604	-1.45652	-0.266242	-1.42715	0.951202	1.07914	-0.658801	-0.677372	1.51985	-0.499327
148	C_0047	Asp	424	HMDB0000191,HMDB0006483	134.045	10.5138	0.719794	1.10908	1.26123	-1.61905	-1.52445	-1.48248	0.0285569	0.224316	0.291219	0.19816	0.51515	0.278463
149	A_0086	dTDP	164628	HMDB0001274	401.02	10.9747	2.61482	-0.417133	1.55652	-0.417133	-0.417133	-0.417133	-0.417133	-0.417133	-0.417133	-0.417133	-0.417133	-0.417133
150	A_0090	dADP	188966	HMDB0001508	410.027	10.6587	3.17543	-0.288675	-0.288675	-0.288675	-0.288675	-0.288675	-0.288675	-0.288675	-0.288675	-0.288675	-0.288675	-0.288675
151	A_0060	Glucose 6-phosphate	5958	HMDB0001401	259.025	9.53002	2.43829	0.0668131	-0.78787	-1.09215	0.359258	-0.0600277	-0.748109	-0.708852	-0.998248	0.0928463	0.681417	0.756629
152	C_0054	Stachydrine	115244	HMDB0004827	144.101	10.4688	1.92202	-0.548921	-0.548921	-0.548921	-0.548921	1.64888	1.36939	-0.548921	-0.548921	-0.548921	-0.548921	-0.548921
153	C_0009	Glycerol	753	HMDB0000131	93.0545	19.8656	0.867291	-0.90334	-0.89688	-1.04778	-0.79865	2.12959	-0.0657589	-0.103006	0.718036	-1.01373	0.259078	0.855144
154	A_0038	cis-Aconitic acid	643757	HMDB0000072	173.01	26.5275	0.890028	-1.30478	1.23983	-1.30478	0.482213	0.405511	0.609197	-1.30478	0.133877	-1.30478	0.804394	0.654066
155	C_0120	XC0126			310.114	13.5528	-0.903692	-0.903692	0.2815	-0.903692	0.422926	0.94687	-0.903692	-0.903692	1.51538	-0.903692	0.898169	1.35731
156	C_0100	Ser-Glu			235.093	9.46105	-0.941536	-0.220881	0.158119	-1.54241	-0.106162	0.931886	-0.171794	0.895838	1.78511	-1.48908	0.737338	-0.0364375
157	C_0119	Glutathione (GSH)	124886	HMDB0000125	308.091	12.0081	-0.57082	0.0418747	-0.661979	0.794419	1.84865	1.43378	-0.0685715	0.3965	-0.0485064	-1.68884	-0.846301	-0.630212
158	C_0112	Glu-Glu	439500		277.103	9.91102	-0.932972	0.390739	-0.932972	1.12664	0.683538	0.992722	1.28147	1.12272	-0.932972	-0.932972	-0.932972	-0.932972
159	A_0043	N-Acetylglutamic acid	70914	HMDB0001138	188.057	12.7173	0.366902	0.223622	0.549832	0.788642	1.51705	1.03101	0.0446361	0.0746763	-0.186909	-1.43442	-1.51204	-1.463
160	A_0023	2-Oxoglutaric acid	51	HMDB0000208	145.014	20.4463	0.200483	0.553336	0.519183	1.11985	1.23074	1.3607	-0.0305239	-1.1975	-0.163766	-1.1975	-1.1975	-1.1975
161	C_0078	Citrulline	9750	HMDB0000904	176.103	10.0599	0.566538	0.833627	0.735259	0.922494	1.33598	1.23488	-0.948606	-0.951303	-0.964315	-0.936241	-0.906862	-0.921446
162	C_0007	Ala	602	HMDB0000161,HMDB0001310	90.0546	8.23128	0.243529	0.76479	0.44557	0.79815	1.70204	1.26355	-0.982657	-1.06292	-1.30672	-0.827656	-0.532752	-0.504918
163	C_0108	Thiamine	1130	HMDB0000235	265.11	6.03506	0.447922	0.321424	0.452691	1.34847	1.70266	1.01056	-0.90444	-0.864712	-1.1063	-0.918887	-0.676421	-0.812973
164	A_0022	XA0004			144.03	9.03251	0.236888	0.242352	0.155584	1.08954	1.94881	1.31495	-0.831354	-0.831354	-0.831354	-0.831354	-0.831354	-0.831354
165	C_0002	Ethanolamine	700	HMDB0000149	62.0599	5.81918	-0.161962	0.230884	0.70067	1.10215	1.785	1.34919	-0.930231	-0.876111	-0.899697	-0.792703	-0.782981	-0.724206
166	A_0062	Sorbitol 6-phosphate	152306	HMDB0005831	261.038	9.54014	0.251321	0.13471	0.430426	1.37495	1.14583	1.76538	-0.977862	-0.876443	-0.992379	-0.79862	-0.776397	-0.680924
167	A_0042	N-Acetylglutamine	25561	HMDB0006029	187.074	7.87083	-0.121888	0.706906	0.725393	1.14822	0.856065	1.1811	-1.47232	-0.064574	-1.47232	0.0455955	-0.0598713	-1.47232
168	A_0080	GMP	6804	HMDB0001397	362.052	8.90697	-0.361473	-0.342113	0.24231	0.40878	2.121	1.241	-0.824497	-0.397808	-1.34192	-0.661083	0.797058	-0.881261
169	A_0055	Ribose 5-phosphate	439167	HMDB0001548	229.014	10.2352	-0.379981	-0.15904	-0.0225295	1.25099	1.91826	1.41005	-1.14146	-0.502601	-1.1333	-0.663895	-0.0143368	-0.562158
170	A_0054	Ribulose 5-phosphate	439184	HMDB0000618	229.013	10.5946	-0.374597	-0.626686	-0.183854	0.819859	1.63428	1.92257	-1.04944	-0.427341	-1.36635	-0.418631	-0.145563	0.21576
171	C_0114	Guanosine	6802	HMDB0000133	284.099	11.385	-1.13869	-0.946599	-0.182799	1.18659	2.0092	1.26265	-0.838746	-0.219223	-0.870983	-0.350244	-0.17692	0.265766
172	A_0069	N-Acetylneuraminic acid	439197	HMDB0000230	308.1	7.02682	-0.998177	-0.930531	-0.925936	1.35768	1.4642	1.82702	-0.597154	-0.533668	-0.53966	-0.148125	-0.00101973	0.0253704
173	A_0006	Oxamic acid	974		88.0052	12.6907	-0.75301	-0.75301	-0.75301	1.38772	1.94358	1.37096	-0.75301	-0.75301	-0.75301	-0.0382887	-0.0347605	-0.111161
174	A_0040	2-Phosphoglyceric acid	439278	HMDB0003391	184.987	18.4219	-0.555038	-0.474632	-0.357898	1.50281	1.79969	1.4634	-0.919507	-0.919507	-0.919507	-0.133447	-0.126616	-0.359739
175	A_0032	Phosphoenolpyruvic acid	1005	HMDB0000263	166.976	20.1529	-0.762952	-0.590369	-0.438577	1.45241	1.86436	1.51415	-0.813127	-0.737455	-0.779511	-0.185422	-0.175322	-0.348194
176	A_0041	3-Phosphoglyceric acid	439183	HMDB0000807	184.987	18.8738	-0.680066	-0.573747	-0.474303	1.44545	1.88403	1.59272	-0.677902	-0.616798	-0.67003	-0.343797	-0.377783	-0.507781
177	A_0106	UDP-glucuronic acid	17473	HMDB0000935	579.028	10.6675	-0.558288	-0.595406	-0.387152	0.969421	1.89946	1.89103	-0.742318	-0.717038	-0.650162	-0.698411	-0.204055	-0.207083
178	C_0063	Guanine	764	HMDB0000132	152.057	7.57621	-0.588045	-0.588045	-0.555977	1.53029	1.1897	2.14474	-0.539557	-0.492853	-0.508989	-0.588045	-0.507405	-0.49582
179	C_0048	Adenine	190	HMDB0000034	136.062	6.9765	-0.286922	-0.386793	-0.441457	1.48318	1.36172	2.03781	-0.632566	-0.604715	-0.632566	-0.632566	-0.632566	-0.632566
180	C_0028	Homoserine	12647	HMDB0000719	120.065	9.19457	-0.749294	0.132722	0.246401	1.28717	1.53099	1.67443	-0.576361	-1.05786	-1.16962	-0.402231	-0.736463	-0.17989
181	C_0015	Choline	305	HMDB0000097	104.107	6.28438	-0.542579	-0.162366	0.270019	0.740368	1.72383	1.17577	-1.39478	-1.2923	-1.14007	-0.401801	0.284703	0.739215
182	C_0038	Hydroxyproline	5810	HMDB0000725	132.066	10.9462	-0.774619	0.223974	-0.348691	0.412311	1.68272	1.02751	-1.03667	-0.950651	-1.65494	-0.249057	0.846603	0.821509
183	C_0027	Thr	6288	HMDB0000167	120.065	9.5735	-0.943798	0.117356	-0.0497401	0.217829	1.55205	0.903787	-0.875771	-1.22123	-1.57164	-0.155225	1.0976	0.928781
184	C_0065	His	773	HMDB0000177	156.077	6.67968	-0.218905	0.15563	0.479679	0.311217	1.21783	0.648162	-1.49688	-1.38071	-1.62102	-0.0299446	1.12571	0.80924
185	C_0091	O-Acetylcarnitine	439756	HMDB0000201	204.122	8.23128	-0.185088	0.322529	-0.336211	0.733646	0.993041	0.784043	-1.33579	-1.43814	-1.67538	0.184429	0.908865	1.04406
186	A_0081	XA0055			369.001	13.7946	-0.173988	-0.0572532	-0.0148359	0.0988043	0.854858	0.572525	-1.51779	-1.45523	-1.43922	0.758061	1.26581	1.10826
187	A_0036	Glycerol 3-phosphate	439162	HMDB0000126	171.008	11.713	-0.683931	-0.631739	-0.295879	0.745837	1.4246	0.669301	-1.22028	-1.18895	-1.3384	0.532063	1.16677	0.820605
188	C_0026	Betaine	247	HMDB0000043	118.086	10.2549	-0.93873	-0.45865	-0.564583	0.559141	1.77495	1.19873	-1.18387	-1.01972	-1.05819	0.243168	0.827163	0.620605
189	A_0104	dTDP-glucose	443210	HMDB0001328	563.069	8.2299	-0.793862	-0.505291	-0.799556	0.657048	1.36403	1.36276	-1.07648	-1.03718	-1.19574	0.250523	0.999988	0.773763
190	A_0109	UDP-N-acetylgalactosamine UDP-N-acetylglucosamine	23724461 445675	HMDB0000304 HMDB0000290	606.075	8.23542	-0.779694	-0.651255	-0.661607	0.875613	1.30514	1.19271	-1.14368	-1.1356	-1.16763	0.447916	0.866054	0.852026
191	C_0084	N1-Acetylspermidine	496	HMDB0001276	188.176	5.80654	-0.729083	-0.80757	-0.743234	1.0307	0.871532	1.00382	-0.951825	-1.19035	-1.19035	0.681281	1.3124	0.71269
192	A_0020	Ethanolamine phosphate	1015	HMDB0000224	140.013	7.8088	-1.02256	-1.00825	-0.950847	1.49944	0.913638	0.947776	-0.90673	-0.843446	-0.838488	0.404858	1.01076	0.79385
193	C_0081	Theobromine	5429	HMDB0002825	181.071	19.879	-1.23534	-0.803193	-0.522787	1.22084	0.960113	1.26772	-1.14625	-0.834756	-0.97743	0.465494	0.623338	0.982248
194	C_0056	γ-Butyrobetaine	134	HMDB0001161	146.117	7.40404	-1.62129	-0.13455	-0.212435	-0.182807	1.27845	0.732303	-1.45519	-0.23246	-0.883823	0.231675	1.13495	1.34518
195	C_0106	XC0089			255.097	8.68599	-1.13982	-0.22011	-0.426127	0.495529	0.353926	0.5239	-1.13982	-1.13982	-1.13982	1.20645	1.20065	1.42507
196	C_0107	Glycerophosphocholine	439285	HMDB0000086	258.108	19.5084	-1.2821	-1.14903	-1.19811	0.873198	1.15807	1.05077	-0.439539	-0.614445	-0.786751	0.396411	1.17306	0.818443
197	C_0058	Gln	738	HMDB0000641,HMDB0003423	147.076	9.78424	-1.32808	-1.15163	-1.12554	0.432842	0.936912	0.753951	-0.546487	-0.561697	-0.670458	0.616496	1.51057	1.13312
198	C_0115	Ophthalmic acid	7018721	HMDB0005765	290.132	11.9947	-1.19647	-1.19647	-1.19647	0.0250655	0.177004	0.346652	-0.243154	-0.581056	-0.265585	0.958618	1.32455	1.84732
199	C_0127	S-Lactoylglutathione	440018	HMDB0001066	380.115	12.4936	-0.883068	-1.14077	-0.94015	0.355698	0.340665	0.722584	-0.769255	-0.856422	-0.759745	0.931408	1.4599	1.53915
200	A_0066	Sedoheptulose 7-phosphate	165007	HMDB0001068	289.035	9.3829	-0.966348	-0.984165	-0.987613	0.590958	0.582926	0.802892	-0.890384	-0.838129	-0.872359	0.780647	1.55556	1.22602
201	A_0076	Fructose 1,6-diphosphate	172313	HMDB0001058	338.991	14.0548	-0.805301	-0.902892	-0.94162	0.324935	0.800095	0.534349	-0.940092	-0.958714	-0.902423	0.931885	1.57739	1.28239
202	A_0067	N-Acetylglucosamine 6-phosphate	440996	HMDB0001062	300.051	8.897	-0.864206	-0.873672	-0.884276	0.274093	0.51799	0.628649	-0.925586	-0.905742	-0.89006	0.909301	1.76418	1.24933
203	A_0068	N-Acetylglucosamine 1-phosphate	440272	HMDB0001367	300.051	9.25557	-1.07363	-1.01296	-1.02139	0.331981	0.581605	0.635507	-0.786708	-0.782461	-0.640425	0.68435	1.71543	1.3687
204	A_0034	Glyceraldehyde 3-phosphate	729	HMDB0001112	168.992	11.2575	-1.00392	-1.00675	-0.984734	0.272169	0.456804	0.457966	-0.70706	-0.778962	-0.721094	0.928142	1.90574	1.1817
205	A_0035	Dihydroxyacetone phosphate	668	HMDB0001473	168.992	12.2156	-1.00758	-0.984255	-0.962221	0.165494	0.505681	0.40691	-0.694404	-0.836644	-0.733009	1.01843	1.64024	1.48135
206	A_0059	Glucose 1-phosphate	65533	HMDB0001586	259.025	9.78246	-0.698141	-0.714314	-0.802755	-0.100746	0.0350749	0.0392371	-0.782452	-0.774872	-0.799929	1.09139	2.02765	1.47986
207	C_0023	Guanidoacetic acid	763	HMDB0000128	118.061	7.52048	-0.423015	-0.423015	-0.423015	-0.423015	-0.423015	-0.423015	-0.423015	-0.423015	-0.423015	-0.423015	2.47806	1.75209
208	C_0109	N6-Methyl-2'-deoxyadenosine	168948		266.124	9.10169	0.328916	-0.882838	-0.276213	0.917232	-0.120429	-0.807999	-0.800349	-0.57526	-0.185447	-1.03085	2.24829	1.18495
209	C_0040	Alloisoleucine	99288	HMDB0000557	132.102	9.57788	-0.462834	-0.477575	0.663861	-0.394683	-0.582626	-0.357885	-0.470054	0.214176	-1.06929	-0.259141	2.80404	0.392005
210	C_0006	Sarcosine	1088	HMDB0000271	90.0545	8.60582	-0.397564	0.253529	0.326066	-0.226686	0.178605	0.0932997	-0.935167	-0.696479	-0.935167	-0.282361	2.8647	-0.242779
211	A_0089	Acetyl CoA_divalent	444493	HMDB0001206	403.556	9.94834	-0.547386	1.3998	-0.547386	-0.547386	-0.547386	1.51318	-0.547386	-0.547386	-0.547386	-0.547386	2.01349	-0.547386
212	C_0071	Methionine sulfoxide	158980	HMDB0002005	166.053	10.7087	-0.451558	0.783352	-1.31062	-0.219509	0.56064	0.234827	1.05813	-0.923432	-1.24481	-0.896935	1.84403	0.565887
213	A_0073	N-Glycolylneuraminic acid	440001	HMDB0000833	324.095	6.99631	-1.10184	0.460406	-1.10184	0.73744	1.27779	0.95711	0.410001	-1.10184	-1.10184	-1.10184	1.01839	0.648048
214	A_0110	CMP-N-acetylneuraminate	448209	HMDB0001176	613.14	7.9406	-1.39567	-1.20428	-1.28782	0.771405	1.43696	1.54243	-0.144295	-0.09151	-0.159449	-0.52762	0.599359	0.460491
215	A_0094	GDP	8977	HMDB0001201	442.018	10.2992	-1.63366	-1.63366	-0.776626	0.852741	1.68159	1.09759	0.363809	0.309488	-0.122361	-0.119925	0.135207	-0.154201
216	C_0049	Hypoxanthine	790	HMDB0000157	137.046	10.13	-1.55108	-1.79928	-0.998686	-0.42974	0.364075	0.667263	0.348581	1.38676	0.267134	0.389975	0.224254	1.13074
217	C_0060	Glu	611	HMDB0000148,HMDB0003339	148.06	9.94949	-1.59713	-1.38621	-1.66453	-0.203511	0.349555	0.140309	0.7056	0.889055	0.958753	0.180544	0.881072	0.746496
218	A_0095	XA0065			445.054	6.80393	-1.43993	-1.78536	-0.994315	0.278751	0.648506	0.661328	-0.626655	-0.122092	0.614063	0.484852	0.829041	1.45181
219	C_0105	γ-Glu-Cys	123938	HMDB0001049	251.07	11.6229	-0.803988	-0.803988	-0.803988	1.40112	-0.803988	-0.803988	-0.803988	-0.803988	1.18029	1.05073	1.10608	0.889687
220	A_0030	Terephthalic acid	7489	HMDB0002428	165.02	15.976	-0.24293	-0.83785	-1.47824	-0.228758	-1.42321	0.128747	0.24151	-0.0711415	-0.0457186	0.652906	1.71202	1.59266
221	A_0058	Fructose 6-phosphate	603	HMDB0000124	259.024	9.65374	-0.481418	-0.411908	-0.407658	-0.988449	-0.988449	-0.988449	-0.238603	0.114345	-0.15056	0.917638	1.7831	1.84041
222	C_0111	Inosine	6021	HMDB0000195	269.087	17.6119	-0.955785	-0.924784	-0.833766	-0.843175	-0.583148	-0.833622	0.131589	0.685987	-0.132155	1.33588	1.21174	1.74124
223	C_0077	Arg	6322	HMDB0000517,HMDB0003416	175.119	6.51507	-0.742156	-0.92228	-0.883307	-0.887593	-0.889383	-0.966695	0.343396	0.520616	0.298974	1.07575	1.5972	1.45548
224	A_0112	NADH	439153	HMDB0001487	664.118	7.94688	-0.683155	-0.691784	-0.51403	-1.18576	-1.18576	-1.18576	0.280303	1.08619	0.809435	1.31237	1.07847	0.87947
225	C_0103	Uridine	6029	HMDB0000296	245.078	19.8978	-0.870001	-0.870001	-0.195281	-0.870001	-0.870001	-0.870001	0.585167	1.1889	0.858457	1.22445	-0.870001	1.55831
226	C_0079	Serotonin	5202	HMDB0000259	177.102	8.0099	-0.537417	-0.537417	-0.537417	-0.537417	-0.537417	-0.537417	-0.537417	-0.537417	1.00399	1.7621	-0.537417	2.07066
227	C_0017	Diethanolamine	8113	HMDB0004437	106.086	6.99867	0.180051	-0.527194	-1.0389	-0.42684	0.172026	0.589316	0.265045	0.446577	-0.245582	2.58648	-0.879241	-1.12174
228	C_0010	Cyclohexylamine	7965		100.112	7.0455	-1.36192	0.261423	0.104141	-0.411582	0.487843	0.406393	-1.36192	0.408645	0.244181	2.07234	0.512386	-1.36192
ID consists of analysis mode and number. 'C' and 'A' showed cation and anion modes, respectively.
† Putative metabolites which were assigned on the basis of m/z and MT in HMT standard compound library.
§ Standardized value of relative area in detected peaks. The Values of N.D. were regarded as eps (2-52).
The order of samples and metabolites in this table corresponded to those of HeatMap.

## Sheet: Appendix Information on Pathway
Pathway Index
Candidates†	Pathway Label‡	Pathway Index§
1,3-Diaminopropane	DAP	Urea cycle relating metaboloism
1-Methyl-4-imidazoleacetic acid	MIA	Urea cycle relating metaboloism
1-Methylhistamine	1-Methylhistamine	Urea cycle relating metaboloism
1-Methylnicotinamide	1-Methylnicotinamide	Metabolism of coenzymes
1-Pyrroline 5-carboxylic acid	P5C	Urea cycle relating metaboloism
2,3-Diphosphoglyceric acid	Diphosphoglycerate	Central carbon metabolism
2,5-Dihydroxybenzoic acid	Gensigen	Pathway overview
2-Aminoadipic acid	2-Aminoadipic acid	Lipid and amino acid metabolism
2'-Deoxyadenosine	dAdenosine	Nucleotide metabolism
2'-Deoxycytidine	dCyt	Nucleotide metabolism
2'-Deoxyguanosine	dGuanosine	Nucleotide metabolism
2'-Deoxyuridine	dUri	Nucleotide metabolism
2-Hydroxybutyric acid	2-HBA	Lipid and amino acid metabolism
2-Oxoadipic acid	2-Oxoadipic acid	Lipid and amino acid metabolism
2-Oxobutyric acid	2-Oxobutyric acid	Lipid and amino acid metabolism
2-Oxoglutaric acid	2-OG	Central carbon metabolism / Urea cycle relating metaboloism
2-Oxoisovaleric acid	2-KIV	BCAA & aromatic amino acids
2-Phenylethylamine	Phenylethylamine	BCAA & aromatic amino acids
2-Phosphoglyceric acid	2-PG	Central carbon metabolism
3,3',5-Triiodothyronine	T3	BCAA & aromatic amino acids
3,4-Dihydroxyphenylglycol	DHPG	Pathway overview
3,5-Diiodotyrosine	3,5-DI-Tyr	BCAA & aromatic amino acids
3-Aminoisobutyric acid	3-Aminoisobutyric acid	BCAA & aromatic amino acids / Nucleotide metabolism
3'-Dephospho CoA	Dephospho-CoA	Metabolism of coenzymes
3-Hydroxyanthranilic acid	3-OHAA	BCAA & aromatic amino acids
3-Hydroxybutyric acid	3-HBA	Central carbon metabolism / Lipid and amino acid metabolism
3-Hydroxykynurenine	3-OHKY	BCAA & aromatic amino acids
3-Hydroxypropionic acid	b-Lactate	BCAA & aromatic amino acids
3-Iodotyrosine	MIT	BCAA & aromatic amino acids
3-Methoxy-4-hydroxyphenylethyleneglycol	MHPG	BCAA & aromatic amino acids
3-Methoxyanthranilic acid	3-Methoxyanthranilic acid	BCAA & aromatic amino acids
3-Methoxytyramine	3-Methoxytyramine	BCAA & aromatic amino acids
3-Methyl-2-oxovaleric acid	2K3MVA	BCAA & aromatic amino acids
3-Methylcrotonyl CoA_divalent	3-Methylcrotonyl-CoA	BCAA & aromatic amino acids
3-Methylhistidine	3-Methylhistidine	Urea cycle relating metaboloism
3-Phosphoglyceric acid	3-PG	Central carbon metabolism / Lipid and amino acid metabolism
3-Ureidopropionic acid	3-Ureidopropionic acid	Nucleotide metabolism
4-Acetamidobutanoic acid	4-Acetamidobutanoic acid	Pathway overview
4-Guanidinobutyric acid	4-GBA	Urea cycle relating metaboloism
4-Hydroxyphenylacetaldehyde	4-Hydroxyphenylacetaldehyde	Pathway overview
4-Methyl-2-oxovaleric acid	2-Oxoleucine	BCAA & aromatic amino acids
4-Methylthio-2-oxobutyric acid	KMTB	Lipid and amino acid metabolism
4-Pyridoxic acid	4-Pyridoxic acid	Metabolism of coenzymes
5,6-Dimethylbenzimidazole	Dimethylbenzimidazole	Metabolism of coenzymes
5-Amino-4-oxovaleric acid	5-ALA	Lipid and amino acid metabolism
5-Aminoimidazole-4-carboxamide ribotide	AICAR	Nucleotide metabolism
5'-Deoxy-5'-methylthioadenosine	MTA	Urea cycle relating metaboloism
5-Hydroxyindoleacetic acid	5-Hydroxy-IAA	BCAA & aromatic amino acids
5-Hydroxylysine	5-Hydroxylysine	Lipid and amino acid metabolism
5-Hydroxytryptophan	Pretonine	BCAA & aromatic amino acids
5-Methoxyindoleacetic acid	5-MIAA	BCAA & aromatic amino acids
5-Methoxytryptamine	5MOT	BCAA & aromatic amino acids
5-Methyltetrahydrofolic acid	5-MTHF	Metabolism of coenzymes
5-Oxoproline	Oxoproline	Urea cycle relating metaboloism
6-Phosphogluconic acid	6-PG	Central carbon metabolism
7,8-Dihydrofolic acid	Dihydrofolic acid	Metabolism of coenzymes
Acetanilide	Acetanilide	BCAA & aromatic amino acids
Acetoacetic acid	Acetoacetic acid	Central carbon metabolism / Lipid and amino acid metabolism
Acetoacetyl CoA_divalent	AAcCoA	Lipid and amino acid metabolism
Acetyl CoA_divalent	AcCoA	Central carbon metabolism / Lipid and amino acid metabolism / Metabolism of coenzymes
Acetylcholine	Acetylcholine	Lipid and amino acid metabolism
Adenine	Adenine	Nucleotide metabolism
Adenosine	Adenosine	Nucleotide metabolism
Adenylosuccinic acid	Succinyl AMP	Nucleotide metabolism
ADP	ADP	Central carbon metabolism / Nucleotide metabolism
ADP-ribose	ADP-Rib	Central carbon metabolism / Metabolism of coenzymes
Adrenaline	Adrenaline	BCAA & aromatic amino acids
Agmatine	Agmatine	Urea cycle relating metaboloism
Ala	Ala	Central carbon metabolism / Urea cycle relating metaboloism / BCAA & aromatic amino acids
Allantoic acid	Allantoic acid	Pathway overview
AMP	AMP	Nucleotide metabolism
Anserine_divalent	Anserine	Urea cycle relating metaboloism
Anthranilic acid	Anthranilic acid	BCAA & aromatic amino acids
Arg	Arg	Central carbon metabolism / Urea cycle relating metaboloism
Argininosuccinic acid	ArgSuccinate	Urea cycle relating metaboloism
Ascorbate 2-glucoside	Ascorbate 2-glucoside	Metabolism of coenzymes
Ascorbate 2-phosphate	Ascorbate 2-phosphate	Metabolism of coenzymes
Ascorbate 2-sulfate	Ascorbate 2-sulfate	Metabolism of coenzymes
Ascorbic acid	Ascorbic acid	Metabolism of coenzymes
Asn	Asn	Urea cycle relating metaboloism
Asp	Asp	Central carbon metabolism / Urea cycle relating metaboloism / Nucleotide metabolism
ATP	ATP	Central carbon metabolism / Nucleotide metabolism
Betaine	Betaine	Lipid and amino acid metabolism
Betaine aldehyde_+H2O	BTL	Lipid and amino acid metabolism
Biotin	Biotin	Metabolism of coenzymes
cAMP	cAMP	Nucleotide metabolism
Carbamoylphosphate	Carbamoyl-P	Urea cycle relating metaboloism
Carnitine	Carnitine	Lipid and amino acid metabolism
Carnosine	Carnosine	Urea cycle relating metaboloism
CDP	CDP	Nucleotide metabolism
CDP-choline	CDP-choline	Lipid and amino acid metabolism
cGMP	cGMP	Nucleotide metabolism
Cholic acid	Cholic acid	Lipid and amino acid metabolism
Choline	Choline	Lipid and amino acid metabolism
cis-Aconitic acid	cis-Aconitic acid	Central carbon metabolism
cis-Hydroxyproline	cis-Hydroxyproline	Urea cycle relating metaboloism
Citramalic acid	Citramalic acid	Pathway overview
Citric acid	Citric acid	Central carbon metabolism
Citrulline	Citrulline	Urea cycle relating metaboloism
CMP	CMP	Nucleotide metabolism
CMP-N-acetylneuraminate	CMP-NeuNAc	Central carbon metabolism
CoA_divalent	CoA	Central carbon metabolism / Metabolism of coenzymes
Creatine	Creatine	Urea cycle relating metaboloism
Creatinine	Creatinine	Urea cycle relating metaboloism
CTP	CTP	Nucleotide metabolism
Cys	Cys	Urea cycle relating metaboloism / Lipid and amino acid metabolism / Metabolism of coenzymes
Cys-Gly	Cys-Gly	Urea cycle relating metaboloism
Cystathionine	Cystathionine	Lipid and amino acid metabolism
Cysteamine	Cysteamine	Lipid and amino acid metabolism
Cysteic acid	Cysteic acid	Lipid and amino acid metabolism
Cysteinesulfinic acid	Cysteinesulfinic acid	Lipid and amino acid metabolism
Cystine	Cystine	Lipid and amino acid metabolism
Cytidine	Cytidine	Nucleotide metabolism
dADP	dADP	Nucleotide metabolism
dAMP	dAMP	Nucleotide metabolism
dATP	dATP	Nucleotide metabolism
dCDP	dCDP	Nucleotide metabolism
dCMP	dCMP	Nucleotide metabolism
dCTP	dCTP	Nucleotide metabolism
Deamido-NAD+	Deamido-NAD	Metabolism of coenzymes
Desthiobiotin	Desthiobiotin	Metabolism of coenzymes
dGDP	dGDP	Nucleotide metabolism
dGMP	dGMP	Nucleotide metabolism
dGTP	dGTP	Nucleotide metabolism
Dihydroorotic acid	Dihydroorotic acid	Nucleotide metabolism
Dihydrouracil	Dihydrouracil	Nucleotide metabolism
Dihydroxyacetone phosphate	DHAP	Central carbon metabolism / Lipid and amino acid metabolism
dIMP	dIMP	Nucleotide metabolism
dITP	dITP	Nucleotide metabolism
DOPA	DOPA	BCAA & aromatic amino acids
Dopamine	Dopamine	BCAA & aromatic amino acids
dTDP	dTDP	Nucleotide metabolism
dTDP-glucose	TDP-Glc	Pathway overview
dTMP	dTMP	Nucleotide metabolism
dTTP	dTTP	Nucleotide metabolism
dUDP	dUDP	Nucleotide metabolism
dUMP	dUMP	Nucleotide metabolism
dUTP	dUTP	Nucleotide metabolism
Ergothioneine	Ergothioneine	Pathway overview
Erythrose 4-phosphate	E4P	Central carbon metabolism
FAD_divalent	FAD	Metabolism of coenzymes
FMN	FMN	Metabolism of coenzymes
Folic acid	Folic acid	Metabolism of coenzymes
Formylanthranilic acid	Formylanthranilate	Pathway overview
Fructose 1,6-diphosphate	F1,6P	Central carbon metabolism
Fructose 1-phosphate	D-F1P	Central carbon metabolism
Fructose 6-phosphate	F6P	Central carbon metabolism
Fumaric acid	Fumaric acid	Central carbon metabolism / Urea cycle relating metaboloism
GABA	GABA	Urea cycle relating metaboloism
Galactose 1-phosphate	Gal1P	Central carbon metabolism
GDP	GDP	Nucleotide metabolism
GDP-fucose	GDP-fucose	Central carbon metabolism
GDP-mannose	GDP-Man	Central carbon metabolism
Gln	Gln	Urea cycle relating metaboloism
Glu	Glu	Central carbon metabolism / Urea cycle relating metaboloism
Glucosamine	Glucosamine	Central carbon metabolism
Glucosamine 6-phosphate	Glc-6P	Central carbon metabolism
Glucosaminic acid	Glucosaminic acid	Central carbon metabolism
Glucose 1-phosphate	G1P	Central carbon metabolism
Glucose 6-phosphate	G6P	Central carbon metabolism
Glucuronic acid	Glucuronic acid	Central carbon metabolism
Glutaryl CoA_divalent	Glutaryl-CoA	Lipid and amino acid metabolism
Glutathione (GSH)	GSH	Urea cycle relating metaboloism
Glutathione (GSSG)_divalent	GSSG	Urea cycle relating metaboloism
Gly	Gly	Urea cycle relating metaboloism / Lipid and amino acid metabolism
Glyceraldehyde 3-phosphate	GAP	Central carbon metabolism / Lipid and amino acid metabolism
Glyceric acid	Glyceric acid	Central carbon metabolism / Lipid and amino acid metabolism
Glycerol 3-phosphate	G3P	Central carbon metabolism / Lipid and amino acid metabolism
Glycerophosphocholine	GPCho	Lipid and amino acid metabolism
Glycocholic acid	Glycocholic acid	Lipid and amino acid metabolism
Glycolic acid	Glycolic acid	Lipid and amino acid metabolism
Glyoxylic acid	Glyoxylic acid	Lipid and amino acid metabolism
GMP	GMP	Nucleotide metabolism
GTP	GTP	Nucleotide metabolism
Guanidoacetic acid	Guanidoacetic acid	Urea cycle relating metaboloism
Guanine	Guanine	Nucleotide metabolism
Guanosine	Guanosine	Nucleotide metabolism
His	His	Urea cycle relating metaboloism
Histamine	Histamine	Urea cycle relating metaboloism
HMG CoA_divalent	HMG-CoA	Lipid and amino acid metabolism
Homocysteine	Homocysteine	Lipid and amino acid metabolism
Homovanillic acid	HVA	BCAA & aromatic amino acids
Hydroxyproline	Hydroxyproline	Urea cycle relating metaboloism
Hypotaurine	Hypotaurine	Lipid and amino acid metabolism
Hypoxanthine	Hypoxanthine	Nucleotide metabolism
IDP	IDP	Nucleotide metabolism
Ile	Ile	BCAA & aromatic amino acids
Imidazole-4-acetic acid	Imidazole-4-acetic acid	Urea cycle relating metaboloism
IMP	IMP	Nucleotide metabolism
Indole-3-acetaldehyde	Indoleacetaldehyde	BCAA & aromatic amino acids
Indole-3-acetic acid	Indole-3-acetic acid	BCAA & aromatic amino acids
Inosine	Inosine	Nucleotide metabolism
Isobutyryl CoA_divalent	Isobutyryl-CoA	Lipid and amino acid metabolism / BCAA & aromatic amino acids
Isocitric acid	Isocitric acid	Central carbon metabolism
ITP	ITP	Nucleotide metabolism
Kynurenic acid	Kynurenic acid	BCAA & aromatic amino acids
Kynurenine	Kynurenine	BCAA & aromatic amino acids
Lactic acid	Lactic acid	Central carbon metabolism / Urea cycle relating metaboloism
Leu	Leu	BCAA & aromatic amino acids
Lys	Lys	Lipid and amino acid metabolism
Malic acid	Malic acid	Central carbon metabolism / Urea cycle relating metaboloism
Malonyl CoA_divalent	Malonyl-CoA	Central carbon metabolism / Lipid and amino acid metabolism
Mannose 1-phosphate	Man1P	Central carbon metabolism
Mannose 6-phosphate	Man6P	Central carbon metabolism
Melatonin	Melatonin	BCAA & aromatic amino acids
Met	Met	Lipid and amino acid metabolism
Methylmalonic acid	Methylmalonic acid	Lipid and amino acid metabolism / BCAA & aromatic amino acids
N,N-Dimethylglycine	DMG	Lipid and amino acid metabolism
N6,N6,N6-Trimethyllysine	Trimethyllysine	Lipid and amino acid metabolism
N-Acetylaspartic acid	N-Acetylaspartic acid	Urea cycle relating metaboloism
N-Acetylglucosamine	GlcNAc	Central carbon metabolism
N-Acetylglucosamine 1-phosphate	GlcNAc-P	Central carbon metabolism
N-Acetylglucosamine 6-phosphate	NAcGlcNP	Central carbon metabolism
N-Acetylglutamic acid	N-AcGlu	Urea cycle relating metaboloism
N-Acetylmannosamine	ManNAc	Central carbon metabolism
N-Acetylneuraminic acid	NeuNAc	Central carbon metabolism
N-Acetylornithine	N-AcOrn	Urea cycle relating metaboloism
N-Acetylputrescine	N-Acetylputrescine	Urea cycle relating metaboloism
NAD+	NAD+	Central carbon metabolism / Metabolism of coenzymes
NADH	NADH	Central carbon metabolism / Metabolism of coenzymes
NADP+	NADP+	Central carbon metabolism / Metabolism of coenzymes
NADPH_divalent	NADPH	Central carbon metabolism / Metabolism of coenzymes
N-Carbamoylaspartic acid	Carbamoyl-Asp	Urea cycle relating metaboloism / Nucleotide metabolism
N-Formylaspartic acid	N-Formyl aspartic acid	Urea cycle relating metaboloism
Nicotinamide	Nicotinamide	Metabolism of coenzymes
Nicotinic acid	Nicotinic acid	Metabolism of coenzymes
N-Methylserotonin	N-Methylserotonin	Pathway overview
N-Methyltryptamine	N-Methyltryptamine	BCAA & aromatic amino acids
N-Methyltyramine	N-Methyltyramine	BCAA & aromatic amino acids
NMN	NicRN	Metabolism of coenzymes
Noradrenaline	Noradrenaline	BCAA & aromatic amino acids
Normetanephrine	Normetanephrine	Pathway overview
O-Acetylcarnitine	ALCAR	Lipid and amino acid metabolism
o-Aminophenol	2-Aminophenol	BCAA & aromatic amino acids
o-Hydroxyphenylacetic acid	2-HPAA	BCAA & aromatic amino acids
O-Phosphoserine	3PSer	Lipid and amino acid metabolism
Ornithine	Ornithine	Urea cycle relating metaboloism
Orotic acid	Orotic acid	Nucleotide metabolism
Orotidine 5'-monophosphate	Orotidine5'P	Nucleotide metabolism
P1, P4-Di(adenosine-5') tetraphosphate_divalent	AppppA	Nucleotide metabolism
Pantothenic acid	Pantothenic acid	Metabolism of coenzymes
Phe	Phe	BCAA & aromatic amino acids
Phenaceturic acid	Phenaceturic acid	BCAA & aromatic amino acids
Phenylpyruvic acid	Phenylpyruvate	BCAA & aromatic amino acids
Phosphocreatine	Phosphocreatine	Urea cycle relating metaboloism
Phosphoenolpyruvic acid	PEP	Central carbon metabolism
Phosphorylcholine	Phosphorylcholine	Lipid and amino acid metabolism
p-Hydroxyphenylacetic acid	4-HPAA	BCAA & aromatic amino acids
p-Hydroxyphenylpyruvic acid	HPP	BCAA & aromatic amino acids
Phytic acid_divalent	Phytic acid	Pathway overview
Pipecolic acid	Pipecolic acid	Lipid and amino acid metabolism
Porphobilinogen	Porphobilinogen	Lipid and amino acid metabolism
Pro	Pro	Urea cycle relating metaboloism
Propionic acid	Propionic acid	Lipid and amino acid metabolism / BCAA & aromatic amino acids
Propionyl CoA_divalent	Propanoyl-CoA	Lipid and amino acid metabolism / BCAA & aromatic amino acids / Nucleotide metabolism
PRPP	PRPP	Central carbon metabolism / Nucleotide metabolism
Putrescine	Putrescine	Urea cycle relating metaboloism
Pyridoxal	Pyridoxal	Metabolism of coenzymes
Pyridoxal 5-phosphate	PLP	Metabolism of coenzymes
Pyridoxamine	Pyridoxamine	Metabolism of coenzymes
Pyridoxamine 5'-phosphate	Pyridoxamine-P	Metabolism of coenzymes
Pyridoxine	Pyridoxine	Metabolism of coenzymes
Pyruvic acid	Pyruvic acid	Central carbon metabolism / Urea cycle relating metaboloism / Lipid and amino acid metabolism
Quinolinic acid	Quinolinic acid	BCAA & aromatic amino acids / Metabolism of coenzymes
Riboflavin	Riboflavin	Metabolism of coenzymes
Ribose 1-phosphate	R1P	Pathway overview
Ribose 5-phosphate	R5P	Central carbon metabolism / Metabolism of coenzymes
Ribulose 5-phosphate	Ru5P	Central carbon metabolism
Saccharopine	Saccharopine	Lipid and amino acid metabolism
S-Adenosylhomocysteine	SAHC	Lipid and amino acid metabolism
S-Adenosylmethionine	SAM	Lipid and amino acid metabolism
Sarcosine	Sarcosine	Lipid and amino acid metabolism
Sedoheptulose 7-phosphate	S7P	Central carbon metabolism
Ser	Ser	Lipid and amino acid metabolism
Serotonin	Serotonin	BCAA & aromatic amino acids
S-Lactoylglutathione	S-Lactoylglutathione	Urea cycle relating metaboloism
Spermidine	Spermidine	Urea cycle relating metaboloism
Spermine	Spermine	Urea cycle relating metaboloism
Succinic acid	Succinic acid	Central carbon metabolism / Urea cycle relating metaboloism
Succinic semialdehyde	Succinic semialdehyde	Urea cycle relating metaboloism
Succinyl CoA_divalent	SucCoA	Central carbon metabolism
Taurine	Taurine	Lipid and amino acid metabolism
Taurocholic acid	Taurocholic acid	Lipid and amino acid metabolism
Taurocyamine	Taurocyamine	Lipid and amino acid metabolism
Thiamine	Thiamine	Metabolism of coenzymes
Thiamine diphosphate	ThPP	Metabolism of coenzymes
Thiamine phosphate	TMP	Metabolism of coenzymes
Thr	Thr	Lipid and amino acid metabolism
Thymidine	Thymidine	Nucleotide metabolism
Thymine	Thymine	Nucleotide metabolism
Trp	Trp	BCAA & aromatic amino acids
Tryptamine	Tryptamine	BCAA & aromatic amino acids
Tyr	Tyr	BCAA & aromatic amino acids
Tyramine	Tyramine	BCAA & aromatic amino acids
UDP	UDP	Nucleotide metabolism
UDP-glucose	UDP-Glc	Central carbon metabolism
UDP-glucuronic acid	UDP-GlcA	Central carbon metabolism
UDP-N-acetylglucosamine	UDP-GlcNAc	Central carbon metabolism
UMP	UMP	Nucleotide metabolism
Uracil	Uracil	Nucleotide metabolism
Urea	Urea	Urea cycle relating metaboloism
Uric acid	Uric acid	Nucleotide metabolism
Uridine	Uridine	Nucleotide metabolism
Urocanic acid	Urocanic acid	Urea cycle relating metaboloism
UTP	UTP	Nucleotide metabolism
Val	Val	BCAA & aromatic amino acids
Vanillylmandelic acid	VMA	BCAA & aromatic amino acids
Xanthine	Xanthine	Nucleotide metabolism
Xanthosine	Xanthosine	Nucleotide metabolism
Xanthurenic acid	Xanthurenic acid	BCAA & aromatic amino acids
XMP	XMP	Nucleotide metabolism
XTP	XTP	Nucleotide metabolism
Xylulose 5-phosphate	X5P	Central carbon metabolism
β-Ala	b-Ala	Urea cycle relating metaboloism / Nucleotide metabolism / Metabolism of coenzymes
γ-Butyrobetaine	Actinine	Lipid and amino acid metabolism
γ-Glu-Cys	g-Glu-Cys	Urea cycle relating metaboloism
† Metabolites which have been already known about pathway information were listed up. They included metaboites which were not detected in this study.
‡ Abbreviated names in Pathway Map.
§ Pathway information in the metabolites.

## Sheet: Pathway Clustering
Pathway Clustering
Pathway Cluster	ID	Compound name	Comparative Analysis
			Treated-1 vs Control-1			Treated-2 vs Control-2			Control-2 vs Control-1			Treated-2 vs Treated-1
			Ratio ¶	p-value ||		Ratio ¶	p-value ||		Ratio ¶	p-value ||		Ratio ¶	p-value ||
ABC transporters	C_0007	Ala	1.18359	0.078376		1.19125	0.02523	*	0.617993	0.0017877	**	0.621989	0.010403	*
ABC transporters	C_0077	Arg	0.731204	0.36354		1.66795	0.013028	*	6.09078	0.00018658	***	13.8937	0.003762	**
ABC transporters	C_0047	Asp	0.249133	0.0024825	**	1.05791	0.29576		0.752242	0.019267	*	3.19431	0.00067656	***
ABC transporters	C_0026	Betaine	1.55812	0.022171	*	1.57958	0.0068268	**	0.867973	0.084224		0.879929	0.21713
ABC transporters	C_0069	Carnitine	0.934805	0.59996		0.536975	7.2774e-05	***	1.93525	0.0054502	**	1.11165	0.16698
ABC transporters	C_0015	Choline	1.46089	0.022513	*	1.8165	0.040939	*	0.616326	0.031152	*	0.766354	0.084274
ABC transporters	A_0046	Galacturonic acid	<1	N.A.		0.400384	N.A.		0.829932	N.A.		1<	N.A.
ABC transporters	C_0058	Gln	1.96092	0.0020027	**	1.64695	0.021011	*	1.30638	0.0026282	**	1.09721	0.28901
ABC transporters	C_0060	Glu	1.61573	0.0028193	**	0.951015	0.36923		1.89863	3.1419e-05	***	1.11753	0.13732
ABC transporters	C_0119	Glutathione (GSH)	1.2379	0.012143	*	0.854117	0.052476		1.0664	0.15071		0.735789	0.0056567	**
ABC transporters	C_0004	Gly	0.835545	0.075152		1.2156	0.035666	*	0.67054	0.010141	*	0.97554	0.74025
ABC transporters	A_0036	Glycerol 3-phosphate	1.98501	0.012133	*	3.62999	0.0052998	**	0.527312	0.018012	*	0.964293	0.7428
ABC transporters	C_0065	His	1.10696	0.15753		1.55457	0.021597	*	0.701434	0.008838	**	0.985063	0.84547
ABC transporters	C_0041	Ile	0.973999	0.48048		1.45788	0.030021	*	0.767545	0.0033749	**	1.14886	0.14187
ABC transporters	C_0042	Leu	1.0051	0.93255		1.50246	0.032613	*	0.756932	0.0029073	**	1.13149	0.23607
ABC transporters	C_0059	Lys	0.876392	0.10377		1.78092	0.013908	*	0.455139	0.00035394	***	0.924891	0.36586
ABC transporters	C_0062	Met	1.0687	0.68612		1.68337	0.00038049	***	0.73967	0.21221		1.16509	0.0092999	**
ABC transporters	C_0045	Ornithine	0.75118	0.0062515	**	2.77326	0.0068936	**	0.190045	0.00057899	***	0.701623	0.0094015	**
ABC transporters	C_0072	Phe	0.957211	0.45377		1.36577	0.022166	*	0.693086	0.0031385	**	0.988908	0.87705
ABC transporters	C_0022	Pro	0.717266	0.0058931	**	1.04041	0.41196		0.461471	0.0040603	**	0.669374	0.0070596	**
ABC transporters	C_0005	Putrescine	0.82437	0.45013		0.336334	0.00025164	***	1.10924	0.62297		0.452557	0.0021781	**
ABC transporters	C_0016	Ser	0.954089	0.45193		1.21566	0.12097		0.686465	0.01325	*	0.874665	0.16943
ABC transporters	C_0057	Spermidine	0.582071	0.011586	*	0.717657	0.025582	*	0.501314	0.00072364	***	0.618088	0.065901
ABC transporters	C_0033	Taurine	1.0307	0.50584		0.713352	0.01245	*	0.91659	0.12889		0.634377	0.0045645	**
ABC transporters	C_0108	Thiamine	1.37979	0.036746	*	1.13824	0.20383		0.451976	0.00038497	***	0.372852	0.0043401	**
ABC transporters	C_0027	Thr	1.16958	0.08143		1.30538	0.02514	*	0.866601	0.08683		0.967222	0.65213
ABC transporters	C_0001	Urea	0.753408	0.030843	*	0.796387	0.026885	*	0.825031	0.0034886	**	0.872095	0.20307
ABC transporters	C_0025	Val	0.934503	0.25743		1.40951	0.035661	*	0.716259	0.0065936	**	1.08033	0.3646
ABC transporters	-	2-Aminoethylphosphonic acid	-	-		-	-		-	-		-	-
ABC transporters	-	5-Amino-4-oxovaleric acid	-	-		-	-		-	-		-	-
ABC transporters	-	Cystine	-	-		-	-		-	-		-	-
ABC transporters	-	N-Acetylglucosamine	-	-		-	-		-	-		-	-
ABC transporters	-	Octopine	-	-		-	-		-	-		-	-
Pathway Cluster	ID	Compound name	Comparative Analysis
			Treated-1 vs Control-1			Treated-2 vs Control-2			Control-2 vs Control-1			Treated-2 vs Treated-1
			Ratio ¶	p-value ||		Ratio ¶	p-value ||		Ratio ¶	p-value ||		Ratio ¶	p-value ||
Acridone alkaloid biosynthesis	-	Anthranilic acid	-	-		-	-		-	-		-	-
Acridone alkaloid biosynthesis	-	N-Methylanthranilic acid	-	-		-	-		-	-		-	-
Pathway Cluster	ID	Compound name	Comparative Analysis
			Treated-1 vs Control-1			Treated-2 vs Control-2			Control-2 vs Control-1			Treated-2 vs Treated-1
			Ratio ¶	p-value ||		Ratio ¶	p-value ||		Ratio ¶	p-value ||		Ratio ¶	p-value ||
Ala and Asp metabolism	C_0007	Ala	1.18359	0.078376		1.19125	0.02523	*	0.617993	0.0017877	**	0.621989	0.010403	*
Ala and Asp metabolism	C_0116	Argininosuccinic acid	0.675454	0.02558	*	0.576183	0.095142		1.79963	0.0011697	**	1.53514	0.23659
Ala and Asp metabolism	C_0043	Asn	0.647284	0.0055201	**	1.54135	0.0063871	**	0.537197	0.0023832	**	1.2792	0.026435	*
Ala and Asp metabolism	C_0047	Asp	0.249133	0.0024825	**	1.05791	0.29576		0.752242	0.019267	*	3.19431	0.00067656	***
Ala and Asp metabolism	A_0011	Fumaric acid	0.34902	0.016424	*	0.39226	0.0053951	**	0.645044	0.039673	*	0.724958	0.015418	*
Ala and Asp metabolism	A_0039	N-Acetylaspartic acid	0.301259	0.0012768	**	0.455686	9.8647e-05	***	0.656746	0.0099332	**	0.993398	0.93082
Ala and Asp metabolism	-	Adenylosuccinic acid	-	-		-	-		-	-		-	-
Ala and Asp metabolism	-	N-Carbamoylaspartic acid	-	-		-	-		-	-		-	-
Pathway Cluster	ID	Compound name	Comparative Analysis
			Treated-1 vs Control-1			Treated-2 vs Control-2			Control-2 vs Control-1			Treated-2 vs Treated-1
			Ratio ¶	p-value ||		Ratio ¶	p-value ||		Ratio ¶	p-value ||		Ratio ¶	p-value ||
Aldosterone-regulated sodium reabsorption	A_0074	cAMP	<1	N.A.		<1	N.A.		0.76446	0.35076		N.A.	N.A.
Pathway Cluster	ID	Compound name	Comparative Analysis
			Treated-1 vs Control-1			Treated-2 vs Control-2			Control-2 vs Control-1			Treated-2 vs Treated-1
			Ratio ¶	p-value ||		Ratio ¶	p-value ||		Ratio ¶	p-value ||		Ratio ¶	p-value ||
Amino sugar and nucleotide sugar metabolism	A_0110	CMP-N-acetylneuraminate	1.91456	0.0065795	**	1.0783	0.47553		1.41816	0.00075703	***	0.798723	0.075175
Amino sugar and nucleotide sugar metabolism	A_0058	Fructose 6-phosphate	<1	N.A.		2.78997	0.02279	*	1.61655	0.077636		1<	N.A.
Amino sugar and nucleotide sugar metabolism	A_0107	GDP-fucose	1.02038	0.65651		0.75336	0.031841	*	1.15729	0.13051		0.854445	0.092874
Amino sugar and nucleotide sugar metabolism	A_0107	ADP-glucose	1.02038	0.65651		0.75336	0.031841	*	1.15729	0.13051		0.854445	0.092874
Amino sugar and nucleotide sugar metabolism	A_0108	GDP-mannose	0.629345	0.0055845	**	1.16914	0.17719		0.229933	0.00068182	***	0.427149	0.0016673	**
Amino sugar and nucleotide sugar metabolism	A_0108	GDP-galactose	0.629345	0.0055845	**	1.16914	0.17719		0.229933	0.00068182	***	0.427149	0.0016673	**
Amino sugar and nucleotide sugar metabolism	A_0059	Glucose 1-phosphate	2.97224	0.00037755	***	8.18799	0.013391	*	0.872008	0.28044		2.40222	0.026851	*
Amino sugar and nucleotide sugar metabolism	A_0060	Glucose 6-phosphate	0.778786	0.49079		1.55558	0.013209	*	0.632292	0.28575		1.26296	0.2079
Amino sugar and nucleotide sugar metabolism	A_0046	Glucuronic acid	<1	N.A.		0.400384	N.A.		0.829932	N.A.		1<	N.A.
Amino sugar and nucleotide sugar metabolism	A_0046	Galacturonic acid	<1	N.A.		0.400384	N.A.		0.829932	N.A.		1<	N.A.
Amino sugar and nucleotide sugar metabolism	A_0067	N-Acetylglucosamine 6-phosphate	7.95589	0.0058651	**	14.7851	0.012246	*	0.829266	0.063865		1.54109	0.061936
Amino sugar and nucleotide sugar metabolism	A_0069	N-Acetylneuraminic acid	6.16426	0.0026023	**	1.58651	0.0054262	**	1.81499	0.0002436	***	0.467128	0.0035822	**
Amino sugar and nucleotide sugar metabolism	A_0109	UDP-N-acetylglucosamine	2.50826	0.0025206	**	3.47296	0.0051499	**	0.626289	0.0059951	**	0.867166	0.099238
Amino sugar and nucleotide sugar metabolism	A_0105	UDP-glucose	0.289578	4.5203e-05	***	0.199286	0.00091972	***	1.11992	0.12545		0.770719	0.065727
Amino sugar and nucleotide sugar metabolism	A_0105	UDP-galactose	0.289578	4.5203e-05	***	0.199286	0.00091972	***	1.11992	0.12545		0.770719	0.065727
Amino sugar and nucleotide sugar metabolism	A_0106	UDP-glucuronic acid	1.90776	0.017556	*	1.15692	0.17655		0.918071	0.081293		0.556746	0.010792	*
Amino sugar and nucleotide sugar metabolism	-	Galactose 1-phosphate	-	-		-	-		-	-		-	-
Amino sugar and nucleotide sugar metabolism	-	Galacturonate 1-phosphate	-	-		-	-		-	-		-	-
Amino sugar and nucleotide sugar metabolism	-	Glucosamine	-	-		-	-		-	-		-	-
Amino sugar and nucleotide sugar metabolism	-	Glucosamine 6-phosphate	-	-		-	-		-	-		-	-
Amino sugar and nucleotide sugar metabolism	-	Mannose 1-phosphate	-	-		-	-		-	-		-	-
Amino sugar and nucleotide sugar metabolism	-	Mannose 6-phosphate	-	-		-	-		-	-		-	-
Amino sugar and nucleotide sugar metabolism	-	N-Acetylglucosamine	-	-		-	-		-	-		-	-
Amino sugar and nucleotide sugar metabolism	-	N-Acetylmuramic acid	-	-		-	-		-	-		-	-
Pathway Cluster	ID	Compound name	Comparative Analysis
			Treated-1 vs Control-1			Treated-2 vs Control-2			Control-2 vs Control-1			Treated-2 vs Treated-1
			Ratio ¶	p-value ||		Ratio ¶	p-value ||		Ratio ¶	p-value ||		Ratio ¶	p-value ||
Aminobenzoate degradation	A_0030	Terephthalic acid	1.06128	0.59159		1.1957	0.052367		1.15878	0.12		1.30555	0.038979	*
Aminobenzoate degradation	-	3-Hydroxyanthranilic acid	-	-		-	-		-	-		-	-
Aminobenzoate degradation	-	4-Hydroxyphenylglyoxylic acid	-	-		-	-		-	-		-	-
Aminobenzoate degradation	-	Aniline	-	-		-	-		-	-		-	-
Aminobenzoate degradation	-	Anthranilic acid	-	-		-	-		-	-		-	-
Aminobenzoate degradation	-	Benzamide	-	-		-	-		-	-		-	-
Aminobenzoate degradation	-	Benzoic acid	-	-		-	-		-	-		-	-
Aminobenzoate degradation	-	Benzoylformic acid	-	-		-	-		-	-		-	-
Aminobenzoate degradation	-	Mandelic acid	-	-		-	-		-	-		-	-
Aminobenzoate degradation	-	Phenyl phosphate	-	-		-	-		-	-		-	-
Aminobenzoate degradation	-	Sulfanilic acid	-	-		-	-		-	-		-	-
Aminobenzoate degradation	-	Syringic acid	-	-		-	-		-	-		-	-
Aminobenzoate degradation	-	Vanillic acid	-	-		-	-		-	-		-	-
Aminobenzoate degradation	-	o-Aminophenol	-	-		-	-		-	-		-	-
Aminobenzoate degradation	-	p-Aminobenzoic acid	-	-		-	-		-	-		-	-
Aminobenzoate degradation	-	p-Aminophenol	-	-		-	-		-	-		-	-
Aminobenzoate degradation	-	p-Hydroxybenzoic acid	-	-		-	-		-	-		-	-
Aminobenzoate degradation	-	p-Hydroxymandelic acid	-	-		-	-		-	-		-	-
Aminobenzoate degradation	-	p-Nitrophenyl phosphate	-	-		-	-		-	-		-	-
Pathway Cluster	ID	Compound name	Comparative Analysis
			Treated-1 vs Control-1			Treated-2 vs Control-2			Control-2 vs Control-1			Treated-2 vs Treated-1
			Ratio ¶	p-value ||		Ratio ¶	p-value ||		Ratio ¶	p-value ||		Ratio ¶	p-value ||
Amyotrophic lateral sclerosis (ALS)	C_0077	Arg	0.731204	0.36354		1.66795	0.013028	*	6.09078	0.00018658	***	13.8937	0.003762	**
Amyotrophic lateral sclerosis (ALS)	C_0060	Glu	1.61573	0.0028193	**	0.951015	0.36923		1.89863	3.1419e-05	***	1.11753	0.13732
Pathway Cluster	ID	Compound name	Comparative Analysis
			Treated-1 vs Control-1			Treated-2 vs Control-2			Control-2 vs Control-1			Treated-2 vs Treated-1
			Ratio ¶	p-value ||		Ratio ¶	p-value ||		Ratio ¶	p-value ||		Ratio ¶	p-value ||
Arachidonic acid metabolism	-	Prostaglandin E2	-	-		-	-		-	-		-	-
Arachidonic acid metabolism	-	Prostaglandin F2α	-	-		-	-		-	-		-	-
Pathway Cluster	ID	Compound name	Comparative Analysis
			Treated-1 vs Control-1			Treated-2 vs Control-2			Control-2 vs Control-1			Treated-2 vs Treated-1
			Ratio ¶	p-value ||		Ratio ¶	p-value ||		Ratio ¶	p-value ||		Ratio ¶	p-value ||
Arg and Pro metabolism	C_0024	5-Aminovaleric acid	<1	N.A.		<1	N.A.		1.20032	0.08914		N.A.	N.A.
Arg and Pro metabolism	C_0060	Glu	1.61573	0.0028193	**	0.951015	0.36923		1.89863	3.1419e-05	***	1.11753	0.13732
Arg and Pro metabolism	C_0022	Pro	0.717266	0.0058931	**	1.04041	0.41196		0.461471	0.0040603	**	0.669374	0.0070596	**
Arg and Pro metabolism	A_0004	Pyruvic acid	0.597137	0.0070021	**	N.A.	N.A.		<1	N.A.		<1	N.A.
Arg and Pro metabolism	-	1-Pyrroline 5-carboxylic acid	-	-		-	-		-	-		-	-
Arg and Pro metabolism	-	Glyoxylic acid	-	-		-	-		-	-		-	-
Arg and Pro metabolism	-	Pyrrole-2-carboxylic acid	-	-		-	-		-	-		-	-
Arg and Pro metabolism	-	trans-4-Hydroxyproline	-	-		-	-		-	-		-	-
Pathway Cluster	ID	Compound name	Comparative Analysis
			Treated-1 vs Control-1			Treated-2 vs Control-2			Control-2 vs Control-1			Treated-2 vs Treated-1
			Ratio ¶	p-value ||		Ratio ¶	p-value ||		Ratio ¶	p-value ||		Ratio ¶	p-value ||
Ascorbate and aldarate metabolism	A_0023	2-Oxoglutaric acid	1.50114	0.0062923	**	<1	N.A.		0.678464	0.029422	*	<1	N.A.
Ascorbate and aldarate metabolism	A_0108	GDP-mannose	0.629345	0.0055845	**	1.16914	0.17719		0.229933	0.00068182	***	0.427149	0.0016673	**
Ascorbate and aldarate metabolism	A_0108	GDP-galactose	0.629345	0.0055845	**	1.16914	0.17719		0.229933	0.00068182	***	0.427149	0.0016673	**
Ascorbate and aldarate metabolism	A_0046	Glucuronic acid	<1	N.A.		0.400384	N.A.		0.829932	N.A.		1<	N.A.
Ascorbate and aldarate metabolism	A_0046	Galacturonic acid	<1	N.A.		0.400384	N.A.		0.829932	N.A.		1<	N.A.
Ascorbate and aldarate metabolism	A_0004	Pyruvic acid	0.597137	0.0070021	**	N.A.	N.A.		<1	N.A.		<1	N.A.
Ascorbate and aldarate metabolism	A_0054	Ribulose 5-phosphate	1.51937	0.019403	*	1.27563	0.075357		0.845175	0.17244		0.709591	0.023118	*
Ascorbate and aldarate metabolism	A_0019	Threonic acid	0.894547	0.076604		0.773831	0.015861	*	0.494842	0.00068726	***	0.428065	0.00096044	***
Ascorbate and aldarate metabolism	A_0105	UDP-glucose	0.289578	4.5203e-05	***	0.199286	0.00091972	***	1.11992	0.12545		0.770719	0.065727
Ascorbate and aldarate metabolism	A_0106	UDP-glucuronic acid	1.90776	0.017556	*	1.15692	0.17655		0.918071	0.081293		0.556746	0.010792	*
Ascorbate and aldarate metabolism	-	Ascorbic acid	-	-		-	-		-	-		-	-
Ascorbate and aldarate metabolism	-	Glucaric acid	-	-		-	-		-	-		-	-
Ascorbate and aldarate metabolism	-	Mucic acid	-	-		-	-		-	-		-	-
Ascorbate and aldarate metabolism	-	Xylulose 5-phosphate	-	-		-	-		-	-		-	-
Pathway Cluster	ID	Compound name	Comparative Analysis
			Treated-1 vs Control-1			Treated-2 vs Control-2			Control-2 vs Control-1			Treated-2 vs Treated-1
			Ratio ¶	p-value ||		Ratio ¶	p-value ||		Ratio ¶	p-value ||		Ratio ¶	p-value ||
Benzoate degradation	A_0089	Acetyl CoA_divalent	1.05822	N.A.		1<	N.A.		<1	N.A.		1.2428	N.A.
Benzoate degradation	A_0004	Pyruvic acid	0.597137	0.0070021	**	N.A.	N.A.		<1	N.A.		<1	N.A.
Benzoate degradation	-	2,5-Dihydroxybenzoic acid	-	-		-	-		-	-		-	-
Benzoate degradation	-	Benzoic acid	-	-		-	-		-	-		-	-
Benzoate degradation	-	Cyclohexanecarboxylic acid	-	-		-	-		-	-		-	-
Benzoate degradation	-	Glutaryl CoA_divalent	-	-		-	-		-	-		-	-
Benzoate degradation	-	Metanilic acid	-	-		-	-		-	-		-	-
Benzoate degradation	-	Succinyl CoA_divalent	-	-		-	-		-	-		-	-
Benzoate degradation	-	cis,cis-Muconic acid	-	-		-	-		-	-		-	-
Benzoate degradation	-	m-Hydroxybenzoic acid	-	-		-	-		-	-		-	-
Benzoate degradation	-	p-Anisic acid	-	-		-	-		-	-		-	-
Benzoate degradation	-	p-Hydroxybenzoic acid	-	-		-	-		-	-		-	-
Pathway Cluster	ID	Compound name	Comparative Analysis
			Treated-1 vs Control-1			Treated-2 vs Control-2			Control-2 vs Control-1			Treated-2 vs Treated-1
			Ratio ¶	p-value ||		Ratio ¶	p-value ||		Ratio ¶	p-value ||		Ratio ¶	p-value ||
Betalain biosynthesis	C_0064	Dopamine	1.17754	0.54497		<1	N.A.		1.28897	0.18267		<1	N.A.
Betalain biosynthesis	C_0082	Tyr	0.961171	0.49079		1.39488	0.019061	*	0.682093	0.0042652	**	0.989875	0.87972
Betalain biosynthesis	-	3-Methoxytyramine	-	-		-	-		-	-		-	-
Betalain biosynthesis	-	DOPA	-	-		-	-		-	-		-	-
Pathway Cluster	ID	Compound name	Comparative Analysis
			Treated-1 vs Control-1			Treated-2 vs Control-2			Control-2 vs Control-1			Treated-2 vs Treated-1
			Ratio ¶	p-value ||		Ratio ¶	p-value ||		Ratio ¶	p-value ||		Ratio ¶	p-value ||
Bile secretion	A_0023	2-Oxoglutaric acid	1.50114	0.0062923	**	<1	N.A.		0.678464	0.029422	*	<1	N.A.
Bile secretion	A_0089	Acetyl CoA_divalent	1.05822	N.A.		1<	N.A.		<1	N.A.		1.2428	N.A.
Bile secretion	C_0069	Carnitine	0.934805	0.59996		0.536975	7.2774e-05	***	1.93525	0.0054502	**	1.11165	0.16698
Bile secretion	C_0015	Choline	1.46089	0.022513	*	1.8165	0.040939	*	0.616326	0.031152	*	0.766354	0.084274
Bile secretion	C_0064	Dopamine	1.17754	0.54497		<1	N.A.		1.28897	0.18267		<1	N.A.
Bile secretion	C_0119	Glutathione (GSH)	1.2379	0.012143	*	0.854117	0.052476		1.0664	0.15071		0.735789	0.0056567	**
Bile secretion	C_0079	Serotonin	N.A.	N.A.		1.59192	N.A.		1<	N.A.		1<	N.A.
Bile secretion	C_0057	Spermidine	0.582071	0.011586	*	0.717657	0.025582	*	0.501314	0.00072364	***	0.618088	0.065901
Bile secretion	C_0090	Spermine	0.331671	0.011769	*	0.922953	0.72333		0.451405	0.025343	*	1.25614	0.43969
Bile secretion	A_0033	Uric acid	0.193126	0.0023173	**	0.245748	0.00026671	***	0.448478	0.0099535	**	0.570678	0.063582
Bile secretion	A_0074	cAMP	<1	N.A.		<1	N.A.		0.76446	0.35076		N.A.	N.A.
Bile secretion	-	1-Methylnicotinamide	-	-		-	-		-	-		-	-
Bile secretion	-	3,3',5-Triiodothyronine	-	-		-	-		-	-		-	-
Bile secretion	-	6-Mercaptopurine	-	-		-	-		-	-		-	-
Bile secretion	-	Acetylcholine	-	-		-	-		-	-		-	-
Bile secretion	-	Acetylsalicylic acid	-	-		-	-		-	-		-	-
Bile secretion	-	Cholic acid	-	-		-	-		-	-		-	-
Bile secretion	-	Folic acid	-	-		-	-		-	-		-	-
Bile secretion	-	Glycocholic acid	-	-		-	-		-	-		-	-
Bile secretion	-	Prostaglandin E2	-	-		-	-		-	-		-	-
Bile secretion	-	Prostaglandin F2α	-	-		-	-		-	-		-	-
Bile secretion	-	Taurocholic acid	-	-		-	-		-	-		-	-
Bile secretion	-	Valproic acid	-	-		-	-		-	-		-	-
Bile secretion	-	cGMP	-	-		-	-		-	-		-	-
Bile secretion	-	o-Hydroxybenzoic acid	-	-		-	-		-	-		-	-
Pathway Cluster	ID	Compound name	Comparative Analysis
			Treated-1 vs Control-1			Treated-2 vs Control-2			Control-2 vs Control-1			Treated-2 vs Treated-1
			Ratio ¶	p-value ||		Ratio ¶	p-value ||		Ratio ¶	p-value ||		Ratio ¶	p-value ||
Biosynthesis of 12-, 14- and 16-membered macrolides	-	Isobutyryl CoA_divalent	-	-		-	-		-	-		-	-
Biosynthesis of 12-, 14- and 16-membered macrolides	-	Malonyl CoA_divalent	-	-		-	-		-	-		-	-
Biosynthesis of 12-, 14- and 16-membered macrolides	-	Methylmalonyl CoA_divalent	-	-		-	-		-	-		-	-
Biosynthesis of 12-, 14- and 16-membered macrolides	-	Oleandomycin_+CH3COOH	-	-		-	-		-	-		-	-
Biosynthesis of 12-, 14- and 16-membered macrolides	-	Propionyl CoA_divalent	-	-		-	-		-	-		-	-
Pathway Cluster	ID	Compound name	Comparative Analysis
			Treated-1 vs Control-1			Treated-2 vs Control-2			Control-2 vs Control-1			Treated-2 vs Treated-1
			Ratio ¶	p-value ||		Ratio ¶	p-value ||		Ratio ¶	p-value ||		Ratio ¶	p-value ||
Biosynthesis of siderophore group nonribosomal peptides	-	o-Hydroxybenzoic acid	-	-		-	-		-	-		-	-
Pathway Cluster	ID	Compound name	Comparative Analysis
			Treated-1 vs Control-1			Treated-2 vs Control-2			Control-2 vs Control-1			Treated-2 vs Treated-1
			Ratio ¶	p-value ||		Ratio ¶	p-value ||		Ratio ¶	p-value ||		Ratio ¶	p-value ||
Biosynthesis of type II polyketide backbone	A_0089	Acetyl CoA_divalent	1.05822	N.A.		1<	N.A.		<1	N.A.		1.2428	N.A.
Biosynthesis of type II polyketide backbone	-	Malonyl CoA_divalent	-	-		-	-		-	-		-	-
Biosynthesis of type II polyketide backbone	-	Propionyl CoA_divalent	-	-		-	-		-	-		-	-
Pathway Cluster	ID	Compound name	Comparative Analysis
			Treated-1 vs Control-1			Treated-2 vs Control-2			Control-2 vs Control-1			Treated-2 vs Treated-1
			Ratio ¶	p-value ||		Ratio ¶	p-value ||		Ratio ¶	p-value ||		Ratio ¶	p-value ||
Biosynthesis of type II polyketide products	-	Daunorubicin	-	-		-	-		-	-		-	-
Pathway Cluster	ID	Compound name	Comparative Analysis
			Treated-1 vs Control-1			Treated-2 vs Control-2			Control-2 vs Control-1			Treated-2 vs Treated-1
			Ratio ¶	p-value ||		Ratio ¶	p-value ||		Ratio ¶	p-value ||		Ratio ¶	p-value ||
Biotin metabolism	C_0059	Lys	0.876392	0.10377		1.78092	0.013908	*	0.455139	0.00035394	***	0.924891	0.36586
Biotin metabolism	-	Biotin	-	-		-	-		-	-		-	-
Biotin metabolism	-	Desthiobiotin	-	-		-	-		-	-		-	-
Biotin metabolism	-	Pimelic acid	-	-		-	-		-	-		-	-
Pathway Cluster	ID	Compound name	Comparative Analysis
			Treated-1 vs Control-1			Treated-2 vs Control-2			Control-2 vs Control-1			Treated-2 vs Treated-1
			Ratio ¶	p-value ||		Ratio ¶	p-value ||		Ratio ¶	p-value ||		Ratio ¶	p-value ||
Bisphenol degradation	-	p-Hydroxybenzoic acid	-	-		-	-		-	-		-	-
Pathway Cluster	ID	Compound name	Comparative Analysis
			Treated-1 vs Control-1			Treated-2 vs Control-2			Control-2 vs Control-1			Treated-2 vs Treated-1
			Ratio ¶	p-value ||		Ratio ¶	p-value ||		Ratio ¶	p-value ||		Ratio ¶	p-value ||
Butanoate metabolism	A_0024	2-Hydroxyglutaric acid	0.990322	0.79949		<1	N.A.		1.13397	0.032564	*	<1	N.A.
Butanoate metabolism	A_0023	2-Oxoglutaric acid	1.50114	0.0062923	**	<1	N.A.		0.678464	0.029422	*	<1	N.A.
Butanoate metabolism	A_0008	3-Hydroxybutyric acid	<1	N.A.		N.A.	N.A.		<1	N.A.		N.A.	N.A.
Butanoate metabolism	A_0089	Acetyl CoA_divalent	1.05822	N.A.		1<	N.A.		<1	N.A.		1.2428	N.A.
Butanoate metabolism	A_0005	Butyric acid	0.525996	N.A.		0.904766	N.A.		0.714508	0.014323	*	1.22902	N.A.
Butanoate metabolism	A_0011	Fumaric acid	0.34902	0.016424	*	0.39226	0.0053951	**	0.645044	0.039673	*	0.724958	0.015418	*
Butanoate metabolism	C_0012	GABA	0.963977	0.61301		1.53787	0.013741	*	0.458349	0.0018311	**	0.73122	0.018057	*
Butanoate metabolism	C_0060	Glu	1.61573	0.0028193	**	0.951015	0.36923		1.89863	3.1419e-05	***	1.11753	0.13732
Butanoate metabolism	A_0018	Malic acid	0.391292	4.8911e-06	***	0.417851	0.0011626	**	0.638537	0.00044227	***	0.681879	0.0022341	**
Butanoate metabolism	A_0004	Pyruvic acid	0.597137	0.0070021	**	N.A.	N.A.		<1	N.A.		<1	N.A.
Butanoate metabolism	A_0013	Succinic acid	0.903977	0.2718		0.586116	0.0014387	**	0.714891	0.030622	*	0.463517	0.00067133	***
Butanoate metabolism	-	Acetoacetic acid	-	-		-	-		-	-		-	-
Butanoate metabolism	-	Maleic acid	-	-		-	-		-	-		-	-
Butanoate metabolism	-	Succinic semialdehyde	-	-		-	-		-	-		-	-
Pathway Cluster	ID	Compound name	Comparative Analysis
			Treated-1 vs Control-1			Treated-2 vs Control-2			Control-2 vs Control-1			Treated-2 vs Treated-1
			Ratio ¶	p-value ||		Ratio ¶	p-value ||		Ratio ¶	p-value ||		Ratio ¶	p-value ||
Caffeine metabolism	C_0081	Theobromine	1.73835	0.0039704	**	1.64958	0.0018252	**	0.951214	0.60289		0.902642	0.075368
Caffeine metabolism	A_0065	Xanthosine	0.863418	0.4065		N.A.	N.A.		<1	N.A.		<1	N.A.
Caffeine metabolism	-	Caffeine	-	-		-	-		-	-		-	-
Caffeine metabolism	-	Glyoxylic acid	-	-		-	-		-	-		-	-
Caffeine metabolism	-	Xanthine	-	-		-	-		-	-		-	-
Pathway Cluster	ID	Compound name	Comparative Analysis
			Treated-1 vs Control-1			Treated-2 vs Control-2			Control-2 vs Control-1			Treated-2 vs Treated-1
			Ratio ¶	p-value ||		Ratio ¶	p-value ||		Ratio ¶	p-value ||		Ratio ¶	p-value ||
Calcium signaling pathway	A_0102	ATP	0.287075	0.0016904	**	0.323884	5.3754e-05	***	0.843624	0.050521		0.951794	0.61499
Calcium signaling pathway	A_0112	NADH	<1	N.A.		1.19088	0.26486		3.43655	0.023786	*	1<	N.A.
Calcium signaling pathway	A_0074	cAMP	<1	N.A.		<1	N.A.		0.76446	0.35076		N.A.	N.A.
Pathway Cluster	ID	Compound name	Comparative Analysis
			Treated-1 vs Control-1			Treated-2 vs Control-2			Control-2 vs Control-1			Treated-2 vs Treated-1
			Ratio ¶	p-value ||		Ratio ¶	p-value ||		Ratio ¶	p-value ||		Ratio ¶	p-value ||
Caprolactam degradation	C_0010	Cyclohexylamine	0.985824	0.94732		1.57213	0.43077		1.09298	0.33431		1.74302	0.36496
Caprolactam degradation	-	6-Aminohexanoic acid	-	-		-	-		-	-		-	-
Caprolactam degradation	-	6-Hydroxyhexanoic acid	-	-		-	-		-	-		-	-
Caprolactam degradation	-	Adipic acid	-	-		-	-		-	-		-	-
Pathway Cluster	ID	Compound name	Comparative Analysis
			Treated-1 vs Control-1			Treated-2 vs Control-2			Control-2 vs Control-1			Treated-2 vs Treated-1
			Ratio ¶	p-value ||		Ratio ¶	p-value ||		Ratio ¶	p-value ||		Ratio ¶	p-value ||
Carbohydrate digestion and absorption	A_0005	Butyric acid	0.525996	N.A.		0.904766	N.A.		0.714508	0.014323	*	1.22902	N.A.
Carbohydrate digestion and absorption	A_0060	Glucose 6-phosphate	0.778786	0.49079		1.55558	0.013209	*	0.632292	0.28575		1.26296	0.2079
Carbohydrate digestion and absorption	A_0002	Propionic acid	<1	N.A.		N.A.	N.A.		<1	N.A.		N.A.	N.A.
Pathway Cluster	ID	Compound name	Comparative Analysis
			Treated-1 vs Control-1			Treated-2 vs Control-2			Control-2 vs Control-1			Treated-2 vs Treated-1
			Ratio ¶	p-value ||		Ratio ¶	p-value ||		Ratio ¶	p-value ||		Ratio ¶	p-value ||
Carbon fixation in photosynthetic organisms	A_0041	3-Phosphoglyceric acid	6.72384	0.00080786	***	1.79478	0.026976	*	0.79635	0.31478		0.212568	0.0014195	**
Carbon fixation in photosynthetic organisms	C_0007	Ala	1.18359	0.078376		1.19125	0.02523	*	0.617993	0.0017877	**	0.621989	0.010403	*
Carbon fixation in photosynthetic organisms	C_0047	Asp	0.249133	0.0024825	**	1.05791	0.29576		0.752242	0.019267	*	3.19431	0.00067656	***
Carbon fixation in photosynthetic organisms	A_0035	Dihydroxyacetone phosphate	7.65976	0.0050063	**	5.94353	0.0055361	**	2.13965	0.024284	*	1.66024	0.016082	*
Carbon fixation in photosynthetic organisms	A_0076	Fructose 1,6-diphosphate	7.09484	0.0056144	**	12.8661	0.0067865	**	0.78584	0.34257		1.42508	0.041812	*
Carbon fixation in photosynthetic organisms	A_0058	Fructose 6-phosphate	<1	N.A.		2.78997	0.02279	*	1.61655	0.077636		1<	N.A.
Carbon fixation in photosynthetic organisms	A_0034	Glyceraldehyde 3-phosphate	9.13	0.0017506	**	5.77667	0.018893	*	2.53235	0.0038645	**	1.60225	0.07863
Carbon fixation in photosynthetic organisms	A_0018	Malic acid	0.391292	4.8911e-06	***	0.417851	0.0011626	**	0.638537	0.00044227	***	0.681879	0.0022341	**
Carbon fixation in photosynthetic organisms	A_0032	Phosphoenolpyruvic acid	5.03205	0.00026645	***	2.46797	0.0050322	**	0.672341	0.19068		0.32975	0.0014785	**
Carbon fixation in photosynthetic organisms	A_0004	Pyruvic acid	0.597137	0.0070021	**	N.A.	N.A.		<1	N.A.		<1	N.A.
Carbon fixation in photosynthetic organisms	A_0055	Ribose 5-phosphate	1.69008	0.0047954	**	1.29366	0.15473		0.702563	0.054048		0.537772	0.0024317	**
Carbon fixation in photosynthetic organisms	A_0054	Ribulose 5-phosphate	1.51937	0.019403	*	1.27563	0.075357		0.845175	0.17244		0.709591	0.023118	*
Carbon fixation in photosynthetic organisms	A_0066	Sedoheptulose 7-phosphate	8.89961	0.0017891	**	7.42374	0.011448	*	1.54206	0.0090775	**	1.28633	0.13251
Carbon fixation in photosynthetic organisms	-	Erythrose 4-phosphate	-	-		-	-		-	-		-	-
Carbon fixation in photosynthetic organisms	-	Ribulose 1,5-diphosphate	-	-		-	-		-	-		-	-
Carbon fixation in photosynthetic organisms	-	Xylulose 5-phosphate	-	-		-	-		-	-		-	-
Pathway Cluster	ID	Compound name	Comparative Analysis
			Treated-1 vs Control-1			Treated-2 vs Control-2			Control-2 vs Control-1			Treated-2 vs Treated-1
			Ratio ¶	p-value ||		Ratio ¶	p-value ||		Ratio ¶	p-value ||		Ratio ¶	p-value ||
Carbon fixation pathways in prokaryotes	A_0023	2-Oxoglutaric acid	1.50114	0.0062923	**	<1	N.A.		0.678464	0.029422	*	<1	N.A.
Carbon fixation pathways in prokaryotes	A_0089	Acetyl CoA_divalent	1.05822	N.A.		1<	N.A.		<1	N.A.		1.2428	N.A.
Carbon fixation pathways in prokaryotes	A_0045	Citric acid	0.662122	0.013968	*	1.20218	0.034748	*	0.57659	0.010801	*	1.04688	0.57117
Carbon fixation pathways in prokaryotes	A_0011	Fumaric acid	0.34902	0.016424	*	0.39226	0.0053951	**	0.645044	0.039673	*	0.724958	0.015418	*
Carbon fixation pathways in prokaryotes	A_0044	Isocitric acid	0.895497	N.A.		1.08487	0.73125		0.910212	0.6865		1.10269	N.A.
Carbon fixation pathways in prokaryotes	A_0018	Malic acid	0.391292	4.8911e-06	***	0.417851	0.0011626	**	0.638537	0.00044227	***	0.681879	0.0022341	**
Carbon fixation pathways in prokaryotes	A_0032	Phosphoenolpyruvic acid	5.03205	0.00026645	***	2.46797	0.0050322	**	0.672341	0.19068		0.32975	0.0014785	**
Carbon fixation pathways in prokaryotes	A_0004	Pyruvic acid	0.597137	0.0070021	**	N.A.	N.A.		<1	N.A.		<1	N.A.
Carbon fixation pathways in prokaryotes	A_0013	Succinic acid	0.903977	0.2718		0.586116	0.0014387	**	0.714891	0.030622	*	0.463517	0.00067133	***
Carbon fixation pathways in prokaryotes	A_0038	cis-Aconitic acid	0.737914	0.16112		1.21338	0.35789		0.707393	0.15423		1.16319	0.11467
Carbon fixation pathways in prokaryotes	-	3-Hydroxypropionic acid	-	-		-	-		-	-		-	-
Carbon fixation pathways in prokaryotes	-	5-Methyltetrahydrofolic acid	-	-		-	-		-	-		-	-
Carbon fixation pathways in prokaryotes	-	Glyoxylic acid	-	-		-	-		-	-		-	-
Carbon fixation pathways in prokaryotes	-	Malonyl CoA_divalent	-	-		-	-		-	-		-	-
Carbon fixation pathways in prokaryotes	-	Methylmalonyl CoA_divalent	-	-		-	-		-	-		-	-
Carbon fixation pathways in prokaryotes	-	Propionyl CoA_divalent	-	-		-	-		-	-		-	-
Carbon fixation pathways in prokaryotes	-	Succinic semialdehyde	-	-		-	-		-	-		-	-
Carbon fixation pathways in prokaryotes	-	Succinyl CoA_divalent	-	-		-	-		-	-		-	-
Pathway Cluster	ID	Compound name	Comparative Analysis
			Treated-1 vs Control-1			Treated-2 vs Control-2			Control-2 vs Control-1			Treated-2 vs Treated-1
			Ratio ¶	p-value ||		Ratio ¶	p-value ||		Ratio ¶	p-value ||		Ratio ¶	p-value ||
Citrate cycle (TCA cycle)	A_0023	2-Oxoglutaric acid	1.50114	0.0062923	**	<1	N.A.		0.678464	0.029422	*	<1	N.A.
Citrate cycle (TCA cycle)	A_0089	Acetyl CoA_divalent	1.05822	N.A.		1<	N.A.		<1	N.A.		1.2428	N.A.
Citrate cycle (TCA cycle)	A_0045	Citric acid	0.662122	0.013968	*	1.20218	0.034748	*	0.57659	0.010801	*	1.04688	0.57117
Citrate cycle (TCA cycle)	A_0011	Fumaric acid	0.34902	0.016424	*	0.39226	0.0053951	**	0.645044	0.039673	*	0.724958	0.015418	*
Citrate cycle (TCA cycle)	A_0044	Isocitric acid	0.895497	N.A.		1.08487	0.73125		0.910212	0.6865		1.10269	N.A.
Citrate cycle (TCA cycle)	A_0018	Malic acid	0.391292	4.8911e-06	***	0.417851	0.0011626	**	0.638537	0.00044227	***	0.681879	0.0022341	**
Citrate cycle (TCA cycle)	A_0013	Succinic acid	0.903977	0.2718		0.586116	0.0014387	**	0.714891	0.030622	*	0.463517	0.00067133	***
Citrate cycle (TCA cycle)	A_0038	cis-Aconitic acid	0.737914	0.16112		1.21338	0.35789		0.707393	0.15423		1.16319	0.11467
Citrate cycle (TCA cycle)	-	Succinyl CoA_divalent	-	-		-	-		-	-		-	-
Pathway Cluster	ID	Compound name	Comparative Analysis
			Treated-1 vs Control-1			Treated-2 vs Control-2			Control-2 vs Control-1			Treated-2 vs Treated-1
			Ratio ¶	p-value ||		Ratio ¶	p-value ||		Ratio ¶	p-value ||		Ratio ¶	p-value ||
Cyanoamino acid metabolism	C_0007	Ala	1.18359	0.078376		1.19125	0.02523	*	0.617993	0.0017877	**	0.621989	0.010403	*
Cyanoamino acid metabolism	C_0043	Asn	0.647284	0.0055201	**	1.54135	0.0063871	**	0.537197	0.0023832	**	1.2792	0.026435	*
Cyanoamino acid metabolism	C_0047	Asp	0.249133	0.0024825	**	1.05791	0.29576		0.752242	0.019267	*	3.19431	0.00067656	***
Cyanoamino acid metabolism	C_0060	Glu	1.61573	0.0028193	**	0.951015	0.36923		1.89863	3.1419e-05	***	1.11753	0.13732
Cyanoamino acid metabolism	C_0004	Gly	0.835545	0.075152		1.2156	0.035666	*	0.67054	0.010141	*	0.97554	0.74025
Cyanoamino acid metabolism	C_0016	Ser	0.954089	0.45193		1.21566	0.12097		0.686465	0.01325	*	0.874665	0.16943
Cyanoamino acid metabolism	C_0082	Tyr	0.961171	0.49079		1.39488	0.019061	*	0.682093	0.0042652	**	0.989875	0.87972
Cyanoamino acid metabolism	-	3-Aminopropionitrile	-	-		-	-		-	-		-	-
Cyanoamino acid metabolism	-	Cystine	-	-		-	-		-	-		-	-
Cyanoamino acid metabolism	-	β-Cyanoalanine	-	-		-	-		-	-		-	-
Pathway Cluster	ID	Compound name	Comparative Analysis
			Treated-1 vs Control-1			Treated-2 vs Control-2			Control-2 vs Control-1			Treated-2 vs Treated-1
			Ratio ¶	p-value ||		Ratio ¶	p-value ||		Ratio ¶	p-value ||		Ratio ¶	p-value ||
Cys metabolism	C_0007	Ala	1.18359	0.078376		1.19125	0.02523	*	0.617993	0.0017877	**	0.621989	0.010403	*
Cys metabolism	C_0047	Asp	0.249133	0.0024825	**	1.05791	0.29576		0.752242	0.019267	*	3.19431	0.00067656	***
Cys metabolism	C_0030	Cys	0.118569	N.A.		0.041425	0.12936		2.24245	0.28619		0.783455	N.A.
Cys metabolism	C_0097	Cystathionine	0.528038	0.0070407	**	0.57331	0.00069683	***	1.11273	0.18782		1.20813	0.078562
Cys metabolism	C_0119	Glutathione (GSH)	1.2379	0.012143	*	0.854117	0.052476		1.0664	0.15071		0.735789	0.0056567	**
Cys metabolism	C_0118	Glutathione (GSSG)_divalent	0.667502	0.1302		0.521698	0.087499		0.544996	0.057659		0.425951	0.0098508	**
Cys metabolism	C_0028	Homoserine	1.61145	0.025024	*	1.26911	0.11277		0.693986	0.10616		0.546552	0.0010317	**
Cys metabolism	C_0068	O-Acetylhomoserine	0.54287	0.053271		0.583318	0.12224		0.745051	0.18003		0.800564	0.41987
Cys metabolism	A_0051	O-Succinylhomoserine	<1	N.A.		<1	N.A.		0.456035	0.00028058	***	N.A.	N.A.
Cys metabolism	A_0004	Pyruvic acid	0.597137	0.0070021	**	N.A.	N.A.		<1	N.A.		<1	N.A.
Cys metabolism	C_0016	Ser	0.954089	0.45193		1.21566	0.12097		0.686465	0.01325	*	0.874665	0.16943
Cys metabolism	-	2-Oxobutyric acid	-	-		-	-		-	-		-	-
Cys metabolism	-	Cysteic acid	-	-		-	-		-	-		-	-
Cys metabolism	-	Cysteinesulfinic acid	-	-		-	-		-	-		-	-
Cys metabolism	-	Cystine	-	-		-	-		-	-		-	-
Cys metabolism	-	Homocysteine	-	-		-	-		-	-		-	-
Cys metabolism	-	O-Acetylserine	-	-		-	-		-	-		-	-
Cys metabolism	-	S-Sulfocysteine	-	-		-	-		-	-		-	-
Pathway Cluster	ID	Compound name	Comparative Analysis
			Treated-1 vs Control-1			Treated-2 vs Control-2			Control-2 vs Control-1			Treated-2 vs Treated-1
			Ratio ¶	p-value ||		Ratio ¶	p-value ||		Ratio ¶	p-value ||		Ratio ¶	p-value ||
Diterpenoid biosynthesis	C_0125	Gibberellic acid	1.48797	0.15504		0.98504	0.94225		1.6144	0.077431		1.06874	0.7742
Pathway Cluster	ID	Compound name	Comparative Analysis
			Treated-1 vs Control-1			Treated-2 vs Control-2			Control-2 vs Control-1			Treated-2 vs Treated-1
			Ratio ¶	p-value ||		Ratio ¶	p-value ||		Ratio ¶	p-value ||		Ratio ¶	p-value ||
Drug metabolism - cytochrome P450	-	2,6-Dimethylaniline	-	-		-	-		-	-		-	-
Drug metabolism - cytochrome P450	-	Lidocaine	-	-		-	-		-	-		-	-
Drug metabolism - cytochrome P450	-	Valproic acid	-	-		-	-		-	-		-	-
Pathway Cluster	ID	Compound name	Comparative Analysis
			Treated-1 vs Control-1			Treated-2 vs Control-2			Control-2 vs Control-1			Treated-2 vs Treated-1
			Ratio ¶	p-value ||		Ratio ¶	p-value ||		Ratio ¶	p-value ||		Ratio ¶	p-value ||
Drug metabolism - other enzymes	-	6-Mercaptopurine	-	-		-	-		-	-		-	-
Drug metabolism - other enzymes	-	Acetohydrazide	-	-		-	-		-	-		-	-
Drug metabolism - other enzymes	-	Isoniazid	-	-		-	-		-	-		-	-
Drug metabolism - other enzymes	-	Isonicotinic acid	-	-		-	-		-	-		-	-
Pathway Cluster	ID	Compound name	Comparative Analysis
			Treated-1 vs Control-1			Treated-2 vs Control-2			Control-2 vs Control-1			Treated-2 vs Treated-1
			Ratio ¶	p-value ||		Ratio ¶	p-value ||		Ratio ¶	p-value ||		Ratio ¶	p-value ||
Endocrine and other factor-regulated calcium reabsorption	A_0074	cAMP	<1	N.A.		<1	N.A.		0.76446	0.35076		N.A.	N.A.
Pathway Cluster	ID	Compound name	Comparative Analysis
			Treated-1 vs Control-1			Treated-2 vs Control-2			Control-2 vs Control-1			Treated-2 vs Treated-1
			Ratio ¶	p-value ||		Ratio ¶	p-value ||		Ratio ¶	p-value ||		Ratio ¶	p-value ||
Fatty acid biosynthesis	A_0089	Acetyl CoA_divalent	1.05822	N.A.		1<	N.A.		<1	N.A.		1.2428	N.A.
Fatty acid biosynthesis	A_0037	Decanoic acid	1.04121	N.A.		<1	N.A.		1.09077	0.47476		<1	N.A.
Fatty acid biosynthesis	A_0049	Lauric acid	1.02432	0.85015		0.844755	0.074113		1.07073	0.58163		0.883032	0.18597
Fatty acid biosynthesis	A_0021	Octanoic acid	0.99554	N.A.		<1	N.A.		1.09579	0.71889		<1	N.A.
Fatty acid biosynthesis	-	Malonyl CoA_divalent	-	-		-	-		-	-		-	-
Pathway Cluster	ID	Compound name	Comparative Analysis
			Treated-1 vs Control-1			Treated-2 vs Control-2			Control-2 vs Control-1			Treated-2 vs Treated-1
			Ratio ¶	p-value ||		Ratio ¶	p-value ||		Ratio ¶	p-value ||		Ratio ¶	p-value ||
Fatty acid elongation	A_0089	Acetyl CoA_divalent	1.05822	N.A.		1<	N.A.		<1	N.A.		1.2428	N.A.
Fatty acid elongation	-	Lauroyl CoA_divalent	-	-		-	-		-	-		-	-
Fatty acid elongation	-	Malonyl CoA_divalent	-	-		-	-		-	-		-	-
Fatty acid elongation	-	Octanoyl CoA_divalent	-	-		-	-		-	-		-	-
Pathway Cluster	ID	Compound name	Comparative Analysis
			Treated-1 vs Control-1			Treated-2 vs Control-2			Control-2 vs Control-1			Treated-2 vs Treated-1
			Ratio ¶	p-value ||		Ratio ¶	p-value ||		Ratio ¶	p-value ||		Ratio ¶	p-value ||
Fatty acid metabolism	A_0089	Acetyl CoA_divalent	1.05822	N.A.		1<	N.A.		<1	N.A.		1.2428	N.A.
Fatty acid metabolism	A_0083	CoA_divalent	0.569921	0.00085226	***	0.419035	0.001412	**	1.00671	0.88212		0.740187	0.072292
Fatty acid metabolism	-	Glutaric acid	-	-		-	-		-	-		-	-
Fatty acid metabolism	-	Glutaryl CoA_divalent	-	-		-	-		-	-		-	-
Fatty acid metabolism	-	Lauroyl CoA_divalent	-	-		-	-		-	-		-	-
Fatty acid metabolism	-	Octanoyl CoA_divalent	-	-		-	-		-	-		-	-
Fatty acid metabolism	-	Palmitoylcarnitine	-	-		-	-		-	-		-	-
Pathway Cluster	ID	Compound name	Comparative Analysis
			Treated-1 vs Control-1			Treated-2 vs Control-2			Control-2 vs Control-1			Treated-2 vs Treated-1
			Ratio ¶	p-value ||		Ratio ¶	p-value ||		Ratio ¶	p-value ||		Ratio ¶	p-value ||
Folate biosynthesis	A_0103	GTP	0.8455	0.096112		0.361558	2.9135e-05	***	1.02445	0.70542		0.438083	0.00020546	***
Folate biosynthesis	-	5,6,7,8-Tetrahydrobiopterin	-	-		-	-		-	-		-	-
Folate biosynthesis	-	7,8-Dihydroneopterin	-	-		-	-		-	-		-	-
Folate biosynthesis	-	Folic acid	-	-		-	-		-	-		-	-
Folate biosynthesis	-	p-Aminobenzoic acid	-	-		-	-		-	-		-	-
Pathway Cluster	ID	Compound name	Comparative Analysis
			Treated-1 vs Control-1			Treated-2 vs Control-2			Control-2 vs Control-1			Treated-2 vs Treated-1
			Ratio ¶	p-value ||		Ratio ¶	p-value ||		Ratio ¶	p-value ||		Ratio ¶	p-value ||
Fructose and mannose metabolism	A_0035	Dihydroxyacetone phosphate	7.65976	0.0050063	**	5.94353	0.0055361	**	2.13965	0.024284	*	1.66024	0.016082	*
Fructose and mannose metabolism	A_0076	Fructose 1,6-diphosphate	7.09484	0.0056144	**	12.8661	0.0067865	**	0.78584	0.34257		1.42508	0.041812	*
Fructose and mannose metabolism	A_0058	Fructose 6-phosphate	<1	N.A.		2.78997	0.02279	*	1.61655	0.077636		1<	N.A.
Fructose and mannose metabolism	A_0107	GDP-fucose	1.02038	0.65651		0.75336	0.031841	*	1.15729	0.13051		0.854445	0.092874
Fructose and mannose metabolism	A_0108	GDP-mannose	0.629345	0.0055845	**	1.16914	0.17719		0.229933	0.00068182	***	0.427149	0.0016673	**
Fructose and mannose metabolism	A_0034	Glyceraldehyde 3-phosphate	9.13	0.0017506	**	5.77667	0.018893	*	2.53235	0.0038645	**	1.60225	0.07863
Fructose and mannose metabolism	A_0062	Sorbitol 6-phosphate	1.67575	0.011753	*	1.40147	0.018505	*	0.286578	0.001623	**	0.239671	0.0053108	**
Fructose and mannose metabolism	-	Fructose 1-phosphate	-	-		-	-		-	-		-	-
Fructose and mannose metabolism	-	Mannose 1-phosphate	-	-		-	-		-	-		-	-
Fructose and mannose metabolism	-	Mannose 6-phosphate	-	-		-	-		-	-		-	-
Pathway Cluster	ID	Compound name	Comparative Analysis
			Treated-1 vs Control-1			Treated-2 vs Control-2			Control-2 vs Control-1			Treated-2 vs Treated-1
			Ratio ¶	p-value ||		Ratio ¶	p-value ||		Ratio ¶	p-value ||		Ratio ¶	p-value ||
Galactose metabolism	A_0035	Dihydroxyacetone phosphate	7.65976	0.0050063	**	5.94353	0.0055361	**	2.13965	0.024284	*	1.66024	0.016082	*
Galactose metabolism	A_0059	Glucose 1-phosphate	2.97224	0.00037755	***	8.18799	0.013391	*	0.872008	0.28044		2.40222	0.026851	*
Galactose metabolism	A_0060	Glucose 6-phosphate	0.778786	0.49079		1.55558	0.013209	*	0.632292	0.28575		1.26296	0.2079
Galactose metabolism	A_0034	Glyceraldehyde 3-phosphate	9.13	0.0017506	**	5.77667	0.018893	*	2.53235	0.0038645	**	1.60225	0.07863
Galactose metabolism	A_0105	UDP-glucose	0.289578	4.5203e-05	***	0.199286	0.00091972	***	1.11992	0.12545		0.770719	0.065727
Galactose metabolism	A_0105	UDP-galactose	0.289578	4.5203e-05	***	0.199286	0.00091972	***	1.11992	0.12545		0.770719	0.065727
Galactose metabolism	-	Galactosamine	-	-		-	-		-	-		-	-
Galactose metabolism	-	Galactose 1-phosphate	-	-		-	-		-	-		-	-
Pathway Cluster	ID	Compound name	Comparative Analysis
			Treated-1 vs Control-1			Treated-2 vs Control-2			Control-2 vs Control-1			Treated-2 vs Treated-1
			Ratio ¶	p-value ||		Ratio ¶	p-value ||		Ratio ¶	p-value ||		Ratio ¶	p-value ||
Gastric acid secretion	A_0074	cAMP	<1	N.A.		<1	N.A.		0.76446	0.35076		N.A.	N.A.
Gastric acid secretion	-	Acetylcholine	-	-		-	-		-	-		-	-
Gastric acid secretion	-	Histamine	-	-		-	-		-	-		-	-
Pathway Cluster	ID	Compound name	Comparative Analysis
			Treated-1 vs Control-1			Treated-2 vs Control-2			Control-2 vs Control-1			Treated-2 vs Treated-1
			Ratio ¶	p-value ||		Ratio ¶	p-value ||		Ratio ¶	p-value ||		Ratio ¶	p-value ||
Glu and Gln metabolism	A_0023	2-Oxoglutaric acid	1.50114	0.0062923	**	<1	N.A.		0.678464	0.029422	*	<1	N.A.
Glu and Gln metabolism	C_0012	GABA	0.963977	0.61301		1.53787	0.013741	*	0.458349	0.0018311	**	0.73122	0.018057	*
Glu and Gln metabolism	C_0058	Gln	1.96092	0.0020027	**	1.64695	0.021011	*	1.30638	0.0026282	**	1.09721	0.28901
Glu and Gln metabolism	C_0060	Glu	1.61573	0.0028193	**	0.951015	0.36923		1.89863	3.1419e-05	***	1.11753	0.13732
Glu and Gln metabolism	A_0004	Pyruvic acid	0.597137	0.0070021	**	N.A.	N.A.		<1	N.A.		<1	N.A.
Glu and Gln metabolism	A_0013	Succinic acid	0.903977	0.2718		0.586116	0.0014387	**	0.714891	0.030622	*	0.463517	0.00067133	***
Glu and Gln metabolism	-	1-Pyrroline 5-carboxylic acid	-	-		-	-		-	-		-	-
Glu and Gln metabolism	-	Carbamoylphosphate	-	-		-	-		-	-		-	-
Glu and Gln metabolism	-	Glucosamine 6-phosphate	-	-		-	-		-	-		-	-
Glu and Gln metabolism	-	Succinic semialdehyde	-	-		-	-		-	-		-	-
Pathway Cluster	ID	Compound name	Comparative Analysis
			Treated-1 vs Control-1			Treated-2 vs Control-2			Control-2 vs Control-1			Treated-2 vs Treated-1
			Ratio ¶	p-value ||		Ratio ¶	p-value ||		Ratio ¶	p-value ||		Ratio ¶	p-value ||
Glucosinolate biosynthesis	A_0012	2-Oxoisovaleric acid	0.179389	0.00096551	***	<1	N.A.		0.128897	N.A.		<1	N.A.
Glucosinolate biosynthesis	A_0015	4-Methyl-2-oxovaleric acid	0.206163	0.00091184	***	0.460801	0.0069184	**	0.152014	0.00050038	***	0.33977	0.00037849	***
Glucosinolate biosynthesis	A_0015	3-Methyl-2-oxovaleric acid	0.206163	0.00091184	***	0.460801	0.0069184	**	0.152014	0.00050038	***	0.33977	0.00037849	***
Glucosinolate biosynthesis	C_0041	Ile	0.973999	0.48048		1.45788	0.030021	*	0.767545	0.0033749	**	1.14886	0.14187
Glucosinolate biosynthesis	C_0042	Leu	1.0051	0.93255		1.50246	0.032613	*	0.756932	0.0029073	**	1.13149	0.23607
Glucosinolate biosynthesis	C_0062	Met	1.0687	0.68612		1.68337	0.00038049	***	0.73967	0.21221		1.16509	0.0092999	**
Glucosinolate biosynthesis	C_0072	Phe	0.957211	0.45377		1.36577	0.022166	*	0.693086	0.0031385	**	0.988908	0.87705
Glucosinolate biosynthesis	C_0092	Trp	0.958692	0.47358		1.50901	0.012601	*	0.676122	0.0078114	**	1.06424	0.36739
Glucosinolate biosynthesis	C_0082	Tyr	0.961171	0.49079		1.39488	0.019061	*	0.682093	0.0042652	**	0.989875	0.87972
Glucosinolate biosynthesis	C_0025	Val	0.934503	0.25743		1.40951	0.035661	*	0.716259	0.0065936	**	1.08033	0.3646
Glucosinolate biosynthesis	-	4-Methylthio-2-oxobutyric acid	-	-		-	-		-	-		-	-
Pathway Cluster	ID	Compound name	Comparative Analysis
			Treated-1 vs Control-1			Treated-2 vs Control-2			Control-2 vs Control-1			Treated-2 vs Treated-1
			Ratio ¶	p-value ||		Ratio ¶	p-value ||		Ratio ¶	p-value ||		Ratio ¶	p-value ||
Glutathione metabolism	A_0014	5-Oxoproline	0.194804	0.00095771	***	0.360901	0.015382	*	0.232029	0.00057364	***	0.429867	0.014744	*
Glutathione metabolism	A_0089	Acetyl CoA_divalent	1.05822	N.A.		1<	N.A.		<1	N.A.		1.2428	N.A.
Glutathione metabolism	C_0030	Cys	0.118569	N.A.		0.041425	0.12936		2.24245	0.28619		0.783455	N.A.
Glutathione metabolism	C_0060	Glu	1.61573	0.0028193	**	0.951015	0.36923		1.89863	3.1419e-05	***	1.11753	0.13732
Glutathione metabolism	C_0119	Glutathione (GSH)	1.2379	0.012143	*	0.854117	0.052476		1.0664	0.15071		0.735789	0.0056567	**
Glutathione metabolism	C_0004	Gly	0.835545	0.075152		1.2156	0.035666	*	0.67054	0.010141	*	0.97554	0.74025
Glutathione metabolism	A_0113	NADP+	0.542097	0.0040172	**	0.413944	0.0024188	**	0.638661	0.010843	*	0.48768	0.020102	*
Glutathione metabolism	A_0082	NADPH_divalent	N.A.	N.A.		0.275637	0.002197	**	1<	N.A.		1<	N.A.
Glutathione metabolism	C_0045	Ornithine	0.75118	0.0062515	**	2.77326	0.0068936	**	0.190045	0.00057899	***	0.701623	0.0094015	**
Glutathione metabolism	C_0005	Putrescine	0.82437	0.45013		0.336334	0.00025164	***	1.10924	0.62297		0.452557	0.0021781	**
Glutathione metabolism	C_0057	Spermidine	0.582071	0.011586	*	0.717657	0.025582	*	0.501314	0.00072364	***	0.618088	0.065901
Glutathione metabolism	C_0090	Spermine	0.331671	0.011769	*	0.922953	0.72333		0.451405	0.025343	*	1.25614	0.43969
Glutathione metabolism	C_0105	γ-Glu-Cys	1<	N.A.		0.916951	N.A.		1<	N.A.		0.825123	N.A.
Glutathione metabolism	-	Ascorbic acid	-	-		-	-		-	-		-	-
Glutathione metabolism	-	Cadaverine	-	-		-	-		-	-		-	-
Glutathione metabolism	-	Cys-Gly	-	-		-	-		-	-		-	-
Pathway Cluster	ID	Compound name	Comparative Analysis
			Treated-1 vs Control-1			Treated-2 vs Control-2			Control-2 vs Control-1			Treated-2 vs Treated-1
			Ratio ¶	p-value ||		Ratio ¶	p-value ||		Ratio ¶	p-value ||		Ratio ¶	p-value ||
Gly, Ser and Thr metabolism	A_0041	3-Phosphoglyceric acid	6.72384	0.00080786	***	1.79478	0.026976	*	0.79635	0.31478		0.212568	0.0014195	**
Gly, Ser and Thr metabolism	C_0047	Asp	0.249133	0.0024825	**	1.05791	0.29576		0.752242	0.019267	*	3.19431	0.00067656	***
Gly, Ser and Thr metabolism	C_0026	Betaine	1.55812	0.022171	*	1.57958	0.0068268	**	0.867973	0.084224		0.879929	0.21713
Gly, Ser and Thr metabolism	C_0015	Choline	1.46089	0.022513	*	1.8165	0.040939	*	0.616326	0.031152	*	0.766354	0.084274
Gly, Ser and Thr metabolism	C_0039	Creatine	1.01358	0.69366		0.906713	0.18338		0.73393	0.00092124	***	0.656547	0.0021925	**
Gly, Ser and Thr metabolism	C_0030	Cys	0.118569	N.A.		0.041425	0.12936		2.24245	0.28619		0.783455	N.A.
Gly, Ser and Thr metabolism	C_0097	Cystathionine	0.528038	0.0070407	**	0.57331	0.00069683	***	1.11273	0.18782		1.20813	0.078562
Gly, Ser and Thr metabolism	C_0004	Gly	0.835545	0.075152		1.2156	0.035666	*	0.67054	0.010141	*	0.97554	0.74025
Gly, Ser and Thr metabolism	C_0023	Guanidoacetic acid	N.A.	N.A.		1<	N.A.		N.A.	N.A.		1<	N.A.
Gly, Ser and Thr metabolism	C_0028	Homoserine	1.61145	0.025024	*	1.26911	0.11277		0.693986	0.10616		0.546552	0.0010317	**
Gly, Ser and Thr metabolism	A_0004	Pyruvic acid	0.597137	0.0070021	**	N.A.	N.A.		<1	N.A.		<1	N.A.
Gly, Ser and Thr metabolism	C_0006	Sarcosine	0.954205	0.87224		7.18519	N.A.		0.239685	N.A.		1.80483	0.54025
Gly, Ser and Thr metabolism	C_0016	Ser	0.954089	0.45193		1.21566	0.12097		0.686465	0.01325	*	0.874665	0.16943
Gly, Ser and Thr metabolism	C_0027	Thr	1.16958	0.08143		1.30538	0.02514	*	0.866601	0.08683		0.967222	0.65213
Gly, Ser and Thr metabolism	C_0092	Trp	0.958692	0.47358		1.50901	0.012601	*	0.676122	0.0078114	**	1.06424	0.36739
Gly, Ser and Thr metabolism	-	1,3-Diaminopropane	-	-		-	-		-	-		-	-
Gly, Ser and Thr metabolism	-	2,4-Diaminobutyric acid	-	-		-	-		-	-		-	-
Gly, Ser and Thr metabolism	-	2-Oxobutyric acid	-	-		-	-		-	-		-	-
Gly, Ser and Thr metabolism	-	5-Amino-4-oxovaleric acid	-	-		-	-		-	-		-	-
Gly, Ser and Thr metabolism	-	Betaine aldehyde_+H2O	-	-		-	-		-	-		-	-
Gly, Ser and Thr metabolism	-	Ectoine	-	-		-	-		-	-		-	-
Gly, Ser and Thr metabolism	-	Glyceric acid	-	-		-	-		-	-		-	-
Gly, Ser and Thr metabolism	-	Glyoxylic acid	-	-		-	-		-	-		-	-
Gly, Ser and Thr metabolism	-	Isopropanolamine	-	-		-	-		-	-		-	-
Gly, Ser and Thr metabolism	-	N,N-Dimethylglycine	-	-		-	-		-	-		-	-
Gly, Ser and Thr metabolism	-	O-Phosphoserine	-	-		-	-		-	-		-	-
Pathway Cluster	ID	Compound name	Comparative Analysis
			Treated-1 vs Control-1			Treated-2 vs Control-2			Control-2 vs Control-1			Treated-2 vs Treated-1
			Ratio ¶	p-value ||		Ratio ¶	p-value ||		Ratio ¶	p-value ||		Ratio ¶	p-value ||
Glycerolipid metabolism	A_0041	3-Phosphoglyceric acid	6.72384	0.00080786	***	1.79478	0.026976	*	0.79635	0.31478		0.212568	0.0014195	**
Glycerolipid metabolism	A_0035	Dihydroxyacetone phosphate	7.65976	0.0050063	**	5.94353	0.0055361	**	2.13965	0.024284	*	1.66024	0.016082	*
Glycerolipid metabolism	A_0036	Glycerol 3-phosphate	1.98501	0.012133	*	3.62999	0.0052998	**	0.527312	0.018012	*	0.964293	0.7428
Glycerolipid metabolism	A_0105	UDP-glucose	0.289578	4.5203e-05	***	0.199286	0.00091972	***	1.11992	0.12545		0.770719	0.065727
Glycerolipid metabolism	-	Glyceric acid	-	-		-	-		-	-		-	-
Glycerolipid metabolism	-	Propionyl CoA_divalent	-	-		-	-		-	-		-	-
Pathway Cluster	ID	Compound name	Comparative Analysis
			Treated-1 vs Control-1			Treated-2 vs Control-2			Control-2 vs Control-1			Treated-2 vs Treated-1
			Ratio ¶	p-value ||		Ratio ¶	p-value ||		Ratio ¶	p-value ||		Ratio ¶	p-value ||
Glycerophospholipid metabolism	A_0100	CDP-choline	1.55533	0.019521	*	1<	N.A.		<1	N.A.		0.873911	0.19995
Glycerophospholipid metabolism	C_0015	Choline	1.46089	0.022513	*	1.8165	0.040939	*	0.616326	0.031152	*	0.766354	0.084274
Glycerophospholipid metabolism	C_0017	Diethanolamine	1.41816	0.28275		1.02002	0.97669		1.45013	0.22258		1.04302	0.95149
Glycerophospholipid metabolism	A_0035	Dihydroxyacetone phosphate	7.65976	0.0050063	**	5.94353	0.0055361	**	2.13965	0.024284	*	1.66024	0.016082	*
Glycerophospholipid metabolism	A_0020	Ethanolamine phosphate	8.05691	0.0073505	**	4.71442	0.01113	*	1.43726	0.013456	*	0.840997	0.21387
Glycerophospholipid metabolism	A_0036	Glycerol 3-phosphate	1.98501	0.012133	*	3.62999	0.0052998	**	0.527312	0.018012	*	0.964293	0.7428
Glycerophospholipid metabolism	C_0107	Glycerophosphocholine	2.15871	0.00022089	***	1.55783	0.01309	*	1.30879	0.016902	*	0.944484	0.41657
Glycerophospholipid metabolism	C_0083	Phosphorylcholine	1.01342	0.84002		0.56271	0.005979	**	1.58236	0.00021	***	0.878622	0.20855
Glycerophospholipid metabolism	-	Acetylcholine	-	-		-	-		-	-		-	-
Glycerophospholipid metabolism	-	Triethanolamine	-	-		-	-		-	-		-	-
Pathway Cluster	ID	Compound name	Comparative Analysis
			Treated-1 vs Control-1			Treated-2 vs Control-2			Control-2 vs Control-1			Treated-2 vs Treated-1
			Ratio ¶	p-value ||		Ratio ¶	p-value ||		Ratio ¶	p-value ||		Ratio ¶	p-value ||
Glycolysis / Gluconeogenesis	A_0063	2,3-Diphosphoglyceric acid	1<	N.A.		<1	N.A.		1<	N.A.		<1	N.A.
Glycolysis / Gluconeogenesis	A_0040	2-Phosphoglyceric acid	5.48845	0.00038502	***	1<	N.A.		<1	N.A.		0.284237	0.00028981	***
Glycolysis / Gluconeogenesis	A_0041	3-Phosphoglyceric acid	6.72384	0.00080786	***	1.79478	0.026976	*	0.79635	0.31478		0.212568	0.0014195	**
Glycolysis / Gluconeogenesis	A_0035	Dihydroxyacetone phosphate	7.65976	0.0050063	**	5.94353	0.0055361	**	2.13965	0.024284	*	1.66024	0.016082	*
Glycolysis / Gluconeogenesis	A_0076	Fructose 1,6-diphosphate	7.09484	0.0056144	**	12.8661	0.0067865	**	0.78584	0.34257		1.42508	0.041812	*
Glycolysis / Gluconeogenesis	A_0058	Fructose 6-phosphate	<1	N.A.		2.78997	0.02279	*	1.61655	0.077636		1<	N.A.
Glycolysis / Gluconeogenesis	A_0059	Glucose 1-phosphate	2.97224	0.00037755	***	8.18799	0.013391	*	0.872008	0.28044		2.40222	0.026851	*
Glycolysis / Gluconeogenesis	A_0060	Glucose 6-phosphate	0.778786	0.49079		1.55558	0.013209	*	0.632292	0.28575		1.26296	0.2079
Glycolysis / Gluconeogenesis	A_0034	Glyceraldehyde 3-phosphate	9.13	0.0017506	**	5.77667	0.018893	*	2.53235	0.0038645	**	1.60225	0.07863
Glycolysis / Gluconeogenesis	A_0007	Lactic acid	0.0638556	0.0022353	**	0.158171	0.0050253	**	0.0893308	0.0022376	**	0.221274	0.0065848	**
Glycolysis / Gluconeogenesis	A_0032	Phosphoenolpyruvic acid	5.03205	0.00026645	***	2.46797	0.0050322	**	0.672341	0.19068		0.32975	0.0014785	**
Glycolysis / Gluconeogenesis	A_0004	Pyruvic acid	0.597137	0.0070021	**	N.A.	N.A.		<1	N.A.		<1	N.A.
Pathway Cluster	ID	Compound name	Comparative Analysis
			Treated-1 vs Control-1			Treated-2 vs Control-2			Control-2 vs Control-1			Treated-2 vs Treated-1
			Ratio ¶	p-value ||		Ratio ¶	p-value ||		Ratio ¶	p-value ||		Ratio ¶	p-value ||
Glyoxylate and dicarboxylate metabolism	A_0023	2-Oxoglutaric acid	1.50114	0.0062923	**	<1	N.A.		0.678464	0.029422	*	<1	N.A.
Glyoxylate and dicarboxylate metabolism	A_0041	3-Phosphoglyceric acid	6.72384	0.00080786	***	1.79478	0.026976	*	0.79635	0.31478		0.212568	0.0014195	**
Glyoxylate and dicarboxylate metabolism	A_0089	Acetyl CoA_divalent	1.05822	N.A.		1<	N.A.		<1	N.A.		1.2428	N.A.
Glyoxylate and dicarboxylate metabolism	A_0045	Citric acid	0.662122	0.013968	*	1.20218	0.034748	*	0.57659	0.010801	*	1.04688	0.57117
Glyoxylate and dicarboxylate metabolism	A_0044	Isocitric acid	0.895497	N.A.		1.08487	0.73125		0.910212	0.6865		1.10269	N.A.
Glyoxylate and dicarboxylate metabolism	A_0018	Malic acid	0.391292	4.8911e-06	***	0.417851	0.0011626	**	0.638537	0.00044227	***	0.681879	0.0022341	**
Glyoxylate and dicarboxylate metabolism	A_0004	Pyruvic acid	0.597137	0.0070021	**	N.A.	N.A.		<1	N.A.		<1	N.A.
Glyoxylate and dicarboxylate metabolism	A_0013	Succinic acid	0.903977	0.2718		0.586116	0.0014387	**	0.714891	0.030622	*	0.463517	0.00067133	***
Glyoxylate and dicarboxylate metabolism	A_0038	cis-Aconitic acid	0.737914	0.16112		1.21338	0.35789		0.707393	0.15423		1.16319	0.11467
Glyoxylate and dicarboxylate metabolism	-	Glyceric acid	-	-		-	-		-	-		-	-
Glyoxylate and dicarboxylate metabolism	-	Glycolic acid	-	-		-	-		-	-		-	-
Glyoxylate and dicarboxylate metabolism	-	Glyoxylic acid	-	-		-	-		-	-		-	-
Glyoxylate and dicarboxylate metabolism	-	Methylmalonyl CoA_divalent	-	-		-	-		-	-		-	-
Glyoxylate and dicarboxylate metabolism	-	Propionyl CoA_divalent	-	-		-	-		-	-		-	-
Glyoxylate and dicarboxylate metabolism	-	Ribulose 1,5-diphosphate	-	-		-	-		-	-		-	-
Glyoxylate and dicarboxylate metabolism	-	Succinyl CoA_divalent	-	-		-	-		-	-		-	-
Glyoxylate and dicarboxylate metabolism	-	Tartaric acid	-	-		-	-		-	-		-	-
Pathway Cluster	ID	Compound name	Comparative Analysis
			Treated-1 vs Control-1			Treated-2 vs Control-2			Control-2 vs Control-1			Treated-2 vs Treated-1
			Ratio ¶	p-value ||		Ratio ¶	p-value ||		Ratio ¶	p-value ||		Ratio ¶	p-value ||
His metabolism	C_0052	1-Methyl-4-imidazoleacetic acid	0.48903	0.00056642	***	<1	N.A.		0.436465	N.A.		<1	N.A.
His metabolism	A_0023	2-Oxoglutaric acid	1.50114	0.0062923	**	<1	N.A.		0.678464	0.029422	*	<1	N.A.
His metabolism	C_0075	3-Methylhistidine	0.90239	0.29385		1.27988	0.013147	*	0.764916	0.067887		1.0849	0.16533
His metabolism	C_0047	Asp	0.249133	0.0024825	**	1.05791	0.29576		0.752242	0.019267	*	3.19431	0.00067656	***
His metabolism	C_0065	His	1.10696	0.15753		1.55457	0.021597	*	0.701434	0.008838	**	0.985063	0.84547
His metabolism	C_0034	Imidazole-4-acetic acid	<1	N.A.		<1	N.A.		0.481813	N.A.		N.A.	N.A.
His metabolism	C_0066	Imidazolelactic acid	0.675678	0.18984		<1	N.A.		0.53002	N.A.		<1	N.A.
His metabolism	A_0084	PRPP	0.747357	N.A.		<1	N.A.		0.708192	0.26838		<1	N.A.
His metabolism	-	1-Methylhistamine	-	-		-	-		-	-		-	-
His metabolism	-	4-(β-Acetylaminoethyl)imidazole	-	-		-	-		-	-		-	-
His metabolism	-	Anserine	-	-		-	-		-	-		-	-
His metabolism	-	Carnosine	-	-		-	-		-	-		-	-
His metabolism	-	Ergothioneine	-	-		-	-		-	-		-	-
His metabolism	-	Histamine	-	-		-	-		-	-		-	-
His metabolism	-	Histidinol	-	-		-	-		-	-		-	-
His metabolism	-	N-Carbamylglutamic acid	-	-		-	-		-	-		-	-
His metabolism	-	N-Formylaspartic acid	-	-		-	-		-	-		-	-
His metabolism	-	Urocanic acid	-	-		-	-		-	-		-	-
Pathway Cluster	ID	Compound name	Comparative Analysis
			Treated-1 vs Control-1			Treated-2 vs Control-2			Control-2 vs Control-1			Treated-2 vs Treated-1
			Ratio ¶	p-value ||		Ratio ¶	p-value ||		Ratio ¶	p-value ||		Ratio ¶	p-value ||
Indole alkaloid biosynthesis	C_0092	Trp	0.958692	0.47358		1.50901	0.012601	*	0.676122	0.0078114	**	1.06424	0.36739
Indole alkaloid biosynthesis	-	Tryptamine	-	-		-	-		-	-		-	-
Pathway Cluster	ID	Compound name	Comparative Analysis
			Treated-1 vs Control-1			Treated-2 vs Control-2			Control-2 vs Control-1			Treated-2 vs Treated-1
			Ratio ¶	p-value ||		Ratio ¶	p-value ||		Ratio ¶	p-value ||		Ratio ¶	p-value ||
Inositol phosphate metabolism	A_0089	Acetyl CoA_divalent	1.05822	N.A.		1<	N.A.		<1	N.A.		1.2428	N.A.
Inositol phosphate metabolism	A_0035	Dihydroxyacetone phosphate	7.65976	0.0050063	**	5.94353	0.0055361	**	2.13965	0.024284	*	1.66024	0.016082	*
Inositol phosphate metabolism	A_0060	Glucose 6-phosphate	0.778786	0.49079		1.55558	0.013209	*	0.632292	0.28575		1.26296	0.2079
Inositol phosphate metabolism	A_0046	Glucuronic acid	<1	N.A.		0.400384	N.A.		0.829932	N.A.		1<	N.A.
Inositol phosphate metabolism	A_0034	Glyceraldehyde 3-phosphate	9.13	0.0017506	**	5.77667	0.018893	*	2.53235	0.0038645	**	1.60225	0.07863
Inositol phosphate metabolism	A_0075	Phytic acid_divalent	<1	N.A.		N.A.	N.A.		<1	N.A.		N.A.	N.A.
Inositol phosphate metabolism	A_0061	myo-Inositol 1-phosphate	0.766421	0.096866		0.843774	0.13165		0.903246	0.40465		0.994409	0.95828
Inositol phosphate metabolism	A_0061	myo-Inositol 3-phosphate	0.766421	0.096866		0.843774	0.13165		0.903246	0.40465		0.994409	0.95828
Pathway Cluster	ID	Compound name	Comparative Analysis
			Treated-1 vs Control-1			Treated-2 vs Control-2			Control-2 vs Control-1			Treated-2 vs Treated-1
			Ratio ¶	p-value ||		Ratio ¶	p-value ||		Ratio ¶	p-value ||		Ratio ¶	p-value ||
Isoquinoline alkaloid biosynthesis	C_0064	Dopamine	1.17754	0.54497		<1	N.A.		1.28897	0.18267		<1	N.A.
Isoquinoline alkaloid biosynthesis	C_0082	Tyr	0.961171	0.49079		1.39488	0.019061	*	0.682093	0.0042652	**	0.989875	0.87972
Isoquinoline alkaloid biosynthesis	-	Allocryptopine	-	-		-	-		-	-		-	-
Isoquinoline alkaloid biosynthesis	-	DOPA	-	-		-	-		-	-		-	-
Isoquinoline alkaloid biosynthesis	-	Palmatine	-	-		-	-		-	-		-	-
Isoquinoline alkaloid biosynthesis	-	Tetrahydropalmatine	-	-		-	-		-	-		-	-
Isoquinoline alkaloid biosynthesis	-	Tyramine	-	-		-	-		-	-		-	-
Isoquinoline alkaloid biosynthesis	-	p-Hydroxyphenylpyruvic acid	-	-		-	-		-	-		-	-
Pathway Cluster	ID	Compound name	Comparative Analysis
			Treated-1 vs Control-1			Treated-2 vs Control-2			Control-2 vs Control-1			Treated-2 vs Treated-1
			Ratio ¶	p-value ||		Ratio ¶	p-value ||		Ratio ¶	p-value ||		Ratio ¶	p-value ||
Limonene and pinene degradation	-	Perillic acid	-	-		-	-		-	-		-	-
Pathway Cluster	ID	Compound name	Comparative Analysis
			Treated-1 vs Control-1			Treated-2 vs Control-2			Control-2 vs Control-1			Treated-2 vs Treated-1
			Ratio ¶	p-value ||		Ratio ¶	p-value ||		Ratio ¶	p-value ||		Ratio ¶	p-value ||
Lipopolysaccharide biosynthesis	A_0066	Sedoheptulose 7-phosphate	8.89961	0.0017891	**	7.42374	0.011448	*	1.54206	0.0090775	**	1.28633	0.13251
Lipopolysaccharide biosynthesis	A_0109	UDP-N-acetylglucosamine	2.50826	0.0025206	**	3.47296	0.0051499	**	0.626289	0.0059951	**	0.867166	0.099238
Lipopolysaccharide biosynthesis	-	Arabinose 5-phosphate	-	-		-	-		-	-		-	-
Pathway Cluster	ID	Compound name	Comparative Analysis
			Treated-1 vs Control-1			Treated-2 vs Control-2			Control-2 vs Control-1			Treated-2 vs Treated-1
			Ratio ¶	p-value ||		Ratio ¶	p-value ||		Ratio ¶	p-value ||		Ratio ¶	p-value ||
Lys biosynthesis	C_0068	2-Aminoadipic acid	0.54287	0.053271		0.583318	0.12224		0.745051	0.18003		0.800564	0.41987
Lys biosynthesis	A_0023	2-Oxoglutaric acid	1.50114	0.0062923	**	<1	N.A.		0.678464	0.029422	*	<1	N.A.
Lys biosynthesis	C_0028	Homoserine	1.61145	0.025024	*	1.26911	0.11277		0.693986	0.10616		0.546552	0.0010317	**
Lys biosynthesis	C_0059	Lys	0.876392	0.10377		1.78092	0.013908	*	0.455139	0.00035394	***	0.924891	0.36586
Lys biosynthesis	C_0113	Saccharopine	<1	N.A.		N.A.	N.A.		<1	N.A.		N.A.	N.A.
Lys biosynthesis	-	2,6-Diaminopimelic acid	-	-		-	-		-	-		-	-
Lys biosynthesis	-	2-Oxoadipic acid	-	-		-	-		-	-		-	-
Pathway Cluster	ID	Compound name	Comparative Analysis
			Treated-1 vs Control-1			Treated-2 vs Control-2			Control-2 vs Control-1			Treated-2 vs Treated-1
			Ratio ¶	p-value ||		Ratio ¶	p-value ||		Ratio ¶	p-value ||		Ratio ¶	p-value ||
Lys degradation	C_0068	2-Aminoadipic acid	0.54287	0.053271		0.583318	0.12224		0.745051	0.18003		0.800564	0.41987
Lys degradation	C_0024	5-Aminovaleric acid	<1	N.A.		<1	N.A.		1.20032	0.08914		N.A.	N.A.
Lys degradation	A_0089	Acetyl CoA_divalent	1.05822	N.A.		1<	N.A.		<1	N.A.		1.2428	N.A.
Lys degradation	C_0059	Lys	0.876392	0.10377		1.78092	0.013908	*	0.455139	0.00035394	***	0.924891	0.36586
Lys degradation	C_0113	Saccharopine	<1	N.A.		N.A.	N.A.		<1	N.A.		N.A.	N.A.
Lys degradation	-	2-Oxoadipic acid	-	-		-	-		-	-		-	-
Lys degradation	-	Cadaverine	-	-		-	-		-	-		-	-
Lys degradation	-	Glutaric acid	-	-		-	-		-	-		-	-
Lys degradation	-	Glutaryl CoA_divalent	-	-		-	-		-	-		-	-
Lys degradation	-	N6-Acetyllysine	-	-		-	-		-	-		-	-
Lys degradation	-	Pipecolic acid	-	-		-	-		-	-		-	-
Pathway Cluster	ID	Compound name	Comparative Analysis
			Treated-1 vs Control-1			Treated-2 vs Control-2			Control-2 vs Control-1			Treated-2 vs Treated-1
			Ratio ¶	p-value ||		Ratio ¶	p-value ||		Ratio ¶	p-value ||		Ratio ¶	p-value ||
Met metabolism	C_0011	1-Aminocyclopropane-1-carboxylic acid	0.613562	0.0026019	**	0.988848	0.91912		0.55539	0.0069583	**	0.895094	0.25443
Met metabolism	C_0117	5'-Deoxy-5'-methylthioadenosine	0.528396	0.058396		0.57848	0.002799	**	0.873164	0.42033		0.955927	0.48998
Met metabolism	C_0062	Met	1.0687	0.68612		1.68337	0.00038049	***	0.73967	0.21221		1.16509	0.0092999	**
Met metabolism	C_0071	Methionine sulfoxide	1.20092	0.49199		1.34483	0.46021		0.983034	0.96524		1.10083	0.73639
Met metabolism	C_0128	S-Adenosylhomocysteine	0.496642	0.054024		0.402138	N.A.		0.779113	0.24057		0.630859	N.A.
Met metabolism	C_0129	S-Adenosylmethionine	0.534494	0.0010073	**	0.964172	0.74034		0.535135	0.001024	**	0.965328	0.74753
Met metabolism	-	4-Methylthio-2-oxobutyric acid	-	-		-	-		-	-		-	-
Met metabolism	-	Homocystine	-	-		-	-		-	-		-	-
Met metabolism	-	N-Formylmethionine	-	-		-	-		-	-		-	-
Met metabolism	-	O-Phosphoserine	-	-		-	-		-	-		-	-
Pathway Cluster	ID	Compound name	Comparative Analysis
			Treated-1 vs Control-1			Treated-2 vs Control-2			Control-2 vs Control-1			Treated-2 vs Treated-1
			Ratio ¶	p-value ||		Ratio ¶	p-value ||		Ratio ¶	p-value ||		Ratio ¶	p-value ||
Methane metabolism	A_0040	2-Phosphoglyceric acid	5.48845	0.00038502	***	1<	N.A.		<1	N.A.		0.284237	0.00028981	***
Methane metabolism	A_0041	3-Phosphoglyceric acid	6.72384	0.00080786	***	1.79478	0.026976	*	0.79635	0.31478		0.212568	0.0014195	**
Methane metabolism	A_0093	ADP	0.453569	0.0060636	**	0.765192	0.15549		0.6483	0.025261	*	1.09371	0.65357
Methane metabolism	A_0102	ATP	0.287075	0.0016904	**	0.323884	5.3754e-05	***	0.843624	0.050521		0.951794	0.61499
Methane metabolism	A_0089	Acetyl CoA_divalent	1.05822	N.A.		1<	N.A.		<1	N.A.		1.2428	N.A.
Methane metabolism	A_0035	Dihydroxyacetone phosphate	7.65976	0.0050063	**	5.94353	0.0055361	**	2.13965	0.024284	*	1.66024	0.016082	*
Methane metabolism	A_0076	Fructose 1,6-diphosphate	7.09484	0.0056144	**	12.8661	0.0067865	**	0.78584	0.34257		1.42508	0.041812	*
Methane metabolism	A_0058	Fructose 6-phosphate	<1	N.A.		2.78997	0.02279	*	1.61655	0.077636		1<	N.A.
Methane metabolism	C_0004	Gly	0.835545	0.075152		1.2156	0.035666	*	0.67054	0.010141	*	0.97554	0.74025
Methane metabolism	A_0034	Glyceraldehyde 3-phosphate	9.13	0.0017506	**	5.77667	0.018893	*	2.53235	0.0038645	**	1.60225	0.07863
Methane metabolism	A_0018	Malic acid	0.391292	4.8911e-06	***	0.417851	0.0011626	**	0.638537	0.00044227	***	0.681879	0.0022341	**
Methane metabolism	A_0032	Phosphoenolpyruvic acid	5.03205	0.00026645	***	2.46797	0.0050322	**	0.672341	0.19068		0.32975	0.0014785	**
Methane metabolism	A_0004	Pyruvic acid	0.597137	0.0070021	**	N.A.	N.A.		<1	N.A.		<1	N.A.
Methane metabolism	A_0054	Ribulose 5-phosphate	1.51937	0.019403	*	1.27563	0.075357		0.845175	0.17244		0.709591	0.023118	*
Methane metabolism	C_0016	Ser	0.954089	0.45193		1.21566	0.12097		0.686465	0.01325	*	0.874665	0.16943
Methane metabolism	-	5-Methyltetrahydrofolic acid	-	-		-	-		-	-		-	-
Methane metabolism	-	Glyceric acid	-	-		-	-		-	-		-	-
Methane metabolism	-	Glyoxylic acid	-	-		-	-		-	-		-	-
Methane metabolism	-	N-Methylglutamic acid	-	-		-	-		-	-		-	-
Methane metabolism	-	O-Phosphoserine	-	-		-	-		-	-		-	-
Methane metabolism	-	Trimethylamine N-oxide	-	-		-	-		-	-		-	-
Methane metabolism	-	Xylulose 5-phosphate	-	-		-	-		-	-		-	-
Methane metabolism	-	p-Hydroxyphenylpyruvic acid	-	-		-	-		-	-		-	-
Pathway Cluster	ID	Compound name	Comparative Analysis
			Treated-1 vs Control-1			Treated-2 vs Control-2			Control-2 vs Control-1			Treated-2 vs Treated-1
			Ratio ¶	p-value ||		Ratio ¶	p-value ||		Ratio ¶	p-value ||		Ratio ¶	p-value ||
Nicotinate and nicotinamide metabolism	C_0047	Asp	0.249133	0.0024825	**	1.05791	0.29576		0.752242	0.019267	*	3.19431	0.00067656	***
Nicotinate and nicotinamide metabolism	A_0035	Dihydroxyacetone phosphate	7.65976	0.0050063	**	5.94353	0.0055361	**	2.13965	0.024284	*	1.66024	0.016082	*
Nicotinate and nicotinamide metabolism	A_0011	Fumaric acid	0.34902	0.016424	*	0.39226	0.0053951	**	0.645044	0.039673	*	0.724958	0.015418	*
Nicotinate and nicotinamide metabolism	A_0111	NAD+	0.511082	2.8479e-05	***	0.643146	0.0024556	**	0.648041	0.00068811	***	0.815494	0.034033	*
Nicotinate and nicotinamide metabolism	A_0113	NADP+	0.542097	0.0040172	**	0.413944	0.0024188	**	0.638661	0.010843	*	0.48768	0.020102	*
Nicotinate and nicotinamide metabolism	C_0031	Nicotinamide	0.311884	0.1577		0.615446	0.19416		0.329443	0.16368		0.650094	0.21192
Nicotinate and nicotinamide metabolism	C_0032	Nicotinic acid	0.276756	0.024418	*	N.A.	N.A.		<1	N.A.		<1	N.A.
Nicotinate and nicotinamide metabolism	A_0002	Propionic acid	<1	N.A.		N.A.	N.A.		<1	N.A.		N.A.	N.A.
Nicotinate and nicotinamide metabolism	A_0004	Pyruvic acid	0.597137	0.0070021	**	N.A.	N.A.		<1	N.A.		<1	N.A.
Nicotinate and nicotinamide metabolism	-	1-Methylnicotinamide	-	-		-	-		-	-		-	-
Nicotinate and nicotinamide metabolism	-	6-Hydroxynicotinic acid	-	-		-	-		-	-		-	-
Nicotinate and nicotinamide metabolism	-	Deamido-NAD+	-	-		-	-		-	-		-	-
Nicotinate and nicotinamide metabolism	-	Maleic acid	-	-		-	-		-	-		-	-
Nicotinate and nicotinamide metabolism	-	Quinolinic acid	-	-		-	-		-	-		-	-
Nicotinate and nicotinamide metabolism	-	Trigonelline	-	-		-	-		-	-		-	-
Pathway Cluster	ID	Compound name	Comparative Analysis
			Treated-1 vs Control-1			Treated-2 vs Control-2			Control-2 vs Control-1			Treated-2 vs Treated-1
			Ratio ¶	p-value ||		Ratio ¶	p-value ||		Ratio ¶	p-value ||		Ratio ¶	p-value ||
Oxidative phosphorylation	A_0093	ADP	0.453569	0.0060636	**	0.765192	0.15549		0.6483	0.025261	*	1.09371	0.65357
Oxidative phosphorylation	A_0102	ATP	0.287075	0.0016904	**	0.323884	5.3754e-05	***	0.843624	0.050521		0.951794	0.61499
Oxidative phosphorylation	A_0011	Fumaric acid	0.34902	0.016424	*	0.39226	0.0053951	**	0.645044	0.039673	*	0.724958	0.015418	*
Oxidative phosphorylation	A_0111	NAD+	0.511082	2.8479e-05	***	0.643146	0.0024556	**	0.648041	0.00068811	***	0.815494	0.034033	*
Oxidative phosphorylation	A_0112	NADH	<1	N.A.		1.19088	0.26486		3.43655	0.023786	*	1<	N.A.
Oxidative phosphorylation	A_0013	Succinic acid	0.903977	0.2718		0.586116	0.0014387	**	0.714891	0.030622	*	0.463517	0.00067133	***
Pathway Cluster	ID	Compound name	Comparative Analysis
			Treated-1 vs Control-1			Treated-2 vs Control-2			Control-2 vs Control-1			Treated-2 vs Treated-1
			Ratio ¶	p-value ||		Ratio ¶	p-value ||		Ratio ¶	p-value ||		Ratio ¶	p-value ||
Pancreatic secretion	A_0074	cAMP	<1	N.A.		<1	N.A.		0.76446	0.35076		N.A.	N.A.
Pancreatic secretion	-	Acetylcholine	-	-		-	-		-	-		-	-
Pathway Cluster	ID	Compound name	Comparative Analysis
			Treated-1 vs Control-1			Treated-2 vs Control-2			Control-2 vs Control-1			Treated-2 vs Treated-1
			Ratio ¶	p-value ||		Ratio ¶	p-value ||		Ratio ¶	p-value ||		Ratio ¶	p-value ||
Pantothenate and CoA biosynthesis	A_0012	2-Oxoisovaleric acid	0.179389	0.00096551	***	<1	N.A.		0.128897	N.A.		<1	N.A.
Pantothenate and CoA biosynthesis	C_0047	Asp	0.249133	0.0024825	**	1.05791	0.29576		0.752242	0.019267	*	3.19431	0.00067656	***
Pantothenate and CoA biosynthesis	A_0083	CoA_divalent	0.569921	0.00085226	***	0.419035	0.001412	**	1.00671	0.88212		0.740187	0.072292
Pantothenate and CoA biosynthesis	C_0030	Cys	0.118569	N.A.		0.041425	0.12936		2.24245	0.28619		0.783455	N.A.
Pantothenate and CoA biosynthesis	A_0052	Pantothenic acid	0.933369	0.14136		0.791945	0.010402	*	0.757888	0.00039977	***	0.643053	0.0011607	**
Pantothenate and CoA biosynthesis	A_0004	Pyruvic acid	0.597137	0.0070021	**	N.A.	N.A.		<1	N.A.		<1	N.A.
Pantothenate and CoA biosynthesis	C_0025	Val	0.934503	0.25743		1.40951	0.035661	*	0.716259	0.0065936	**	1.08033	0.3646
Pantothenate and CoA biosynthesis	C_0008	β-Ala	0.941961	0.22739		0.719774	0.012214	*	0.822793	0.023942	*	0.628715	0.001239	**
Pantothenate and CoA biosynthesis	-	3',5'-ADP	-	-		-	-		-	-		-	-
Pantothenate and CoA biosynthesis	-	3'-Dephospho CoA	-	-		-	-		-	-		-	-
Pantothenate and CoA biosynthesis	-	3-Ureidopropionic acid	-	-		-	-		-	-		-	-
Pantothenate and CoA biosynthesis	-	Dihydrouracil	-	-		-	-		-	-		-	-
Pantothenate and CoA biosynthesis	-	Uracil	-	-		-	-		-	-		-	-
Pathway Cluster	ID	Compound name	Comparative Analysis
			Treated-1 vs Control-1			Treated-2 vs Control-2			Control-2 vs Control-1			Treated-2 vs Treated-1
			Ratio ¶	p-value ||		Ratio ¶	p-value ||		Ratio ¶	p-value ||		Ratio ¶	p-value ||
Parkinson's disease	A_0093	ADP	0.453569	0.0060636	**	0.765192	0.15549		0.6483	0.025261	*	1.09371	0.65357
Parkinson's disease	A_0078	AMP	0.493162	0.014889	*	1.48241	0.33269		0.44929	0.01102	*	1.35054	0.42688
Parkinson's disease	A_0102	ATP	0.287075	0.0016904	**	0.323884	5.3754e-05	***	0.843624	0.050521		0.951794	0.61499
Parkinson's disease	C_0064	Dopamine	1.17754	0.54497		<1	N.A.		1.28897	0.18267		<1	N.A.
Parkinson's disease	C_0082	Tyr	0.961171	0.49079		1.39488	0.019061	*	0.682093	0.0042652	**	0.989875	0.87972
Parkinson's disease	-	1-Methyl-4-phenyl-1,2,3,6-tetrahydropyridine	-	-		-	-		-	-		-	-
Parkinson's disease	-	DOPA	-	-		-	-		-	-		-	-
Pathway Cluster	ID	Compound name	Comparative Analysis
			Treated-1 vs Control-1			Treated-2 vs Control-2			Control-2 vs Control-1			Treated-2 vs Treated-1
			Ratio ¶	p-value ||		Ratio ¶	p-value ||		Ratio ¶	p-value ||		Ratio ¶	p-value ||
Pentose and glucuronate interconversions	A_0023	2-Oxoglutaric acid	1.50114	0.0062923	**	<1	N.A.		0.678464	0.029422	*	<1	N.A.
Pentose and glucuronate interconversions	A_0035	Dihydroxyacetone phosphate	7.65976	0.0050063	**	5.94353	0.0055361	**	2.13965	0.024284	*	1.66024	0.016082	*
Pentose and glucuronate interconversions	A_0058	Fructose 6-phosphate	<1	N.A.		2.78997	0.02279	*	1.61655	0.077636		1<	N.A.
Pentose and glucuronate interconversions	A_0059	Glucose 1-phosphate	2.97224	0.00037755	***	8.18799	0.013391	*	0.872008	0.28044		2.40222	0.026851	*
Pentose and glucuronate interconversions	A_0046	Glucuronic acid	<1	N.A.		0.400384	N.A.		0.829932	N.A.		1<	N.A.
Pentose and glucuronate interconversions	A_0046	Galacturonic acid	<1	N.A.		0.400384	N.A.		0.829932	N.A.		1<	N.A.
Pentose and glucuronate interconversions	A_0034	Glyceraldehyde 3-phosphate	9.13	0.0017506	**	5.77667	0.018893	*	2.53235	0.0038645	**	1.60225	0.07863
Pentose and glucuronate interconversions	A_0004	Pyruvic acid	0.597137	0.0070021	**	N.A.	N.A.		<1	N.A.		<1	N.A.
Pentose and glucuronate interconversions	A_0054	Ribulose 5-phosphate	1.51937	0.019403	*	1.27563	0.075357		0.845175	0.17244		0.709591	0.023118	*
Pentose and glucuronate interconversions	A_0105	UDP-glucose	0.289578	4.5203e-05	***	0.199286	0.00091972	***	1.11992	0.12545		0.770719	0.065727
Pentose and glucuronate interconversions	A_0106	UDP-glucuronic acid	1.90776	0.017556	*	1.15692	0.17655		0.918071	0.081293		0.556746	0.010792	*
Pentose and glucuronate interconversions	-	Digalacturonic acid	-	-		-	-		-	-		-	-
Pentose and glucuronate interconversions	-	Xylulose 5-phosphate	-	-		-	-		-	-		-	-
Pathway Cluster	ID	Compound name	Comparative Analysis
			Treated-1 vs Control-1			Treated-2 vs Control-2			Control-2 vs Control-1			Treated-2 vs Treated-1
			Ratio ¶	p-value ||		Ratio ¶	p-value ||		Ratio ¶	p-value ||		Ratio ¶	p-value ||
Pentose phosphate pathway	A_0064	6-Phosphogluconic acid	0.623427	0.14234		1.03581	0.81956		0.153338	0.036838	*	0.254769	0.026182	*
Pentose phosphate pathway	A_0058	Fructose 6-phosphate	<1	N.A.		2.78997	0.02279	*	1.61655	0.077636		1<	N.A.
Pentose phosphate pathway	A_0060	Glucose 6-phosphate	0.778786	0.49079		1.55558	0.013209	*	0.632292	0.28575		1.26296	0.2079
Pentose phosphate pathway	A_0034	Glyceraldehyde 3-phosphate	9.13	0.0017506	**	5.77667	0.018893	*	2.53235	0.0038645	**	1.60225	0.07863
Pentose phosphate pathway	A_0055	Ribose 5-phosphate	1.69008	0.0047954	**	1.29366	0.15473		0.702563	0.054048		0.537772	0.0024317	**
Pentose phosphate pathway	A_0054	Ribulose 5-phosphate	1.51937	0.019403	*	1.27563	0.075357		0.845175	0.17244		0.709591	0.023118	*
Pentose phosphate pathway	A_0066	Sedoheptulose 7-phosphate	8.89961	0.0017891	**	7.42374	0.011448	*	1.54206	0.0090775	**	1.28633	0.13251
Pentose phosphate pathway	-	Erythrose 4-phosphate	-	-		-	-		-	-		-	-
Pentose phosphate pathway	-	Xylulose 5-phosphate	-	-		-	-		-	-		-	-
Pathway Cluster	ID	Compound name	Comparative Analysis
			Treated-1 vs Control-1			Treated-2 vs Control-2			Control-2 vs Control-1			Treated-2 vs Treated-1
			Ratio ¶	p-value ||		Ratio ¶	p-value ||		Ratio ¶	p-value ||		Ratio ¶	p-value ||
Peptidoglycan biosynthesis	C_0007	Ala	1.18359	0.078376		1.19125	0.02523	*	0.617993	0.0017877	**	0.621989	0.010403	*
Peptidoglycan biosynthesis	A_0109	UDP-N-acetylglucosamine	2.50826	0.0025206	**	3.47296	0.0051499	**	0.626289	0.0059951	**	0.867166	0.099238
Peptidoglycan biosynthesis	A_0072	UMP	0.497036	0.040115	*	0.886397	0.72347		0.993015	0.97547		1.77091	0.24084
Peptidoglycan biosynthesis	-	Ala-Ala	-	-		-	-		-	-		-	-
Pathway Cluster	ID	Compound name	Comparative Analysis
			Treated-1 vs Control-1			Treated-2 vs Control-2			Control-2 vs Control-1			Treated-2 vs Treated-1
			Ratio ¶	p-value ||		Ratio ¶	p-value ||		Ratio ¶	p-value ||		Ratio ¶	p-value ||
Phe metabolism	A_0026	3-Phenylpropionic acid	0.976019	0.80278		0.980986	N.A.		1.0309	0.80715		1.03614	N.A.
Phe metabolism	C_0072	Phe	0.957211	0.45377		1.36577	0.022166	*	0.693086	0.0031385	**	0.988908	0.87705
Phe metabolism	C_0082	Tyr	0.961171	0.49079		1.39488	0.019061	*	0.682093	0.0042652	**	0.989875	0.87972
Phe metabolism	-	2-Phenylethylamine	-	-		-	-		-	-		-	-
Phe metabolism	-	3-(2-Hydroxyphenyl)propionic acid	-	-		-	-		-	-		-	-
Phe metabolism	-	3-Phenyllactic acid	-	-		-	-		-	-		-	-
Phe metabolism	-	Benzoic acid	-	-		-	-		-	-		-	-
Phe metabolism	-	Benzoylformic acid	-	-		-	-		-	-		-	-
Phe metabolism	-	Hippuric acid	-	-		-	-		-	-		-	-
Phe metabolism	-	Isobutyryl CoA_divalent	-	-		-	-		-	-		-	-
Phe metabolism	-	N-Acetylphenylalanine	-	-		-	-		-	-		-	-
Phe metabolism	-	N2-Phenylacetylglutamine	-	-		-	-		-	-		-	-
Phe metabolism	-	Phenaceturic acid	-	-		-	-		-	-		-	-
Phe metabolism	-	Phenylpyruvic acid	-	-		-	-		-	-		-	-
Phe metabolism	-	o-Coumaric acid	-	-		-	-		-	-		-	-
Phe metabolism	-	o-Hydroxybenzoic acid	-	-		-	-		-	-		-	-
Phe metabolism	-	o-Hydroxyphenylacetic acid	-	-		-	-		-	-		-	-
Phe metabolism	-	p-Coumaric acid	-	-		-	-		-	-		-	-
Phe metabolism	-	p-Hydroxybenzoic acid	-	-		-	-		-	-		-	-
Phe metabolism	-	p-Hydroxyphenylacetic acid	-	-		-	-		-	-		-	-
Phe metabolism	-	trans-Cinnamic acid	-	-		-	-		-	-		-	-
Pathway Cluster	ID	Compound name	Comparative Analysis
			Treated-1 vs Control-1			Treated-2 vs Control-2			Control-2 vs Control-1			Treated-2 vs Treated-1
			Ratio ¶	p-value ||		Ratio ¶	p-value ||		Ratio ¶	p-value ||		Ratio ¶	p-value ||
Phenylalanine, tyrosine and tryptophan biosynthesis	A_0084	PRPP	0.747357	N.A.		<1	N.A.		0.708192	0.26838		<1	N.A.
Phenylalanine, tyrosine and tryptophan biosynthesis	C_0072	Phe	0.957211	0.45377		1.36577	0.022166	*	0.693086	0.0031385	**	0.988908	0.87705
Phenylalanine, tyrosine and tryptophan biosynthesis	A_0032	Phosphoenolpyruvic acid	5.03205	0.00026645	***	2.46797	0.0050322	**	0.672341	0.19068		0.32975	0.0014785	**
Phenylalanine, tyrosine and tryptophan biosynthesis	C_0092	Trp	0.958692	0.47358		1.50901	0.012601	*	0.676122	0.0078114	**	1.06424	0.36739
Phenylalanine, tyrosine and tryptophan biosynthesis	C_0082	Tyr	0.961171	0.49079		1.39488	0.019061	*	0.682093	0.0042652	**	0.989875	0.87972
Phenylalanine, tyrosine and tryptophan biosynthesis	-	Anthranilic acid	-	-		-	-		-	-		-	-
Phenylalanine, tyrosine and tryptophan biosynthesis	-	Erythrose 4-phosphate	-	-		-	-		-	-		-	-
Phenylalanine, tyrosine and tryptophan biosynthesis	-	Phenylpyruvic acid	-	-		-	-		-	-		-	-
Phenylalanine, tyrosine and tryptophan biosynthesis	-	Quinic acid	-	-		-	-		-	-		-	-
Phenylalanine, tyrosine and tryptophan biosynthesis	-	Shikimate 3-phosphate	-	-		-	-		-	-		-	-
Phenylalanine, tyrosine and tryptophan biosynthesis	-	Shikimic acid	-	-		-	-		-	-		-	-
Phenylalanine, tyrosine and tryptophan biosynthesis	-	p-Hydroxyphenylpyruvic acid	-	-		-	-		-	-		-	-
Pathway Cluster	ID	Compound name	Comparative Analysis
			Treated-1 vs Control-1			Treated-2 vs Control-2			Control-2 vs Control-1			Treated-2 vs Treated-1
			Ratio ¶	p-value ||		Ratio ¶	p-value ||		Ratio ¶	p-value ||		Ratio ¶	p-value ||
Phenylpropanoid biosynthesis	C_0072	Phe	0.957211	0.45377		1.36577	0.022166	*	0.693086	0.0031385	**	0.988908	0.87705
Phenylpropanoid biosynthesis	C_0057	Spermidine	0.582071	0.011586	*	0.717657	0.025582	*	0.501314	0.00072364	***	0.618088	0.065901
Phenylpropanoid biosynthesis	C_0082	Tyr	0.961171	0.49079		1.39488	0.019061	*	0.682093	0.0042652	**	0.989875	0.87972
Phenylpropanoid biosynthesis	-	Sinapic acid	-	-		-	-		-	-		-	-
Phenylpropanoid biosynthesis	-	o-Coumaric acid	-	-		-	-		-	-		-	-
Phenylpropanoid biosynthesis	-	p-Coumaric acid	-	-		-	-		-	-		-	-
Phenylpropanoid biosynthesis	-	trans-Cinnamic acid	-	-		-	-		-	-		-	-
Phenylpropanoid biosynthesis	-	trans-Ferlic acid	-	-		-	-		-	-		-	-
Pathway Cluster	ID	Compound name	Comparative Analysis
			Treated-1 vs Control-1			Treated-2 vs Control-2			Control-2 vs Control-1			Treated-2 vs Treated-1
			Ratio ¶	p-value ||		Ratio ¶	p-value ||		Ratio ¶	p-value ||		Ratio ¶	p-value ||
Phosphatidylinositol signaling system	A_0075	Phytic acid_divalent	<1	N.A.		N.A.	N.A.		<1	N.A.		N.A.	N.A.
Phosphatidylinositol signaling system	A_0061	myo-Inositol 1-phosphate	0.766421	0.096866		0.843774	0.13165		0.903246	0.40465		0.994409	0.95828
Phosphatidylinositol signaling system	A_0061	myo-Inositol 3-phosphate	0.766421	0.096866		0.843774	0.13165		0.903246	0.40465		0.994409	0.95828
Pathway Cluster	ID	Compound name	Comparative Analysis
			Treated-1 vs Control-1			Treated-2 vs Control-2			Control-2 vs Control-1			Treated-2 vs Treated-1
			Ratio ¶	p-value ||		Ratio ¶	p-value ||		Ratio ¶	p-value ||		Ratio ¶	p-value ||
Phosphonate and phosphinate metabolism	A_0032	Phosphoenolpyruvic acid	5.03205	0.00026645	***	2.46797	0.0050322	**	0.672341	0.19068		0.32975	0.0014785	**
Phosphonate and phosphinate metabolism	-	2-Amino-3-phosphonopropionic acid	-	-		-	-		-	-		-	-
Phosphonate and phosphinate metabolism	-	2-Aminoethylphosphonic acid	-	-		-	-		-	-		-	-
Phosphonate and phosphinate metabolism	-	Phosphonoacetic acid	-	-		-	-		-	-		-	-
Pathway Cluster	ID	Compound name	Comparative Analysis
			Treated-1 vs Control-1			Treated-2 vs Control-2			Control-2 vs Control-1			Treated-2 vs Treated-1
			Ratio ¶	p-value ||		Ratio ¶	p-value ||		Ratio ¶	p-value ||		Ratio ¶	p-value ||
Phosphotransferase system (PTS)	A_0060	Glucose 6-phosphate	0.778786	0.49079		1.55558	0.013209	*	0.632292	0.28575		1.26296	0.2079
Phosphotransferase system (PTS)	A_0067	N-Acetylglucosamine 6-phosphate	7.95589	0.0058651	**	14.7851	0.012246	*	0.829266	0.063865		1.54109	0.061936
Phosphotransferase system (PTS)	A_0032	Phosphoenolpyruvic acid	5.03205	0.00026645	***	2.46797	0.0050322	**	0.672341	0.19068		0.32975	0.0014785	**
Phosphotransferase system (PTS)	A_0004	Pyruvic acid	0.597137	0.0070021	**	N.A.	N.A.		<1	N.A.		<1	N.A.
Phosphotransferase system (PTS)	A_0062	Sorbitol 6-phosphate	1.67575	0.011753	*	1.40147	0.018505	*	0.286578	0.001623	**	0.239671	0.0053108	**
Phosphotransferase system (PTS)	-	Ascorbic acid	-	-		-	-		-	-		-	-
Phosphotransferase system (PTS)	-	Fructose 1-phosphate	-	-		-	-		-	-		-	-
Phosphotransferase system (PTS)	-	Galactosamine	-	-		-	-		-	-		-	-
Phosphotransferase system (PTS)	-	Glucosamine	-	-		-	-		-	-		-	-
Phosphotransferase system (PTS)	-	Glucosamine 6-phosphate	-	-		-	-		-	-		-	-
Phosphotransferase system (PTS)	-	Mannose 6-phosphate	-	-		-	-		-	-		-	-
Phosphotransferase system (PTS)	-	N-Acetylglucosamine	-	-		-	-		-	-		-	-
Phosphotransferase system (PTS)	-	N-Acetylmuramic acid	-	-		-	-		-	-		-	-
Phosphotransferase system (PTS)	-	Trehalose 6-phosphate	-	-		-	-		-	-		-	-
Pathway Cluster	ID	Compound name	Comparative Analysis
			Treated-1 vs Control-1			Treated-2 vs Control-2			Control-2 vs Control-1			Treated-2 vs Treated-1
			Ratio ¶	p-value ||		Ratio ¶	p-value ||		Ratio ¶	p-value ||		Ratio ¶	p-value ||
Photosynthesis	A_0093	ADP	0.453569	0.0060636	**	0.765192	0.15549		0.6483	0.025261	*	1.09371	0.65357
Photosynthesis	A_0102	ATP	0.287075	0.0016904	**	0.323884	5.3754e-05	***	0.843624	0.050521		0.951794	0.61499
Photosynthesis	A_0113	NADP+	0.542097	0.0040172	**	0.413944	0.0024188	**	0.638661	0.010843	*	0.48768	0.020102	*
Photosynthesis	A_0082	NADPH_divalent	N.A.	N.A.		0.275637	0.002197	**	1<	N.A.		1<	N.A.
Pathway Cluster	ID	Compound name	Comparative Analysis
			Treated-1 vs Control-1			Treated-2 vs Control-2			Control-2 vs Control-1			Treated-2 vs Treated-1
			Ratio ¶	p-value ||		Ratio ¶	p-value ||		Ratio ¶	p-value ||		Ratio ¶	p-value ||
Plant hormone signal transduction	-	Indole-3-acetic acid	-	-		-	-		-	-		-	-
Plant hormone signal transduction	-	o-Hydroxybenzoic acid	-	-		-	-		-	-		-	-
Plant hormone signal transduction	-	trans-Zeatin	-	-		-	-		-	-		-	-
Pathway Cluster	ID	Compound name	Comparative Analysis
			Treated-1 vs Control-1			Treated-2 vs Control-2			Control-2 vs Control-1			Treated-2 vs Treated-1
			Ratio ¶	p-value ||		Ratio ¶	p-value ||		Ratio ¶	p-value ||		Ratio ¶	p-value ||
Polyamine metabolism	C_0012	GABA	0.963977	0.61301		1.53787	0.013741	*	0.458349	0.0018311	**	0.73122	0.018057	*
Polyamine metabolism	C_0037	N-Acetylputrescine	1<	N.A.		<1	N.A.		1<	N.A.		<1	N.A.
Polyamine metabolism	C_0005	Putrescine	0.82437	0.45013		0.336334	0.00025164	***	1.10924	0.62297		0.452557	0.0021781	**
Polyamine metabolism	C_0129	S-Adenosylmethionine	0.534494	0.0010073	**	0.964172	0.74034		0.535135	0.001024	**	0.965328	0.74753
Polyamine metabolism	C_0057	Spermidine	0.582071	0.011586	*	0.717657	0.025582	*	0.501314	0.00072364	***	0.618088	0.065901
Polyamine metabolism	C_0090	Spermine	0.331671	0.011769	*	0.922953	0.72333		0.451405	0.025343	*	1.25614	0.43969
Polyamine metabolism	-	1,3-Diaminopropane	-	-		-	-		-	-		-	-
Polyamine metabolism	-	Agmatine	-	-		-	-		-	-		-	-
Polyamine metabolism	-	Homocarnosine	-	-		-	-		-	-		-	-
Polyamine metabolism	-	Norspermidine	-	-		-	-		-	-		-	-
Pathway Cluster	ID	Compound name	Comparative Analysis
			Treated-1 vs Control-1			Treated-2 vs Control-2			Control-2 vs Control-1			Treated-2 vs Treated-1
			Ratio ¶	p-value ||		Ratio ¶	p-value ||		Ratio ¶	p-value ||		Ratio ¶	p-value ||
Polyketide sugar unit biosynthesis	A_0059	Glucose 1-phosphate	2.97224	0.00037755	***	8.18799	0.013391	*	0.872008	0.28044		2.40222	0.026851	*
Polyketide sugar unit biosynthesis	A_0104	dTDP-glucose	2.45686	0.0082088	**	3.08954	0.01229	*	0.678287	0.035375	*	0.852954	0.23417
Pathway Cluster	ID	Compound name	Comparative Analysis
			Treated-1 vs Control-1			Treated-2 vs Control-2			Control-2 vs Control-1			Treated-2 vs Treated-1
			Ratio ¶	p-value ||		Ratio ¶	p-value ||		Ratio ¶	p-value ||		Ratio ¶	p-value ||
Porphyrin and chlorophyll metabolism	C_0060	Glu	1.61573	0.0028193	**	0.951015	0.36923		1.89863	3.1419e-05	***	1.11753	0.13732
Porphyrin and chlorophyll metabolism	C_0004	Gly	0.835545	0.075152		1.2156	0.035666	*	0.67054	0.010141	*	0.97554	0.74025
Porphyrin and chlorophyll metabolism	C_0027	Thr	1.16958	0.08143		1.30538	0.02514	*	0.866601	0.08683		0.967222	0.65213
Porphyrin and chlorophyll metabolism	-	5,6-Dimethylbenzimidazole	-	-		-	-		-	-		-	-
Porphyrin and chlorophyll metabolism	-	5-Amino-4-oxovaleric acid	-	-		-	-		-	-		-	-
Porphyrin and chlorophyll metabolism	-	Isopropanolamine	-	-		-	-		-	-		-	-
Porphyrin and chlorophyll metabolism	-	Porphobilinogen	-	-		-	-		-	-		-	-
Pathway Cluster	ID	Compound name	Comparative Analysis
			Treated-1 vs Control-1			Treated-2 vs Control-2			Control-2 vs Control-1			Treated-2 vs Treated-1
			Ratio ¶	p-value ||		Ratio ¶	p-value ||		Ratio ¶	p-value ||		Ratio ¶	p-value ||
Primary bile acid biosynthesis	-	Cholic acid	-	-		-	-		-	-		-	-
Primary bile acid biosynthesis	-	Glycocholic acid	-	-		-	-		-	-		-	-
Primary bile acid biosynthesis	-	Taurocholic acid	-	-		-	-		-	-		-	-
Pathway Cluster	ID	Compound name	Comparative Analysis
			Treated-1 vs Control-1			Treated-2 vs Control-2			Control-2 vs Control-1			Treated-2 vs Treated-1
			Ratio ¶	p-value ||		Ratio ¶	p-value ||		Ratio ¶	p-value ||		Ratio ¶	p-value ||
Propanoate metabolism	C_0011	1-Aminocyclopropane-1-carboxylic acid	0.613562	0.0026019	**	0.988848	0.91912		0.55539	0.0069583	**	0.895094	0.25443
Propanoate metabolism	A_0009	2-Hydroxybutyric acid	<1	N.A.		N.A.	N.A.		<1	N.A.		N.A.	N.A.
Propanoate metabolism	A_0089	Acetyl CoA_divalent	1.05822	N.A.		1<	N.A.		<1	N.A.		1.2428	N.A.
Propanoate metabolism	A_0007	Lactic acid	0.0638556	0.0022353	**	0.158171	0.0050253	**	0.0893308	0.0022376	**	0.221274	0.0065848	**
Propanoate metabolism	A_0002	Propionic acid	<1	N.A.		N.A.	N.A.		<1	N.A.		N.A.	N.A.
Propanoate metabolism	A_0013	Succinic acid	0.903977	0.2718		0.586116	0.0014387	**	0.714891	0.030622	*	0.463517	0.00067133	***
Propanoate metabolism	C_0025	Val	0.934503	0.25743		1.40951	0.035661	*	0.716259	0.0065936	**	1.08033	0.3646
Propanoate metabolism	C_0008	β-Ala	0.941961	0.22739		0.719774	0.012214	*	0.822793	0.023942	*	0.628715	0.001239	**
Propanoate metabolism	-	2-Oxobutyric acid	-	-		-	-		-	-		-	-
Propanoate metabolism	-	3-Hydroxypropionic acid	-	-		-	-		-	-		-	-
Propanoate metabolism	-	Acetoacetic acid	-	-		-	-		-	-		-	-
Propanoate metabolism	-	Citramalic acid	-	-		-	-		-	-		-	-
Propanoate metabolism	-	Malonyl CoA_divalent	-	-		-	-		-	-		-	-
Propanoate metabolism	-	Methylmalonic acid	-	-		-	-		-	-		-	-
Propanoate metabolism	-	Methylmalonyl CoA_divalent	-	-		-	-		-	-		-	-
Propanoate metabolism	-	Propionyl CoA_divalent	-	-		-	-		-	-		-	-
Propanoate metabolism	-	Succinyl CoA_divalent	-	-		-	-		-	-		-	-
Pathway Cluster	ID	Compound name	Comparative Analysis
			Treated-1 vs Control-1			Treated-2 vs Control-2			Control-2 vs Control-1			Treated-2 vs Treated-1
			Ratio ¶	p-value ||		Ratio ¶	p-value ||		Ratio ¶	p-value ||		Ratio ¶	p-value ||
Protein digestion and absorption	C_0007	Ala	1.18359	0.078376		1.19125	0.02523	*	0.617993	0.0017877	**	0.621989	0.010403	*
Protein digestion and absorption	C_0077	Arg	0.731204	0.36354		1.66795	0.013028	*	6.09078	0.00018658	***	13.8937	0.003762	**
Protein digestion and absorption	C_0043	Asn	0.647284	0.0055201	**	1.54135	0.0063871	**	0.537197	0.0023832	**	1.2792	0.026435	*
Protein digestion and absorption	C_0047	Asp	0.249133	0.0024825	**	1.05791	0.29576		0.752242	0.019267	*	3.19431	0.00067656	***
Protein digestion and absorption	A_0005	Butyric acid	0.525996	N.A.		0.904766	N.A.		0.714508	0.014323	*	1.22902	N.A.
Protein digestion and absorption	A_0005	Isobutyric acid	0.525996	N.A.		0.904766	N.A.		0.714508	0.014323	*	1.22902	N.A.
Protein digestion and absorption	C_0030	Cys	0.118569	N.A.		0.041425	0.12936		2.24245	0.28619		0.783455	N.A.
Protein digestion and absorption	C_0058	Gln	1.96092	0.0020027	**	1.64695	0.021011	*	1.30638	0.0026282	**	1.09721	0.28901
Protein digestion and absorption	C_0060	Glu	1.61573	0.0028193	**	0.951015	0.36923		1.89863	3.1419e-05	***	1.11753	0.13732
Protein digestion and absorption	C_0004	Gly	0.835545	0.075152		1.2156	0.035666	*	0.67054	0.010141	*	0.97554	0.74025
Protein digestion and absorption	C_0065	His	1.10696	0.15753		1.55457	0.021597	*	0.701434	0.008838	**	0.985063	0.84547
Protein digestion and absorption	C_0041	Ile	0.973999	0.48048		1.45788	0.030021	*	0.767545	0.0033749	**	1.14886	0.14187
Protein digestion and absorption	C_0042	Leu	1.0051	0.93255		1.50246	0.032613	*	0.756932	0.0029073	**	1.13149	0.23607
Protein digestion and absorption	C_0059	Lys	0.876392	0.10377		1.78092	0.013908	*	0.455139	0.00035394	***	0.924891	0.36586
Protein digestion and absorption	C_0062	Met	1.0687	0.68612		1.68337	0.00038049	***	0.73967	0.21221		1.16509	0.0092999	**
Protein digestion and absorption	C_0072	Phe	0.957211	0.45377		1.36577	0.022166	*	0.693086	0.0031385	**	0.988908	0.87705
Protein digestion and absorption	C_0022	Pro	0.717266	0.0058931	**	1.04041	0.41196		0.461471	0.0040603	**	0.669374	0.0070596	**
Protein digestion and absorption	A_0002	Propionic acid	<1	N.A.		N.A.	N.A.		<1	N.A.		N.A.	N.A.
Protein digestion and absorption	C_0005	Putrescine	0.82437	0.45013		0.336334	0.00025164	***	1.10924	0.62297		0.452557	0.0021781	**
Protein digestion and absorption	C_0016	Ser	0.954089	0.45193		1.21566	0.12097		0.686465	0.01325	*	0.874665	0.16943
Protein digestion and absorption	C_0027	Thr	1.16958	0.08143		1.30538	0.02514	*	0.866601	0.08683		0.967222	0.65213
Protein digestion and absorption	C_0092	Trp	0.958692	0.47358		1.50901	0.012601	*	0.676122	0.0078114	**	1.06424	0.36739
Protein digestion and absorption	C_0082	Tyr	0.961171	0.49079		1.39488	0.019061	*	0.682093	0.0042652	**	0.989875	0.87972
Protein digestion and absorption	C_0025	Val	0.934503	0.25743		1.40951	0.035661	*	0.716259	0.0065936	**	1.08033	0.3646
Protein digestion and absorption	C_0008	β-Ala	0.941961	0.22739		0.719774	0.012214	*	0.822793	0.023942	*	0.628715	0.001239	**
Protein digestion and absorption	-	Cadaverine	-	-		-	-		-	-		-	-
Protein digestion and absorption	-	Cystine	-	-		-	-		-	-		-	-
Protein digestion and absorption	-	Histamine	-	-		-	-		-	-		-	-
Protein digestion and absorption	-	Isovaleric acid	-	-		-	-		-	-		-	-
Protein digestion and absorption	-	Piperidine	-	-		-	-		-	-		-	-
Protein digestion and absorption	-	Tyramine	-	-		-	-		-	-		-	-
Pathway Cluster	ID	Compound name	Comparative Analysis
			Treated-1 vs Control-1			Treated-2 vs Control-2			Control-2 vs Control-1			Treated-2 vs Treated-1
			Ratio ¶	p-value ||		Ratio ¶	p-value ||		Ratio ¶	p-value ||		Ratio ¶	p-value ||
Protein-derived Lys degradation	C_0069	Carnitine	0.934805	0.59996		0.536975	7.2774e-05	***	1.93525	0.0054502	**	1.11165	0.16698
Protein-derived Lys degradation	C_0004	Gly	0.835545	0.075152		1.2156	0.035666	*	0.67054	0.010141	*	0.97554	0.74025
Protein-derived Lys degradation	C_0087	N6,N6,N6-Trimethyllysine	0.867964	0.27492		1.17151	0.45652		0.703939	0.095896		0.950126	0.74676
Protein-derived Lys degradation	C_0056	γ-Butyrobetaine	1.1594	0.1221		1.2276	0.023126	*	0.974673	0.75525		1.03201	0.61955
Pathway Cluster	ID	Compound name	Comparative Analysis
			Treated-1 vs Control-1			Treated-2 vs Control-2			Control-2 vs Control-1			Treated-2 vs Treated-1
			Ratio ¶	p-value ||		Ratio ¶	p-value ||		Ratio ¶	p-value ||		Ratio ¶	p-value ||
Proximal tubule bicarbonate reclamation	A_0023	2-Oxoglutaric acid	1.50114	0.0062923	**	<1	N.A.		0.678464	0.029422	*	<1	N.A.
Proximal tubule bicarbonate reclamation	C_0058	Gln	1.96092	0.0020027	**	1.64695	0.021011	*	1.30638	0.0026282	**	1.09721	0.28901
Proximal tubule bicarbonate reclamation	C_0060	Glu	1.61573	0.0028193	**	0.951015	0.36923		1.89863	3.1419e-05	***	1.11753	0.13732
Proximal tubule bicarbonate reclamation	A_0018	Malic acid	0.391292	4.8911e-06	***	0.417851	0.0011626	**	0.638537	0.00044227	***	0.681879	0.0022341	**
Proximal tubule bicarbonate reclamation	A_0032	Phosphoenolpyruvic acid	5.03205	0.00026645	***	2.46797	0.0050322	**	0.672341	0.19068		0.32975	0.0014785	**
Pathway Cluster	ID	Compound name	Comparative Analysis
			Treated-1 vs Control-1			Treated-2 vs Control-2			Control-2 vs Control-1			Treated-2 vs Treated-1
			Ratio ¶	p-value ||		Ratio ¶	p-value ||		Ratio ¶	p-value ||		Ratio ¶	p-value ||
Purine metabolism	A_0093	ADP	0.453569	0.0060636	**	0.765192	0.15549		0.6483	0.025261	*	1.09371	0.65357
Purine metabolism	A_0078	AMP	0.493162	0.014889	*	1.48241	0.33269		0.44929	0.01102	*	1.35054	0.42688
Purine metabolism	A_0102	ATP	0.287075	0.0016904	**	0.323884	5.3754e-05	***	0.843624	0.050521		0.951794	0.61499
Purine metabolism	C_0048	Adenine	8.66478	0.0082872	**	<1	N.A.		0.106772	N.A.		<1	N.A.
Purine metabolism	C_0110	Adenosine	0.824614	0.51454		0.665147	0.49652		0.523426	0.18384		0.422204	0.02466	*
Purine metabolism	A_0094	GDP	3.31878	N.A.		0.873465	0.28242		2.12046	N.A.		0.558082	0.024972	*
Purine metabolism	A_0080	GMP	1.70973	0.088669		1.47123	0.38186		0.64733	0.11289		0.55703	0.1058
Purine metabolism	A_0103	GTP	0.8455	0.096112		0.361558	2.9135e-05	***	1.02445	0.70542		0.438083	0.00020546	***
Purine metabolism	C_0058	Gln	1.96092	0.0020027	**	1.64695	0.021011	*	1.30638	0.0026282	**	1.09721	0.28901
Purine metabolism	C_0004	Gly	0.835545	0.075152		1.2156	0.035666	*	0.67054	0.010141	*	0.97554	0.74025
Purine metabolism	C_0063	Guanine	68.9042	N.A.		1.16415	0.48051		2.31523	N.A.		0.0391163	0.016852	*
Purine metabolism	C_0114	Guanosine	3.66553	0.0048073	**	1.58252	0.11994		1.13439	0.77113		0.48975	0.010557	*
Purine metabolism	C_0049	Hypoxanthine	3.81355	0.043008	*	0.965202	0.86027		4.70402	0.023748	*	1.19058	0.42638
Purine metabolism	A_0079	IMP	<1	N.A.		<1	N.A.		0.965476	0.93507		N.A.	N.A.
Purine metabolism	C_0111	Inosine	1.57443	0.21006		1.85985	0.018991	*	5.29787	0.039718	*	6.2583	0.0011358	**
Purine metabolism	A_0084	PRPP	0.747357	N.A.		<1	N.A.		0.708192	0.26838		<1	N.A.
Purine metabolism	A_0055	Ribose 5-phosphate	1.69008	0.0047954	**	1.29366	0.15473		0.702563	0.054048		0.537772	0.0024317	**
Purine metabolism	C_0001	Urea	0.753408	0.030843	*	0.796387	0.026885	*	0.825031	0.0034886	**	0.872095	0.20307
Purine metabolism	A_0033	Uric acid	0.193126	0.0023173	**	0.245748	0.00026671	***	0.448478	0.0099535	**	0.570678	0.063582
Purine metabolism	A_0065	Xanthosine	0.863418	0.4065		N.A.	N.A.		<1	N.A.		<1	N.A.
Purine metabolism	A_0074	cAMP	<1	N.A.		<1	N.A.		0.76446	0.35076		N.A.	N.A.
Purine metabolism	A_0090	dADP	<1	N.A.		N.A.	N.A.		<1	N.A.		N.A.	N.A.
Purine metabolism	A_0101	dATP	0.759858	0.039009	*	<1	N.A.		0.432746	N.A.		<1	N.A.
Purine metabolism	-	2',3'-cAMP	-	-		-	-		-	-		-	-
Purine metabolism	-	2'-Deoxyadenosine	-	-		-	-		-	-		-	-
Purine metabolism	-	2'-Deoxyguanosine	-	-		-	-		-	-		-	-
Purine metabolism	-	3',5'-ADP	-	-		-	-		-	-		-	-
Purine metabolism	-	3'-AMP	-	-		-	-		-	-		-	-
Purine metabolism	-	5-Aminoimidazole-4-carboxamide ribotide	-	-		-	-		-	-		-	-
Purine metabolism	-	ADP-ribose	-	-		-	-		-	-		-	-
Purine metabolism	-	Adenosine 5'-phosphosulfate	-	-		-	-		-	-		-	-
Purine metabolism	-	Adenylosuccinic acid	-	-		-	-		-	-		-	-
Purine metabolism	-	Allantoic acid	-	-		-	-		-	-		-	-
Purine metabolism	-	Carbamoylphosphate	-	-		-	-		-	-		-	-
Purine metabolism	-	Glyoxylic acid	-	-		-	-		-	-		-	-
Purine metabolism	-	IDP	-	-		-	-		-	-		-	-
Purine metabolism	-	ITP	-	-		-	-		-	-		-	-
Purine metabolism	-	P1, P4-Di(adenosine-5') tetraphosphate_divalent	-	-		-	-		-	-		-	-
Purine metabolism	-	Ribose 1-phosphate	-	-		-	-		-	-		-	-
Purine metabolism	-	XMP	-	-		-	-		-	-		-	-
Purine metabolism	-	XTP	-	-		-	-		-	-		-	-
Purine metabolism	-	Xanthine	-	-		-	-		-	-		-	-
Purine metabolism	-	cGMP	-	-		-	-		-	-		-	-
Purine metabolism	-	dAMP	-	-		-	-		-	-		-	-
Purine metabolism	-	dGDP	-	-		-	-		-	-		-	-
Purine metabolism	-	dGMP	-	-		-	-		-	-		-	-
Purine metabolism	-	dGTP	-	-		-	-		-	-		-	-
Purine metabolism	-	dIMP	-	-		-	-		-	-		-	-
Purine metabolism	-	dITP	-	-		-	-		-	-		-	-
Purine metabolism	-	ppGpp_divalent	-	-		-	-		-	-		-	-
Pathway Cluster	ID	Compound name	Comparative Analysis
			Treated-1 vs Control-1			Treated-2 vs Control-2			Control-2 vs Control-1			Treated-2 vs Treated-1
			Ratio ¶	p-value ||		Ratio ¶	p-value ||		Ratio ¶	p-value ||		Ratio ¶	p-value ||
Pyrimidine metabolism	A_0087	CDP	0.373283	0.015837	*	0.472174	0.036527	*	0.87152	0.43525		1.1024	0.5497
Pyrimidine metabolism	A_0071	CMP	0.592208	0.038244	*	0.836466	0.45193		0.898212	0.52247		1.26868	0.37973
Pyrimidine metabolism	A_0098	CTP	0.224087	0.0041125	**	0.168193	0.0001002	***	1.13812	0.12737		0.854244	0.32699
Pyrimidine metabolism	C_0102	Cytidine	0.310095	N.A.		0.780817	0.22036		1.20568	0.053867		3.0359	N.A.
Pyrimidine metabolism	A_0027	Dihydroorotic acid	<1	N.A.		<1	N.A.		0.898779	N.A.		N.A.	N.A.
Pyrimidine metabolism	C_0058	Gln	1.96092	0.0020027	**	1.64695	0.021011	*	1.30638	0.0026282	**	1.09721	0.28901
Pyrimidine metabolism	A_0084	PRPP	0.747357	N.A.		<1	N.A.		0.708192	0.26838		<1	N.A.
Pyrimidine metabolism	A_0088	UDP	0.350843	0.0067602	**	0.426738	0.019555	*	1.02192	0.87601		1.24298	0.24293
Pyrimidine metabolism	A_0105	UDP-glucose	0.289578	4.5203e-05	***	0.199286	0.00091972	***	1.11992	0.12545		0.770719	0.065727
Pyrimidine metabolism	A_0072	UMP	0.497036	0.040115	*	0.886397	0.72347		0.993015	0.97547		1.77091	0.24084
Pyrimidine metabolism	A_0099	UTP	0.227485	0.0052961	**	0.154688	1.3785e-05	***	1.40078	0.0088149	**	0.952518	0.69001
Pyrimidine metabolism	C_0001	Urea	0.753408	0.030843	*	0.796387	0.026885	*	0.825031	0.0034886	**	0.872095	0.20307
Pyrimidine metabolism	C_0103	Uridine	<1	N.A.		1.29406	0.13172		2.58998	N.A.		1<	N.A.
Pyrimidine metabolism	A_0096	dCTP	<1	N.A.		N.A.	N.A.		<1	N.A.		N.A.	N.A.
Pyrimidine metabolism	A_0086	dTDP	<1	N.A.		N.A.	N.A.		<1	N.A.		N.A.	N.A.
Pyrimidine metabolism	A_0097	dTTP	0.419003	0.0037062	**	0.280839	0.0025147	**	0.78165	0.022091	*	0.523905	0.077057
Pyrimidine metabolism	C_0008	β-Ala	0.941961	0.22739		0.719774	0.012214	*	0.822793	0.023942	*	0.628715	0.001239	**
Pyrimidine metabolism	-	2',3'-cCMP	-	-		-	-		-	-		-	-
Pyrimidine metabolism	-	2'-Deoxycytidine	-	-		-	-		-	-		-	-
Pyrimidine metabolism	-	2'-Deoxyuridine	-	-		-	-		-	-		-	-
Pyrimidine metabolism	-	2-Deoxyribose 1-phosphate	-	-		-	-		-	-		-	-
Pyrimidine metabolism	-	3'-CMP	-	-		-	-		-	-		-	-
Pyrimidine metabolism	-	3-Aminoisobutyric acid	-	-		-	-		-	-		-	-
Pyrimidine metabolism	-	3-Ureidopropionic acid	-	-		-	-		-	-		-	-
Pyrimidine metabolism	-	5-Methylcytosine	-	-		-	-		-	-		-	-
Pyrimidine metabolism	-	Barbituric acid	-	-		-	-		-	-		-	-
Pyrimidine metabolism	-	Carbamoylphosphate	-	-		-	-		-	-		-	-
Pyrimidine metabolism	-	Cytosine	-	-		-	-		-	-		-	-
Pyrimidine metabolism	-	Dihydrouracil	-	-		-	-		-	-		-	-
Pyrimidine metabolism	-	Malonic acid	-	-		-	-		-	-		-	-
Pyrimidine metabolism	-	Methylmalonic acid	-	-		-	-		-	-		-	-
Pyrimidine metabolism	-	N-Carbamoylaspartic acid	-	-		-	-		-	-		-	-
Pyrimidine metabolism	-	Orotic acid	-	-		-	-		-	-		-	-
Pyrimidine metabolism	-	Orotidine 5'-monophosphate	-	-		-	-		-	-		-	-
Pyrimidine metabolism	-	Thymidine	-	-		-	-		-	-		-	-
Pyrimidine metabolism	-	Thymine	-	-		-	-		-	-		-	-
Pyrimidine metabolism	-	Uracil	-	-		-	-		-	-		-	-
Pyrimidine metabolism	-	dCDP	-	-		-	-		-	-		-	-
Pyrimidine metabolism	-	dCMP	-	-		-	-		-	-		-	-
Pyrimidine metabolism	-	dTMP	-	-		-	-		-	-		-	-
Pyrimidine metabolism	-	dUDP	-	-		-	-		-	-		-	-
Pyrimidine metabolism	-	dUMP	-	-		-	-		-	-		-	-
Pyrimidine metabolism	-	dUTP	-	-		-	-		-	-		-	-
Pathway Cluster	ID	Compound name	Comparative Analysis
			Treated-1 vs Control-1			Treated-2 vs Control-2			Control-2 vs Control-1			Treated-2 vs Treated-1
			Ratio ¶	p-value ||		Ratio ¶	p-value ||		Ratio ¶	p-value ||		Ratio ¶	p-value ||
Pyruvate metabolism	A_0089	Acetyl CoA_divalent	1.05822	N.A.		1<	N.A.		<1	N.A.		1.2428	N.A.
Pyruvate metabolism	A_0035	Dihydroxyacetone phosphate	7.65976	0.0050063	**	5.94353	0.0055361	**	2.13965	0.024284	*	1.66024	0.016082	*
Pyruvate metabolism	A_0007	Lactic acid	0.0638556	0.0022353	**	0.158171	0.0050253	**	0.0893308	0.0022376	**	0.221274	0.0065848	**
Pyruvate metabolism	A_0018	Malic acid	0.391292	4.8911e-06	***	0.417851	0.0011626	**	0.638537	0.00044227	***	0.681879	0.0022341	**
Pyruvate metabolism	A_0032	Phosphoenolpyruvic acid	5.03205	0.00026645	***	2.46797	0.0050322	**	0.672341	0.19068		0.32975	0.0014785	**
Pyruvate metabolism	A_0004	Pyruvic acid	0.597137	0.0070021	**	N.A.	N.A.		<1	N.A.		<1	N.A.
Pyruvate metabolism	C_0127	S-Lactoylglutathione	7.04198	0.0059785	**	7.09118	0.0069468	**	1.50823	0.075173		1.51877	0.027607	*
Pyruvate metabolism	-	2-Isopropylmalic acid	-	-		-	-		-	-		-	-
Pyruvate metabolism	-	Malonyl CoA_divalent	-	-		-	-		-	-		-	-
Pathway Cluster	ID	Compound name	Comparative Analysis
			Treated-1 vs Control-1			Treated-2 vs Control-2			Control-2 vs Control-1			Treated-2 vs Treated-1
			Ratio ¶	p-value ||		Ratio ¶	p-value ||		Ratio ¶	p-value ||		Ratio ¶	p-value ||
Riboflavin metabolism	A_0085	FAD_divalent	0.717084	0.043765	*	0.90896	N.A.		0.553463	0.012363	*	0.701558	N.A.
Riboflavin metabolism	A_0103	GTP	0.8455	0.096112		0.361558	2.9135e-05	***	1.02445	0.70542		0.438083	0.00020546	***
Riboflavin metabolism	A_0054	Ribulose 5-phosphate	1.51937	0.019403	*	1.27563	0.075357		0.845175	0.17244		0.709591	0.023118	*
Riboflavin metabolism	-	5,6-Dimethylbenzimidazole	-	-		-	-		-	-		-	-
Riboflavin metabolism	-	Riboflavin	-	-		-	-		-	-		-	-
Pathway Cluster	ID	Compound name	Comparative Analysis
			Treated-1 vs Control-1			Treated-2 vs Control-2			Control-2 vs Control-1			Treated-2 vs Treated-1
			Ratio ¶	p-value ||		Ratio ¶	p-value ||		Ratio ¶	p-value ||		Ratio ¶	p-value ||
Salivary secretion	A_0074	cAMP	<1	N.A.		<1	N.A.		0.76446	0.35076		N.A.	N.A.
Salivary secretion	-	Acetylcholine	-	-		-	-		-	-		-	-
Salivary secretion	-	Noradrenaline	-	-		-	-		-	-		-	-
Salivary secretion	-	cGMP	-	-		-	-		-	-		-	-
Pathway Cluster	ID	Compound name	Comparative Analysis
			Treated-1 vs Control-1			Treated-2 vs Control-2			Control-2 vs Control-1			Treated-2 vs Treated-1
			Ratio ¶	p-value ||		Ratio ¶	p-value ||		Ratio ¶	p-value ||		Ratio ¶	p-value ||
Secondary bile acid biosynthesis	-	Cholic acid	-	-		-	-		-	-		-	-
Secondary bile acid biosynthesis	-	Glycocholic acid	-	-		-	-		-	-		-	-
Secondary bile acid biosynthesis	-	Taurocholic acid	-	-		-	-		-	-		-	-
Pathway Cluster	ID	Compound name	Comparative Analysis
			Treated-1 vs Control-1			Treated-2 vs Control-2			Control-2 vs Control-1			Treated-2 vs Treated-1
			Ratio ¶	p-value ||		Ratio ¶	p-value ||		Ratio ¶	p-value ||		Ratio ¶	p-value ||
Sphingolipid metabolism	A_0020	Ethanolamine phosphate	8.05691	0.0073505	**	4.71442	0.01113	*	1.43726	0.013456	*	0.840997	0.21387
Sphingolipid metabolism	C_0016	Ser	0.954089	0.45193		1.21566	0.12097		0.686465	0.01325	*	0.874665	0.16943
Sphingolipid metabolism	-	Psychosine	-	-		-	-		-	-		-	-
Pathway Cluster	ID	Compound name	Comparative Analysis
			Treated-1 vs Control-1			Treated-2 vs Control-2			Control-2 vs Control-1			Treated-2 vs Treated-1
			Ratio ¶	p-value ||		Ratio ¶	p-value ||		Ratio ¶	p-value ||		Ratio ¶	p-value ||
Starch and sucrose metabolism	A_0107	ADP-glucose	1.02038	0.65651		0.75336	0.031841	*	1.15729	0.13051		0.854445	0.092874
Starch and sucrose metabolism	A_0058	Fructose 6-phosphate	<1	N.A.		2.78997	0.02279	*	1.61655	0.077636		1<	N.A.
Starch and sucrose metabolism	A_0059	Glucose 1-phosphate	2.97224	0.00037755	***	8.18799	0.013391	*	0.872008	0.28044		2.40222	0.026851	*
Starch and sucrose metabolism	A_0060	Glucose 6-phosphate	0.778786	0.49079		1.55558	0.013209	*	0.632292	0.28575		1.26296	0.2079
Starch and sucrose metabolism	A_0046	Glucuronic acid	<1	N.A.		0.400384	N.A.		0.829932	N.A.		1<	N.A.
Starch and sucrose metabolism	A_0046	Galacturonic acid	<1	N.A.		0.400384	N.A.		0.829932	N.A.		1<	N.A.
Starch and sucrose metabolism	A_0105	UDP-glucose	0.289578	4.5203e-05	***	0.199286	0.00091972	***	1.11992	0.12545		0.770719	0.065727
Starch and sucrose metabolism	A_0106	UDP-glucuronic acid	1.90776	0.017556	*	1.15692	0.17655		0.918071	0.081293		0.556746	0.010792	*
Starch and sucrose metabolism	-	Sucrose 6'-phosphate	-	-		-	-		-	-		-	-
Starch and sucrose metabolism	-	Trehalose 6-phosphate	-	-		-	-		-	-		-	-
Pathway Cluster	ID	Compound name	Comparative Analysis
			Treated-1 vs Control-1			Treated-2 vs Control-2			Control-2 vs Control-1			Treated-2 vs Treated-1
			Ratio ¶	p-value ||		Ratio ¶	p-value ||		Ratio ¶	p-value ||		Ratio ¶	p-value ||
Sulfur metabolism	C_0030	Cys	0.118569	N.A.		0.041425	0.12936		2.24245	0.28619		0.783455	N.A.
Sulfur metabolism	C_0097	Cystathionine	0.528038	0.0070407	**	0.57331	0.00069683	***	1.11273	0.18782		1.20813	0.078562
Sulfur metabolism	C_0028	Homoserine	1.61145	0.025024	*	1.26911	0.11277		0.693986	0.10616		0.546552	0.0010317	**
Sulfur metabolism	C_0068	O-Acetylhomoserine	0.54287	0.053271		0.583318	0.12224		0.745051	0.18003		0.800564	0.41987
Sulfur metabolism	A_0051	O-Succinylhomoserine	<1	N.A.		<1	N.A.		0.456035	0.00028058	***	N.A.	N.A.
Sulfur metabolism	C_0016	Ser	0.954089	0.45193		1.21566	0.12097		0.686465	0.01325	*	0.874665	0.16943
Sulfur metabolism	-	3',5'-ADP	-	-		-	-		-	-		-	-
Sulfur metabolism	-	Adenosine 5'-phosphosulfate	-	-		-	-		-	-		-	-
Sulfur metabolism	-	Homocysteine	-	-		-	-		-	-		-	-
Sulfur metabolism	-	O-Acetylserine	-	-		-	-		-	-		-	-
Pathway Cluster	ID	Compound name	Comparative Analysis
			Treated-1 vs Control-1			Treated-2 vs Control-2			Control-2 vs Control-1			Treated-2 vs Treated-1
			Ratio ¶	p-value ||		Ratio ¶	p-value ||		Ratio ¶	p-value ||		Ratio ¶	p-value ||
Synaptic vesicle cycle	A_0102	ATP	0.287075	0.0016904	**	0.323884	5.3754e-05	***	0.843624	0.050521		0.951794	0.61499
Synaptic vesicle cycle	C_0064	Dopamine	1.17754	0.54497		<1	N.A.		1.28897	0.18267		<1	N.A.
Synaptic vesicle cycle	C_0012	GABA	0.963977	0.61301		1.53787	0.013741	*	0.458349	0.0018311	**	0.73122	0.018057	*
Synaptic vesicle cycle	C_0060	Glu	1.61573	0.0028193	**	0.951015	0.36923		1.89863	3.1419e-05	***	1.11753	0.13732
Synaptic vesicle cycle	C_0004	Gly	0.835545	0.075152		1.2156	0.035666	*	0.67054	0.010141	*	0.97554	0.74025
Synaptic vesicle cycle	C_0079	Serotonin	N.A.	N.A.		1.59192	N.A.		1<	N.A.		1<	N.A.
Synaptic vesicle cycle	-	Acetylcholine	-	-		-	-		-	-		-	-
Synaptic vesicle cycle	-	Histamine	-	-		-	-		-	-		-	-
Synaptic vesicle cycle	-	Noradrenaline	-	-		-	-		-	-		-	-
Pathway Cluster	ID	Compound name	Comparative Analysis
			Treated-1 vs Control-1			Treated-2 vs Control-2			Control-2 vs Control-1			Treated-2 vs Treated-1
			Ratio ¶	p-value ||		Ratio ¶	p-value ||		Ratio ¶	p-value ||		Ratio ¶	p-value ||
Synthesis and degradation of ketone bodies	A_0008	3-Hydroxybutyric acid	<1	N.A.		N.A.	N.A.		<1	N.A.		N.A.	N.A.
Synthesis and degradation of ketone bodies	A_0089	Acetyl CoA_divalent	1.05822	N.A.		1<	N.A.		<1	N.A.		1.2428	N.A.
Synthesis and degradation of ketone bodies	-	Acetoacetic acid	-	-		-	-		-	-		-	-
Pathway Cluster	ID	Compound name	Comparative Analysis
			Treated-1 vs Control-1			Treated-2 vs Control-2			Control-2 vs Control-1			Treated-2 vs Treated-1
			Ratio ¶	p-value ||		Ratio ¶	p-value ||		Ratio ¶	p-value ||		Ratio ¶	p-value ||
Taurine and hypotaurine metabolism	A_0089	Acetyl CoA_divalent	1.05822	N.A.		1<	N.A.		<1	N.A.		1.2428	N.A.
Taurine and hypotaurine metabolism	C_0007	Ala	1.18359	0.078376		1.19125	0.02523	*	0.617993	0.0017877	**	0.621989	0.010403	*
Taurine and hypotaurine metabolism	C_0030	Cys	0.118569	N.A.		0.041425	0.12936		2.24245	0.28619		0.783455	N.A.
Taurine and hypotaurine metabolism	C_0018	Hypotaurine	1.02941	0.81873		0.831892	0.023209	*	0.951892	0.7099		0.769247	0.012166	*
Taurine and hypotaurine metabolism	A_0004	Pyruvic acid	0.597137	0.0070021	**	N.A.	N.A.		<1	N.A.		<1	N.A.
Taurine and hypotaurine metabolism	C_0033	Taurine	1.0307	0.50584		0.713352	0.01245	*	0.91659	0.12889		0.634377	0.0045645	**
Taurine and hypotaurine metabolism	-	Cysteamine	-	-		-	-		-	-		-	-
Taurine and hypotaurine metabolism	-	Cysteic acid	-	-		-	-		-	-		-	-
Taurine and hypotaurine metabolism	-	Cysteinesulfinic acid	-	-		-	-		-	-		-	-
Taurine and hypotaurine metabolism	-	Isethionic acid	-	-		-	-		-	-		-	-
Taurine and hypotaurine metabolism	-	Taurocholic acid	-	-		-	-		-	-		-	-
Taurine and hypotaurine metabolism	-	Taurocyamine	-	-		-	-		-	-		-	-
Pathway Cluster	ID	Compound name	Comparative Analysis
			Treated-1 vs Control-1			Treated-2 vs Control-2			Control-2 vs Control-1			Treated-2 vs Treated-1
			Ratio ¶	p-value ||		Ratio ¶	p-value ||		Ratio ¶	p-value ||		Ratio ¶	p-value ||
Terpenoid backbone biosynthesis	A_0089	Acetyl CoA_divalent	1.05822	N.A.		1<	N.A.		<1	N.A.		1.2428	N.A.
Terpenoid backbone biosynthesis	A_0034	Glyceraldehyde 3-phosphate	9.13	0.0017506	**	5.77667	0.018893	*	2.53235	0.0038645	**	1.60225	0.07863
Terpenoid backbone biosynthesis	A_0025	Mevalonic acid	<1	N.A.		N.A.	N.A.		<1	N.A.		N.A.	N.A.
Terpenoid backbone biosynthesis	A_0004	Pyruvic acid	0.597137	0.0070021	**	N.A.	N.A.		<1	N.A.		<1	N.A.
Pathway Cluster	ID	Compound name	Comparative Analysis
			Treated-1 vs Control-1			Treated-2 vs Control-2			Control-2 vs Control-1			Treated-2 vs Treated-1
			Ratio ¶	p-value ||		Ratio ¶	p-value ||		Ratio ¶	p-value ||		Ratio ¶	p-value ||
Thiamine metabolism	C_0030	Cys	0.118569	N.A.		0.041425	0.12936		2.24245	0.28619		0.783455	N.A.
Thiamine metabolism	C_0004	Gly	0.835545	0.075152		1.2156	0.035666	*	0.67054	0.010141	*	0.97554	0.74025
Thiamine metabolism	A_0034	Glyceraldehyde 3-phosphate	9.13	0.0017506	**	5.77667	0.018893	*	2.53235	0.0038645	**	1.60225	0.07863
Thiamine metabolism	A_0004	Pyruvic acid	0.597137	0.0070021	**	N.A.	N.A.		<1	N.A.		<1	N.A.
Thiamine metabolism	C_0108	Thiamine	1.37979	0.036746	*	1.13824	0.20383		0.451976	0.00038497	***	0.372852	0.0043401	**
Thiamine metabolism	C_0082	Tyr	0.961171	0.49079		1.39488	0.019061	*	0.682093	0.0042652	**	0.989875	0.87972
Thiamine metabolism	-	4-Methyl-5-thiazoleethanol	-	-		-	-		-	-		-	-
Thiamine metabolism	-	Thiamine phosphate	-	-		-	-		-	-		-	-
Pathway Cluster	ID	Compound name	Comparative Analysis
			Treated-1 vs Control-1			Treated-2 vs Control-2			Control-2 vs Control-1			Treated-2 vs Treated-1
			Ratio ¶	p-value ||		Ratio ¶	p-value ||		Ratio ¶	p-value ||		Ratio ¶	p-value ||
Tropane, piperidine and pyridine alkaloid biosynthesis	C_0041	Ile	0.973999	0.48048		1.45788	0.030021	*	0.767545	0.0033749	**	1.14886	0.14187
Tropane, piperidine and pyridine alkaloid biosynthesis	C_0059	Lys	0.876392	0.10377		1.78092	0.013908	*	0.455139	0.00035394	***	0.924891	0.36586
Tropane, piperidine and pyridine alkaloid biosynthesis	C_0032	Nicotinic acid	0.276756	0.024418	*	N.A.	N.A.		<1	N.A.		<1	N.A.
Tropane, piperidine and pyridine alkaloid biosynthesis	C_0072	Phe	0.957211	0.45377		1.36577	0.022166	*	0.693086	0.0031385	**	0.988908	0.87705
Tropane, piperidine and pyridine alkaloid biosynthesis	C_0005	Putrescine	0.82437	0.45013		0.336334	0.00025164	***	1.10924	0.62297		0.452557	0.0021781	**
Tropane, piperidine and pyridine alkaloid biosynthesis	-	3-Phenyllactic acid	-	-		-	-		-	-		-	-
Tropane, piperidine and pyridine alkaloid biosynthesis	-	Anabasine	-	-		-	-		-	-		-	-
Tropane, piperidine and pyridine alkaloid biosynthesis	-	Atropine	-	-		-	-		-	-		-	-
Tropane, piperidine and pyridine alkaloid biosynthesis	-	Cadaverine	-	-		-	-		-	-		-	-
Tropane, piperidine and pyridine alkaloid biosynthesis	-	N-Methylputrescine	-	-		-	-		-	-		-	-
Tropane, piperidine and pyridine alkaloid biosynthesis	-	Nicotine	-	-		-	-		-	-		-	-
Tropane, piperidine and pyridine alkaloid biosynthesis	-	Nornicotine	-	-		-	-		-	-		-	-
Tropane, piperidine and pyridine alkaloid biosynthesis	-	Phenylpyruvic acid	-	-		-	-		-	-		-	-
Tropane, piperidine and pyridine alkaloid biosynthesis	-	Pipecolic acid	-	-		-	-		-	-		-	-
Tropane, piperidine and pyridine alkaloid biosynthesis	-	Piperidine	-	-		-	-		-	-		-	-
Tropane, piperidine and pyridine alkaloid biosynthesis	-	Pseudopelletierine	-	-		-	-		-	-		-	-
Tropane, piperidine and pyridine alkaloid biosynthesis	-	Scopolamine	-	-		-	-		-	-		-	-
Tropane, piperidine and pyridine alkaloid biosynthesis	-	Tropic acid	-	-		-	-		-	-		-	-
Tropane, piperidine and pyridine alkaloid biosynthesis	-	Tropine	-	-		-	-		-	-		-	-
Tropane, piperidine and pyridine alkaloid biosynthesis	-	Tropinone	-	-		-	-		-	-		-	-
Pathway Cluster	ID	Compound name	Comparative Analysis
			Treated-1 vs Control-1			Treated-2 vs Control-2			Control-2 vs Control-1			Treated-2 vs Treated-1
			Ratio ¶	p-value ||		Ratio ¶	p-value ||		Ratio ¶	p-value ||		Ratio ¶	p-value ||
Trp metabolism	A_0089	Acetyl CoA_divalent	1.05822	N.A.		1<	N.A.		<1	N.A.		1.2428	N.A.
Trp metabolism	C_0093	Kynurenine	1.05857	0.73774		1.20572	0.42891		0.830907	0.40217		0.94641	0.75793
Trp metabolism	C_0079	Serotonin	N.A.	N.A.		1.59192	N.A.		1<	N.A.		1<	N.A.
Trp metabolism	C_0092	Trp	0.958692	0.47358		1.50901	0.012601	*	0.676122	0.0078114	**	1.06424	0.36739
Trp metabolism	-	2-Oxoadipic acid	-	-		-	-		-	-		-	-
Trp metabolism	-	3-Hydroxyanthranilic acid	-	-		-	-		-	-		-	-
Trp metabolism	-	3-Indoleacetonitrile	-	-		-	-		-	-		-	-
Trp metabolism	-	3-Methoxyanthranilic acid	-	-		-	-		-	-		-	-
Trp metabolism	-	5-Hydroxyindoleacetic acid	-	-		-	-		-	-		-	-
Trp metabolism	-	5-Hydroxytryptophan	-	-		-	-		-	-		-	-
Trp metabolism	-	5-Methoxyindoleacetic acid	-	-		-	-		-	-		-	-
Trp metabolism	-	5-Methoxytryptamine	-	-		-	-		-	-		-	-
Trp metabolism	-	Anthranilic acid	-	-		-	-		-	-		-	-
Trp metabolism	-	Glutaryl CoA_divalent	-	-		-	-		-	-		-	-
Trp metabolism	-	Indole-3-acetaldehyde	-	-		-	-		-	-		-	-
Trp metabolism	-	Indole-3-acetamide	-	-		-	-		-	-		-	-
Trp metabolism	-	Indole-3-acetic acid	-	-		-	-		-	-		-	-
Trp metabolism	-	Indole-3-ethanol	-	-		-	-		-	-		-	-
Trp metabolism	-	Kynurenic acid	-	-		-	-		-	-		-	-
Trp metabolism	-	Melatonin	-	-		-	-		-	-		-	-
Trp metabolism	-	N-Methyltryptamine	-	-		-	-		-	-		-	-
Trp metabolism	-	Quinolinic acid	-	-		-	-		-	-		-	-
Trp metabolism	-	Tryptamine	-	-		-	-		-	-		-	-
Trp metabolism	-	Xanthurenic acid	-	-		-	-		-	-		-	-
Trp metabolism	-	o-Aminophenol	-	-		-	-		-	-		-	-
Pathway Cluster	ID	Compound name	Comparative Analysis
			Treated-1 vs Control-1			Treated-2 vs Control-2			Control-2 vs Control-1			Treated-2 vs Treated-1
			Ratio ¶	p-value ||		Ratio ¶	p-value ||		Ratio ¶	p-value ||		Ratio ¶	p-value ||
Tyr metabolism	C_0064	Dopamine	1.17754	0.54497		<1	N.A.		1.28897	0.18267		<1	N.A.
Tyr metabolism	A_0011	Fumaric acid	0.34902	0.016424	*	0.39226	0.0053951	**	0.645044	0.039673	*	0.724958	0.015418	*
Tyr metabolism	A_0004	Pyruvic acid	0.597137	0.0070021	**	N.A.	N.A.		<1	N.A.		<1	N.A.
Tyr metabolism	A_0013	Succinic acid	0.903977	0.2718		0.586116	0.0014387	**	0.714891	0.030622	*	0.463517	0.00067133	***
Tyr metabolism	C_0082	Tyr	0.961171	0.49079		1.39488	0.019061	*	0.682093	0.0042652	**	0.989875	0.87972
Tyr metabolism	-	2,5-Dihydroxybenzoic acid	-	-		-	-		-	-		-	-
Tyr metabolism	-	3,3',5-Triiodothyronine	-	-		-	-		-	-		-	-
Tyr metabolism	-	3,5-Diiodotyrosine	-	-		-	-		-	-		-	-
Tyr metabolism	-	3-Iodotyrosine	-	-		-	-		-	-		-	-
Tyr metabolism	-	3-Methoxy-4-hydroxyphenylethyleneglycol	-	-		-	-		-	-		-	-
Tyr metabolism	-	3-Methoxytyramine	-	-		-	-		-	-		-	-
Tyr metabolism	-	Acetoacetic acid	-	-		-	-		-	-		-	-
Tyr metabolism	-	Adrenaline	-	-		-	-		-	-		-	-
Tyr metabolism	-	DOPA	-	-		-	-		-	-		-	-
Tyr metabolism	-	Homovanillic acid	-	-		-	-		-	-		-	-
Tyr metabolism	-	N-Methyltyramine	-	-		-	-		-	-		-	-
Tyr metabolism	-	Noradrenaline	-	-		-	-		-	-		-	-
Tyr metabolism	-	Succinic semialdehyde	-	-		-	-		-	-		-	-
Tyr metabolism	-	Tyramine	-	-		-	-		-	-		-	-
Tyr metabolism	-	Vanillylmandelic acid	-	-		-	-		-	-		-	-
Tyr metabolism	-	p-Chlorophenylacetic acid_-CO2	-	-		-	-		-	-		-	-
Tyr metabolism	-	p-Hydroxyphenylacetic acid	-	-		-	-		-	-		-	-
Tyr metabolism	-	p-Hydroxyphenylpyruvic acid	-	-		-	-		-	-		-	-
Tyr metabolism	-	β-Tyr	-	-		-	-		-	-		-	-
Pathway Cluster	ID	Compound name	Comparative Analysis
			Treated-1 vs Control-1			Treated-2 vs Control-2			Control-2 vs Control-1			Treated-2 vs Treated-1
			Ratio ¶	p-value ||		Ratio ¶	p-value ||		Ratio ¶	p-value ||		Ratio ¶	p-value ||
Ubiquinone and other terpenoid-quinone biosynthesis	C_0082	Tyr	0.961171	0.49079		1.39488	0.019061	*	0.682093	0.0042652	**	0.989875	0.87972
Ubiquinone and other terpenoid-quinone biosynthesis	-	p-Coumaric acid	-	-		-	-		-	-		-	-
Ubiquinone and other terpenoid-quinone biosynthesis	-	p-Hydroxybenzoic acid	-	-		-	-		-	-		-	-
Ubiquinone and other terpenoid-quinone biosynthesis	-	p-Hydroxyphenylpyruvic acid	-	-		-	-		-	-		-	-
Pathway Cluster	ID	Compound name	Comparative Analysis
			Treated-1 vs Control-1			Treated-2 vs Control-2			Control-2 vs Control-1			Treated-2 vs Treated-1
			Ratio ¶	p-value ||		Ratio ¶	p-value ||		Ratio ¶	p-value ||		Ratio ¶	p-value ||
Urea cycle	C_0055	4-Guanidinobutyric acid	1.01555	0.76176		<1	N.A.		0.907302	N.A.		<1	N.A.
Urea cycle	C_0077	Arg	0.731204	0.36354		1.66795	0.013028	*	6.09078	0.00018658	***	13.8937	0.003762	**
Urea cycle	C_0116	Argininosuccinic acid	0.675454	0.02558	*	0.576183	0.095142		1.79963	0.0011697	**	1.53514	0.23659
Urea cycle	C_0047	Asp	0.249133	0.0024825	**	1.05791	0.29576		0.752242	0.019267	*	3.19431	0.00067656	***
Urea cycle	C_0078	Citrulline	1.25788	0.046489	*	1.37449	0.038812	*	0.0505453	0.002111	**	0.0552311	0.0034165	**
Urea cycle	C_0039	Creatine	1.01358	0.69366		0.906713	0.18338		0.73393	0.00092124	***	0.656547	0.0021925	**
Urea cycle	C_0021	Creatinine	1.11812	0.098648		0.787186	0.026375	*	1.31805	0.014949	*	0.927942	0.29338
Urea cycle	A_0011	Fumaric acid	0.34902	0.016424	*	0.39226	0.0053951	**	0.645044	0.039673	*	0.724958	0.015418	*
Urea cycle	C_0023	Guanidoacetic acid	N.A.	N.A.		1<	N.A.		N.A.	N.A.		1<	N.A.
Urea cycle	A_0043	N-Acetylglutamic acid	1.25343	0.058636		0.41787	0.0018422	**	0.860619	0.033426	*	0.286915	0.0063413	**
Urea cycle	C_0045	Ornithine	0.75118	0.0062515	**	2.77326	0.0068936	**	0.190045	0.00057899	***	0.701623	0.0094015	**
Urea cycle	A_0050	Phosphocreatine	0.751432	0.052909		0.306366	3.7181e-05	***	1.5973	0.0050407	**	0.651236	0.012429	*
Urea cycle	C_0006	Sarcosine	0.954205	0.87224		7.18519	N.A.		0.239685	N.A.		1.80483	0.54025
Urea cycle	C_0001	Urea	0.753408	0.030843	*	0.796387	0.026885	*	0.825031	0.0034886	**	0.872095	0.20307
Urea cycle	-	1-Methylhydantoin	-	-		-	-		-	-		-	-
Urea cycle	-	Carbamoylphosphate	-	-		-	-		-	-		-	-
Urea cycle	-	N-Acetylornithine	-	-		-	-		-	-		-	-
Urea cycle	-	Octopine	-	-		-	-		-	-		-	-
Pathway Cluster	ID	Compound name	Comparative Analysis
			Treated-1 vs Control-1			Treated-2 vs Control-2			Control-2 vs Control-1			Treated-2 vs Treated-1
			Ratio ¶	p-value ||		Ratio ¶	p-value ||		Ratio ¶	p-value ||		Ratio ¶	p-value ||
Val, Leu and Ile metabolism	A_0012	2-Oxoisovaleric acid	0.179389	0.00096551	***	<1	N.A.		0.128897	N.A.		<1	N.A.
Val, Leu and Ile metabolism	A_0015	4-Methyl-2-oxovaleric acid	0.206163	0.00091184	***	0.460801	0.0069184	**	0.152014	0.00050038	***	0.33977	0.00037849	***
Val, Leu and Ile metabolism	A_0015	3-Methyl-2-oxovaleric acid	0.206163	0.00091184	***	0.460801	0.0069184	**	0.152014	0.00050038	***	0.33977	0.00037849	***
Val, Leu and Ile metabolism	C_0041	Ile	0.973999	0.48048		1.45788	0.030021	*	0.767545	0.0033749	**	1.14886	0.14187
Val, Leu and Ile metabolism	C_0042	Leu	1.0051	0.93255		1.50246	0.032613	*	0.756932	0.0029073	**	1.13149	0.23607
Val, Leu and Ile metabolism	C_0025	Val	0.934503	0.25743		1.40951	0.035661	*	0.716259	0.0065936	**	1.08033	0.3646
Pathway Cluster	ID	Compound name	Comparative Analysis
			Treated-1 vs Control-1			Treated-2 vs Control-2			Control-2 vs Control-1			Treated-2 vs Treated-1
			Ratio ¶	p-value ||		Ratio ¶	p-value ||		Ratio ¶	p-value ||		Ratio ¶	p-value ||
Valine, leucine and isoleucine biosynthesis	A_0012	2-Oxoisovaleric acid	0.179389	0.00096551	***	<1	N.A.		0.128897	N.A.		<1	N.A.
Valine, leucine and isoleucine biosynthesis	A_0015	4-Methyl-2-oxovaleric acid	0.206163	0.00091184	***	0.460801	0.0069184	**	0.152014	0.00050038	***	0.33977	0.00037849	***
Valine, leucine and isoleucine biosynthesis	A_0015	3-Methyl-2-oxovaleric acid	0.206163	0.00091184	***	0.460801	0.0069184	**	0.152014	0.00050038	***	0.33977	0.00037849	***
Valine, leucine and isoleucine biosynthesis	A_0089	Acetyl CoA_divalent	1.05822	N.A.		1<	N.A.		<1	N.A.		1.2428	N.A.
Valine, leucine and isoleucine biosynthesis	C_0041	Ile	0.973999	0.48048		1.45788	0.030021	*	0.767545	0.0033749	**	1.14886	0.14187
Valine, leucine and isoleucine biosynthesis	C_0042	Leu	1.0051	0.93255		1.50246	0.032613	*	0.756932	0.0029073	**	1.13149	0.23607
Valine, leucine and isoleucine biosynthesis	A_0004	Pyruvic acid	0.597137	0.0070021	**	N.A.	N.A.		<1	N.A.		<1	N.A.
Valine, leucine and isoleucine biosynthesis	C_0027	Thr	1.16958	0.08143		1.30538	0.02514	*	0.866601	0.08683		0.967222	0.65213
Valine, leucine and isoleucine biosynthesis	C_0025	Val	0.934503	0.25743		1.40951	0.035661	*	0.716259	0.0065936	**	1.08033	0.3646
Valine, leucine and isoleucine biosynthesis	-	2-Isopropylmalic acid	-	-		-	-		-	-		-	-
Valine, leucine and isoleucine biosynthesis	-	2-Oxobutyric acid	-	-		-	-		-	-		-	-
Valine, leucine and isoleucine biosynthesis	-	Citraconic acid	-	-		-	-		-	-		-	-
Valine, leucine and isoleucine biosynthesis	-	Citramalic acid	-	-		-	-		-	-		-	-
Pathway Cluster	ID	Compound name	Comparative Analysis
			Treated-1 vs Control-1			Treated-2 vs Control-2			Control-2 vs Control-1			Treated-2 vs Treated-1
			Ratio ¶	p-value ||		Ratio ¶	p-value ||		Ratio ¶	p-value ||		Ratio ¶	p-value ||
Vascular smooth muscle contraction	C_0110	Adenosine	0.824614	0.51454		0.665147	0.49652		0.523426	0.18384		0.422204	0.02466	*
Vascular smooth muscle contraction	A_0074	cAMP	<1	N.A.		<1	N.A.		0.76446	0.35076		N.A.	N.A.
Vascular smooth muscle contraction	-	Noradrenaline	-	-		-	-		-	-		-	-
Vascular smooth muscle contraction	-	cGMP	-	-		-	-		-	-		-	-
Pathway Cluster	ID	Compound name	Comparative Analysis
			Treated-1 vs Control-1			Treated-2 vs Control-2			Control-2 vs Control-1			Treated-2 vs Treated-1
			Ratio ¶	p-value ||		Ratio ¶	p-value ||		Ratio ¶	p-value ||		Ratio ¶	p-value ||
Vitamin B6 metabolism	A_0023	2-Oxoglutaric acid	1.50114	0.0062923	**	<1	N.A.		0.678464	0.029422	*	<1	N.A.
Vitamin B6 metabolism	C_0007	Ala	1.18359	0.078376		1.19125	0.02523	*	0.617993	0.0017877	**	0.621989	0.010403	*
Vitamin B6 metabolism	C_0060	Glu	1.61573	0.0028193	**	0.951015	0.36923		1.89863	3.1419e-05	***	1.11753	0.13732
Vitamin B6 metabolism	A_0034	Glyceraldehyde 3-phosphate	9.13	0.0017506	**	5.77667	0.018893	*	2.53235	0.0038645	**	1.60225	0.07863
Vitamin B6 metabolism	C_0073	Pyridoxal	0.590932	0.0067865	**	0.801595	0.28534		0.580163	0.0066447	**	0.786988	0.2496
Vitamin B6 metabolism	C_0104	Pyridoxamine 5'-phosphate	0.605065	0.071199		0.813881	0.10605		0.988213	0.93429		1.32926	0.004961	**
Vitamin B6 metabolism	C_0074	Pyridoxine	0.717601	0.029344	*	0.644331	0.014825	*	0.887949	0.25088		0.797286	0.088196
Vitamin B6 metabolism	A_0004	Pyruvic acid	0.597137	0.0070021	**	N.A.	N.A.		<1	N.A.		<1	N.A.
Vitamin B6 metabolism	A_0054	Ribulose 5-phosphate	1.51937	0.019403	*	1.27563	0.075357		0.845175	0.17244		0.709591	0.023118	*
Vitamin B6 metabolism	-	4-Pyridoxic acid	-	-		-	-		-	-		-	-
Vitamin B6 metabolism	-	Erythrose 4-phosphate	-	-		-	-		-	-		-	-
Vitamin B6 metabolism	-	Pyridoxal 5-phosphate	-	-		-	-		-	-		-	-
Vitamin B6 metabolism	-	Pyridoxamine	-	-		-	-		-	-		-	-
Vitamin B6 metabolism	-	Succinic semialdehyde	-	-		-	-		-	-		-	-
Pathway Cluster	ID	Compound name	Comparative Analysis
			Treated-1 vs Control-1			Treated-2 vs Control-2			Control-2 vs Control-1			Treated-2 vs Treated-1
			Ratio ¶	p-value ||		Ratio ¶	p-value ||		Ratio ¶	p-value ||		Ratio ¶	p-value ||
Vitamin digestion and absorption	A_0083	CoA_divalent	0.569921	0.00085226	***	0.419035	0.001412	**	1.00671	0.88212		0.740187	0.072292
Vitamin digestion and absorption	A_0085	FAD_divalent	0.717084	0.043765	*	0.90896	N.A.		0.553463	0.012363	*	0.701558	N.A.
Vitamin digestion and absorption	A_0111	NAD+	0.511082	2.8479e-05	***	0.643146	0.0024556	**	0.648041	0.00068811	***	0.815494	0.034033	*
Vitamin digestion and absorption	C_0031	Nicotinamide	0.311884	0.1577		0.615446	0.19416		0.329443	0.16368		0.650094	0.21192
Vitamin digestion and absorption	A_0052	Pantothenic acid	0.933369	0.14136		0.791945	0.010402	*	0.757888	0.00039977	***	0.643053	0.0011607	**
Vitamin digestion and absorption	C_0073	Pyridoxal	0.590932	0.0067865	**	0.801595	0.28534		0.580163	0.0066447	**	0.786988	0.2496
Vitamin digestion and absorption	C_0104	Pyridoxamine 5'-phosphate	0.605065	0.071199		0.813881	0.10605		0.988213	0.93429		1.32926	0.004961	**
Vitamin digestion and absorption	C_0108	Thiamine	1.37979	0.036746	*	1.13824	0.20383		0.451976	0.00038497	***	0.372852	0.0043401	**
Vitamin digestion and absorption	-	Ascorbic acid	-	-		-	-		-	-		-	-
Vitamin digestion and absorption	-	Biotin	-	-		-	-		-	-		-	-
Vitamin digestion and absorption	-	Folic acid	-	-		-	-		-	-		-	-
Vitamin digestion and absorption	-	Pyridoxal 5-phosphate	-	-		-	-		-	-		-	-
Vitamin digestion and absorption	-	Pyridoxamine	-	-		-	-		-	-		-	-
Vitamin digestion and absorption	-	Riboflavin	-	-		-	-		-	-		-	-
Pathway Cluster	ID	Compound name	Comparative Analysis
			Treated-1 vs Control-1			Treated-2 vs Control-2			Control-2 vs Control-1			Treated-2 vs Treated-1
			Ratio ¶	p-value ||		Ratio ¶	p-value ||		Ratio ¶	p-value ||		Ratio ¶	p-value ||
Zeatin biosynthesis	C_0117	5'-Deoxy-5'-methylthioadenosine	0.528396	0.058396		0.57848	0.002799	**	0.873164	0.42033		0.955927	0.48998
Zeatin biosynthesis	A_0093	ADP	0.453569	0.0060636	**	0.765192	0.15549		0.6483	0.025261	*	1.09371	0.65357
Zeatin biosynthesis	A_0078	AMP	0.493162	0.014889	*	1.48241	0.33269		0.44929	0.01102	*	1.35054	0.42688
Zeatin biosynthesis	A_0102	ATP	0.287075	0.0016904	**	0.323884	5.3754e-05	***	0.843624	0.050521		0.951794	0.61499
Zeatin biosynthesis	C_0048	Adenine	8.66478	0.0082872	**	<1	N.A.		0.106772	N.A.		<1	N.A.
Zeatin biosynthesis	C_0129	S-Adenosylmethionine	0.534494	0.0010073	**	0.964172	0.74034		0.535135	0.001024	**	0.965328	0.74753
Zeatin biosynthesis	A_0088	UDP	0.350843	0.0067602	**	0.426738	0.019555	*	1.02192	0.87601		1.24298	0.24293
Zeatin biosynthesis	A_0105	UDP-glucose	0.289578	4.5203e-05	***	0.199286	0.00091972	***	1.11992	0.12545		0.770719	0.065727
Zeatin biosynthesis	-	O-Acetylserine	-	-		-	-		-	-		-	-
Zeatin biosynthesis	-	trans-Zeatin	-	-		-	-		-	-		-	-
Pathway Cluster	ID	Compound name	Comparative Analysis
			Treated-1 vs Control-1			Treated-2 vs Control-2			Control-2 vs Control-1			Treated-2 vs Treated-1
			Ratio ¶	p-value ||		Ratio ¶	p-value ||		Ratio ¶	p-value ||		Ratio ¶	p-value ||
beta-Alanine metabolism	A_0089	Acetyl CoA_divalent	1.05822	N.A.		1<	N.A.		<1	N.A.		1.2428	N.A.
beta-Alanine metabolism	C_0047	Asp	0.249133	0.0024825	**	1.05791	0.29576		0.752242	0.019267	*	3.19431	0.00067656	***
beta-Alanine metabolism	C_0012	GABA	0.963977	0.61301		1.53787	0.013741	*	0.458349	0.0018311	**	0.73122	0.018057	*
beta-Alanine metabolism	C_0065	His	1.10696	0.15753		1.55457	0.021597	*	0.701434	0.008838	**	0.985063	0.84547
beta-Alanine metabolism	A_0052	Pantothenic acid	0.933369	0.14136		0.791945	0.010402	*	0.757888	0.00039977	***	0.643053	0.0011607	**
beta-Alanine metabolism	C_0057	Spermidine	0.582071	0.011586	*	0.717657	0.025582	*	0.501314	0.00072364	***	0.618088	0.065901
beta-Alanine metabolism	C_0090	Spermine	0.331671	0.011769	*	0.922953	0.72333		0.451405	0.025343	*	1.25614	0.43969
beta-Alanine metabolism	C_0008	β-Ala	0.941961	0.22739		0.719774	0.012214	*	0.822793	0.023942	*	0.628715	0.001239	**
beta-Alanine metabolism	C_0095	β-Ala-Lys	<1	N.A.		<1	N.A.		1.48202	N.A.		N.A.	N.A.
beta-Alanine metabolism	-	1,3-Diaminopropane	-	-		-	-		-	-		-	-
beta-Alanine metabolism	-	3-Aminopropionitrile	-	-		-	-		-	-		-	-
beta-Alanine metabolism	-	3-Hydroxypropionic acid	-	-		-	-		-	-		-	-
beta-Alanine metabolism	-	3-Ureidopropionic acid	-	-		-	-		-	-		-	-
beta-Alanine metabolism	-	Anserine	-	-		-	-		-	-		-	-
beta-Alanine metabolism	-	Carnosine	-	-		-	-		-	-		-	-
beta-Alanine metabolism	-	Dihydrouracil	-	-		-	-		-	-		-	-
beta-Alanine metabolism	-	Malonic acid	-	-		-	-		-	-		-	-
beta-Alanine metabolism	-	Malonyl CoA_divalent	-	-		-	-		-	-		-	-
beta-Alanine metabolism	-	N-Acetyl-β-alanine	-	-		-	-		-	-		-	-
beta-Alanine metabolism	-	Propionyl CoA_divalent	-	-		-	-		-	-		-	-
beta-Alanine metabolism	-	Quinolinic acid	-	-		-	-		-	-		-	-
beta-Alanine metabolism	-	Uracil	-	-		-	-		-	-		-	-
¶ The ratio is of computed by using averaged detection values. The latter was used as denominator.
|| The p-value is computed by Welch's t-test. (*<0.05, **<0.01, ***<0.001)

## Sheet: HMDB Categorization
HMDB Physical Property Categorization
Major Category	Minor Category	ID	Compound name	Comparative Analysis
				Treated-1 vs Control-1			Treated-2 vs Control-2			Control-2 vs Control-1			Treated-2 vs Treated-1
				Ratio ¶	p-value ||		Ratio ¶	p-value ||		Ratio ¶	p-value ||		Ratio ¶	p-value ||
Anti-oxidant	Anti-oxidant	C_0119	Glutathione (GSH)	1.2379	0.012143	*	0.854117	0.052476		1.0664	0.15071		0.735789	0.0056567	**
Anti-oxidant	Anti-oxidant	C_0018	Hypotaurine	1.02941	0.81873		0.831892	0.023209	*	0.951892	0.7099		0.769247	0.012166	*
Anti-oxidant	Anti-oxidant	-	2,5-Dihydroxybenzoic acid	-	-		-	-		-	-		-	-
Anti-oxidant	Free radical scavenger	-	3-Hydroxyanthranilic acid	-	-		-	-		-	-		-	-
Anti-oxidant	Anti-oxidant, Free radical scavenger, ROS inhibitor	-	6,8-Thioctic acid	-	-		-	-		-	-		-	-
Anti-oxidant	Anti-oxidant, Free radical scavenger	-	Ascorbic acid	-	-		-	-		-	-		-	-
Anti-oxidant	Anti-oxidant, Free radical scavenger	-	Carnosine	-	-		-	-		-	-		-	-
Anti-oxidant	Anti-oxidant, Free radical scavenger	-	Ergothioneine	-	-		-	-		-	-		-	-
Anti-oxidant	Anti-oxidant	-	Melatonin	-	-		-	-		-	-		-	-
Anti-oxidant	Anti-oxidant	-	S-Methylcysteine	-	-		-	-		-	-		-	-
Anti-oxidant	Anti-oxidant	-	Syringic acid	-	-		-	-		-	-		-	-
Anti-oxidant	Anti-oxidant	-	Tartaric acid	-	-		-	-		-	-		-	-
Anti-oxidant	Anti-oxidant	-	o-Coumaric acid	-	-		-	-		-	-		-	-
Anti-oxidant	Anti-oxidant	-	trans-Ferlic acid	-	-		-	-		-	-		-	-
Major Category	Minor Category	ID	Compound name	Comparative Analysis
				Treated-1 vs Control-1			Treated-2 vs Control-2			Control-2 vs Control-1			Treated-2 vs Treated-1
				Ratio ¶	p-value ||		Ratio ¶	p-value ||		Ratio ¶	p-value ||		Ratio ¶	p-value ||
Apoptosis	Apoptosis	A_0005	Butyric acid	0.525996	N.A.		0.904766	N.A.		0.714508	0.014323	*	1.22902	N.A.
Apoptosis	Apoptosis inhibitor	A_0100	CDP-choline	1.55533	0.019521	*	1<	N.A.		<1	N.A.		0.873911	0.19995
Apoptosis	Apoptosis	-	4-Methylthio-2-oxobutyric acid	-	-		-	-		-	-		-	-
Apoptosis	Apoptosis	-	N6-Acetyllysine	-	-		-	-		-	-		-	-
Apoptosis	Apoptosis	-	Palmitoylcarnitine	-	-		-	-		-	-		-	-
Major Category	Minor Category	ID	Compound name	Comparative Analysis
				Treated-1 vs Control-1			Treated-2 vs Control-2			Control-2 vs Control-1			Treated-2 vs Treated-1
				Ratio ¶	p-value ||		Ratio ¶	p-value ||		Ratio ¶	p-value ||		Ratio ¶	p-value ||
Arthritis	Rheumatoid arthritis	C_0065	His	1.10696	0.15753		1.55457	0.021597	*	0.701434	0.008838	**	0.985063	0.84547
Arthritis	Arthritis	C_0031	Nicotinamide	0.311884	0.1577		0.615446	0.19416		0.329443	0.16368		0.650094	0.21192
Arthritis	Arthritis	A_0033	Uric acid	0.193126	0.0023173	**	0.245748	0.00026671	***	0.448478	0.0099535	**	0.570678	0.063582
Arthritis	Anti-Rheumatic activity	-	2,5-Dihydroxybenzoic acid	-	-		-	-		-	-		-	-
Arthritis	Arthritis treatment	-	Glucosamine	-	-		-	-		-	-		-	-
Major Category	Minor Category	ID	Compound name	Comparative Analysis
				Treated-1 vs Control-1			Treated-2 vs Control-2			Control-2 vs Control-1			Treated-2 vs Treated-1
				Ratio ¶	p-value ||		Ratio ¶	p-value ||		Ratio ¶	p-value ||		Ratio ¶	p-value ||
Bile acids	Bile acids	-	Cholic acid	-	-		-	-		-	-		-	-
Bile acids	Bile acids, Cholic acid-conjugate	-	Glycocholic acid	-	-		-	-		-	-		-	-
Bile acids	Bile acids, Cholic acid-conjugate	-	Taurocholic acid	-	-		-	-		-	-		-	-
Major Category	Minor Category	ID	Compound name	Comparative Analysis
				Treated-1 vs Control-1			Treated-2 vs Control-2			Control-2 vs Control-1			Treated-2 vs Treated-1
				Ratio ¶	p-value ||		Ratio ¶	p-value ||		Ratio ¶	p-value ||		Ratio ¶	p-value ||
Carcinogenesis	Anti-carcinogenensis	A_0005	Butyric acid	0.525996	N.A.		0.904766	N.A.		0.714508	0.014323	*	1.22902	N.A.
Carcinogenesis	Prostate cancer	C_0006	Sarcosine	0.954205	0.87224		7.18519	N.A.		0.239685	N.A.		1.80483	0.54025
Carcinogenesis	Carcinogen	-	3-Hydroxyanthranilic acid	-	-		-	-		-	-		-	-
Carcinogenesis	Carcinoid tumors	-	3-Methoxytyramine	-	-		-	-		-	-		-	-
Carcinogenesis	Carcinogenesis, Oxidized nucleoside	-	5'-Deoxyadenosine	-	-		-	-		-	-		-	-
Carcinogenesis	Carcinoid tumor	-	5-Hydroxyindoleacetic acid	-	-		-	-		-	-		-	-
Carcinogenesis	Stomach cancer, Rectum cancer, Lung cancer	-	5-Methoxyindoleacetic acid	-	-		-	-		-	-		-	-
Carcinogenesis	Carcinogenesis	-	8-Hydroxy-2'-deoxyguanosine	-	-		-	-		-	-		-	-
Carcinogenesis	Cancer	-	Cytosine	-	-		-	-		-	-		-	-
Carcinogenesis	Histone acetylation	-	N8-Acetylspermidine	-	-		-	-		-	-		-	-
Carcinogenesis	Carcinogenesis	-	Pyridine	-	-		-	-		-	-		-	-
Major Category	Minor Category	ID	Compound name	Comparative Analysis
				Treated-1 vs Control-1			Treated-2 vs Control-2			Control-2 vs Control-1			Treated-2 vs Treated-1
				Ratio ¶	p-value ||		Ratio ¶	p-value ||		Ratio ¶	p-value ||		Ratio ¶	p-value ||
Cardiac disease	Cardiovascular disease	C_0089	ADMA	0.818241	0.081086		1.2377	N.A.		0.523977	N.A.		0.792586	0.075506
Cardiac disease	Improve heart muscle disease	C_0069	Carnitine	0.934805	0.59996		0.536975	7.2774e-05	***	1.93525	0.0054502	**	1.11165	0.16698
Cardiac disease	Cardiomyopathy	C_0033	Taurine	1.0307	0.50584		0.713352	0.01245	*	0.91659	0.12889		0.634377	0.0045645	**
Cardiac disease	Cardiovascular system	-	1-Methylnicotinamide	-	-		-	-		-	-		-	-
Cardiac disease	Cardiovascular disease	-	Caffeine	-	-		-	-		-	-		-	-
Cardiac disease	Cardiovascular disease	-	Homocysteine	-	-		-	-		-	-		-	-
Cardiac disease	Heart failure treatment	-	Oxypurinol	-	-		-	-		-	-		-	-
Cardiac disease	Myocardial ischemia	-	Palmitoylcarnitine	-	-		-	-		-	-		-	-
Cardiac disease	Cardiotonic agent	-	Phenylephrine	-	-		-	-		-	-		-	-
Cardiac disease	Anti-arrhythmia agent	-	Propranolol	-	-		-	-		-	-		-	-
Cardiac disease	Anti-arrhythmia agent, Calcium channel blocker	-	Verapamil	-	-		-	-		-	-		-	-
Major Category	Minor Category	ID	Compound name	Comparative Analysis
				Treated-1 vs Control-1			Treated-2 vs Control-2			Control-2 vs Control-1			Treated-2 vs Treated-1
				Ratio ¶	p-value ||		Ratio ¶	p-value ||		Ratio ¶	p-value ||		Ratio ¶	p-value ||
Catecholamines and Derivatives	Catecholamines and Derivatives	C_0064	Dopamine	1.17754	0.54497		<1	N.A.		1.28897	0.18267		<1	N.A.
Catecholamines and Derivatives	Catecholamines and Derivatives	C_0072	Phe	0.957211	0.45377		1.36577	0.022166	*	0.693086	0.0031385	**	0.988908	0.87705
Catecholamines and Derivatives	Catecholamines and Derivatives	C_0082	Tyr	0.961171	0.49079		1.39488	0.019061	*	0.682093	0.0042652	**	0.989875	0.87972
Catecholamines and Derivatives	Catecholamines and Derivatives	-	3-Methoxytyramine	-	-		-	-		-	-		-	-
Catecholamines and Derivatives	Catecholamines and Derivatives	-	Adrenaline	-	-		-	-		-	-		-	-
Catecholamines and Derivatives	Catecholamines and Derivatives	-	DOPA	-	-		-	-		-	-		-	-
Catecholamines and Derivatives	Catecholamines and Derivatives	-	DOPA	-	-		-	-		-	-		-	-
Catecholamines and Derivatives	Catecholamines and Derivatives	-	Homovanillic acid	-	-		-	-		-	-		-	-
Catecholamines and Derivatives	Catecholamines and Derivatives	-	Noradrenaline	-	-		-	-		-	-		-	-
Catecholamines and Derivatives	Catecholamines and Derivatives	-	Phenylephrine	-	-		-	-		-	-		-	-
Catecholamines and Derivatives	Catecholamines and Derivatives	-	Tyramine	-	-		-	-		-	-		-	-
Catecholamines and Derivatives	Catecholamines and Derivatives	-	Vanillylmandelic acid	-	-		-	-		-	-		-	-
Major Category	Minor Category	ID	Compound name	Comparative Analysis
				Treated-1 vs Control-1			Treated-2 vs Control-2			Control-2 vs Control-1			Treated-2 vs Treated-1
				Ratio ¶	p-value ||		Ratio ¶	p-value ||		Ratio ¶	p-value ||		Ratio ¶	p-value ||
Cell function	Cellular Proliferation	A_0005	Butyric acid	0.525996	N.A.		0.904766	N.A.		0.714508	0.014323	*	1.22902	N.A.
Cell function	Cell membrane	A_0100	CDP-choline	1.55533	0.019521	*	1<	N.A.		<1	N.A.		0.873911	0.19995
Cell function	Cell growth, Cell's energy shuttle	C_0039	Creatine	1.01358	0.69366		0.906713	0.18338		0.73393	0.00092124	***	0.656547	0.0021925	**
Cell function	Differentiation	C_0084	N1-Acetylspermidine	5.01645	8.781e-05	***	8.77247	N.A.		0.554211	N.A.		0.969172	0.7797
Cell function	Differentiation	C_0084	N1-Acetylspermidine	5.01645	8.781e-05	***	8.77247	N.A.		0.554211	N.A.		0.969172	0.7797
Cell function	Cell growth, Cell division	C_0005	Putrescine	0.82437	0.45013		0.336334	0.00025164	***	1.10924	0.62297		0.452557	0.0021781	**
Cell function	Cellular Proliferation	C_0016	Ser	0.954089	0.45193		1.21566	0.12097		0.686465	0.01325	*	0.874665	0.16943
Cell function	Stabilizer of cell membrane	C_0033	Taurine	1.0307	0.50584		0.713352	0.01245	*	0.91659	0.12889		0.634377	0.0045645	**
Cell function	Cellular proliferation	C_0108	Thiamine	1.37979	0.036746	*	1.13824	0.20383		0.451976	0.00038497	***	0.372852	0.0043401	**
Cell function	Cell necrosis	-	Homocysteic acid	-	-		-	-		-	-		-	-
Cell function	Cell cycle	-	N6-Acetyllysine	-	-		-	-		-	-		-	-
Cell function	Differentiation	-	N8-Acetylspermidine	-	-		-	-		-	-		-	-
Major Category	Minor Category	ID	Compound name	Comparative Analysis
				Treated-1 vs Control-1			Treated-2 vs Control-2			Control-2 vs Control-1			Treated-2 vs Treated-1
				Ratio ¶	p-value ||		Ratio ¶	p-value ||		Ratio ¶	p-value ||		Ratio ¶	p-value ||
Cholesterol	Cholesterol synthesis	A_0008	3-Hydroxybutyric acid	<1	N.A.		N.A.	N.A.		<1	N.A.		N.A.	N.A.
Cholesterol	Cholesterol synthesis, HMG CoA	A_0089	Acetyl CoA_divalent	1.05822	N.A.		1<	N.A.		<1	N.A.		1.2428	N.A.
Cholesterol	Cholesterol synthesis, HMG CoA	A_0083	CoA_divalent	0.569921	0.00085226	***	0.419035	0.001412	**	1.00671	0.88212		0.740187	0.072292
Cholesterol	Cholesterol synthesis, HMG CoA	A_0025	Mevalonic acid	<1	N.A.		N.A.	N.A.		<1	N.A.		N.A.	N.A.
Cholesterol	Cholesterol reducer	C_0031	Nicotinamide	0.311884	0.1577		0.615446	0.19416		0.329443	0.16368		0.650094	0.21192
Cholesterol	Cholesterol excretion	C_0033	Taurine	1.0307	0.50584		0.713352	0.01245	*	0.91659	0.12889		0.634377	0.0045645	**
Cholesterol	Cholesterol synthesis	-	Acetoacetic acid	-	-		-	-		-	-		-	-
Cholesterol	Cholesterol reducer	-	Ascorbic acid	-	-		-	-		-	-		-	-
Cholesterol	Cholesterol metabolism	-	Cholic acid	-	-		-	-		-	-		-	-
Cholesterol	Cholesterol homeostasis	-	Glycocholic acid	-	-		-	-		-	-		-	-
Cholesterol	Cholesterol homeostasis	-	Taurocholic acid	-	-		-	-		-	-		-	-
Major Category	Minor Category	ID	Compound name	Comparative Analysis
				Treated-1 vs Control-1			Treated-2 vs Control-2			Control-2 vs Control-1			Treated-2 vs Treated-1
				Ratio ¶	p-value ||		Ratio ¶	p-value ||		Ratio ¶	p-value ||		Ratio ¶	p-value ||
Collagen	Component of collagen	C_0070	5-Hydroxylysine	0.84373	N.A.		N.A.	N.A.		<1	N.A.		<1	N.A.
Collagen	Component of collagen, Collagen hydroxylation	C_0038	Hydroxyproline	1.18621	0.048426	*	1.26842	0.023446	*	0.873006	0.070385		0.933511	0.33187
Collagen	Component of collagen	C_0022	Pro	0.717266	0.0058931	**	1.04041	0.41196		0.461471	0.0040603	**	0.669374	0.0070596	**
Collagen	Collagen hydroxylation	-	Ascorbic acid	-	-		-	-		-	-		-	-
Collagen	Collagen metabolism	-	Gly-Pro	-	-		-	-		-	-		-	-
Major Category	Minor Category	ID	Compound name	Comparative Analysis
				Treated-1 vs Control-1			Treated-2 vs Control-2			Control-2 vs Control-1			Treated-2 vs Treated-1
				Ratio ¶	p-value ||		Ratio ¶	p-value ||		Ratio ¶	p-value ||		Ratio ¶	p-value ||
Cytokine, Hormone	Immunity	C_0007	Ala	1.18359	0.078376		1.19125	0.02523	*	0.617993	0.0017877	**	0.621989	0.010403	*
Cytokine, Hormone	Hormones	C_0125	Gibberellic acid	1.48797	0.15504		0.98504	0.94225		1.6144	0.077431		1.06874	0.7742
Cytokine, Hormone	Anti-inflammatory	C_0065	His	1.10696	0.15753		1.55457	0.021597	*	0.701434	0.008838	**	0.985063	0.84547
Cytokine, Hormone	help balance hormonal changes in women	C_0074	Pyridoxine	0.717601	0.029344	*	0.644331	0.014825	*	0.887949	0.25088		0.797286	0.088196
Cytokine, Hormone	Immunity	C_0027	Thr	1.16958	0.08143		1.30538	0.02514	*	0.866601	0.08683		0.967222	0.65213
Cytokine, Hormone	Anti-inflammatory	-	1-Methylnicotinamide	-	-		-	-		-	-		-	-
Cytokine, Hormone	Anti-inflammatory	-	2,5-Dihydroxybenzoic acid	-	-		-	-		-	-		-	-
Cytokine, Hormone	Immunodeficiency	-	3-Methylguanine	-	-		-	-		-	-		-	-
Cytokine, Hormone	IL-3	-	4-Methylthio-2-oxobutyric acid	-	-		-	-		-	-		-	-
Cytokine, Hormone	Interferon-gamma	-	7,8-Dihydroneopterin	-	-		-	-		-	-		-	-
Cytokine, Hormone	suppressive on the immune system	-	Adrenaline	-	-		-	-		-	-		-	-
Cytokine, Hormone	Corticosterone	-	Carnosine	-	-		-	-		-	-		-	-
Cytokine, Hormone	Immune system regulator	-	Cysteamine	-	-		-	-		-	-		-	-
Cytokine, Hormone	Hormone biosynthesis	-	Homocysteinesulfinic acid	-	-		-	-		-	-		-	-
Cytokine, Hormone	nonsteroidal anti-inflammatory drug	-	Ibuprofen	-	-		-	-		-	-		-	-
Cytokine, Hormone	TNF activator, Anti-inflammatory	-	Methylguanidine	-	-		-	-		-	-		-	-
Cytokine, Hormone	Interferon-gamma, Inflammatory	-	Picolinic acid	-	-		-	-		-	-		-	-
Cytokine, Hormone	Hormones, Acromegaly	-	TRH	-	-		-	-		-	-		-	-
Cytokine, Hormone	Hormones	-	Tryptamine	-	-		-	-		-	-		-	-
Major Category	Minor Category	ID	Compound name	Comparative Analysis
				Treated-1 vs Control-1			Treated-2 vs Control-2			Control-2 vs Control-1			Treated-2 vs Treated-1
				Ratio ¶	p-value ||		Ratio ¶	p-value ||		Ratio ¶	p-value ||		Ratio ¶	p-value ||
Cytotoxity	Cytotoxity	C_0005	Putrescine	0.82437	0.45013		0.336334	0.00025164	***	1.10924	0.62297		0.452557	0.0021781	**
Cytotoxity	Cytotoxity	-	3',5'-ADP	-	-		-	-		-	-		-	-
Cytotoxity	Cytotoxity	-	Cadaverine	-	-		-	-		-	-		-	-
Major Category	Minor Category	ID	Compound name	Comparative Analysis
				Treated-1 vs Control-1			Treated-2 vs Control-2			Control-2 vs Control-1			Treated-2 vs Treated-1
				Ratio ¶	p-value ||		Ratio ¶	p-value ||		Ratio ¶	p-value ||		Ratio ¶	p-value ||
DNA damage	Genotoxicy	A_0002	Propionic acid	<1	N.A.		N.A.	N.A.		<1	N.A.		N.A.	N.A.
DNA damage	DNA damage	-	7-Methylguanine	-	-		-	-		-	-		-	-
DNA damage	DNA damage	-	8-Hydroxy-2'-deoxyguanosine	-	-		-	-		-	-		-	-
DNA damage	DNA repair	-	N6-Acetyllysine	-	-		-	-		-	-		-	-
DNA damage	DNA polymerase inhibitor	-	Phosphonoacetic acid	-	-		-	-		-	-		-	-
Major Category	Minor Category	ID	Compound name	Comparative Analysis
				Treated-1 vs Control-1			Treated-2 vs Control-2			Control-2 vs Control-1			Treated-2 vs Treated-1
				Ratio ¶	p-value ||		Ratio ¶	p-value ||		Ratio ¶	p-value ||		Ratio ¶	p-value ||
Dicarboxylic acid compounds	Dicarboxylic acid compounds	A_0023	2-Oxoglutaric acid	1.50114	0.0062923	**	<1	N.A.		0.678464	0.029422	*	<1	N.A.
Dicarboxylic acid compounds	Dicarboxylic acid compounds	A_0011	Fumaric acid	0.34902	0.016424	*	0.39226	0.0053951	**	0.645044	0.039673	*	0.724958	0.015418	*
Dicarboxylic acid compounds	Dicarboxylic acid compounds	A_0018	Malic acid	0.391292	4.8911e-06	***	0.417851	0.0011626	**	0.638537	0.00044227	***	0.681879	0.0022341	**
Dicarboxylic acid compounds	Dicarboxylic acid compounds	A_0013	Succinic acid	0.903977	0.2718		0.586116	0.0014387	**	0.714891	0.030622	*	0.463517	0.00067133	***
Dicarboxylic acid compounds	Dicarboxylic acid compounds	-	2-Isopropylmalic acid	-	-		-	-		-	-		-	-
Dicarboxylic acid compounds	Dicarboxylic acid compounds	-	2-Oxoadipic acid	-	-		-	-		-	-		-	-
Dicarboxylic acid compounds	Dicarboxylic acid compounds	-	Adipic acid	-	-		-	-		-	-		-	-
Dicarboxylic acid compounds	Dicarboxylic acid compounds	-	Azelaic acid	-	-		-	-		-	-		-	-
Dicarboxylic acid compounds	Dicarboxylic acid compounds	-	Citraconic acid	-	-		-	-		-	-		-	-
Dicarboxylic acid compounds	Dicarboxylic acid compounds	-	Citramalic acid	-	-		-	-		-	-		-	-
Dicarboxylic acid compounds	Dicarboxylic acid compounds	-	Daminozide	-	-		-	-		-	-		-	-
Dicarboxylic acid compounds	Dicarboxylic acid compounds	-	Dodecanedioic acid	-	-		-	-		-	-		-	-
Dicarboxylic acid compounds	Dicarboxylic acid compounds	-	Glucaric acid	-	-		-	-		-	-		-	-
Dicarboxylic acid compounds	Dicarboxylic acid compounds	-	Glutaric acid	-	-		-	-		-	-		-	-
Dicarboxylic acid compounds	Dicarboxylic acid compounds	-	Itaconic acid	-	-		-	-		-	-		-	-
Dicarboxylic acid compounds	Dicarboxylic acid compounds	-	Maleic acid	-	-		-	-		-	-		-	-
Dicarboxylic acid compounds	Dicarboxylic acid compounds	-	Malonic acid	-	-		-	-		-	-		-	-
Dicarboxylic acid compounds	Dicarboxylic acid compounds	-	Methylmalonic acid	-	-		-	-		-	-		-	-
Dicarboxylic acid compounds	Dicarboxylic acid compounds	-	Pimelic acid	-	-		-	-		-	-		-	-
Dicarboxylic acid compounds	Dicarboxylic acid compounds	-	Quinolinic acid	-	-		-	-		-	-		-	-
Dicarboxylic acid compounds	Dicarboxylic acid compounds	-	Sebacic acid	-	-		-	-		-	-		-	-
Dicarboxylic acid compounds	Dicarboxylic acid compounds	-	Suberic acid	-	-		-	-		-	-		-	-
Dicarboxylic acid compounds	Dicarboxylic acid compounds	-	Tartaric acid	-	-		-	-		-	-		-	-
Dicarboxylic acid compounds	Dicarboxylic acid compounds	-	cis,cis-Muconic acid	-	-		-	-		-	-		-	-
Dicarboxylic acid compounds	Dicarboxylic acid compounds	-	trans-Glutaconic acid	-	-		-	-		-	-		-	-
Major Category	Minor Category	ID	Compound name	Comparative Analysis
				Treated-1 vs Control-1			Treated-2 vs Control-2			Control-2 vs Control-1			Treated-2 vs Treated-1
				Ratio ¶	p-value ||		Ratio ¶	p-value ||		Ratio ¶	p-value ||		Ratio ¶	p-value ||
Dopamine related substances	Dopamine related substances	A_0100	CDP-choline	1.55533	0.019521	*	1<	N.A.		<1	N.A.		0.873911	0.19995
Dopamine related substances	Dopamine related substances	C_0064	Dopamine	1.17754	0.54497		<1	N.A.		1.28897	0.18267		<1	N.A.
Dopamine related substances	Dopamine related substances	-	3-Methoxytyramine	-	-		-	-		-	-		-	-
Dopamine related substances	Dopamine related substances	-	5,6,7,8-Tetrahydrobiopterin	-	-		-	-		-	-		-	-
Dopamine related substances	Dopamine related substances	-	DOPA	-	-		-	-		-	-		-	-
Dopamine related substances	Dopamine related substances	-	DOPA	-	-		-	-		-	-		-	-
Dopamine related substances	Dopamine related substances	-	Homovanillic acid	-	-		-	-		-	-		-	-
Dopamine related substances	Dopamine related substances	-	Noradrenaline	-	-		-	-		-	-		-	-
Major Category	Minor Category	ID	Compound name	Comparative Analysis
				Treated-1 vs Control-1			Treated-2 vs Control-2			Control-2 vs Control-1			Treated-2 vs Treated-1
				Ratio ¶	p-value ||		Ratio ¶	p-value ||		Ratio ¶	p-value ||		Ratio ¶	p-value ||
Electron carrier	Electron carrier	A_0111	NAD+	0.511082	2.8479e-05	***	0.643146	0.0024556	**	0.648041	0.00068811	***	0.815494	0.034033	*
Electron carrier	Electron carrier	A_0112	NADH	<1	N.A.		1.19088	0.26486		3.43655	0.023786	*	1<	N.A.
Electron carrier	Electron carrier	A_0113	NADP+	0.542097	0.0040172	**	0.413944	0.0024188	**	0.638661	0.010843	*	0.48768	0.020102	*
Electron carrier	Electron carrier	A_0082	NADPH_divalent	N.A.	N.A.		0.275637	0.002197	**	1<	N.A.		1<	N.A.
Major Category	Minor Category	ID	Compound name	Comparative Analysis
				Treated-1 vs Control-1			Treated-2 vs Control-2			Control-2 vs Control-1			Treated-2 vs Treated-1
				Ratio ¶	p-value ||		Ratio ¶	p-value ||		Ratio ¶	p-value ||		Ratio ¶	p-value ||
Essential amino acid	Essential amino acid	C_0065	His	1.10696	0.15753		1.55457	0.021597	*	0.701434	0.008838	**	0.985063	0.84547
Essential amino acid	Essential amino acid	C_0041	Ile	0.973999	0.48048		1.45788	0.030021	*	0.767545	0.0033749	**	1.14886	0.14187
Essential amino acid	Essential amino acid	C_0042	Leu	1.0051	0.93255		1.50246	0.032613	*	0.756932	0.0029073	**	1.13149	0.23607
Essential amino acid	Essential amino acid	C_0059	Lys	0.876392	0.10377		1.78092	0.013908	*	0.455139	0.00035394	***	0.924891	0.36586
Essential amino acid	Essential amino acid	C_0062	Met	1.0687	0.68612		1.68337	0.00038049	***	0.73967	0.21221		1.16509	0.0092999	**
Essential amino acid	Essential amino acid	C_0072	Phe	0.957211	0.45377		1.36577	0.022166	*	0.693086	0.0031385	**	0.988908	0.87705
Essential amino acid	Essential amino acid	C_0027	Thr	1.16958	0.08143		1.30538	0.02514	*	0.866601	0.08683		0.967222	0.65213
Essential amino acid	Essential amino acid	C_0092	Trp	0.958692	0.47358		1.50901	0.012601	*	0.676122	0.0078114	**	1.06424	0.36739
Essential amino acid	Essential amino acid	C_0025	Val	0.934503	0.25743		1.40951	0.035661	*	0.716259	0.0065936	**	1.08033	0.3646
Major Category	Minor Category	ID	Compound name	Comparative Analysis
				Treated-1 vs Control-1			Treated-2 vs Control-2			Control-2 vs Control-1			Treated-2 vs Treated-1
				Ratio ¶	p-value ||		Ratio ¶	p-value ||		Ratio ¶	p-value ||		Ratio ¶	p-value ||
Guanidino compounds	Guanidino compounds	C_0055	4-Guanidinobutyric acid	1.01555	0.76176		<1	N.A.		0.907302	N.A.		<1	N.A.
Guanidino compounds	Guanidino compounds	C_0077	Arg	0.731204	0.36354		1.66795	0.013028	*	6.09078	0.00018658	***	13.8937	0.003762	**
Guanidino compounds	Guanidino compounds	C_0023	Guanidoacetic acid	N.A.	N.A.		1<	N.A.		N.A.	N.A.		1<	N.A.
Guanidino compounds	Guanidino compounds	C_0086	Homoarginine	<1	N.A.		N.A.	N.A.		<1	N.A.		N.A.	N.A.
Guanidino compounds	Guanidino compounds	-	Guanidinosuccinic acid	-	-		-	-		-	-		-	-
Guanidino compounds	Guanidino compounds	-	Metformin	-	-		-	-		-	-		-	-
Guanidino compounds	Guanidino compounds	-	Methylguanidine	-	-		-	-		-	-		-	-
Guanidino compounds	Guanidino compounds	-	Taurocyamine	-	-		-	-		-	-		-	-
Major Category	Minor Category	ID	Compound name	Comparative Analysis
				Treated-1 vs Control-1			Treated-2 vs Control-2			Control-2 vs Control-1			Treated-2 vs Treated-1
				Ratio ¶	p-value ||		Ratio ¶	p-value ||		Ratio ¶	p-value ||		Ratio ¶	p-value ||
Hemocyte	Erythrocyte	A_0063	2,3-Diphosphoglyceric acid	1<	N.A.		<1	N.A.		1<	N.A.		<1	N.A.
Hemocyte	Lymphocyte reproduction	C_0007	Ala	1.18359	0.078376		1.19125	0.02523	*	0.617993	0.0017877	**	0.621989	0.010403	*
Hemocyte	Lymphocyte	C_0058	Gln	1.96092	0.0020027	**	1.64695	0.021011	*	1.30638	0.0026282	**	1.09721	0.28901
Hemocyte	Anemia, Red blood cell	C_0074	Pyridoxine	0.717601	0.029344	*	0.644331	0.014825	*	0.887949	0.25088		0.797286	0.088196
Hemocyte	Megaloblastic anemia	-	2'-Deoxyuridine	-	-		-	-		-	-		-	-
Hemocyte	Heme synthesis	-	5-Amino-4-oxovaleric acid	-	-		-	-		-	-		-	-
Hemocyte	Hematopoiesis	-	Folic acid	-	-		-	-		-	-		-	-
Hemocyte	Anemia	-	Glyceric acid	-	-		-	-		-	-		-	-
Hemocyte	Thrombocyte	-	P1, P4-Di(adenosine-5') tetraphosphate_divalent	-	-		-	-		-	-		-	-
Hemocyte	Red blood cell	-	Riboflavin	-	-		-	-		-	-		-	-
Hemocyte	Anti-Platelet property	-	S-Nitrosoglutathione	-	-		-	-		-	-		-	-
Major Category	Minor Category	ID	Compound name	Comparative Analysis
				Treated-1 vs Control-1			Treated-2 vs Control-2			Control-2 vs Control-1			Treated-2 vs Treated-1
				Ratio ¶	p-value ||		Ratio ¶	p-value ||		Ratio ¶	p-value ||		Ratio ¶	p-value ||
Imidazole compounds	Imidazole compounds	C_0052	1-Methyl-4-imidazoleacetic acid	0.48903	0.00056642	***	<1	N.A.		0.436465	N.A.		<1	N.A.
Imidazole compounds	Imidazole compounds	C_0065	His	1.10696	0.15753		1.55457	0.021597	*	0.701434	0.008838	**	0.985063	0.84547
Imidazole compounds	Imidazole compounds	-	Histamine	-	-		-	-		-	-		-	-
Major Category	Minor Category	ID	Compound name	Comparative Analysis
				Treated-1 vs Control-1			Treated-2 vs Control-2			Control-2 vs Control-1			Treated-2 vs Treated-1
				Ratio ¶	p-value ||		Ratio ¶	p-value ||		Ratio ¶	p-value ||		Ratio ¶	p-value ||
Indolic compounds	Indolic compounds	C_0079	Serotonin	N.A.	N.A.		1.59192	N.A.		1<	N.A.		1<	N.A.
Indolic compounds	Indolic compounds	C_0092	Trp	0.958692	0.47358		1.50901	0.012601	*	0.676122	0.0078114	**	1.06424	0.36739
Indolic compounds	Indolic compounds	-	3-Indoleacetonitrile	-	-		-	-		-	-		-	-
Indolic compounds	Indolic compounds	-	3-Indolebutyric acid	-	-		-	-		-	-		-	-
Indolic compounds	Indolic compounds	-	3-Indoxylsulfuric acid	-	-		-	-		-	-		-	-
Indolic compounds	Indolic compounds	-	5-Hydroxyindoleacetic acid	-	-		-	-		-	-		-	-
Indolic compounds	Indolic compounds	-	5-Methoxy-N,N-dimethyltryptamine	-	-		-	-		-	-		-	-
Indolic compounds	Indolic compounds	-	5-Methoxyindoleacetic acid	-	-		-	-		-	-		-	-
Indolic compounds	Indolic compounds	-	5-Methoxytryptamine	-	-		-	-		-	-		-	-
Indolic compounds	Indolic compounds	-	Indole-3-acetaldehyde	-	-		-	-		-	-		-	-
Indolic compounds	Indolic compounds	-	Indole-3-acetic acid	-	-		-	-		-	-		-	-
Indolic compounds	Indolic compounds	-	Indole-3-ethanol	-	-		-	-		-	-		-	-
Indolic compounds	Indolic compounds	-	Melatonin	-	-		-	-		-	-		-	-
Indolic compounds	Indolic compounds	-	N-Methyltryptamine	-	-		-	-		-	-		-	-
Indolic compounds	Indolic compounds	-	Tryptamine	-	-		-	-		-	-		-	-
Major Category	Minor Category	ID	Compound name	Comparative Analysis
				Treated-1 vs Control-1			Treated-2 vs Control-2			Control-2 vs Control-1			Treated-2 vs Treated-1
				Ratio ¶	p-value ||		Ratio ¶	p-value ||		Ratio ¶	p-value ||		Ratio ¶	p-value ||
Insulin	Type 2 diabetes	A_0009	2-Hydroxybutyric acid	<1	N.A.		N.A.	N.A.		<1	N.A.		N.A.	N.A.
Insulin	Insulin release	C_0042	Leu	1.0051	0.93255		1.50246	0.032613	*	0.756932	0.0029073	**	1.13149	0.23607
Insulin	Insulin release	C_0033	Taurine	1.0307	0.50584		0.713352	0.01245	*	0.91659	0.12889		0.634377	0.0045645	**
Insulin	Insulin	C_0108	Thiamine	1.37979	0.036746	*	1.13824	0.20383		0.451976	0.00038497	***	0.372852	0.0043401	**
Insulin	Anti-AGE formation	-	Carnosine	-	-		-	-		-	-		-	-
Insulin	Diabetes	-	O-Phosphoserine	-	-		-	-		-	-		-	-
Major Category	Minor Category	ID	Compound name	Comparative Analysis
				Treated-1 vs Control-1			Treated-2 vs Control-2			Control-2 vs Control-1			Treated-2 vs Treated-1
				Ratio ¶	p-value ||		Ratio ¶	p-value ||		Ratio ¶	p-value ||		Ratio ¶	p-value ||
Ketosis	Ketoacidosis	A_0009	2-Hydroxybutyric acid	<1	N.A.		N.A.	N.A.		<1	N.A.		N.A.	N.A.
Ketosis	Keto acid	A_0012	2-Oxoisovaleric acid	0.179389	0.00096551	***	<1	N.A.		0.128897	N.A.		<1	N.A.
Ketosis	Ketosis, Ketoacidosis, Keton bodies	A_0008	3-Hydroxybutyric acid	<1	N.A.		N.A.	N.A.		<1	N.A.		N.A.	N.A.
Ketosis	Keto acid	A_0015	4-Methyl-2-oxovaleric acid	0.206163	0.00091184	***	0.460801	0.0069184	**	0.152014	0.00050038	***	0.33977	0.00037849	***
Ketosis	Keto acid	A_0015	3-Methyl-2-oxovaleric acid	0.206163	0.00091184	***	0.460801	0.0069184	**	0.152014	0.00050038	***	0.33977	0.00037849	***
Ketosis	Keto acid	A_0004	Pyruvic acid	0.597137	0.0070021	**	N.A.	N.A.		<1	N.A.		<1	N.A.
Ketosis	Ketoacidosis	-	2-Isopropylmalic acid	-	-		-	-		-	-		-	-
Ketosis	Keto acid	-	2-Oxobutyric acid	-	-		-	-		-	-		-	-
Ketosis	Keto acid	-	2-Oxovaleric acid	-	-		-	-		-	-		-	-
Ketosis	Keto acid	-	4-Methylthio-2-oxobutyric acid	-	-		-	-		-	-		-	-
Ketosis	Keto acid	-	4-Oxovaleric acid	-	-		-	-		-	-		-	-
Ketosis	Ketoacidosis, Keton bodies, Keto acid	-	Acetoacetic acid	-	-		-	-		-	-		-	-
Ketosis	Keto acid	-	Glyoxylic acid	-	-		-	-		-	-		-	-
Ketosis	Keto acid	-	Succinic semialdehyde	-	-		-	-		-	-		-	-
Major Category	Minor Category	ID	Compound name	Comparative Analysis
				Treated-1 vs Control-1			Treated-2 vs Control-2			Control-2 vs Control-1			Treated-2 vs Treated-1
				Ratio ¶	p-value ||		Ratio ¶	p-value ||		Ratio ¶	p-value ||		Ratio ¶	p-value ||
Lactic acidosis	Lactic acidosis	A_0009	2-Hydroxybutyric acid	<1	N.A.		N.A.	N.A.		<1	N.A.		N.A.	N.A.
Lactic acidosis	Lactic acidosis	-	2-Hydroxyvaleric acid	-	-		-	-		-	-		-	-
Major Category	Minor Category	ID	Compound name	Comparative Analysis
				Treated-1 vs Control-1			Treated-2 vs Control-2			Control-2 vs Control-1			Treated-2 vs Treated-1
				Ratio ¶	p-value ||		Ratio ¶	p-value ||		Ratio ¶	p-value ||		Ratio ¶	p-value ||
Leukemia	Leukemia	C_0037	N-Acetylputrescine	1<	N.A.		<1	N.A.		1<	N.A.		<1	N.A.
Leukemia	Leukemia	-	3-Methylguanine	-	-		-	-		-	-		-	-
Leukemia	Leukemia	-	Cytosine	-	-		-	-		-	-		-	-
Major Category	Minor Category	ID	Compound name	Comparative Analysis
				Treated-1 vs Control-1			Treated-2 vs Control-2			Control-2 vs Control-1			Treated-2 vs Treated-1
				Ratio ¶	p-value ||		Ratio ¶	p-value ||		Ratio ¶	p-value ||		Ratio ¶	p-value ||
Lipid, Fatty Acid metabolism	Fatty Acid synthesis, Lipid synthesis	A_0008	3-Hydroxybutyric acid	<1	N.A.		N.A.	N.A.		<1	N.A.		N.A.	N.A.
Lipid, Fatty Acid metabolism	Fatty Acid biosynthesis	A_0089	Acetyl CoA_divalent	1.05822	N.A.		1<	N.A.		<1	N.A.		1.2428	N.A.
Lipid, Fatty Acid metabolism	Fatty Acids	A_0005	Butyric acid	0.525996	N.A.		0.904766	N.A.		0.714508	0.014323	*	1.22902	N.A.
Lipid, Fatty Acid metabolism	Fatty Acids	A_0005	Isobutyric acid	0.525996	N.A.		0.904766	N.A.		0.714508	0.014323	*	1.22902	N.A.
Lipid, Fatty Acid metabolism	Fatty Acid metabolism	C_0069	Carnitine	0.934805	0.59996		0.536975	7.2774e-05	***	1.93525	0.0054502	**	1.11165	0.16698
Lipid, Fatty Acid metabolism	Lipid metabolism	C_0015	Choline	1.46089	0.022513	*	1.8165	0.040939	*	0.616326	0.031152	*	0.766354	0.084274
Lipid, Fatty Acid metabolism	Fatty Acid synthesis, Fatty Acid oxidation	A_0083	CoA_divalent	0.569921	0.00085226	***	0.419035	0.001412	**	1.00671	0.88212		0.740187	0.072292
Lipid, Fatty Acid metabolism	Fatty Acids	A_0037	Decanoic acid	1.04121	N.A.		<1	N.A.		1.09077	0.47476		<1	N.A.
Lipid, Fatty Acid metabolism	Lipid biosynthesis	A_0035	Dihydroxyacetone phosphate	7.65976	0.0050063	**	5.94353	0.0055361	**	2.13965	0.024284	*	1.66024	0.016082	*
Lipid, Fatty Acid metabolism	Leukotriene synthesis	C_0119	Glutathione (GSH)	1.2379	0.012143	*	0.854117	0.052476		1.0664	0.15071		0.735789	0.0056567	**
Lipid, Fatty Acid metabolism	Fat metabolism	C_0041	Ile	0.973999	0.48048		1.45788	0.030021	*	0.767545	0.0033749	**	1.14886	0.14187
Lipid, Fatty Acid metabolism	Fatty Acids	A_0049	Lauric acid	1.02432	0.85015		0.844755	0.074113		1.07073	0.58163		0.883032	0.18597
Lipid, Fatty Acid metabolism	Fat metabolism	C_0042	Leu	1.0051	0.93255		1.50246	0.032613	*	0.756932	0.0029073	**	1.13149	0.23607
Lipid, Fatty Acid metabolism	Statin	A_0025	Mevalonic acid	<1	N.A.		N.A.	N.A.		<1	N.A.		N.A.	N.A.
Lipid, Fatty Acid metabolism	Fatty Acid oxidation	C_0087	N6,N6,N6-Trimethyllysine	0.867964	0.27492		1.17151	0.45652		0.703939	0.095896		0.950126	0.74676
Lipid, Fatty Acid metabolism	Fatty Acid metabolism	C_0091	O-Acetylcarnitine	1.16962	0.031814	*	1.56186	0.0078178	**	0.733901	0.0082528	**	0.980015	0.69275
Lipid, Fatty Acid metabolism	Fatty Acids	A_0021	Octanoic acid	0.99554	N.A.		<1	N.A.		1.09579	0.71889		<1	N.A.
Lipid, Fatty Acid metabolism	Fat metabolism	A_0052	Pantothenic acid	0.933369	0.14136		0.791945	0.010402	*	0.757888	0.00039977	***	0.643053	0.0011607	**
Lipid, Fatty Acid metabolism	Fatty Acids	A_0028	Pelargonic acid	0.87998	0.2089		0.792067	0.11905		0.886117	0.086635		0.797591	0.15336
Lipid, Fatty Acid metabolism	Fatty Acids	A_0002	Propionic acid	<1	N.A.		N.A.	N.A.		<1	N.A.		N.A.	N.A.
Lipid, Fatty Acid metabolism	Fat metabolism	A_0004	Pyruvic acid	0.597137	0.0070021	**	N.A.	N.A.		<1	N.A.		<1	N.A.
Lipid, Fatty Acid metabolism	Obesity	C_0033	Taurine	1.0307	0.50584		0.713352	0.01245	*	0.91659	0.12889		0.634377	0.0045645	**
Lipid, Fatty Acid metabolism	Fatty Acids, Beta-oxidation	-	4-Aminohippuric acid	-	-		-	-		-	-		-	-
Lipid, Fatty Acid metabolism	Fatty Acids	-	6,8-Thioctic acid	-	-		-	-		-	-		-	-
Lipid, Fatty Acid metabolism	Fatty Acid synthesis, Lipid synthesis	-	Acetoacetic acid	-	-		-	-		-	-		-	-
Lipid, Fatty Acid metabolism	Fat metabolism	-	Adipic acid	-	-		-	-		-	-		-	-
Lipid, Fatty Acid metabolism	Fat metabolism	-	Cholic acid	-	-		-	-		-	-		-	-
Lipid, Fatty Acid metabolism	Lipid metabolism	-	Dodecanedioic acid	-	-		-	-		-	-		-	-
Lipid, Fatty Acid metabolism	Fatty Acids	-	Heptanoic acid	-	-		-	-		-	-		-	-
Lipid, Fatty Acid metabolism	Fatty Acids	-	Hexanoic acid	-	-		-	-		-	-		-	-
Lipid, Fatty Acid metabolism	Fatty Acids	-	Isovaleric acid	-	-		-	-		-	-		-	-
Lipid, Fatty Acid metabolism	Fatty Acid synthesis	-	Malonyl CoA_divalent	-	-		-	-		-	-		-	-
Lipid, Fatty Acid metabolism	Fat metabolism	-	Methylmalonic acid	-	-		-	-		-	-		-	-
Lipid, Fatty Acid metabolism	Fatty Acids, Adipose tissue	-	Myristoleic acid	-	-		-	-		-	-		-	-
Lipid, Fatty Acid metabolism	Fatty Acid metabolism	-	Palmitoylcarnitine	-	-		-	-		-	-		-	-
Lipid, Fatty Acid metabolism	Fatty Acids, Beta-oxidation, Phospholipidosis	-	Phenaceturic acid	-	-		-	-		-	-		-	-
Lipid, Fatty Acid metabolism	Fatty Acids	-	Pristanic acid	-	-		-	-		-	-		-	-
Lipid, Fatty Acid metabolism	Fat metabolism	-	Riboflavin	-	-		-	-		-	-		-	-
Lipid, Fatty Acid metabolism	Fatty Acid oxidation disorder	-	Suberic acid	-	-		-	-		-	-		-	-
Lipid, Fatty Acid metabolism	Fatty Acids, Beta-oxidation	-	Succinyl CoA_divalent	-	-		-	-		-	-		-	-
Lipid, Fatty Acid metabolism	Fatty Acids	-	Tiglic acid	-	-		-	-		-	-		-	-
Lipid, Fatty Acid metabolism	Fatty Acids	-	Undecanoic acid	-	-		-	-		-	-		-	-
Lipid, Fatty Acid metabolism	Fatty Acids	-	Valeric acid	-	-		-	-		-	-		-	-
Lipid, Fatty Acid metabolism	Fatty Acids	-	Valproic acid	-	-		-	-		-	-		-	-
Lipid, Fatty Acid metabolism	Lipogenesis	-	Xylulose 5-phosphate	-	-		-	-		-	-		-	-
Lipid, Fatty Acid metabolism	Fatty Acids, Beta-oxidation	-	o-Hydroxyhippuric acid	-	-		-	-		-	-		-	-
Major Category	Minor Category	ID	Compound name	Comparative Analysis
				Treated-1 vs Control-1			Treated-2 vs Control-2			Control-2 vs Control-1			Treated-2 vs Treated-1
				Ratio ¶	p-value ||		Ratio ¶	p-value ||		Ratio ¶	p-value ||		Ratio ¶	p-value ||
Liver disease	Improve liver disease	C_0069	Carnitine	0.934805	0.59996		0.536975	7.2774e-05	***	1.93525	0.0054502	**	1.11165	0.16698
Liver disease	Liver disease	C_0041	Ile	0.973999	0.48048		1.45788	0.030021	*	0.767545	0.0033749	**	1.14886	0.14187
Liver disease	Liver disease	C_0042	Leu	1.0051	0.93255		1.50246	0.032613	*	0.756932	0.0029073	**	1.13149	0.23607
Liver disease	Hepatic tumor	C_0083	Phosphorylcholine	1.01342	0.84002		0.56271	0.005979	**	1.58236	0.00021	***	0.878622	0.20855
Liver disease	Chronic liver disease treatment	C_0129	S-Adenosylmethionine	0.534494	0.0010073	**	0.964172	0.74034		0.535135	0.001024	**	0.965328	0.74753
Liver disease	Liver disease	C_0025	Val	0.934503	0.25743		1.40951	0.035661	*	0.716259	0.0065936	**	1.08033	0.3646
Liver disease	Liver	-	2-Amino-3-phosphonopropionic acid	-	-		-	-		-	-		-	-
Liver disease	Liver disease, Hepatic cirrhosis	-	2-Furoic acid	-	-		-	-		-	-		-	-
Liver disease	Liver damage	-	Acetanilide	-	-		-	-		-	-		-	-
Liver disease	Liver	-	Cholic acid	-	-		-	-		-	-		-	-
Liver disease	Liver	-	Cysteinesulfinic acid	-	-		-	-		-	-		-	-
Liver disease	Liver	-	Ethyl glucuronide	-	-		-	-		-	-		-	-
Liver disease	Liver cirrhosis	-	N-Methylnicotinamide	-	-		-	-		-	-		-	-
Liver disease	Liver disease, Chronic liver disease	-	Pipecolic acid	-	-		-	-		-	-		-	-
Liver disease	Liver	-	Pristanic acid	-	-		-	-		-	-		-	-
Major Category	Minor Category	ID	Compound name	Comparative Analysis
				Treated-1 vs Control-1			Treated-2 vs Control-2			Control-2 vs Control-1			Treated-2 vs Treated-1
				Ratio ¶	p-value ||		Ratio ¶	p-value ||		Ratio ¶	p-value ||		Ratio ¶	p-value ||
Maple syrup urine disease	Maple syrup urine disease	A_0017	2-Hydroxy-4-methylvaleric acid	<1	N.A.		N.A.	N.A.		<1	N.A.		N.A.	N.A.
Maple syrup urine disease	Maple syrup urine disease	A_0015	4-Methyl-2-oxovaleric acid	0.206163	0.00091184	***	0.460801	0.0069184	**	0.152014	0.00050038	***	0.33977	0.00037849	***
Maple syrup urine disease	Maple syrup urine disease	A_0015	3-Methyl-2-oxovaleric acid	0.206163	0.00091184	***	0.460801	0.0069184	**	0.152014	0.00050038	***	0.33977	0.00037849	***
Major Category	Minor Category	ID	Compound name	Comparative Analysis
				Treated-1 vs Control-1			Treated-2 vs Control-2			Control-2 vs Control-1			Treated-2 vs Treated-1
				Ratio ¶	p-value ||		Ratio ¶	p-value ||		Ratio ¶	p-value ||		Ratio ¶	p-value ||
Methylated compounds	Methylated compounds	C_0052	1-Methyl-4-imidazoleacetic acid	0.48903	0.00056642	***	<1	N.A.		0.436465	N.A.		<1	N.A.
Methylated compounds	Methylated compounds	C_0075	3-Methylhistidine	0.90239	0.29385		1.27988	0.013147	*	0.764916	0.067887		1.0849	0.16533
Methylated compounds	Methylated compounds	C_0075	1-Methylhistidine	0.90239	0.29385		1.27988	0.013147	*	0.764916	0.067887		1.0849	0.16533
Methylated compounds	Methylated compounds	C_0089	ADMA	0.818241	0.081086		1.2377	N.A.		0.523977	N.A.		0.792586	0.075506
Methylated compounds	Methylated compounds	C_0087	N6,N6,N6-Trimethyllysine	0.867964	0.27492		1.17151	0.45652		0.703939	0.095896		0.950126	0.74676
Methylated compounds	Methylated compounds	C_0067	N6-Methyllysine	0.904668	0.65778		1.75512	0.11487		0.524424	0.047555	*	1.01742	0.93391
Methylated compounds	Methylated compounds	C_0006	Sarcosine	0.954205	0.87224		7.18519	N.A.		0.239685	N.A.		1.80483	0.54025
Methylated compounds	Methylated compounds	-	1-Methyladenosine	-	-		-	-		-	-		-	-
Methylated compounds	Methylated compounds	-	1-Methylhydantoin	-	-		-	-		-	-		-	-
Methylated compounds	Methylated compounds	-	3-Methoxy-4-hydroxyphenylethyleneglycol	-	-		-	-		-	-		-	-
Methylated compounds	Methylated compounds	-	3-Methyladenine	-	-		-	-		-	-		-	-
Methylated compounds	Methylated compounds	-	3-Methylguanine	-	-		-	-		-	-		-	-
Methylated compounds	Methylated compounds	-	5-Methyl-2'-deoxycytidine	-	-		-	-		-	-		-	-
Methylated compounds	Methylated compounds	-	5-Methylcytosine	-	-		-	-		-	-		-	-
Methylated compounds	Methylated compounds	-	7-Methylguanine	-	-		-	-		-	-		-	-
Methylated compounds	Methylated compounds	-	N,N-Dimethylglycine	-	-		-	-		-	-		-	-
Methylated compounds	Methylated compounds	-	N-Methylnicotinamide	-	-		-	-		-	-		-	-
Methylated compounds	Methylated compounds	-	N-Methylputrescine	-	-		-	-		-	-		-	-
Methylated compounds	Methylated compounds	-	N6-Methyladenine	-	-		-	-		-	-		-	-
Methylated compounds	Methylated compounds	-	SDMA	-	-		-	-		-	-		-	-
Major Category	Minor Category	ID	Compound name	Comparative Analysis
				Treated-1 vs Control-1			Treated-2 vs Control-2			Control-2 vs Control-1			Treated-2 vs Treated-1
				Ratio ¶	p-value ||		Ratio ¶	p-value ||		Ratio ¶	p-value ||		Ratio ¶	p-value ||
Methylglyoxal	Methylglyoxal	C_0119	Glutathione (GSH)	1.2379	0.012143	*	0.854117	0.052476		1.0664	0.15071		0.735789	0.0056567	**
Methylglyoxal	Methylglyoxal	C_0118	Glutathione (GSSG)_divalent	0.667502	0.1302		0.521698	0.087499		0.544996	0.057659		0.425951	0.0098508	**
Methylglyoxal	Methylglyoxal	C_0127	S-Lactoylglutathione	7.04198	0.0059785	**	7.09118	0.0069468	**	1.50823	0.075173		1.51877	0.027607	*
Major Category	Minor Category	ID	Compound name	Comparative Analysis
				Treated-1 vs Control-1			Treated-2 vs Control-2			Control-2 vs Control-1			Treated-2 vs Treated-1
				Ratio ¶	p-value ||		Ratio ¶	p-value ||		Ratio ¶	p-value ||		Ratio ¶	p-value ||
N-Acetylated compounds	N-Acetylated compounds	A_0089	Acetyl CoA_divalent	1.05822	N.A.		1<	N.A.		<1	N.A.		1.2428	N.A.
N-Acetylated compounds	N-Acetylated compounds	A_0039	N-Acetylaspartic acid	0.301259	0.0012768	**	0.455686	9.8647e-05	***	0.656746	0.0099332	**	0.993398	0.93082
N-Acetylated compounds	N-Acetylated compounds	A_0043	N-Acetylglutamic acid	1.25343	0.058636		0.41787	0.0018422	**	0.860619	0.033426	*	0.286915	0.0063413	**
N-Acetylated compounds	N-Acetylated compounds	A_0069	N-Acetylneuraminic acid	6.16426	0.0026023	**	1.58651	0.0054262	**	1.81499	0.0002436	***	0.467128	0.0035822	**
N-Acetylated compounds	N-Acetylated compounds	C_0037	N-Acetylputrescine	1<	N.A.		<1	N.A.		1<	N.A.		<1	N.A.
N-Acetylated compounds	N-Acetylated compounds	-	Acetanilide	-	-		-	-		-	-		-	-
N-Acetylated compounds	N-Acetylated compounds	-	N-Acetylleucine	-	-		-	-		-	-		-	-
N-Acetylated compounds	N-Acetylated compounds	-	N-Acetylmethionine	-	-		-	-		-	-		-	-
N-Acetylated compounds	N-Acetylated compounds	-	N-Acetylornithine	-	-		-	-		-	-		-	-
N-Acetylated compounds	N-Acetylated compounds	-	N-Acetylphenylalanine	-	-		-	-		-	-		-	-
N-Acetylated compounds	N-Acetylated compounds	-	N2-Phenylacetylglutamine	-	-		-	-		-	-		-	-
N-Acetylated compounds	N-Acetylated compounds	-	N6-Acetyllysine	-	-		-	-		-	-		-	-
N-Acetylated compounds	N-Acetylated compounds	-	N8-Acetylspermidine	-	-		-	-		-	-		-	-
N-Acetylated compounds	Acetylated compounds	-	O-Acetylserine	-	-		-	-		-	-		-	-
Major Category	Minor Category	ID	Compound name	Comparative Analysis
				Treated-1 vs Control-1			Treated-2 vs Control-2			Control-2 vs Control-1			Treated-2 vs Treated-1
				Ratio ¶	p-value ||		Ratio ¶	p-value ||		Ratio ¶	p-value ||		Ratio ¶	p-value ||
Nervous system	Neurological dysfunction	A_0015	4-Methyl-2-oxovaleric acid	0.206163	0.00091184	***	0.460801	0.0069184	**	0.152014	0.00050038	***	0.33977	0.00037849	***
Nervous system	Neurological damage	A_0015	3-Methyl-2-oxovaleric acid	0.206163	0.00091184	***	0.460801	0.0069184	**	0.152014	0.00050038	***	0.33977	0.00037849	***
Nervous system	Brain	A_0014	5-Oxoproline	0.194804	0.00095771	***	0.360901	0.015382	*	0.232029	0.00057364	***	0.429867	0.014744	*
Nervous system	Neurotransmitters	C_0110	Adenosine	0.824614	0.51454		0.665147	0.49652		0.523426	0.18384		0.422204	0.02466	*
Nervous system	Excitatory Neurotransmitters	C_0047	Asp	0.249133	0.0024825	**	1.05791	0.29576		0.752242	0.019267	*	3.19431	0.00067656	***
Nervous system	Neuroprotective effect	A_0100	CDP-choline	1.55533	0.019521	*	1<	N.A.		<1	N.A.		0.873911	0.19995
Nervous system	Neuritic proliferation	A_0020	Ethanolamine phosphate	8.05691	0.0073505	**	4.71442	0.01113	*	1.43726	0.013456	*	0.840997	0.21387
Nervous system	Neurotransmitter inhibitor	C_0012	GABA	0.963977	0.61301		1.53787	0.013741	*	0.458349	0.0018311	**	0.73122	0.018057	*
Nervous system	Excitatory Neurotransmitters	C_0060	Glu	1.61573	0.0028193	**	0.951015	0.36923		1.89863	3.1419e-05	***	1.11753	0.13732
Nervous system	Neuronal Osmolytes, Oligodendrocyte, Brain	A_0039	N-Acetylaspartic acid	0.301259	0.0012768	**	0.455686	9.8647e-05	***	0.656746	0.0099332	**	0.993398	0.93082
Nervous system	Neuromoduolatory, Neuroprotective effect, Neurotrophic property	C_0091	O-Acetylcarnitine	1.16962	0.031814	*	1.56186	0.0078178	**	0.733901	0.0082528	**	0.980015	0.69275
Nervous system	Neuroprotective effect	C_0005	Putrescine	0.82437	0.45013		0.336334	0.00025164	***	1.10924	0.62297		0.452557	0.0021781	**
Nervous system	Neurotransmitters	C_0073	Pyridoxal	0.590932	0.0067865	**	0.801595	0.28534		0.580163	0.0066447	**	0.786988	0.2496
Nervous system	Nerve damage	C_0074	Pyridoxine	0.717601	0.029344	*	0.644331	0.014825	*	0.887949	0.25088		0.797286	0.088196
Nervous system	Nervous system	C_0016	Ser	0.954089	0.45193		1.21566	0.12097		0.686465	0.01325	*	0.874665	0.16943
Nervous system	Nervous system	C_0079	Serotonin	N.A.	N.A.		1.59192	N.A.		1<	N.A.		1<	N.A.
Nervous system	Neurotransmitters	C_0033	Taurine	1.0307	0.50584		0.713352	0.01245	*	0.91659	0.12889		0.634377	0.0045645	**
Nervous system	Neurological defects	C_0025	Val	0.934503	0.25743		1.40951	0.035661	*	0.716259	0.0065936	**	1.08033	0.3646
Nervous system	Neurotoxicity	-	2,3-Diaminopropionic acid	-	-		-	-		-	-		-	-
Nervous system	Neurological disease	-	3-Hydroxykynurenine	-	-		-	-		-	-		-	-
Nervous system	Brain tumors	-	3-Methoxytyramine	-	-		-	-		-	-		-	-
Nervous system	Neurodegenerative disease	-	5'-Deoxyadenosine	-	-		-	-		-	-		-	-
Nervous system	Neurotransmitters	-	5-Hydroxytryptophan	-	-		-	-		-	-		-	-
Nervous system	Brain	-	5-Methoxy-N,N-dimethyltryptamine	-	-		-	-		-	-		-	-
Nervous system	Serotonin derivative	-	5-Methoxytryptamine	-	-		-	-		-	-		-	-
Nervous system	Neurotransmitters	-	Acetylcholine	-	-		-	-		-	-		-	-
Nervous system	Neurotransmitters, Neuroprotective effect	-	Agmatine	-	-		-	-		-	-		-	-
Nervous system	Neuroleptic agent	-	Benzamide	-	-		-	-		-	-		-	-
Nervous system	Opioid receptor agonist	-	Dyphylline	-	-		-	-		-	-		-	-
Nervous system	Neurological damage	-	Glyceric acid	-	-		-	-		-	-		-	-
Nervous system	Neurotransmitters	-	Histamine	-	-		-	-		-	-		-	-
Nervous system	Brain	-	Homocarnosine	-	-		-	-		-	-		-	-
Nervous system	Neuroblastoma	-	Homovanillic acid	-	-		-	-		-	-		-	-
Nervous system	Neuroprotective effect	-	Kynurenic acid	-	-		-	-		-	-		-	-
Nervous system	Neurotransmitters	-	Noradrenaline	-	-		-	-		-	-		-	-
Nervous system	alpha-adrenergic agonist	-	Phenylephrine	-	-		-	-		-	-		-	-
Nervous system	Brain	-	Phenylethanolamine	-	-		-	-		-	-		-	-
Nervous system	beta-adrenergic antagonist	-	Propranolol	-	-		-	-		-	-		-	-
Nervous system	Cerebrosides	-	Psychosine	-	-		-	-		-	-		-	-
Nervous system	Neurotransmitters	-	Pyridoxal 5-phosphate	-	-		-	-		-	-		-	-
Nervous system	Neurotoxic agent, Excitotoxin	-	Quinolinic acid	-	-		-	-		-	-		-	-
Nervous system	Brain damage	-	S-Sulfocysteine	-	-		-	-		-	-		-	-
Nervous system	Brain	-	Sepiapterin	-	-		-	-		-	-		-	-
Nervous system	Neurotransmitters	-	TRH	-	-		-	-		-	-		-	-
Nervous system	Neurotransmitters	-	Tryptamine	-	-		-	-		-	-		-	-
Nervous system	Neurotransmitters	-	Tyramine	-	-		-	-		-	-		-	-
Major Category	Minor Category	ID	Compound name	Comparative Analysis
				Treated-1 vs Control-1			Treated-2 vs Control-2			Control-2 vs Control-1			Treated-2 vs Treated-1
				Ratio ¶	p-value ||		Ratio ¶	p-value ||		Ratio ¶	p-value ||		Ratio ¶	p-value ||
Neuropsychiatric disorder	Depression	A_0008	3-Hydroxybutyric acid	<1	N.A.		N.A.	N.A.		<1	N.A.		N.A.	N.A.
Neuropsychiatric disorder	Depression	C_0047	Asp	0.249133	0.0024825	**	1.05791	0.29576		0.752242	0.019267	*	3.19431	0.00067656	***
Neuropsychiatric disorder	Alzheimer's disease	A_0020	Ethanolamine phosphate	8.05691	0.0073505	**	4.71442	0.01113	*	1.43726	0.013456	*	0.840997	0.21387
Neuropsychiatric disorder	Alzheimer's disease	C_0060	Glu	1.61573	0.0028193	**	0.951015	0.36923		1.89863	3.1419e-05	***	1.11753	0.13732
Neuropsychiatric disorder	Depression, Parkinson's disease	C_0059	Lys	0.876392	0.10377		1.78092	0.013908	*	0.455139	0.00035394	***	0.924891	0.36586
Neuropsychiatric disorder	Depression, Parkinson's disease	C_0128	S-Adenosylhomocysteine	0.496642	0.054024		0.402138	N.A.		0.779113	0.24057		0.630859	N.A.
Neuropsychiatric disorder	Depression, Parkinson's disease	C_0129	S-Adenosylmethionine	0.534494	0.0010073	**	0.964172	0.74034		0.535135	0.001024	**	0.965328	0.74753
Neuropsychiatric disorder	Depression, Mental disorder	C_0079	Serotonin	N.A.	N.A.		1.59192	N.A.		1<	N.A.		1<	N.A.
Neuropsychiatric disorder	Depression	C_0033	Taurine	1.0307	0.50584		0.713352	0.01245	*	0.91659	0.12889		0.634377	0.0045645	**
Neuropsychiatric disorder	Bipolar disorder	A_0061	myo-Inositol 1-phosphate	0.766421	0.096866		0.843774	0.13165		0.903246	0.40465		0.994409	0.95828
Neuropsychiatric disorder	Alzheimer's disease	-	2-Amino-3-phosphonopropionic acid	-	-		-	-		-	-		-	-
Neuropsychiatric disorder	Depression	-	2-Phenylethylamine	-	-		-	-		-	-		-	-
Neuropsychiatric disorder	Bipolar depression	-	3',5'-ADP	-	-		-	-		-	-		-	-
Neuropsychiatric disorder	Mental disorder	-	3-Methoxytyramine	-	-		-	-		-	-		-	-
Neuropsychiatric disorder	Depression, Parkinson's disease	-	5-Hydroxytryptophan	-	-		-	-		-	-		-	-
Neuropsychiatric disorder	Parkinson's disease, Alzheimer's disease	-	6,8-Thioctic acid	-	-		-	-		-	-		-	-
Neuropsychiatric disorder	Antipsychotic agent	-	Benzamide	-	-		-	-		-	-		-	-
Neuropsychiatric disorder	Parkinson's disease	-	Biopterin	-	-		-	-		-	-		-	-
Neuropsychiatric disorder	Parkinson's disease	-	DOPA	-	-		-	-		-	-		-	-
Neuropsychiatric disorder	Alzheimer's disease	-	Homocysteine	-	-		-	-		-	-		-	-
Neuropsychiatric disorder	Parkinson's disease, Alzheimer's disease, Huntington's disease	-	Kynurenic acid	-	-		-	-		-	-		-	-
Neuropsychiatric disorder	Parkinson's disease	-	N-Methylnorsalsolinol	-	-		-	-		-	-		-	-
Neuropsychiatric disorder	Autism spectrum disorder	-	N-Methyltryptamine	-	-		-	-		-	-		-	-
Neuropsychiatric disorder	Bipolar disorder, PTSD	-	Topiramic acid	-	-		-	-		-	-		-	-
Neuropsychiatric disorder	Bipolar disorder treatment	-	Valproic acid	-	-		-	-		-	-		-	-
Major Category	Minor Category	ID	Compound name	Comparative Analysis
				Treated-1 vs Control-1			Treated-2 vs Control-2			Control-2 vs Control-1			Treated-2 vs Treated-1
				Ratio ¶	p-value ||		Ratio ¶	p-value ||		Ratio ¶	p-value ||		Ratio ¶	p-value ||
Nucleotide sugars	Nucleotide sugars	A_0107	ADP-glucose	1.02038	0.65651		0.75336	0.031841	*	1.15729	0.13051		0.854445	0.092874
Nucleotide sugars	Nucleotide sugars	A_0107	GDP-fucose	1.02038	0.65651		0.75336	0.031841	*	1.15729	0.13051		0.854445	0.092874
Nucleotide sugars	Nucleotide sugars	A_0110	CMP-N-acetylneuraminate	1.91456	0.0065795	**	1.0783	0.47553		1.41816	0.00075703	***	0.798723	0.075175
Nucleotide sugars	Nucleotide sugars	A_0108	GDP-mannose	0.629345	0.0055845	**	1.16914	0.17719		0.229933	0.00068182	***	0.427149	0.0016673	**
Nucleotide sugars	Nucleotide sugars	A_0105	UDP-glucose	0.289578	4.5203e-05	***	0.199286	0.00091972	***	1.11992	0.12545		0.770719	0.065727
Nucleotide sugars	Nucleotide sugars	A_0105	UDP-galactose	0.289578	4.5203e-05	***	0.199286	0.00091972	***	1.11992	0.12545		0.770719	0.065727
Nucleotide sugars	Nucleotide sugars	A_0104	dTDP-glucose	2.45686	0.0082088	**	3.08954	0.01229	*	0.678287	0.035375	*	0.852954	0.23417
Major Category	Minor Category	ID	Compound name	Comparative Analysis
				Treated-1 vs Control-1			Treated-2 vs Control-2			Control-2 vs Control-1			Treated-2 vs Treated-1
				Ratio ¶	p-value ||		Ratio ¶	p-value ||		Ratio ¶	p-value ||		Ratio ¶	p-value ||
Osmolytes	Osmolytes	C_0026	Betaine	1.55812	0.022171	*	1.57958	0.0068268	**	0.867973	0.084224		0.879929	0.21713
Osmolytes	Osmolytes	C_0107	Glycerophosphocholine	2.15871	0.00022089	***	1.55783	0.01309	*	1.30879	0.016902	*	0.944484	0.41657
Osmolytes	Osmolytes	C_0054	Stachydrine	0.889458	N.A.		<1	N.A.		0.77635	N.A.		<1	N.A.
Osmolytes	Osmolytes	C_0033	Taurine	1.0307	0.50584		0.713352	0.01245	*	0.91659	0.12889		0.634377	0.0045645	**
Osmolytes	Osmolytes	-	Betaine aldehyde	-	-		-	-		-	-		-	-
Osmolytes	Osmolytes	-	Trimethylamine N-oxide	-	-		-	-		-	-		-	-
Major Category	Minor Category	ID	Compound name	Comparative Analysis
				Treated-1 vs Control-1			Treated-2 vs Control-2			Control-2 vs Control-1			Treated-2 vs Treated-1
				Ratio ¶	p-value ||		Ratio ¶	p-value ||		Ratio ¶	p-value ||		Ratio ¶	p-value ||
Oxidative stress	Redox	C_0030	Cys	0.118569	N.A.		0.041425	0.12936		2.24245	0.28619		0.783455	N.A.
Oxidative stress	Oxidative stress	C_0130	Cysteine glutathione disulfide	<1	N.A.		<1	N.A.		1.07535	0.81512		N.A.	N.A.
Oxidative stress	Oxidative stress	C_0071	Methionine sulfoxide	1.20092	0.49199		1.34483	0.46021		0.983034	0.96524		1.10083	0.73639
Oxidative stress	Radical donor	C_0129	S-Adenosylmethionine	0.534494	0.0010073	**	0.964172	0.74034		0.535135	0.001024	**	0.965328	0.74753
Oxidative stress	Free radical generator	-	3-Hydroxykynurenine	-	-		-	-		-	-		-	-
Oxidative stress	Oxidative stress, ROS	-	3-Indoxylsulfuric acid	-	-		-	-		-	-		-	-
Oxidative stress	Hydrogen peroxide inhibitor	-	Ergothioneine	-	-		-	-		-	-		-	-
Oxidative stress	ROS	-	Homocysteic acid	-	-		-	-		-	-		-	-
Oxidative stress	Oxidative stress	-	N,N-Dimethylglycine	-	-		-	-		-	-		-	-
Oxidative stress	Folate antagonist	-	Valproic acid	-	-		-	-		-	-		-	-
Oxidative stress	ROS	-	p-Aminophenol	-	-		-	-		-	-		-	-
Major Category	Minor Category	ID	Compound name	Comparative Analysis
				Treated-1 vs Control-1			Treated-2 vs Control-2			Control-2 vs Control-1			Treated-2 vs Treated-1
				Ratio ¶	p-value ||		Ratio ¶	p-value ||		Ratio ¶	p-value ||		Ratio ¶	p-value ||
Polyamines	Polyamines	C_0037	N-Acetylputrescine	1<	N.A.		<1	N.A.		1<	N.A.		<1	N.A.
Polyamines	Polyamines	C_0005	Putrescine	0.82437	0.45013		0.336334	0.00025164	***	1.10924	0.62297		0.452557	0.0021781	**
Polyamines	Polyamines	C_0057	Spermidine	0.582071	0.011586	*	0.717657	0.025582	*	0.501314	0.00072364	***	0.618088	0.065901
Polyamines	Polyamines	C_0090	Spermine	0.331671	0.011769	*	0.922953	0.72333		0.451405	0.025343	*	1.25614	0.43969
Polyamines	Polyamines	-	1,3-Diaminopropane	-	-		-	-		-	-		-	-
Polyamines	Polyamines	-	Agmatine	-	-		-	-		-	-		-	-
Polyamines	Polyamines	-	Cadaverine	-	-		-	-		-	-		-	-
Polyamines	Polyamines	-	Metformin	-	-		-	-		-	-		-	-
Polyamines	Polyamines	-	Methylguanidine	-	-		-	-		-	-		-	-
Polyamines	Polyamines	-	N-Methylputrescine	-	-		-	-		-	-		-	-
Polyamines	Polyamines	-	N1-Acetylspermine	-	-		-	-		-	-		-	-
Polyamines	Polyamines	-	N8-Acetylspermidine	-	-		-	-		-	-		-	-
Polyamines	Polyamines	-	Norspermidine	-	-		-	-		-	-		-	-
Major Category	Minor Category	ID	Compound name	Comparative Analysis
				Treated-1 vs Control-1			Treated-2 vs Control-2			Control-2 vs Control-1			Treated-2 vs Treated-1
				Ratio ¶	p-value ||		Ratio ¶	p-value ||		Ratio ¶	p-value ||		Ratio ¶	p-value ||
Protein metabolism	Muscle protein breakdown, Methylation of actin, Methylation of myosin	C_0075	3-Methylhistidine	0.90239	0.29385		1.27988	0.013147	*	0.764916	0.067887		1.0849	0.16533
Protein metabolism	Protein metabolism	C_0089	ADMA	0.818241	0.081086		1.2377	N.A.		0.523977	N.A.		0.792586	0.075506
Protein metabolism	Protein metabolism	C_0021	Creatinine	1.11812	0.098648		0.787186	0.026375	*	1.31805	0.014949	*	0.927942	0.29338
Protein metabolism	Muschle energy metabolism	C_0023	Guanidoacetic acid	N.A.	N.A.		1<	N.A.		N.A.	N.A.		1<	N.A.
Protein metabolism	Protein synthesis	C_0042	Leu	1.0051	0.93255		1.50246	0.032613	*	0.756932	0.0029073	**	1.13149	0.23607
Protein metabolism	Protein metabolism	A_0052	Pantothenic acid	0.933369	0.14136		0.791945	0.010402	*	0.757888	0.00039977	***	0.643053	0.0011607	**
Protein metabolism	Muscle	A_0050	Phosphocreatine	0.751432	0.052909		0.306366	3.7181e-05	***	1.5973	0.0050407	**	0.651236	0.012429	*
Protein metabolism	Protein metabolism	A_0004	Pyruvic acid	0.597137	0.0070021	**	N.A.	N.A.		<1	N.A.		<1	N.A.
Protein metabolism	Protein metabolism	C_0001	Urea	0.753408	0.030843	*	0.796387	0.026885	*	0.825031	0.0034886	**	0.872095	0.20307
Protein metabolism	Protein metabolism	-	Ala-Gly	-	-		-	-		-	-		-	-
Protein metabolism	Anti-protein oxidation	-	Carnosine	-	-		-	-		-	-		-	-
Protein metabolism	Protein metabolism	-	Ile-Pro	-	-		-	-		-	-		-	-
Protein metabolism	Protein metabolism	-	Leu-Pro	-	-		-	-		-	-		-	-
Protein metabolism	Protein metabolism	-	Methylmalonic acid	-	-		-	-		-	-		-	-
Protein metabolism	Protein synthesis	-	N-Formylmethionine	-	-		-	-		-	-		-	-
Protein metabolism	Protein metabolism	-	Phe-Pro	-	-		-	-		-	-		-	-
Protein metabolism	Protein metabolism	-	Pro-Gly	-	-		-	-		-	-		-	-
Protein metabolism	Protein metabolism	-	Pro-Phe	-	-		-	-		-	-		-	-
Protein metabolism	Protein metabolism	-	Pro-Pro	-	-		-	-		-	-		-	-
Protein metabolism	Protein metabolism	-	Riboflavin	-	-		-	-		-	-		-	-
Protein metabolism	Protein metabolism	-	SDMA	-	-		-	-		-	-		-	-
Protein metabolism	Protein metabolism	-	β-Asp-Gly	-	-		-	-		-	-		-	-
Major Category	Minor Category	ID	Compound name	Comparative Analysis
				Treated-1 vs Control-1			Treated-2 vs Control-2			Control-2 vs Control-1			Treated-2 vs Treated-1
				Ratio ¶	p-value ||		Ratio ¶	p-value ||		Ratio ¶	p-value ||		Ratio ¶	p-value ||
Purine bases	Purine bases	C_0117	5'-Deoxy-5'-methylthioadenosine	0.528396	0.058396		0.57848	0.002799	**	0.873164	0.42033		0.955927	0.48998
Purine bases	Purine bases	A_0093	ADP	0.453569	0.0060636	**	0.765192	0.15549		0.6483	0.025261	*	1.09371	0.65357
Purine bases	Purine bases	A_0078	AMP	0.493162	0.014889	*	1.48241	0.33269		0.44929	0.01102	*	1.35054	0.42688
Purine bases	Purine bases	A_0102	ATP	0.287075	0.0016904	**	0.323884	5.3754e-05	***	0.843624	0.050521		0.951794	0.61499
Purine bases	Purine bases	C_0048	Adenine	8.66478	0.0082872	**	<1	N.A.		0.106772	N.A.		<1	N.A.
Purine bases	Purine bases	C_0110	Adenosine	0.824614	0.51454		0.665147	0.49652		0.523426	0.18384		0.422204	0.02466	*
Purine bases	Purine bases	A_0094	GDP	3.31878	N.A.		0.873465	0.28242		2.12046	N.A.		0.558082	0.024972	*
Purine bases	Purine bases	A_0080	GMP	1.70973	0.088669		1.47123	0.38186		0.64733	0.11289		0.55703	0.1058
Purine bases	Purine bases	A_0103	GTP	0.8455	0.096112		0.361558	2.9135e-05	***	1.02445	0.70542		0.438083	0.00020546	***
Purine bases	Purine bases	C_0063	Guanine	68.9042	N.A.		1.16415	0.48051		2.31523	N.A.		0.0391163	0.016852	*
Purine bases	Purine bases	C_0114	Guanosine	3.66553	0.0048073	**	1.58252	0.11994		1.13439	0.77113		0.48975	0.010557	*
Purine bases	Purine bases	C_0049	Hypoxanthine	3.81355	0.043008	*	0.965202	0.86027		4.70402	0.023748	*	1.19058	0.42638
Purine bases	Purine bases	A_0079	IMP	<1	N.A.		<1	N.A.		0.965476	0.93507		N.A.	N.A.
Purine bases	Purine bases	C_0111	Inosine	1.57443	0.21006		1.85985	0.018991	*	5.29787	0.039718	*	6.2583	0.0011358	**
Purine bases	Purine bases	A_0033	Uric acid	0.193126	0.0023173	**	0.245748	0.00026671	***	0.448478	0.0099535	**	0.570678	0.063582
Purine bases	Purine bases	A_0065	Xanthosine	0.863418	0.4065		N.A.	N.A.		<1	N.A.		<1	N.A.
Purine bases	Purine bases	A_0074	cAMP	<1	N.A.		<1	N.A.		0.76446	0.35076		N.A.	N.A.
Purine bases	Purine bases	A_0090	dADP	<1	N.A.		N.A.	N.A.		<1	N.A.		N.A.	N.A.
Purine bases	Purine bases	A_0101	dATP	0.759858	0.039009	*	<1	N.A.		0.432746	N.A.		<1	N.A.
Purine bases	Purine bases	-	1-Methyladenosine	-	-		-	-		-	-		-	-
Purine bases	Purine bases	-	2',3'-cAMP	-	-		-	-		-	-		-	-
Purine bases	Purine bases	-	2'-Deoxyadenosine	-	-		-	-		-	-		-	-
Purine bases	Purine bases	-	2'-Deoxyguanosine	-	-		-	-		-	-		-	-
Purine bases	Purine bases	-	2-Hydroxyadenine	-	-		-	-		-	-		-	-
Purine bases	Purine bases	-	3',5'-ADP	-	-		-	-		-	-		-	-
Purine bases	Purine bases	-	3'-AMP	-	-		-	-		-	-		-	-
Purine bases	Purine bases	-	3-Methyladenine	-	-		-	-		-	-		-	-
Purine bases	Purine bases	-	3-Methylguanine	-	-		-	-		-	-		-	-
Purine bases	Purine bases	-	5'-Deoxyadenosine	-	-		-	-		-	-		-	-
Purine bases	Purine bases	-	7-Methylguanine	-	-		-	-		-	-		-	-
Purine bases	Purine bases	-	8-Hydroxy-2'-deoxyguanosine	-	-		-	-		-	-		-	-
Purine bases	Purine bases	-	8-Oxo-dGMP	-	-		-	-		-	-		-	-
Purine bases	Purine bases	-	8-Oxo-dGTP	-	-		-	-		-	-		-	-
Purine bases	Purine bases	-	IDP	-	-		-	-		-	-		-	-
Purine bases	Purine bases	-	ITP	-	-		-	-		-	-		-	-
Purine bases	Purine bases	-	N6-Methyladenine	-	-		-	-		-	-		-	-
Purine bases	Purine bases	-	P1, P4-Di(adenosine-5') tetraphosphate_divalent	-	-		-	-		-	-		-	-
Purine bases	Purine bases	-	Purine	-	-		-	-		-	-		-	-
Purine bases	Purine bases	-	XTP	-	-		-	-		-	-		-	-
Purine bases	Purine bases	-	Xanthine	-	-		-	-		-	-		-	-
Purine bases	Purine bases	-	cGMP	-	-		-	-		-	-		-	-
Purine bases	Purine bases	-	dAMP	-	-		-	-		-	-		-	-
Purine bases	Purine bases	-	dGDP	-	-		-	-		-	-		-	-
Purine bases	Purine bases	-	dGMP	-	-		-	-		-	-		-	-
Purine bases	Purine bases	-	dGTP	-	-		-	-		-	-		-	-
Purine bases	Purine bases	-	dIMP	-	-		-	-		-	-		-	-
Purine bases	Purine bases	-	dITP	-	-		-	-		-	-		-	-
Major Category	Minor Category	ID	Compound name	Comparative Analysis
				Treated-1 vs Control-1			Treated-2 vs Control-2			Control-2 vs Control-1			Treated-2 vs Treated-1
				Ratio ¶	p-value ||		Ratio ¶	p-value ||		Ratio ¶	p-value ||		Ratio ¶	p-value ||
Pyrimidine bases	Pyrimidine bases	A_0087	CDP	0.373283	0.015837	*	0.472174	0.036527	*	0.87152	0.43525		1.1024	0.5497
Pyrimidine bases	Pyrimidine bases	A_0071	CMP	0.592208	0.038244	*	0.836466	0.45193		0.898212	0.52247		1.26868	0.37973
Pyrimidine bases	Pyrimidine bases	A_0098	CTP	0.224087	0.0041125	**	0.168193	0.0001002	***	1.13812	0.12737		0.854244	0.32699
Pyrimidine bases	Pyrimidine bases	C_0102	Cytidine	0.310095	N.A.		0.780817	0.22036		1.20568	0.053867		3.0359	N.A.
Pyrimidine bases	Pyrimidine bases	A_0027	Dihydroorotic acid	<1	N.A.		<1	N.A.		0.898779	N.A.		N.A.	N.A.
Pyrimidine bases	Pyrimidine bases	A_0088	UDP	0.350843	0.0067602	**	0.426738	0.019555	*	1.02192	0.87601		1.24298	0.24293
Pyrimidine bases	Pyrimidine bases	A_0072	UMP	0.497036	0.040115	*	0.886397	0.72347		0.993015	0.97547		1.77091	0.24084
Pyrimidine bases	Pyrimidine bases	A_0099	UTP	0.227485	0.0052961	**	0.154688	1.3785e-05	***	1.40078	0.0088149	**	0.952518	0.69001
Pyrimidine bases	Pyrimidine bases	C_0103	Uridine	<1	N.A.		1.29406	0.13172		2.58998	N.A.		1<	N.A.
Pyrimidine bases	Pyrimidine bases	A_0096	dCTP	<1	N.A.		N.A.	N.A.		<1	N.A.		N.A.	N.A.
Pyrimidine bases	Pyrimidine bases	A_0086	dTDP	<1	N.A.		N.A.	N.A.		<1	N.A.		N.A.	N.A.
Pyrimidine bases	Pyrimidine bases	A_0097	dTTP	0.419003	0.0037062	**	0.280839	0.0025147	**	0.78165	0.022091	*	0.523905	0.077057
Pyrimidine bases	Pyrimidine bases	-	2',3'-cCMP	-	-		-	-		-	-		-	-
Pyrimidine bases	Pyrimidine bases	-	2'-CMP	-	-		-	-		-	-		-	-
Pyrimidine bases	Pyrimidine bases	-	2'-Deoxycytidine	-	-		-	-		-	-		-	-
Pyrimidine bases	Pyrimidine bases	-	2'-Deoxyuridine	-	-		-	-		-	-		-	-
Pyrimidine bases	Pyrimidine bases	-	Cytosine	-	-		-	-		-	-		-	-
Pyrimidine bases	Pyrimidine bases	-	Dihydrouracil	-	-		-	-		-	-		-	-
Pyrimidine bases	Pyrimidine bases	-	Orotic acid	-	-		-	-		-	-		-	-
Pyrimidine bases	Pyrimidine bases	-	Orotidine 5'-monophosphate	-	-		-	-		-	-		-	-
Pyrimidine bases	Pyrimidine bases	-	Pterin	-	-		-	-		-	-		-	-
Pyrimidine bases	Pyrimidine bases	-	Pyrimidine	-	-		-	-		-	-		-	-
Pyrimidine bases	Pyrimidine bases	-	Thymidine	-	-		-	-		-	-		-	-
Pyrimidine bases	Pyrimidine bases	-	Thymine	-	-		-	-		-	-		-	-
Pyrimidine bases	Pyrimidine bases	-	Uracil	-	-		-	-		-	-		-	-
Pyrimidine bases	Pyrimidine bases	-	cTMP	-	-		-	-		-	-		-	-
Pyrimidine bases	Pyrimidine bases	-	dCDP	-	-		-	-		-	-		-	-
Pyrimidine bases	Pyrimidine bases	-	dCMP	-	-		-	-		-	-		-	-
Pyrimidine bases	Pyrimidine bases	-	dTMP	-	-		-	-		-	-		-	-
Pyrimidine bases	Pyrimidine bases	-	dUDP	-	-		-	-		-	-		-	-
Pyrimidine bases	Pyrimidine bases	-	dUMP	-	-		-	-		-	-		-	-
Pyrimidine bases	Pyrimidine bases	-	dUTP	-	-		-	-		-	-		-	-
Major Category	Minor Category	ID	Compound name	Comparative Analysis
				Treated-1 vs Control-1			Treated-2 vs Control-2			Control-2 vs Control-1			Treated-2 vs Treated-1
				Ratio ¶	p-value ||		Ratio ¶	p-value ||		Ratio ¶	p-value ||		Ratio ¶	p-value ||
Renal disease, Uremic toxin	Renal failure	C_0089	ADMA	0.818241	0.081086		1.2377	N.A.		0.523977	N.A.		0.792586	0.075506
Renal disease, Uremic toxin	Inhibit kidney stone formation	C_0007	Ala	1.18359	0.078376		1.19125	0.02523	*	0.617993	0.0017877	**	0.621989	0.010403	*
Renal disease, Uremic toxin	Kidney function	C_0116	Argininosuccinic acid	0.675454	0.02558	*	0.576183	0.095142		1.79963	0.0011697	**	1.53514	0.23659
Renal disease, Uremic toxin	Kidney protect	C_0026	Betaine	1.55812	0.022171	*	1.57958	0.0068268	**	0.867973	0.084224		0.879929	0.21713
Renal disease, Uremic toxin	Renal failure, Kidney stone	A_0045	Citric acid	0.662122	0.013968	*	1.20218	0.034748	*	0.57659	0.010801	*	1.04688	0.57117
Renal disease, Uremic toxin	Kidney disease, Renal function	C_0021	Creatinine	1.11812	0.098648		0.787186	0.026375	*	1.31805	0.014949	*	0.927942	0.29338
Renal disease, Uremic toxin	Kidney function	C_0107	Glycerophosphocholine	2.15871	0.00022089	***	1.55783	0.01309	*	1.30879	0.016902	*	0.944484	0.41657
Renal disease, Uremic toxin	Chronic renal failure	C_0065	His	1.10696	0.15753		1.55457	0.021597	*	0.701434	0.008838	**	0.985063	0.84547
Renal disease, Uremic toxin	Kidney disease	C_0059	Lys	0.876392	0.10377		1.78092	0.013908	*	0.455139	0.00035394	***	0.924891	0.36586
Renal disease, Uremic toxin	Renal failure	A_0069	N-Acetylneuraminic acid	6.16426	0.0026023	**	1.58651	0.0054262	**	1.81499	0.0002436	***	0.467128	0.0035822	**
Renal disease, Uremic toxin	Kidney	C_0054	Stachydrine	0.889458	N.A.		<1	N.A.		0.77635	N.A.		<1	N.A.
Renal disease, Uremic toxin	Kidney failure	C_0033	Taurine	1.0307	0.50584		0.713352	0.01245	*	0.91659	0.12889		0.634377	0.0045645	**
Renal disease, Uremic toxin	Hemodialysis	A_0090	dADP	<1	N.A.		N.A.	N.A.		<1	N.A.		N.A.	N.A.
Renal disease, Uremic toxin	Renal failure, Kidney disease, Uremic toxin	-	3-Indoxylsulfuric acid	-	-		-	-		-	-		-	-
Renal disease, Uremic toxin	Renal failure	-	4-Aminohippuric acid	-	-		-	-		-	-		-	-
Renal disease, Uremic toxin	Kidney damage	-	Acetanilide	-	-		-	-		-	-		-	-
Renal disease, Uremic toxin	Renal failure, Aciduria, Kidney stone	-	Glyceric acid	-	-		-	-		-	-		-	-
Renal disease, Uremic toxin	Kidney disease, Uremic toxin	-	Guanidinosuccinic acid	-	-		-	-		-	-		-	-
Renal disease, Uremic toxin	Renal disease	-	Homocysteine	-	-		-	-		-	-		-	-
Renal disease, Uremic toxin	Renal failure, Uraemic toxin	-	Methylguanidine	-	-		-	-		-	-		-	-
Renal disease, Uremic toxin	Renal failure	-	N1-Methyl-4-pyridone-5-carboxamide	-	-		-	-		-	-		-	-
Renal disease, Uremic toxin	Uremic toxin	-	N2-Phenylacetylglutamine	-	-		-	-		-	-		-	-
Renal disease, Uremic toxin	Renal disease	-	SDMA	-	-		-	-		-	-		-	-
Renal disease, Uremic toxin	Inhibit kidney stone formation	-	Tartaric acid	-	-		-	-		-	-		-	-
Renal disease, Uremic toxin	Chronic renal failure, Hemodialysis	-	Taurocyamine	-	-		-	-		-	-		-	-
Renal disease, Uremic toxin	Kidney failure	-	Trimethylamine N-oxide	-	-		-	-		-	-		-	-
Renal disease, Uremic toxin	Nephrotoxicity	-	p-Aminophenol	-	-		-	-		-	-		-	-
Major Category	Minor Category	ID	Compound name	Comparative Analysis
				Treated-1 vs Control-1			Treated-2 vs Control-2			Control-2 vs Control-1			Treated-2 vs Treated-1
				Ratio ¶	p-value ||		Ratio ¶	p-value ||		Ratio ¶	p-value ||		Ratio ¶	p-value ||
Salvage pathway	Salvage pathway	A_0078	AMP	0.493162	0.014889	*	1.48241	0.33269		0.44929	0.01102	*	1.35054	0.42688
Salvage pathway	Salvage pathway	C_0048	Adenine	8.66478	0.0082872	**	<1	N.A.		0.106772	N.A.		<1	N.A.
Salvage pathway	Salvage pathway	A_0080	GMP	1.70973	0.088669		1.47123	0.38186		0.64733	0.11289		0.55703	0.1058
Salvage pathway	Salvage pathway	C_0063	Guanine	68.9042	N.A.		1.16415	0.48051		2.31523	N.A.		0.0391163	0.016852	*
Salvage pathway	Salvage pathway	C_0049	Hypoxanthine	3.81355	0.043008	*	0.965202	0.86027		4.70402	0.023748	*	1.19058	0.42638
Salvage pathway	Salvage pathway	A_0079	IMP	<1	N.A.		<1	N.A.		0.965476	0.93507		N.A.	N.A.
Major Category	Minor Category	ID	Compound name	Comparative Analysis
				Treated-1 vs Control-1			Treated-2 vs Control-2			Control-2 vs Control-1			Treated-2 vs Treated-1
				Ratio ¶	p-value ||		Ratio ¶	p-value ||		Ratio ¶	p-value ||		Ratio ¶	p-value ||
Sugar metabolism	Glycolysis, Glyconeogenesis	A_0040	2-Phosphoglyceric acid	5.48845	0.00038502	***	1<	N.A.		<1	N.A.		0.284237	0.00028981	***
Sugar metabolism	Glycolysis	A_0041	3-Phosphoglyceric acid	6.72384	0.00080786	***	1.79478	0.026976	*	0.79635	0.31478		0.212568	0.0014195	**
Sugar metabolism	Energy	A_0102	ATP	0.287075	0.0016904	**	0.323884	5.3754e-05	***	0.843624	0.050521		0.951794	0.61499
Sugar metabolism	Glycogenic amino acid	C_0007	Ala	1.18359	0.078376		1.19125	0.02523	*	0.617993	0.0017877	**	0.621989	0.010403	*
Sugar metabolism	Glycogenic amino acid	C_0047	Asp	0.249133	0.0024825	**	1.05791	0.29576		0.752242	0.019267	*	3.19431	0.00067656	***
Sugar metabolism	Glycolysis	A_0035	Dihydroxyacetone phosphate	7.65976	0.0050063	**	5.94353	0.0055361	**	2.13965	0.024284	*	1.66024	0.016082	*
Sugar metabolism	Glycolysis	A_0076	Fructose 1,6-diphosphate	7.09484	0.0056144	**	12.8661	0.0067865	**	0.78584	0.34257		1.42508	0.041812	*
Sugar metabolism	Carbohydrate metabolism, Gluconeogenesis	A_0058	Fructose 6-phosphate	<1	N.A.		2.78997	0.02279	*	1.61655	0.077636		1<	N.A.
Sugar metabolism	Hypoglycemic effect	C_0012	GABA	0.963977	0.61301		1.53787	0.013741	*	0.458349	0.0018311	**	0.73122	0.018057	*
Sugar metabolism	Glycogenic amino acid	C_0060	Glu	1.61573	0.0028193	**	0.951015	0.36923		1.89863	3.1419e-05	***	1.11753	0.13732
Sugar metabolism	Glycogen	A_0059	Glucose 1-phosphate	2.97224	0.00037755	***	8.18799	0.013391	*	0.872008	0.28044		2.40222	0.026851	*
Sugar metabolism	Carbohydrate metabolism, Glycogen, Glycolysis	A_0060	Glucose 6-phosphate	0.778786	0.49079		1.55558	0.013209	*	0.632292	0.28575		1.26296	0.2079
Sugar metabolism	Glycolysis, Glyconeogenesis	A_0034	Glyceraldehyde 3-phosphate	9.13	0.0017506	**	5.77667	0.018893	*	2.53235	0.0038645	**	1.60225	0.07863
Sugar metabolism	Glycolysis	A_0036	Glycerol 3-phosphate	1.98501	0.012133	*	3.62999	0.0052998	**	0.527312	0.018012	*	0.964293	0.7428
Sugar metabolism	Carbohydrate metabolism	C_0041	Ile	0.973999	0.48048		1.45788	0.030021	*	0.767545	0.0033749	**	1.14886	0.14187
Sugar metabolism	Glycogenic amino acid	C_0062	Met	1.0687	0.68612		1.68337	0.00038049	***	0.73967	0.21221		1.16509	0.0092999	**
Sugar metabolism	Aminosugar metabolism	A_0068	N-Acetylglucosamine 1-phosphate	5.21492	0.0026515	**	3.98414	0.020195	*	1.81309	0.014875	*	1.38518	0.12454
Sugar metabolism	Aminosugar metabolism	A_0067	N-Acetylglucosamine 6-phosphate	7.95589	0.0058651	**	14.7851	0.012246	*	0.829266	0.063865		1.54109	0.061936
Sugar metabolism	Glycolipids, Glycoproteins	A_0069	N-Acetylneuraminic acid	6.16426	0.0026023	**	1.58651	0.0054262	**	1.81499	0.0002436	***	0.467128	0.0035822	**
Sugar metabolism	Carbohydrate metabolism	A_0052	Pantothenic acid	0.933369	0.14136		0.791945	0.010402	*	0.757888	0.00039977	***	0.643053	0.0011607	**
Sugar metabolism	High-energy reservoir	A_0050	Phosphocreatine	0.751432	0.052909		0.306366	3.7181e-05	***	1.5973	0.0050407	**	0.651236	0.012429	*
Sugar metabolism	Glycolysis, Gluconeogenesis	A_0032	Phosphoenolpyruvic acid	5.03205	0.00026645	***	2.46797	0.0050322	**	0.672341	0.19068		0.32975	0.0014785	**
Sugar metabolism	Carbohydrate metabolism	A_0004	Pyruvic acid	0.597137	0.0070021	**	N.A.	N.A.		<1	N.A.		<1	N.A.
Sugar metabolism	Carbohydrate metabolism	C_0108	Thiamine	1.37979	0.036746	*	1.13824	0.20383		0.451976	0.00038497	***	0.372852	0.0043401	**
Sugar metabolism	Glycogenic amino acid	C_0027	Thr	1.16958	0.08143		1.30538	0.02514	*	0.866601	0.08683		0.967222	0.65213
Sugar metabolism	Carbohydrate metabolism, Glycogen	A_0105	UDP-glucose	0.289578	4.5203e-05	***	0.199286	0.00091972	***	1.11992	0.12545		0.770719	0.065727
Sugar metabolism	Carbohydrate metabolism	A_0105	UDP-galactose	0.289578	4.5203e-05	***	0.199286	0.00091972	***	1.11992	0.12545		0.770719	0.065727
Sugar metabolism	Energy	A_0099	UTP	0.227485	0.0052961	**	0.154688	1.3785e-05	***	1.40078	0.0088149	**	0.952518	0.69001
Sugar metabolism	Carbohydrate metabolism, Glycogenic amino acid	C_0025	Val	0.934503	0.25743		1.40951	0.035661	*	0.716259	0.0065936	**	1.08033	0.3646
Sugar metabolism	Anti-glycation	-	Carnosine	-	-		-	-		-	-		-	-
Sugar metabolism	Carbohydrate metabolism	-	Dodecanedioic acid	-	-		-	-		-	-		-	-
Sugar metabolism	Galactose metabolism	-	Galactose 1-phosphate	-	-		-	-		-	-		-	-
Sugar metabolism	Hyperglycemia	-	Glucosamine 6-phosphate	-	-		-	-		-	-		-	-
Sugar metabolism	Glycolysis, Glyconeogenesis	-	Lipoamide	-	-		-	-		-	-		-	-
Sugar metabolism	Glycemic control, Hypoglycemic agent	-	Metformin	-	-		-	-		-	-		-	-
Sugar metabolism	Glycolipids, Glycoproteins	-	N-Acetylglucosamine	-	-		-	-		-	-		-	-
Sugar metabolism	Glycosylation, Diabetes	-	O-Phosphoserine	-	-		-	-		-	-		-	-
Sugar metabolism	Carbohydrate metabolism	-	Riboflavin	-	-		-	-		-	-		-	-
Sugar metabolism	Anti-glycation	-	S-Methylcysteine	-	-		-	-		-	-		-	-
Sugar metabolism	Carbohydrate metabolism, Glycolysis	-	Xylulose 5-phosphate	-	-		-	-		-	-		-	-
Major Category	Minor Category	ID	Compound name	Comparative Analysis
				Treated-1 vs Control-1			Treated-2 vs Control-2			Control-2 vs Control-1			Treated-2 vs Treated-1
				Ratio ¶	p-value ||		Ratio ¶	p-value ||		Ratio ¶	p-value ||		Ratio ¶	p-value ||
Transmethyration	Methylated compounds	C_0052	1-Methyl-4-imidazoleacetic acid	0.48903	0.00056642	***	<1	N.A.		0.436465	N.A.		<1	N.A.
Transmethyration	Methylated compounds	C_0075	3-Methylhistidine	0.90239	0.29385		1.27988	0.013147	*	0.764916	0.067887		1.0849	0.16533
Transmethyration	Methylated compounds	C_0075	1-Methylhistidine	0.90239	0.29385		1.27988	0.013147	*	0.764916	0.067887		1.0849	0.16533
Transmethyration	Methyl acceptor, Methylated compounds	C_0089	ADMA	0.818241	0.081086		1.2377	N.A.		0.523977	N.A.		0.792586	0.075506
Transmethyration	Methyl donor	C_0026	Betaine	1.55812	0.022171	*	1.57958	0.0068268	**	0.867973	0.084224		0.879929	0.21713
Transmethyration	Methyl donor	C_0015	Choline	1.46089	0.022513	*	1.8165	0.040939	*	0.616326	0.031152	*	0.766354	0.084274
Transmethyration	Methyl acceptor, Methyl donor	C_0062	Met	1.0687	0.68612		1.68337	0.00038049	***	0.73967	0.21221		1.16509	0.0092999	**
Transmethyration	Methylated compounds	C_0087	N6,N6,N6-Trimethyllysine	0.867964	0.27492		1.17151	0.45652		0.703939	0.095896		0.950126	0.74676
Transmethyration	Methyl acceptor, Methylated compounds	C_0067	N6-Methyllysine	0.904668	0.65778		1.75512	0.11487		0.524424	0.047555	*	1.01742	0.93391
Transmethyration	Methyl donor	C_0128	S-Adenosylhomocysteine	0.496642	0.054024		0.402138	N.A.		0.779113	0.24057		0.630859	N.A.
Transmethyration	Methyl donor	C_0129	S-Adenosylmethionine	0.534494	0.0010073	**	0.964172	0.74034		0.535135	0.001024	**	0.965328	0.74753
Transmethyration	Methylated compounds	C_0006	Sarcosine	0.954205	0.87224		7.18519	N.A.		0.239685	N.A.		1.80483	0.54025
Transmethyration	Betaine analog	C_0054	Stachydrine	0.889458	N.A.		<1	N.A.		0.77635	N.A.		<1	N.A.
Transmethyration	Methylated compounds	-	1-Methyladenosine	-	-		-	-		-	-		-	-
Transmethyration	Methylated compounds	-	1-Methylhydantoin	-	-		-	-		-	-		-	-
Transmethyration	Methylated compounds	-	3-Methoxy-4-hydroxyphenylethyleneglycol	-	-		-	-		-	-		-	-
Transmethyration	O-Methylated compounds	-	3-Methoxytyramine	-	-		-	-		-	-		-	-
Transmethyration	Methylated compounds	-	3-Methyladenine	-	-		-	-		-	-		-	-
Transmethyration	Methylated compounds	-	3-Methylguanine	-	-		-	-		-	-		-	-
Transmethyration	Methylated compounds	-	5-Methyl-2'-deoxycytidine	-	-		-	-		-	-		-	-
Transmethyration	Methylated compounds	-	5-Methylcytosine	-	-		-	-		-	-		-	-
Transmethyration	Methyl donor	-	5-Methyltetrahydrofolic acid	-	-		-	-		-	-		-	-
Transmethyration	Methylated compounds	-	7-Methylguanine	-	-		-	-		-	-		-	-
Transmethyration	Methyl donor	-	Anserine	-	-		-	-		-	-		-	-
Transmethyration	Methylated compounds	-	N,N-Dimethylglycine	-	-		-	-		-	-		-	-
Transmethyration	Methyl donor	-	N-Acetylmethionine	-	-		-	-		-	-		-	-
Transmethyration	Methylated compounds	-	N-Methylnicotinamide	-	-		-	-		-	-		-	-
Transmethyration	Methylated compounds	-	N-Methylputrescine	-	-		-	-		-	-		-	-
Transmethyration	Methyl donor, Methylated compounds	-	N6-Methyladenine	-	-		-	-		-	-		-	-
Transmethyration	Methylated compounds	-	SDMA	-	-		-	-		-	-		-	-
Major Category	Minor Category	ID	Compound name	Comparative Analysis
				Treated-1 vs Control-1			Treated-2 vs Control-2			Control-2 vs Control-1			Treated-2 vs Treated-1
				Ratio ¶	p-value ||		Ratio ¶	p-value ||		Ratio ¶	p-value ||		Ratio ¶	p-value ||
Tumor	Tumorigenesis	A_0007	Lactic acid	0.0638556	0.0022353	**	0.158171	0.0050253	**	0.0893308	0.0022376	**	0.221274	0.0065848	**
Tumor	Tumorigenesis	C_0005	Putrescine	0.82437	0.45013		0.336334	0.00025164	***	1.10924	0.62297		0.452557	0.0021781	**
Tumor	Malignant tumor	-	1-Methyladenosine	-	-		-	-		-	-		-	-
Tumor	Prevent tumor	-	3-Indoleacetonitrile	-	-		-	-		-	-		-	-
Tumor	Tumor	-	3-Methylguanine	-	-		-	-		-	-		-	-
Tumor	Glial tumor	-	Homocarnosine	-	-		-	-		-	-		-	-
Tumor	Adrenal gland tumor	-	Vanillylmandelic acid	-	-		-	-		-	-		-	-
Major Category	Minor Category	ID	Compound name	Comparative Analysis
				Treated-1 vs Control-1			Treated-2 vs Control-2			Control-2 vs Control-1			Treated-2 vs Treated-1
				Ratio ¶	p-value ||		Ratio ¶	p-value ||		Ratio ¶	p-value ||		Ratio ¶	p-value ||
Vascular	Endothelial injury	C_0089	ADMA	0.818241	0.081086		1.2377	N.A.		0.523977	N.A.		0.792586	0.075506
Vascular	Vasodilatation-effect	C_0110	Adenosine	0.824614	0.51454		0.665147	0.49652		0.523426	0.18384		0.422204	0.02466	*
Vascular	Atherosclerosis	A_0107	GDP-fucose	1.02038	0.65651		0.75336	0.031841	*	1.15729	0.13051		0.854445	0.092874
Vascular	Vasodilatation-effect	C_0065	His	1.10696	0.15753		1.55457	0.021597	*	0.701434	0.008838	**	0.985063	0.84547
Vascular	Hypertension	C_0033	Taurine	1.0307	0.50584		0.713352	0.01245	*	0.91659	0.12889		0.634377	0.0045645	**
Vascular	Vasodilator	C_0081	Theobromine	1.73835	0.0039704	**	1.64958	0.0018252	**	0.951214	0.60289		0.902642	0.075368
Vascular	Endothelial dysfunction	-	3-Indoxylsulfuric acid	-	-		-	-		-	-		-	-
Vascular	NOS	-	5,6,7,8-Tetrahydrobiopterin	-	-		-	-		-	-		-	-
Vascular	Vascular endothelial function	-	5-Methyltetrahydrofolic acid	-	-		-	-		-	-		-	-
Vascular	NOS	-	7,8-Dihydrobiopterin	-	-		-	-		-	-		-	-
Vascular	NOS inhibitor	-	Agmatine	-	-		-	-		-	-		-	-
Vascular	Vasodilatation-effect	-	Ascorbic acid	-	-		-	-		-	-		-	-
Vascular	NOS inhibitor, Endothelial cell	-	Glucosamine 6-phosphate	-	-		-	-		-	-		-	-
Vascular	Vascular damage, Atherosclerosis	-	Homocysteine	-	-		-	-		-	-		-	-
Vascular	iNOS inhibitor	-	Methylguanidine	-	-		-	-		-	-		-	-
Vascular	Vascular smooth muscle cell, Vasodilatation-effect, Atherogenesis	-	P1, P4-Di(adenosine-5') tetraphosphate_divalent	-	-		-	-		-	-		-	-
Vascular	NOS, Nitric oxide donor, Nitric oxide reservoir	-	S-Nitrosoglutathione	-	-		-	-		-	-		-	-
Vascular	NOS inhibitor, Vascular disease	-	SDMA	-	-		-	-		-	-		-	-
Vascular	Hypertension	-	Synephrine	-	-		-	-		-	-		-	-
Vascular	Atherosclerosis	-	Syringic acid	-	-		-	-		-	-		-	-
Major Category	Minor Category	ID	Compound name	Comparative Analysis
				Treated-1 vs Control-1			Treated-2 vs Control-2			Control-2 vs Control-1			Treated-2 vs Treated-1
				Ratio ¶	p-value ||		Ratio ¶	p-value ||		Ratio ¶	p-value ||		Ratio ¶	p-value ||
Vitamin	Vitamin B family	C_0031	Nicotinamide	0.311884	0.1577		0.615446	0.19416		0.329443	0.16368		0.650094	0.21192
Vitamin	Vitamin B family	C_0032	Nicotinic acid	0.276756	0.024418	*	N.A.	N.A.		<1	N.A.		<1	N.A.
Vitamin	Vitamin B family	A_0052	Pantothenic acid	0.933369	0.14136		0.791945	0.010402	*	0.757888	0.00039977	***	0.643053	0.0011607	**
Vitamin	Vitamin B family	C_0073	Pyridoxal	0.590932	0.0067865	**	0.801595	0.28534		0.580163	0.0066447	**	0.786988	0.2496
Vitamin	Vitamin B family	C_0104	Pyridoxamine 5'-phosphate	0.605065	0.071199		0.813881	0.10605		0.988213	0.93429		1.32926	0.004961	**
Vitamin	Vitamin B family	C_0074	Pyridoxine	0.717601	0.029344	*	0.644331	0.014825	*	0.887949	0.25088		0.797286	0.088196
Vitamin	Vitamin B family	C_0108	Thiamine	1.37979	0.036746	*	1.13824	0.20383		0.451976	0.00038497	***	0.372852	0.0043401	**
Vitamin	Vitamin B family	-	4-Pyridoxic acid	-	-		-	-		-	-		-	-
Vitamin	Vitamin B family	-	5-Methyltetrahydrofolic acid	-	-		-	-		-	-		-	-
Vitamin	Vitamin C	-	Ascorbic acid	-	-		-	-		-	-		-	-
Vitamin	Vitamin B6 metabolism	-	Erythrose 4-phosphate	-	-		-	-		-	-		-	-
Vitamin	Vitamin B family	-	Folic acid	-	-		-	-		-	-		-	-
Vitamin	Vitamin deficiency	-	Homocysteine	-	-		-	-		-	-		-	-
Vitamin	Vitamin B family	-	Orotic acid	-	-		-	-		-	-		-	-
Vitamin	Vitamin B12 biosynthesis	-	Porphobilinogen	-	-		-	-		-	-		-	-
Vitamin	Vitamin B family	-	Pyridoxal 5-phosphate	-	-		-	-		-	-		-	-
Vitamin	Vitamin B family	-	Pyridoxamine	-	-		-	-		-	-		-	-
Vitamin	Vitamin B family	-	Riboflavin	-	-		-	-		-	-		-	-
Vitamin	Vitamin B family	-	p-Aminobenzoic acid	-	-		-	-		-	-		-	-
¶ The ratio is of computed by using averaged detection values. The latter was used as denominator.
|| The p-value is computed by Welch's t-test. (*<0.05, **<0.01, ***<0.001)
